# Supplementary material for: Integrated Redox Proteomic Analysis Highlights New Mechanisms of Sensitivity to Silver Nanoparticles
Source: Mol Cell Proteomics. 2021 Mar 20;20:100073. doi: 10.1016/j.mcpro.2021.100073 (PMC8724861; doi:10.1016/j.mcpro.2021.100073)
Supplement: Supplemental Data S1A [file mmc1.xlsx]

## Sheet: GLOBAL_CALU
Global proteomics data, Calu-1 cells w/wo AgNP
				Abundances (Normalized)
				Calu-1, CTR 4h			Calu-1, AgNP 4h			Calu-1, CTR 24h			Calu-1, AgNP 24h
Description	Accession	MW [kDa]	Modifications	1	2	3	1	2	3	1	2	3	1	2	3
(E3-independent) E2 ubiquitin-conjugating enzyme	Q9C0C9	141.2		66614.4	69044.7	73313.5	76311.3	87666.6	87459.4	57930.1	63524.3	79240.8	74714.1	177280	52546.4
[F-actin]-monooxygenase MICAL2	O94851	126.6		292852	225079	277020	304230	247704	247366	201329	167710	177910	162160	144335	69010.3
[Pyruvate dehydrogenase [acetyl-transferring]]-phosphatase 1, mitochondrial	Q9P0J1	61		66457.1	61024.1	72445.9	89960.4	0	94570	50159.3	69825.7	66366	55057	78429.1	74975.4
1,2-dihydroxy-3-keto-5-methylthiopentene dioxygenase	Q9BV57	21.5		514823	773021	619948	872430	440138	532050	760178	561375	546767	379940	421280	342365
1,4-alpha-glucan-branching enzyme	Q04446	80.4		1.38275e+06	1.10115e+06	1.38114e+06	1.36373e+06	1.16465e+06	1.40893e+06	1.28594e+06	1.2145e+06	1.19788e+06	1.9064e+06	2.09347e+06	1.36249e+06
10 kDa heat shock protein, mitochondrial	P61604	10.9		2.4892e+07	3.02371e+07	3.50965e+07	2.16473e+07	3.71231e+07	2.61096e+07	3.20372e+07	4.03821e+07	3.33684e+07	2.74242e+07	4.59457e+07	4.39393e+07
116 kDa U5 small nuclear ribonucleoprotein component	Q15029	109.4		4.33186e+06	4.83197e+06	4.65584e+06	4.24195e+06	3.70519e+06	4.93446e+06	3.67376e+06	3.31252e+06	4.06428e+06	3.90456e+06	4.36419e+06	3.97083e+06
14 kDa phosphohistidine phosphatase	Q9NRX4	13.8		2.05161e+06	2.67433e+06	3.18494e+06	2.45969e+06	2.08378e+06	3.06314e+06	1.14315e+06	4.21987e+06	3.27916e+06	1.79915e+06	2.14703e+06	929118
14-3-3 protein beta/alpha	P31946	28.1		2.50425e+07	2.83669e+07	3.21968e+07	2.61361e+07	2.7267e+07	3.38972e+07	2.81374e+07	4.0096e+07	4.50632e+07	2.40763e+07	2.7152e+07	4.76637e+07
14-3-3 protein epsilon	P62258	29.2	Acetyl [N-Term]	8.5715e+07	9.21071e+07	1.10877e+08	8.88313e+07	1.04879e+08	1.0863e+08	9.35782e+07	1.25398e+08	1.23172e+08	8.97763e+07	1.03662e+08	1.28393e+08
14-3-3 protein eta	Q04917	28.2		5.55061e+06	4.7125e+06	5.2024e+06	5.11382e+06	3.63884e+06	5.85753e+06	4.60739e+06	4.06708e+06	5.65022e+06	4.6719e+06	5.1243e+06	4.82366e+06
14-3-3 protein gamma	P61981	28.3		8.18757e+06	9.15712e+06	9.57903e+06	8.22469e+06	8.31663e+06	1.12898e+07	7.78012e+06	8.98504e+06	9.47827e+06	9.13923e+06	1.24751e+07	1.09552e+07
14-3-3 protein sigma	P31947	27.8		4.23505e+06	5.01654e+06	5.57512e+06	4.03076e+06	4.57646e+06	5.48691e+06	5.3023e+06	6.27315e+06	7.08883e+06	4.89827e+06	5.88568e+06	7.12924e+06
14-3-3 protein theta	P27348	27.7	Acetyl [N-Term]	2.21253e+07	2.22471e+07	2.40331e+07	2.24199e+07	2.0102e+07	2.59647e+07	2.0902e+07	2.02799e+07	2.74474e+07	2.3109e+07	2.35098e+07	2.50005e+07
14-3-3 protein zeta/delta	P63104	27.7	Acetyl [N-Term]	4.28859e+07	4.75749e+07	5.5736e+07	4.30294e+07	4.84101e+07	5.5654e+07	5.03045e+07	6.19842e+07	6.49738e+07	4.786e+07	5.24781e+07	5.47476e+07
182 kDa tankyrase-1-binding protein	Q9C0C2	181.7		814438	926382	709006	819079	892791	516277	886054	676711	688105	546326	165731	669765
1-acyl-sn-glycerol-3-phosphate acyltransferase alpha	Q99943	31.7		7195.21	12869.2	0	8752.26	13016.8	12691.8	8675.92	0	8812.95	6348.99	0	0
1-phosphatidylinositol 4,5-bisphosphate phosphodiesterase beta-3	Q01970	138.7		101828	79659.5	82883.6	52281.5	51753.3	51250.4	39565	48006.3	42648.1	25973	54206.8	23296.9
1-phosphatidylinositol 4,5-bisphosphate phosphodiesterase gamma-1	P19174	148.4		95402.3	0	0	66904.1	69083.8	109214	0	57095.2	121731	108394	0	69358.5
2',3'-cyclic-nucleotide 3'-phosphodiesterase	P09543	47.5		693086	486361	673691	806056	632387	648990	651449	585630	670856	724874	749727	548474
2,4-dienoyl-CoA reductase, mitochondrial	Q16698	36		334266	268998	338313	334539	262387	400078	329902	355940	332801	328505	421694	388990
2',5'-phosphodiesterase 12	Q6L8Q7	67.3		91271.1	0	0	93818.6	0	0	0	0	0	54429.3	0	33267.9
26S proteasome non-ATPase regulatory subunit 1	Q99460	105.8		7.11146e+06	6.06144e+06	7.37664e+06	7.45187e+06	5.58545e+06	7.74976e+06	5.11115e+06	5.5402e+06	6.69052e+06	6.95424e+06	7.32293e+06	6.17736e+06
26S proteasome non-ATPase regulatory subunit 10	O75832	24.4		626336	715456	932558	789104	483214	667988	656093	812006	591911	691471	592164	583169
26S proteasome non-ATPase regulatory subunit 11	O00231	47.4		9.15968e+06	8.52559e+06	8.40022e+06	9.6329e+06	6.08437e+06	8.94367e+06	7.30952e+06	6.0419e+06	7.2651e+06	7.77775e+06	8.03199e+06	6.41181e+06
26S proteasome non-ATPase regulatory subunit 12	O00232	52.9		4.95818e+06	5.21507e+06	5.26948e+06	5.78404e+06	3.72661e+06	5.28429e+06	4.32957e+06	3.88937e+06	4.51173e+06	5.00791e+06	5.05213e+06	3.77466e+06
26S proteasome non-ATPase regulatory subunit 13	Q9UNM6	42.9		5.36659e+06	4.85238e+06	5.38217e+06	5.47854e+06	3.58753e+06	6.00038e+06	3.86777e+06	4.75038e+06	4.67691e+06	5.05934e+06	5.20855e+06	3.9678e+06
26S proteasome non-ATPase regulatory subunit 14	O00487	34.6		2.71249e+06	2.26479e+06	2.81338e+06	2.61018e+06	1.97539e+06	2.72971e+06	2.117e+06	2.31796e+06	2.56675e+06	2.63425e+06	2.88089e+06	2.1088e+06
26S proteasome non-ATPase regulatory subunit 2	Q13200	100.1	Acetyl [N-Term]	1.50382e+07	1.40115e+07	1.58684e+07	1.57871e+07	1.2368e+07	1.64925e+07	1.19551e+07	1.09111e+07	1.42462e+07	1.50928e+07	1.35427e+07	1.13325e+07
26S proteasome non-ATPase regulatory subunit 3	O43242	60.9		6.468e+06	5.34667e+06	5.56275e+06	5.76898e+06	4.03138e+06	5.65503e+06	4.41347e+06	4.63205e+06	5.21309e+06	5.28778e+06	6.24356e+06	5.05478e+06
26S proteasome non-ATPase regulatory subunit 4	P55036	40.7		4.04876e+06	4.01721e+06	4.03599e+06	3.81538e+06	3.33501e+06	3.9043e+06	3.49155e+06	3.70514e+06	3.91867e+06	3.44176e+06	3.85541e+06	3.59985e+06
26S proteasome non-ATPase regulatory subunit 5	Q16401	56.2		4.06461e+06	3.56711e+06	3.81315e+06	3.95547e+06	2.98144e+06	4.49072e+06	2.90454e+06	3.48799e+06	3.09387e+06	3.42479e+06	4.02283e+06	2.99763e+06
26S proteasome non-ATPase regulatory subunit 6	Q15008	45.5		2.98762e+06	2.94186e+06	2.69855e+06	3.86391e+06	2.09204e+06	3.30513e+06	2.5259e+06	1.87605e+06	2.85679e+06	2.78642e+06	2.78656e+06	2.33196e+06
26S proteasome non-ATPase regulatory subunit 7	P51665	37		4.13314e+06	3.48045e+06	3.93676e+06	3.83416e+06	3.01752e+06	4.06168e+06	2.96796e+06	3.14057e+06	3.44123e+06	4.18943e+06	3.6407e+06	2.8307e+06
26S proteasome non-ATPase regulatory subunit 8	P48556	39.6		1.56235e+06	1.55441e+06	1.46025e+06	1.67679e+06	1.36099e+06	1.90554e+06	1.53359e+06	1.35487e+06	1.48237e+06	1.84144e+06	1.95978e+06	1.55223e+06
26S proteasome non-ATPase regulatory subunit 9	O00233	24.7		625665	724566	794961	717676	440890	617010	898647	939101	950219	523200	525419	803940
26S proteasome regulatory subunit 10B	P62333	44.1		5.27168e+06	4.09747e+06	4.32466e+06	4.8959e+06	3.63138e+06	5.52908e+06	3.96789e+06	3.48132e+06	4.70863e+06	4.65461e+06	4.83405e+06	3.94237e+06
26S proteasome regulatory subunit 4	P62191	49.2		1.3909e+07	1.25208e+07	1.20748e+07	1.43772e+07	9.39428e+06	1.33975e+07	1.05706e+07	1.00011e+07	1.1311e+07	1.21355e+07	1.21625e+07	9.95404e+06
26S proteasome regulatory subunit 6A	P17980	49.2		8.22723e+06	7.25745e+06	7.88819e+06	8.40557e+06	5.68286e+06	8.23045e+06	6.00449e+06	6.1509e+06	7.42112e+06	7.72056e+06	7.96236e+06	6.91425e+06
26S proteasome regulatory subunit 6B	P43686	47.3	Acetyl [N-Term]	6.12876e+06	5.14408e+06	5.90024e+06	6.30453e+06	4.15329e+06	5.68143e+06	4.97661e+06	4.09159e+06	4.75968e+06	6.30025e+06	6.28771e+06	4.89474e+06
26S proteasome regulatory subunit 7	P35998	48.6		9.5981e+06	7.9883e+06	8.46772e+06	1.02099e+07	6.481e+06	9.54125e+06	7.18702e+06	6.72792e+06	8.19589e+06	9.48344e+06	9.03285e+06	7.92006e+06
26S proteasome regulatory subunit 8	P62195	45.6		5.08627e+06	3.63099e+06	3.97975e+06	5.30906e+06	3.10398e+06	4.20199e+06	3.43206e+06	3.11005e+06	3.73713e+06	4.98381e+06	4.62854e+06	3.56443e+06
28 kDa heat- and acid-stable phosphoprotein	Q13442	20.6		4.89825e+06	5.45074e+06	5.31124e+06	4.56007e+06	7.04521e+06	4.89655e+06	9.29619e+06	8.04668e+06	7.5975e+06	4.39928e+06	4.90608e+06	6.58351e+06
28S ribosomal protein S18b, mitochondrial	Q9Y676	29.4		273661	166671	271966	276442	132140	212047	162239	148653	177585	261245	240868	230249
28S ribosomal protein S2, mitochondrial	Q9Y399	33.2		0	0	0	0	0	8647.6	5847.07	0	0	26314.7	0	0
28S ribosomal protein S22, mitochondrial	P82650	41.3		152268	34527.8	141716	206866	154996	206022	98998.3	150408	114759	98710.3	91128.4	150479
28S ribosomal protein S23, mitochondrial	Q9Y3D9	21.8		154114	159622	141244	125156	128047	145922	115406	111030	153191	121539	164775	88575.3
28S ribosomal protein S27, mitochondrial	Q92552	47.6		403509	333554	372169	402746	292586	393658	341338	274072	374380	350375	324644	276773
28S ribosomal protein S29, mitochondrial	P51398	45.5		0	0	0	0	0	0	0	0	0	0	0	0
28S ribosomal protein S34, mitochondrial	P82930	25.6		101140	0	76968.5	0	48982.1	91785.6	0	0	73100.9	0	0	0
28S ribosomal protein S35, mitochondrial	P82673	36.8		108482	153584	107630	135242	104602	123134	125030	111811	111958	158194	109018	104672
28S ribosomal protein S36, mitochondrial	P82909	11.5		66938.6	134019	128783	77227.8	135086	114800	113363	159411	127579	53045.7	93550.8	166583
28S ribosomal protein S5, mitochondrial	P82675	48		71310.8	29311.2	66011.3	156037	35483.6	45174.8	83215.6	34281.5	76365.1	148216	0	69644.9
28S ribosomal protein S6, mitochondrial	P82932	14.2		35565.9	0	0	0	9156.05	33174.9	12737.4	27737.6	0	12539.3	17835.3	0
28S ribosomal protein S9, mitochondrial	P82933	45.8		86200.3	53242.3	63516.8	75937.4	68584.2	74475.7	50709	39273.7	58745	65853.5	63560.8	57411
2'-deoxynucleoside 5'-phosphate N-hydrolase 1	O43598	19.1		469256	312900	358050	240228	200102	368102	264076	226386	260610	205720	213890	373640
2-oxoglutarate dehydrogenase, mitochondrial	Q02218	115.9		2.99698e+06	2.77588e+06	3.16026e+06	3.02143e+06	2.1668e+06	3.46781e+06	2.19613e+06	2.71892e+06	2.9161e+06	2.35801e+06	3.28256e+06	2.64224e+06
3'(2'),5'-bisphosphate nucleotidase 1	O95861	33.4		536414	399169	491633	520940	336710	408449	499529	358014	488470	549069	543275	355398
39S ribosomal protein L11, mitochondrial	Q9Y3B7	20.7		208892	87172.1	124229	168830	105826	145082	191104	134644	143313	161666	39836.4	100342
39S ribosomal protein L12, mitochondrial	P52815	21.3		972441	1.08609e+06	893304	776895	863162	985736	1.2722e+06	1.08994e+06	885967	748762	1.05488e+06	1.04481e+06
39S ribosomal protein L13, mitochondrial	Q9BYD1	20.7		20494.5	114266	167129	134443	133319	138896	64500.2	86706.1	142857	102897	121733	147262
39S ribosomal protein L22, mitochondrial	Q9NWU5	23.6		284234	257153	116340	315647	0	98989.6	197045	0	73291.1	152344	0	0
39S ribosomal protein L23, mitochondrial	Q16540	17.8		85086.3	0	0	0	0	0	0	0	0	0	0	0
39S ribosomal protein L24, mitochondrial	Q96A35	24.9		72574.5	63103.7	0	92029.4	66375.4	0	51474.7	49549.5	0	67556.8	0	0
39S ribosomal protein L28, mitochondrial	Q13084	30.1		83331.5	54628.7	79598.7	54776.8	37272.7	63210.2	0	66031.6	51799.1	54793.1	66645.1	50215.1
39S ribosomal protein L3, mitochondrial	P09001	38.6		108088	0	87174	89894.8	110090	104918	69658.5	87049.5	127720	72913.2	0	78771
39S ribosomal protein L37, mitochondrial	Q9BZE1	48.1		286623	275800	255196	319764	205438	255035	201832	249909	218108	270613	238557	165220
39S ribosomal protein L38, mitochondrial	Q96DV4	44.6		51327.2	34035.2	45202.5	60699.4	55238.8	50157.9	33325.6	25947.6	32622.2	60119.9	52571.6	35915.4
39S ribosomal protein L39, mitochondrial	Q9NYK5	38.7		92390.3	91467.6	106937	80044.5	83560.9	103420	71461.1	67377.5	111412	0	71900.2	84906.9
39S ribosomal protein L4, mitochondrial	Q9BYD3	34.9		202532	224170	88227.7	217064	130987	214776	149311	173888	136862	70382.4	221274	185798
39S ribosomal protein L40, mitochondrial	Q9NQ50	24.5		109273	59938.4	73533.2	86396.4	93811.4	81761.3	99618.1	120188	69608.4	78323.8	59405.1	48345.5
39S ribosomal protein L41, mitochondrial	Q8IXM3	15.4		274270	208341	221361	281277	75296.9	230716	238003	195119	206575	253909	215224	192807
39S ribosomal protein L42, mitochondrial	Q9Y6G3	16.7		0	107304	0	105451	91378.1	0	103279	112824	95935.8	104785	0	0
39S ribosomal protein L44, mitochondrial	Q9H9J2	37.5		58049.1	58017.7	51270.4	61031.8	47697.9	52911.8	27044.1	41748.9	46574.3	45638.9	40896.2	32173.5
39S ribosomal protein L45, mitochondrial	Q9BRJ2	35.3		0	92329.3	57856.6	37957.9	0	204144	32619.1	76161.4	72514.2	74336.6	72049	79145.8
39S ribosomal protein L46, mitochondrial	Q9H2W6	31.7		129682	117472	105371	101751	181080	111860	134766	188925	155159	83753.3	83320.5	108720
39S ribosomal protein L48, mitochondrial	Q96GC5	23.9		97328	91050.1	0	0	120484	0	0	143796	85771.7	0	0	0
39S ribosomal protein L49, mitochondrial	Q13405	19.2		432731	541591	440470	435552	493165	418583	476423	645084	591263	424661	504043	539514
39S ribosomal protein L50, mitochondrial	Q8N5N7	18.3		206709	238481	108258	178436	112144	111781	125374	115622	112114	98844.3	123918	115423
39S ribosomal protein L52, mitochondrial	Q86TS9	13.7		45500.2	0	79193.6	85635.8	0	93379.3	117236	83247.8	132830	0	0	0
39S ribosomal protein L54, mitochondrial	Q6P161	15.8		116277	113950	0	118523	174258	0	105415	87576.7	0	104468	0	0
39S ribosomal protein L55, mitochondrial	Q7Z7F7	15.1		80185.5	103162	77591.8	83814.1	106622	75052.2	106351	112413	83134.3	78744.6	50594.8	63278.3
39S ribosomal protein S30, mitochondrial	Q9NP92	50.3		0	0	0	0	6202.04	0	14170.1	0	0	27600.7	0	13370.8
3-beta-hydroxysteroid-Delta(8),Delta(7)-isomerase	Q15125	26.3		207354	267502	211767	224241	193473	437864	148549	253217	255939	235091	376940	327315
3-hydroxyacyl-CoA dehydrogenase type-2	Q99714	26.9		3.88242e+06	2.97814e+06	3.62524e+06	3.59018e+06	2.5783e+06	4.13675e+06	3.11917e+06	2.62142e+06	3.43114e+06	3.80258e+06	4.45581e+06	3.38411e+06
3-hydroxyisobutyrate dehydrogenase, mitochondrial	P31937	35.3		1.33054e+06	988395	836305	1.36688e+06	734234	1.23647e+06	1.07487e+06	1.02259e+06	1.07278e+06	1.44684e+06	1.28546e+06	729462
3-hydroxyisobutyryl-CoA hydrolase, mitochondrial	Q6NVY1	43.5		63691.7	60032.1	64977.4	64241.9	52391.9	65514.5	57690.4	55761.6	77186.2	64299.9	76174.8	66943.4
3-ketoacyl-CoA thiolase, mitochondrial	P42765	41.9		1.61153e+06	918941	1.298e+06	1.58581e+06	1.38363e+06	1.54773e+06	1.32633e+06	1.21703e+06	1.20255e+06	1.72473e+06	2.00366e+06	1.34432e+06
3-ketoacyl-CoA thiolase, peroxisomal	P09110	44.3		59147	39305.1	58735.1	64100.4	0	64085.6	51410.3	44719.9	24387.6	58716.5	74337.1	58161.6
3-mercaptopyruvate sulfurtransferase	P25325	33.2		163231	67461.2	159002	166613	106125	187867	148997	115158	130067	87438.1	69400.2	88102
40S ribosomal protein S10	P46783	18.9		9.90159e+06	9.18041e+06	5.64521e+06	1.00696e+07	9.72092e+06	5.06257e+06	9.11737e+06	6.84322e+06	5.48732e+06	8.57796e+06	2.05882e+06	3.88939e+06
40S ribosomal protein S11	P62280	18.4		1.08181e+07	1.29154e+07	9.17599e+06	1.51555e+07	6.71053e+06	8.86453e+06	1.07305e+07	7.91393e+06	9.97038e+06	8.87209e+06	5.48707e+06	7.96758e+06
40S ribosomal protein S12	P25398	14.5		4.84991e+06	5.72293e+06	5.2558e+06	5.45377e+06	5.24827e+06	5.87538e+06	4.34965e+06	4.29729e+06	4.85589e+06	4.70268e+06	4.50191e+06	3.79796e+06
40S ribosomal protein S13	P62277	17.2		1.5371e+07	1.26584e+07	1.01912e+07	1.38514e+07	1.12921e+07	8.23942e+06	1.20602e+07	7.79855e+06	1.06225e+07	1.3e+07	2.75634e+06	5.46244e+06
40S ribosomal protein S14	P62263	16.3		1.75152e+07	1.44095e+07	1.47741e+07	1.81832e+07	1.32524e+07	1.10968e+07	1.3602e+07	7.13964e+06	1.01316e+07	1.56739e+07	5.89512e+06	7.11938e+06
40S ribosomal protein S15	P62841	17		3.24168e+06	2.36339e+06	2.23611e+06	2.6901e+06	4.04825e+06	1.65854e+06	2.11761e+06	2.45065e+06	1.91988e+06	4.29086e+06	2.18714e+06	978371
40S ribosomal protein S15a	P62244	14.8		2.15846e+07	1.80494e+07	1.78972e+07	2.15468e+07	1.39215e+07	1.68953e+07	1.57668e+07	1.34361e+07	1.58027e+07	1.78844e+07	1.30514e+07	1.11891e+07
40S ribosomal protein S16	P62249	16.4		2.24939e+07	1.67907e+07	1.59401e+07	2.08538e+07	1.52898e+07	1.20178e+07	1.69192e+07	1.01378e+07	1.06889e+07	2.12763e+07	9.84364e+06	7.72838e+06
40S ribosomal protein S17	P08708	15.5		1.14916e+07	9.39719e+06	7.27319e+06	1.04244e+07	9.22573e+06	7.96696e+06	1.04552e+07	9.04981e+06	8.94284e+06	8.47893e+06	3.73927e+06	5.48217e+06
40S ribosomal protein S18	P62269	17.7		2.66718e+07	2.32474e+07	1.3677e+07	2.71661e+07	2.04919e+07	9.95757e+06	2.14837e+07	1.36368e+07	1.491e+07	2.1619e+07	2.24032e+06	8.05435e+06
40S ribosomal protein S19	P39019	16.1		1.9489e+07	2.05459e+07	1.18364e+07	1.88145e+07	1.76678e+07	1.31097e+07	1.90201e+07	1.62808e+07	1.48396e+07	1.60529e+07	4.65088e+06	1.09273e+07
40S ribosomal protein S2	P15880	31.3		2.16848e+07	1.69926e+07	1.65192e+07	2.14625e+07	1.35939e+07	1.58432e+07	1.45725e+07	1.36668e+07	1.50941e+07	1.84075e+07	1.13596e+07	1.3087e+07
40S ribosomal protein S20	P60866	13.4		1.18007e+07	1.46599e+07	1.10435e+07	1.2558e+07	9.90494e+06	1.09771e+07	1.28516e+07	8.85285e+06	9.76929e+06	1.13094e+07	8.71936e+06	8.20081e+06
40S ribosomal protein S21	P63220	9.1	Acetyl [N-Term]	9.78809e+06	9.88861e+06	9.9891e+06	8.69076e+06	1.06724e+07	1.00526e+07	7.17635e+06	1.23116e+07	9.62805e+06	6.77535e+06	8.91273e+06	1.09567e+07
40S ribosomal protein S23	P62266	15.8		2.61334e+06	1.62118e+06	2.34415e+06	2.4725e+06	1.82783e+06	1.93755e+06	2.30912e+06	1.59271e+06	1.86704e+06	2.76404e+06	1.43145e+06	1.58986e+06
40S ribosomal protein S24	P62847	15.4	Acetyl [N-Term]	6.20247e+06	4.04815e+06	4.7084e+06	5.97906e+06	3.81819e+06	4.55196e+06	4.79247e+06	4.04436e+06	4.67943e+06	6.47724e+06	3.95467e+06	3.70234e+06
40S ribosomal protein S25	P62851	13.7		1.29648e+07	1.47511e+07	1.13611e+07	1.22303e+07	1.46164e+07	1.23331e+07	1.57624e+07	1.58013e+07	1.25323e+07	1.32639e+07	6.82773e+06	1.11178e+07
40S ribosomal protein S26	P62854	13		6.39482e+06	3.89562e+06	4.86666e+06	6.11009e+06	3.39298e+06	4.7077e+06	6.07551e+06	2.5729e+06	6.3585e+06	9.00268e+06	4.25585e+06	5.21072e+06
40S ribosomal protein S27	P42677	9.5		6.27478e+06	5.11044e+06	5.51429e+06	6.53558e+06	4.60508e+06	5.25912e+06	5.79913e+06	4.57951e+06	5.20599e+06	5.548e+06	3.61744e+06	3.78426e+06
40S ribosomal protein S27-like	Q71UM5	9.5		361402	239587	217995	381781	161806	225060	213936	208728	224383	394749	186082	155503
40S ribosomal protein S28	P62857	7.8		9.43305e+06	1.17561e+07	1.0184e+07	8.55111e+06	1.33234e+07	9.31055e+06	1.05637e+07	1.34815e+07	1.23553e+07	7.02493e+06	8.21288e+06	1.0422e+07
40S ribosomal protein S29	P62273	6.7		624218	275774	315667	570894	406446	225324	530754	224182	233586	601235	296747	262305
40S ribosomal protein S3	P23396	26.7		5.56793e+07	4.74039e+07	4.64005e+07	5.13863e+07	3.70862e+07	4.76354e+07	4.10438e+07	3.67667e+07	4.17968e+07	4.72007e+07	3.56001e+07	3.21942e+07
40S ribosomal protein S30	P62861	6.6		4.2481e+06	1.82395e+06	786833	2.74578e+06	2.98256e+06	0	6.88707e+06	0	0	3.32595e+06	0	101752
40S ribosomal protein S3a	P61247	29.9		1.72429e+07	1.43253e+07	1.05348e+07	1.86671e+07	1.11129e+07	1.0065e+07	1.32997e+07	7.84877e+06	8.85925e+06	1.48963e+07	5.96673e+06	6.81366e+06
40S ribosomal protein S4, X isoform	P62701	29.6		1.96363e+07	1.70513e+07	1.42902e+07	2.42243e+07	1.38869e+07	1.20486e+07	1.73344e+07	1.01631e+07	1.40658e+07	1.84571e+07	7.13484e+06	8.72774e+06
40S ribosomal protein S5	P46782	22.9		3.79157e+06	4.2668e+06	3.33067e+06	4.36979e+06	2.26481e+06	3.08456e+06	3.57179e+06	2.25176e+06	3.0456e+06	3.6534e+06	1.80343e+06	1.92171e+06
40S ribosomal protein S6	P62753	28.7		1.40559e+07	1.28494e+07	1.11422e+07	1.32519e+07	9.65694e+06	1.10709e+07	1.01819e+07	9.54839e+06	1.07653e+07	1.0439e+07	8.07046e+06	7.85369e+06
40S ribosomal protein S7	P62081	22.1		1.58207e+07	1.33371e+07	1.19046e+07	1.77629e+07	1.21613e+07	9.46813e+06	1.3921e+07	8.35929e+06	9.05545e+06	1.76403e+07	3.89084e+06	5.69345e+06
40S ribosomal protein S8	P62241	24.2		2.57961e+07	2.05384e+07	2.18595e+07	2.49687e+07	1.68222e+07	1.90535e+07	1.81778e+07	1.63184e+07	1.96051e+07	2.29453e+07	1.64479e+07	1.58792e+07
40S ribosomal protein S9	P46781	22.6		2.80794e+07	2.40262e+07	2.41584e+07	2.92158e+07	1.8491e+07	2.29743e+07	2.13331e+07	1.9108e+07	2.10836e+07	2.44884e+07	1.25739e+07	1.51587e+07
40S ribosomal protein SA	P08865	32.8		3.38402e+07	3.38651e+07	3.63195e+07	3.5507e+07	4.20125e+07	3.80306e+07	3.39317e+07	3.99287e+07	3.72239e+07	3.49902e+07	3.81367e+07	3.82271e+07
45 kDa calcium-binding protein	Q9BRK5	41.8		519608	747127	848707	435325	913086	756343	800624	1.08827e+06	1.0791e+06	675885	801620	1.00695e+06
4F2 cell-surface antigen heavy chain	P08195	68		2.6557e+06	2.42432e+06	2.3332e+06	2.1205e+06	2.80075e+06	2.00864e+06	2.09868e+06	2.79017e+06	2.16596e+06	6.03533e+06	9.95169e+06	6.12794e+06
4-trimethylaminobutyraldehyde dehydrogenase	P49189	53.8		1.29596e+06	1.01431e+06	1.0805e+06	1.28445e+06	922796	1.20653e+06	880741	1.07786e+06	1.17413e+06	1.40132e+06	1.17266e+06	674113
5'-3' exoribonuclease 2	Q9H0D6	108.5		1.50866e+06	1.41336e+06	446324	1.95341e+06	1.3657e+06	119523	1.29968e+06	0	212105	1.40185e+06	89002.1	144195
5'-AMP-activated protein kinase catalytic subunit alpha-1	Q13131	64		395106	222989	433786	465252	274702	428621	344812	274432	347749	422045	189778	73983.6
5'-AMP-activated protein kinase subunit beta-1	Q9Y478	30.4		109362	49977.6	110163	119883	75854.1	120196	75621.6	80889.8	88182.7	105626	76653.3	44521.9
5'-AMP-activated protein kinase subunit gamma-1	P54619	37.6		289472	139758	227363	253360	168928	265271	208387	163673	148593	253926	205376	99080.9
5'-nucleotidase domain-containing protein 1	Q5TFE4	51.8		251418	163707	236293	169632	48424.9	317100	327813	285936	326572	129031	361697	85587.8
5'-nucleotidase	P21589	63.3		1.39315e+07	1.36815e+07	1.30618e+07	7.96151e+06	1.19792e+07	1.42481e+07	1.04858e+07	7.59721e+06	6.1349e+06	1.16258e+07	2.05857e+07	1.19478e+07
60 kDa heat shock protein, mitochondrial	P10809	61		7.49745e+07	7.72607e+07	7.78967e+07	7.43996e+07	6.55338e+07	8.73203e+07	6.90638e+07	6.96202e+07	7.50692e+07	8.74061e+07	1.11285e+08	1.08562e+08
60 kDa SS-A/Ro ribonucleoprotein	P10155	60.6		1.01651e+06	675156	857901	992164	660130	1.04121e+06	758386	711440	717814	860579	980097	682811
60S acidic ribosomal protein P0	P05388	34.3		2.72551e+07	2.85547e+07	2.96464e+07	2.76166e+07	2.86831e+07	3.16033e+07	2.20634e+07	2.45385e+07	2.65486e+07	2.47802e+07	2.86118e+07	3.05313e+07
60S acidic ribosomal protein P1	P05386	11.5		8.18884e+06	8.48981e+06	8.60292e+06	6.97785e+06	7.89423e+06	7.91214e+06	6.65666e+06	9.12331e+06	7.79372e+06	7.29823e+06	7.21002e+06	8.5202e+06
60S acidic ribosomal protein P2	P05387	11.7		3.99684e+07	5.22487e+07	5.07047e+07	3.81573e+07	7.14585e+07	4.25427e+07	4.93561e+07	7.17851e+07	6.07931e+07	3.61294e+07	4.90194e+07	5.52791e+07
60S ribosomal export protein NMD3	Q96D46	57.6		116512	80650.4	95563	97232.6	79773	88699.2	104140	64451.4	103947	72658.2	53014.2	0
60S ribosomal protein L10	P27635	24.6		8.64456e+06	5.94022e+06	6.84881e+06	8.24753e+06	4.43027e+06	6.01298e+06	5.05667e+06	4.71492e+06	6.15583e+06	7.36334e+06	5.22328e+06	5.75639e+06
60S ribosomal protein L10a	P62906	24.8		1.93835e+07	1.76238e+07	1.59256e+07	1.9428e+07	1.37192e+07	2.0247e+07	1.41355e+07	1.3823e+07	1.47919e+07	1.70045e+07	1.77297e+07	1.34059e+07
60S ribosomal protein L11	P62913	20.2		8.56443e+06	8.42267e+06	7.40246e+06	8.46931e+06	6.07299e+06	7.3315e+06	6.38186e+06	5.41526e+06	6.64819e+06	6.54319e+06	4.73645e+06	5.14531e+06
60S ribosomal protein L12	P30050	17.8		1.09158e+07	1.09631e+07	8.77406e+06	1.01052e+07	7.0071e+06	9.71491e+06	7.56745e+06	7.14116e+06	8.57171e+06	9782459	9.41866e+06	6.62363e+06
60S ribosomal protein L13	P26373	24.2		1.85423e+07	1.55608e+07	1.19351e+07	1.87787e+07	1.24258e+07	1.03182e+07	1.30785e+07	9.87553e+06	1.20167e+07	1.58367e+07	8.09098e+06	8.71999e+06
60S ribosomal protein L13a	P40429	23.6		8.39211e+06	7.05676e+06	6.73656e+06	9.03898e+06	5.78661e+06	7.72957e+06	5.60154e+06	6.2389e+06	6.82577e+06	7.47965e+06	6.31254e+06	5.08643e+06
60S ribosomal protein L14	P50914	23.4		1.00434e+07	1.29954e+07	7.95013e+06	9.86285e+06	7.45429e+06	8.66632e+06	8.36187e+06	7.6199e+06	6.81366e+06	9.15694e+06	8.06687e+06	7.6351e+06
60S ribosomal protein L15	P61313	24.1		1.31167e+07	1.11017e+07	1.17191e+07	1.43306e+07	9.63335e+06	1.25481e+07	9.64691e+06	1.02469e+07	1.10466e+07	1.34523e+07	1.17315e+07	1.01157e+07
60S ribosomal protein L17	P18621	21.4		1.29847e+07	9.40684e+06	1.1278e+07	1.29537e+07	7.03136e+06	9.08305e+06	1.16585e+07	7.89653e+06	1.09397e+07	1.16552e+07	7.49989e+06	7.8721e+06
60S ribosomal protein L18	Q07020	21.6		2.2555e+07	1.74644e+07	1.81669e+07	2.31487e+07	1.52783e+07	1.94628e+07	1.60618e+07	1.64057e+07	1.83858e+07	1.92534e+07	1.68159e+07	1.58299e+07
60S ribosomal protein L18a	Q02543	20.7		5.59489e+06	5.08909e+06	5.43063e+06	7.09962e+06	4.97838e+06	6.10716e+06	4.86616e+06	4.07723e+06	4.96837e+06	7.37749e+06	4.49788e+06	4.11328e+06
60S ribosomal protein L19	P84098	23.5		6.87433e+06	6.67913e+06	4.99695e+06	1.12781e+07	4.48088e+06	7.50252e+06	7.54686e+06	6.64158e+06	8.93911e+06	4.37064e+06	2.28915e+06	6.7885e+06
60S ribosomal protein L21	P46778	18.6		1.13204e+07	8.24458e+06	8.53769e+06	1.13712e+07	7.86696e+06	7.39515e+06	7.3532e+06	6.21317e+06	7.49901e+06	8.93443e+06	4.43321e+06	5.38497e+06
60S ribosomal protein L22	P35268	14.8		1.50015e+07	1.34911e+07	1.27834e+07	1.46944e+07	1.15479e+07	1.16837e+07	1.14777e+07	1.11019e+07	1.08819e+07	13189457	8.11925e+06	8.42867e+06
60S ribosomal protein L23	P62829	14.9		5.29539e+06	3.98308e+06	3.69753e+06	4.71096e+06	2.8588e+06	3.06076e+06	3.33725e+06	2.70694e+06	3.15198e+06	3.46924e+06	2.30789e+06	1.9462e+06
60S ribosomal protein L23a	P62750	17.7		1.47355e+07	1.14653e+07	9.89124e+06	1.50567e+07	1.20785e+07	4.53438e+06	1.47522e+07	4.87712e+06	8.97135e+06	1.56357e+07	2.37206e+06	4.88257e+06
60S ribosomal protein L24	P83731	17.8		5.43052e+06	3.20844e+06	4.26529e+06	4.30723e+06	2.72e+06	3.816e+06	3.54431e+06	2.81553e+06	3.96397e+06	4.44831e+06	3.01112e+06	3.05645e+06
60S ribosomal protein L26	P61254	17.2		1.81242e+06	1.44662e+06	1.59171e+06	1.79188e+06	1.8581e+06	539882	1.39739e+06	960907	1.13756e+06	1.5433e+06	351733	748226
60S ribosomal protein L27	P61353	15.8		1.56135e+07	1.64951e+07	1.40428e+07	1.53999e+07	1.35965e+07	1.49958e+07	1.21122e+07	1.67837e+07	1.53307e+07	1.28908e+07	1.50849e+07	1.41701e+07
60S ribosomal protein L27a	P46776	16.6		8.083e+06	5.4502e+06	7.47417e+06	7.58139e+06	4.02456e+06	6.37866e+06	6.12076e+06	4.63705e+06	7.38519e+06	6.9251e+06	3.92615e+06	4.68359e+06
60S ribosomal protein L28	P46779	15.7		1.42354e+06	1.97989e+06	1.47055e+06	1.38743e+06	1.86806e+06	1.03453e+06	1.07069e+06	3.08812e+06	1.01722e+06	1.28587e+06	997909	811272
60S ribosomal protein L29	P47914	17.7		6.79115e+06	5.94582e+06	2.24177e+06	7.84932e+06	6.33673e+06	3.74168e+06	1.1026e+07	5.80496e+06	7.79452e+06	8306106	2.35866e+06	4.37233e+06
60S ribosomal protein L3	P39023	46.1		2.64249e+07	2.30484e+07	2.04798e+07	2.78452e+07	1.71997e+07	2.23998e+07	2.13315e+07	1.95756e+07	2.27337e+07	2.23923e+07	1.46688e+07	1.71043e+07
60S ribosomal protein L30	P62888	12.8		2.51005e+06	1.81757e+06	2.45461e+06	2.18618e+06	1.88646e+06	2.72189e+06	1.74016e+06	1.92289e+06	2.02572e+06	2.21563e+06	2.60046e+06	2.15986e+06
60S ribosomal protein L31	P62899	14.5		4.39435e+06	4.45071e+06	3.98675e+06	5.35363e+06	3.46659e+06	3.05172e+06	5.70639e+06	3.45652e+06	3.75652e+06	5.27745e+06	1.57551e+06	2.41016e+06
60S ribosomal protein L32	P62910	15.9		970195	2.69379e+06	608872	1.00517e+06	602278	595988	749661	665747	719660	911024	421828	2.22598e+06
60S ribosomal protein L34	P49207	13.3		7.6142e+06	5.76109e+06	5.55288e+06	6.83039e+06	5.34777e+06	6.33852e+06	4.69746e+06	5.59533e+06	4.92296e+06	5.94246e+06	5.89788e+06	4.22139e+06
60S ribosomal protein L35	P42766	14.5		6.1287e+06	3.29438e+06	1.61083e+06	7.58088e+06	4.72601e+06	441863	9.40198e+06	576360	1.48632e+06	8.98421e+06	343449	536326
60S ribosomal protein L35a	P18077	12.5		7.74797e+06	9.06175e+06	7.01759e+06	8.64259e+06	6.13034e+06	8.13342e+06	6.00912e+06	7.8464e+06	7.51676e+06	5.9095e+06	6.28922e+06	8.81469e+06
60S ribosomal protein L36	Q9Y3U8	12.2		8.57627e+06	6.64428e+06	4.71044e+06	9.0291e+06	5.17067e+06	5.57674e+06	6.09687e+06	7.29906e+06	6.14204e+06	6.02132e+06	5.13818e+06	4.41282e+06
60S ribosomal protein L36a	P83881	12.4		338117	190107	291549	306260	169638	127844	374453	109311	194355	383651	161006	147748
60S ribosomal protein L37a	P61513	10.3		1.20763e+06	875339	774015	1.0493e+06	763652	613124	900929	502134	576266	837389	483656	822193
60S ribosomal protein L38	P63173	8.2		5.66464e+06	4.14826e+06	4.12676e+06	5.5926e+06	5.85344e+06	3.56571e+06	5.36873e+06	5.19016e+06	4.11836e+06	5.5686e+06	3.06612e+06	3.15654e+06
60S ribosomal protein L4	P36578	47.7		2.3261e+07	1.54617e+07	1.9291e+07	2.45272e+07	1.50337e+07	1.83668e+07	1.48584e+07	1.50414e+07	1.66712e+07	1.9351e+07	1.86369e+07	1.52506e+07
60S ribosomal protein L5	P46777	34.3		1.84839e+07	2.09389e+07	1.14473e+07	1.81911e+07	2.02209e+07	1.35478e+07	1.18311e+07	2.0133e+07	1.82075e+07	1.7214e+07	8.54474e+06	1.21735e+07
60S ribosomal protein L6	Q02878	32.7		2.73927e+07	2.99371e+07	2.30381e+07	2.95367e+07	2.27279e+07	2.71031e+07	2.30734e+07	2.43776e+07	2.20348e+07	2.5884e+07	2.43939e+07	2.16367e+07
60S ribosomal protein L7	P18124	29.2		2.38566e+07	1.89521e+07	1.87823e+07	2.39199e+07	1.63976e+07	2.07737e+07	1.59888e+07	1.6117e+07	1.75942e+07	1.9035e+07	1.70966e+07	1.3609e+07
60S ribosomal protein L7a	P62424	30		2.32943e+07	2.61124e+07	1.95826e+07	2.81034e+07	1.60159e+07	2.32901e+07	1.84412e+07	1.72112e+07	1.99588e+07	2.01891e+07	1.90575e+07	1.68524e+07
60S ribosomal protein L8	P62917	28		1.48979e+07	1.96684e+07	1.32774e+07	1.83284e+07	1.16815e+07	1.49267e+07	1.26357e+07	1.18322e+07	1.29164e+07	1.56935e+07	1.18889e+07	1.25264e+07
60S ribosomal protein L9	P32969	21.9		8.27517e+06	8.03444e+06	7.91667e+06	8.3497e+06	5.24037e+06	6.78853e+06	6.05237e+06	5.06625e+06	5.60562e+06	7.233e+06	4.6386e+06	4.04259e+06
6-phosphogluconate dehydrogenase, decarboxylating	P52209	53.1		8.72379e+06	7.37749e+06	7.78602e+06	9.11598e+06	6.30218e+06	8.73107e+06	6.04156e+06	5.61238e+06	6.78256e+06	7.86565e+06	9.15101e+06	6.74909e+06
6-phosphogluconolactonase	O95336	27.5		1.57942e+06	1.41121e+06	2.23299e+06	1.73849e+06	1.54267e+06	2.17745e+06	1.44172e+06	1.45026e+06	1.67703e+06	1.51083e+06	2.07105e+06	1.48542e+06
7,8-dihydro-8-oxoguanine triphosphatase	P36639	22.5		531731	154167	518147	464320	518576	554533	477382	672107	407908	146000	380247	350596
78 kDa glucose-regulated protein	P11021	72.3		1.26321e+08	1.28798e+08	1.56202e+08	1.21152e+08	1.33778e+08	1.50155e+08	1.93442e+08	2.08765e+08	1.88694e+08	1.77758e+08	2.00854e+08	2.31036e+08
7SK snRNA methylphosphate capping enzyme	Q7L2J0	74.3		0	0	0	0	0	0	0	0	0	0	0	0
Abl interactor 1	Q8IZP0	55		320568	312689	197606	412852	269250	377363	331122	365464	409342	232644	185190	289679
Acetolactate synthase-like protein	A1L0T0	67.8		703798	408940	503007	950333	295833	784440	465101	572917	530368	720023	590522	460122
Acetyl-CoA acetyltransferase, cytosolic	Q9BWD1	41.3		3.06565e+06	2.15059e+06	2.83367e+06	2.83264e+06	1.40469e+06	3.02335e+06	2.73056e+06	2.63498e+06	2.71044e+06	2.97728e+06	2.83132e+06	2.76616e+06
Acetyl-CoA acetyltransferase, mitochondrial	P24752	45.2		4.53793e+06	4.30264e+06	4.1399e+06	4.53101e+06	3.39006e+06	4.52254e+06	3.29628e+06	3.82824e+06	3.72926e+06	3.9031e+06	4.31713e+06	3.49169e+06
Acidic fibroblast growth factor intracellular-binding protein	O43427	41.9		367641	237782	253754	414955	179241	254460	205423	204898	235085	199538	153976	158825
Acidic leucine-rich nuclear phosphoprotein 32 family member A	P39687	28.6		5.85611e+06	7.28584e+06	7.15384e+06	5.75032e+06	6.13799e+06	6.7064e+06	7.742e+06	1.07048e+07	9.45015e+06	5.56504e+06	5.82045e+06	7.84217e+06
Acidic leucine-rich nuclear phosphoprotein 32 family member B	Q92688	28.8		3.42976e+06	3.53233e+06	4.3561e+06	3.28892e+06	4.08993e+06	3.93132e+06	3.47491e+06	5.67142e+06	4.87466e+06	3.43864e+06	4.1378e+06	4.17129e+06
Acidic leucine-rich nuclear phosphoprotein 32 family member E	Q9BTT0	30.7		1.75542e+06	1.98623e+06	2.37943e+06	1.9678e+06	2.20773e+06	2.34507e+06	2.14796e+06	2.96978e+06	2.58345e+06	798928	1.08055e+06	1.24079e+06
Aconitate hydratase, mitochondrial	Q99798	85.4		880124	779906	1.0603e+06	885456	820510	1.1052e+06	904494	829728	963917	860741	1.11518e+06	872501
Actin filament-associated protein 1	Q8N556	80.7	Acetyl [N-Term]	0	0	0	0	0	0	0	0	0	0	0	0
Actin, alpha cardiac muscle 1	P68032	42		1.0956e+08	1.24019e+08	1.37673e+08	9.76267e+07	1.23922e+08	1.4354e+08	9.70937e+07	1.18299e+08	1.11524e+08	1.26431e+08	1.65748e+08	1.41225e+08
Actin, cytoplasmic 1	P60709	41.7		6.52322e+08	8.19463e+08	6.57953e+08	6.62091e+08	7.45197e+08	7.37613e+08	6.5786e+08	6.64661e+08	6.71183e+08	7.33896e+08	8.81556e+08	9.01281e+08
Actin-like protein 6A	O96019	47.4		1.79742e+06	1.83311e+06	1.53974e+06	1.61149e+06	1.20955e+06	1.75253e+06	1.54826e+06	1.16533e+06	1.74848e+06	1.25023e+06	838747	1.09395e+06
Actin-related protein 10	Q9NZ32	46.3		0	0	0	0	0	0	0	0	0	0	0	0
Actin-related protein 2	P61160	44.7		8.05128e+06	7.56584e+06	8.12884e+06	8.99548e+06	5.74962e+06	9.30808e+06	5.44856e+06	5.28844e+06	6.92299e+06	8.43313e+06	9.43676e+06	6.59006e+06
Actin-related protein 2/3 complex subunit 1A	Q92747	41.5		995752	1.03352e+06	1.07156e+06	962857	809100	901293	791390	783256	862087	928552	1.37226e+06	933472
Actin-related protein 2/3 complex subunit 1B	O15143	40.9		3.1719e+06	3.84626e+06	3.86272e+06	3.84491e+06	2.64983e+06	4.19325e+06	3.13238e+06	2.37382e+06	3.43963e+06	4.17908e+06	3.90559e+06	2.5841e+06
Actin-related protein 2/3 complex subunit 2	O15144	34.3		2.01079e+07	8.38227e+06	9.25308e+06	1.05772e+07	7.19852e+06	9.94592e+06	7.86069e+06	7.32205e+06	8.24014e+06	1.07635e+07	1.1736e+07	8.5259e+06
Actin-related protein 2/3 complex subunit 3	O15145	20.5		3.04824e+06	2.61485e+06	2.23836e+06	2.73857e+06	1.94049e+06	2.61629e+06	2.46462e+06	1.65692e+06	2.1106e+06	2.82851e+06	2.6377e+06	1.90825e+06
Actin-related protein 2/3 complex subunit 4	P59998	19.7		5.34594e+06	5.0173e+06	5.51549e+06	5.14168e+06	4.51284e+06	5.49657e+06	3.61368e+06	4.33517e+06	4.65447e+06	5.20342e+06	6.67794e+06	4.41204e+06
Actin-related protein 2/3 complex subunit 5	O15511	16.3		3.2028e+06	3.52636e+06	4.05208e+06	3.06434e+06	3.37825e+06	3.553e+06	3.38119e+06	3.76083e+06	3.52984e+06	3.61717e+06	4.237e+06	3.61451e+06
Actin-related protein 2/3 complex subunit 5-like protein	Q9BPX5	16.9		1.07922e+06	1.23947e+06	1.18949e+06	826132	934611	1.29479e+06	950531	947459	1.22202e+06	993541	1.1801e+06	1.06189e+06
Actin-related protein 3	P61158	47.3		9.16109e+06	8.92551e+06	8.51789e+06	9.64999e+06	7.01206e+06	9.39828e+06	7.12208e+06	6.46374e+06	7.86935e+06	9.13855e+06	1.04569e+07	7.52434e+06
Activated RNA polymerase II transcriptional coactivator p15	P53999	14.4		9.58687e+06	1.04026e+07	1.21145e+07	7.89519e+06	1.61039e+07	9.11288e+06	1.4265e+07	1.6075e+07	1.46433e+07	7.42651e+06	1.05526e+07	1.49407e+07
Activating signal cointegrator 1 complex subunit 3	Q8N3C0	251.3		63705.5	50446.6	49050.3	122129	0	0	57574.8	38044.4	0	50686.8	25149.3	21843.4
Activator of 90 kDa heat shock protein ATPase homolog 1	O95433	38.3		3.8376e+06	3.05896e+06	3.34775e+06	3.46637e+06	2.89552e+06	3.90134e+06	2.72123e+06	2.57814e+06	3.18145e+06	3.85134e+06	3.89604e+06	2.99876e+06
Active breakpoint cluster region-related protein	Q12979	97.5		56226.3	30307.1	21515.3	55242.6	0	62849	18040.9	24759.8	29176.9	47965.2	0	0
Acyl carrier protein, mitochondrial	O14561	17.4		2.02644e+06	2.00007e+06	2.77302e+06	1.73121e+06	2.5907e+06	1.69038e+06	2.4e+06	3.15922e+06	3.16839e+06	1.8529e+06	2.35347e+06	3.25824e+06
Acylamino-acid-releasing enzyme	P13798	81.2		544296	459780	682289	547292	434413	747807	441878	489761	496587	487324	662240	521662
Acyl-CoA dehydrogenase family member 9, mitochondrial	Q9H845	68.7		8.5119e+06	2.31973e+07	1.71141e+07	8.67247e+06	6.50347e+07	1.63869e+07	2.45693e+07	4.03901e+07	7.95947e+06	3.20101e+07	6.01439e+07	4.99688e+07
Acyl-CoA-binding protein	P07108	10		6.48849e+06	5.46823e+06	7.30652e+06	5.4497e+06	9.63326e+06	4.64239e+06	1.12655e+07	1.11489e+07	7.97347e+06	5.76489e+06	8.07004e+06	1.14265e+07
Acyl-coenzyme A thioesterase 13	Q9NPJ3	15		491585	365922	274670	441554	305048	379585	333317	281411	331187	487651	532587	326449
Acyl-coenzyme A thioesterase 9, mitochondrial	Q9Y305	49.9		1.71792e+06	1.10233e+06	1.21303e+06	1.76739e+06	808857	1.12972e+06	1.28871e+06	710694	1.12332e+06	1.78954e+06	1.10843e+06	993638
Acylglycerol kinase, mitochondrial	Q53H12	47.1		283122	246347	176491	307002	203869	227926	224861	225395	227885	240615	308897	198160
Acylphosphatase-1	P07311	11.3		241547	350903	289549	156166	414760	242189	476019	399269	431532	223927	230726	343750
Acyl-protein thioesterase 1	O75608	24.7		447043	562307	353686	540761	277380	287202	619577	274501	225151	201321	430443	278948
Acyl-protein thioesterase 2	O95372	24.7		443464	141957	316495	464617	181525	487049	327235	111912	341071	438857	355680	304680
Acylpyruvase FAHD1, mitochondrial	Q6P587	24.8		375809	357496	714745	317714	485060	532184	892521	724967	923553	504736	572561	1.07132e+06
Adapter molecule crk	P46108	33.8		566928	735822	861759	473245	845376	688384	1.01022e+06	1.05885e+06	1.13549e+06	845388	816305	1.03184e+06
Adaptin ear-binding coat-associated protein 2	Q9NVZ3	28.3		299291	296259	231857	232779	146683	221458	265681	203961	304568	231381	248539	130669
Adenine phosphoribosyltransferase	P07741	19.6		511587	711461	986153	426480	751459	1.05009e+06	424676	781384	869562	737611	910512	751226
Adenosine 3'-phospho 5'-phosphosulfate transporter 1	Q8TB61	47.5		24233.6	140230	145742	177577	0	0	0	98678.3	124662	119857	154877	0
Adenosine kinase	P55263	40.5		2.07608e+06	2.06357e+06	2.9349e+06	2.15017e+06	2.59544e+06	2.80621e+06	2.14729e+06	3.84657e+06	3.7002e+06	1.88179e+06	1.88511e+06	2.49111e+06
Adenosylhomocysteinase	P23526	47.7		1.99436e+07	1.95846e+07	2.04844e+07	2.24847e+07	1.55909e+07	2.11574e+07	1.64522e+07	1.64708e+07	1.74642e+07	20005900	2.39127e+07	1.69652e+07
Adenylate kinase 2, mitochondrial	P54819	26.5		4.5326e+06	4.45715e+06	5.95557e+06	4.74991e+06	8.76174e+06	5.33707e+06	6.99511e+06	6.5194e+06	6.51049e+06	5.32207e+06	6.53613e+06	7.72475e+06
Adenylate kinase isoenzyme 1	P00568	21.6		1.8472e+06	1.51939e+06	1.85916e+06	1.89152e+06	1.38014e+06	2.30539e+06	1.58665e+06	1.46857e+06	1.68096e+06	1.41714e+06	1.51113e+06	1.36361e+06
Adenylate kinase isoenzyme 6	Q9Y3D8	20		245192	168121	268903	320406	232127	285538	192008	191867	281683	687923	213741	229914
Adenylosuccinate lyase	P30566	54.9		1.0071e+06	781032	1.08482e+06	940729	642816	787549	694037	712130	845445	732201	772671	528002
Adenylosuccinate synthetase isozyme 2	P30520	50.1		2.94888e+06	2.46468e+06	3.05723e+06	2.83775e+06	2.10143e+06	3.76586e+06	2.52931e+06	2.67312e+06	2.95027e+06	2.36537e+06	2.58787e+06	2.38674e+06
Adenylyl cyclase-associated protein 1	Q01518	51.9		1.60325e+07	1.42768e+07	1.58302e+07	1.49639e+07	1.33828e+07	1.69246e+07	1.60886e+07	1.25732e+07	1.43098e+07	1.8755e+07	1.96072e+07	1.63772e+07
Adenylyl cyclase-associated protein 2	P40123	52.8		238460	269440	418857	413142	412487	501360	447933	367924	477054	378834	482601	376842
Adipocyte plasma membrane-associated protein	Q9HDC9	46.5		1.00336e+07	8.69313e+06	1.19038e+07	9.40963e+06	9.41291e+06	1.21733e+07	9.32209e+06	9.48789e+06	9.21439e+06	1.24078e+07	1.74054e+07	1.33169e+07
Adipogenesis regulatory factor	Q15847	7.9		1.27658e+06	1.70821e+06	2.1249e+06	1.21537e+06	2.25331e+06	1.79525e+06	2.47031e+06	2.06481e+06	2.49511e+06	1039759	1.51596e+06	2.12718e+06
ADP/ATP translocase 2	P05141	32.8		4.38961e+07	4.44028e+07	3.68929e+07	5.26395e+07	3.32307e+07	4.03908e+07	3.40942e+07	3.22518e+07	3.43803e+07	4.85266e+07	3.63105e+07	3.61305e+07
ADP/ATP translocase 3	P12236	32.8		2.47394e+06	2.24467e+06	2.8776e+06	2.38608e+06	2.15751e+06	2.519e+06	1.57951e+06	1.9461e+06	1.98282e+06	2.36279e+06	2.50853e+06	2.04793e+06
ADP-ribose pyrophosphatase, mitochondrial	Q9BW91	39.1		99845.4	16977.2	64472.1	56949.1	76714.8	61959.3	149410	51358.9	120762	96556.8	102873	167306
ADP-ribosylation factor 3	P61204	20.6		2.60613e+07	2.24984e+07	2.51995e+07	2.49513e+07	1.97282e+07	2.80395e+07	2.04637e+07	2.02825e+07	2.09229e+07	2.53898e+07	2.66474e+07	2.38067e+07
ADP-ribosylation factor 4	P18085	20.5		7.79857e+06	5.43325e+06	6.79996e+06	7.26751e+06	5.49853e+06	6.85802e+06	6.00291e+06	5.63644e+06	5.54024e+06	8.30134e+06	6.33831e+06	5.75529e+06
ADP-ribosylation factor 5	P84085	20.5		392630	251901	305991	347490	202222	321321	292148	210970	311194	297006	251583	294692
ADP-ribosylation factor 6	P62330	20.1		4.15728e+06	3.07578e+06	3.43792e+06	3.84311e+06	2.68291e+06	4.04277e+06	3.09719e+06	2.55593e+06	3.05305e+06	3.74559e+06	3.22231e+06	2.70237e+06
ADP-ribosylation factor GTPase-activating protein 1	Q8N6T3	44.6		900718	982337	752532	891980	665229	851276	975294	624498	780255	761202	445041	283940
ADP-ribosylation factor GTPase-activating protein 2	Q8N6H7	56.7		118198	91054.1	62374.1	115633	61934.6	84825.7	73719.1	62542.4	142734	55913.4	0	0
ADP-ribosylation factor-like protein 1	P40616	20.4		1.35149e+06	1.01865e+06	1.20058e+06	1.26597e+06	1.06322e+06	1.35487e+06	878393	1.02364e+06	1.00062e+06	1.20889e+06	1.16124e+06	766639
ADP-ribosylation factor-like protein 2	P36404	20.9		1.11758e+06	770268	954154	1.14622e+06	731881	964403	808970	774911	877879	1.08634e+06	979486	849531
ADP-ribosylation factor-like protein 3	P36405	20.4		1.13355e+06	1.22743e+06	1.46257e+06	1.07717e+06	1.83315e+06	1.16084e+06	1.48393e+06	2.38443e+06	2.00886e+06	926310	1.26816e+06	1.50477e+06
ADP-ribosylation factor-like protein 6-interacting protein 1	Q15041	23.3		481205	329819	407176	356098	299502	435241	318887	355686	400783	601861	567315	374400
ADP-ribosylation factor-like protein 6-interacting protein 4	Q66PJ3	44.9		155926	168513	79700.5	98056.9	151254	60104.3	214570	128696	84166.2	88683.4	39077.6	77262.8
ADP-ribosylation factor-like protein 8B	Q9NVJ2	21.5		1.47213e+06	1.52333e+06	2.05845e+06	1.59612e+06	1.32274e+06	2.08654e+06	1.37623e+06	1.75573e+06	1.44503e+06	1.46566e+06	2.22425e+06	1.77669e+06
ADP-sugar pyrophosphatase	Q9UKK9	24.3		974190	1.077e+06	844419	578250	768901	955053	1.29008e+06	1.66554e+06	1.19304e+06	632278	804714	1.07101e+06
Adrenodoxin, mitochondrial	P10109	19.4		80292.1	73655.1	105740	14613.5	20800.2	64476.8	27566.1	138710	88726	61654.3	18276.2	30736
Afadin	P55196	206.7		42374	0	0	27312.1	32488.7	24566.3	36976.9	30074.1	0	32278.3	0	20360.8
AFG3-like protein 2	Q9Y4W6	88.5		477818	519023	473825	378366	275700	411574	343836	328604	402643	416598	449954	285260
Aflatoxin B1 aldehyde reductase member 2	O43488	39.6		661129	403292	635651	517329	233302	812285	443642	477524	371848	455203	667782	307905
AH receptor-interacting protein	O00170	37.6		719746	795677	850643	844887	641768	878004	711347	955224	886937	537625	391662	387232
A-kinase anchor protein 12	Q02952	191.4		1.19977e+06	1.94982e+06	1.74054e+06	1.32423e+06	1.68272e+06	1.74499e+06	1.68766e+06	1.39454e+06	2.0047e+06	2.17715e+06	2.78409e+06	3.39062e+06
A-kinase anchor protein 2	Q9Y2D5	94.6		2.83833e+06	3.9998e+06	2.16211e+06	3.27757e+06	2.9432e+06	2.42613e+06	2.65192e+06	2.6961e+06	3.08253e+06	3.49607e+06	1.54887e+06	3.32007e+06
Alanine--tRNA ligase, cytoplasmic	P49588	106.7		3.72625e+06	3.15303e+06	3.73745e+06	4.43043e+06	2.73409e+06	4.25009e+06	3.84468e+06	2.79065e+06	3.40945e+06	3.35515e+06	2.63333e+06	2.47547e+06
Alcohol dehydrogenase [NADP(+)]	P14550	36.6		499217	534066	729003	533413	622844	651924	519252	716153	558813	529745	615250	678512
Alcohol dehydrogenase class-3	P11766	39.7		3.18212e+06	3.55104e+06	3.75089e+06	3.48628e+06	2.92423e+06	4.13757e+06	3.35549e+06	3.20186e+06	3.82333e+06	3.56017e+06	3.44751e+06	2.7616e+06
Aldehyde dehydrogenase family 1 member A3	P47895	56.1		238990	241273	289899	276354	223118	266329	240140	240820	223000	258320	200934	116285
Aldehyde dehydrogenase family 16 member A1	Q8IZ83	85.1		213110	242488	170480	251887	118906	74727	216082	126498	128007	245313	189026	58415.2
Aldehyde dehydrogenase X, mitochondrial	P30837	57.2		185081	123017	155879	196010	105124	168124	125080	102009	104441	131659	164919	119164
Aldo-keto reductase family 1 member C1	Q04828	36.8		3.78756e+06	3.34278e+06	3.18293e+06	4.59552e+06	2.95545e+06	3.75975e+06	2.93899e+06	2.72748e+06	2.5942e+06	4.99654e+06	5.15669e+06	3.42934e+06
Aldo-keto reductase family 1 member C3	P42330	36.8		368150	315850	407064	298389	323553	428549	197246	163886	336607	356370	442962	363855
Aldose reductase	P15121	35.8		1.19597e+07	8.56768e+06	1.24261e+07	1.31809e+07	1.51089e+07	1.64534e+07	1.26128e+07	9.52587e+06	7.38682e+06	1.59796e+07	1.83578e+07	1.57026e+07
Alkyldihydroxyacetonephosphate synthase, peroxisomal	O00116	72.9		2.33227e+06	2.39813e+06	2.36429e+06	2.18133e+06	1.83903e+06	2.49875e+06	1.65585e+06	1.8207e+06	2.26732e+06	1.84308e+06	1.92884e+06	1.55733e+06
Alpha-1,2-mannosyltransferase ALG9	Q9H6U8	69.8		0	49479.9	66027.1	38278.3	69173.4	74514.9	0	0	60535.9	96404.2	82357.9	59926.4
Alpha-1,3/1,6-mannosyltransferase ALG2	Q9H553	47.1		0	0	0	0	0	0	0	0	0	0	0	0
Alpha-2-HS-glycoprotein	P02765	39.3		595.218	145.547	5226.59	11762.7	26836.2	10388.4	24476.5	5832.65	2558.61	77154.3	17836.9	15798
Alpha-2-macroglobulin	P01023	163.2		2.00339e+06	6.03109e+06	4.32768e+06	2.85698e+06	7.49181e+06	3.80171e+06	3.58983e+06	4.80735e+06	1.24731e+06	9.5303e+06	2.0074e+07	6.91186e+06
Alpha-2-macroglobulin receptor-associated protein	P30533	41.4		490667	780172	686572	608909	997055	642588	921915	961115	898030	453810	715355	908150
Alpha-actinin-1	P12814	103	Acetyl [N-Term]	2.78114e+07	3.61463e+07	3.22025e+07	2.29474e+07	2.21481e+07	3.03547e+07	1.52513e+07	1.54688e+07	1.51875e+07	2.58755e+07	3.4294e+07	2.03252e+07
Alpha-actinin-4	O43707	104.8		7.85259e+07	1.09478e+08	9.15172e+07	5.57583e+07	5.79906e+07	7.97199e+07	4.06127e+07	4.45429e+07	3.80894e+07	5.89713e+07	1.08893e+08	5.35281e+07
Alpha-adducin	P35611	80.9		330983	219848	301380	367701	282514	301796	328139	287201	300558	309194	236515	228194
Alpha-aminoadipic semialdehyde dehydrogenase	P49419	58.5		272417	279992	303351	301597	173533	306304	237486	214936	195331	272281	290748	238122
Alpha-aminoadipic semialdehyde synthase, mitochondrial	Q9UDR5	102.1		0	0	22473.1	0	0	0	12425.5	0	6721.32	0	22737.3	0
Alpha-centractin	P61163	42.6	Acetyl [N-Term]	3.87889e+06	3.16102e+06	3.61514e+06	4.28382e+06	3.01905e+06	3.91994e+06	3.30408e+06	2.82668e+06	3.32809e+06	4.20478e+06	3.66312e+06	2.90865e+06
Alpha-endosulfine	O43768	13.4		1.34764e+06	1.79468e+06	2.33637e+06	1.26745e+06	2.95763e+06	1.67225e+06	2.35044e+06	2.80831e+06	2.8079e+06	1.03287e+06	1.53828e+06	2.62538e+06
Alpha-enolase	P06733	47.1		3.27314e+08	3.18773e+08	5.24393e+08	3.14729e+08	3.70042e+08	4.05336e+08	6.23204e+08	6.57716e+08	6.05274e+08	3.63011e+08	3.86211e+08	5.69094e+08
Alpha-fetoprotein	P02771	68.6		4.54983e+06	1.3051e+07	9.35724e+06	5.72821e+06	2.11989e+07	8.28296e+06	1.07901e+07	1.76286e+07	5.47796e+06	1.88695e+07	3.38696e+07	2.21198e+07
Alpha-galactosidase A	P06280	48.7		40700.2	0	101112	38114.3	196995	35489.1	117825	179246	149380	50081.2	128700	165393
Alpha-mannosidase 2	Q16706	131.1		532047	560349	596708	484922	514716	649955	505509	402246	530783	792903	914125	736278
Alpha-parvin	Q9NVD7	42.2		1.0985e+06	846536	999951	849609	811251	1.00022e+06	738711	793921	841839	1.0647e+06	1.02743e+06	903986
Alpha-soluble NSF attachment protein	P54920	33.2		1.31632e+06	1.16716e+06	1.26966e+06	1.24376e+06	859027	1.47418e+06	1.03616e+06	1.04184e+06	1.336e+06	1.33986e+06	1.41097e+06	1.27875e+06
Alpha-taxilin	P40222	61.9		2.25848e+06	2.84565e+06	2.77732e+06	2.44935e+06	3.11275e+06	2.20248e+06	2.72833e+06	2.77402e+06	3.34141e+06	2.51929e+06	2.54062e+06	3.43159e+06
Amidophosphoribosyltransferase	Q06203	57.4		245355	327506	501322	388845	302467	496502	275893	456562	439484	191187	219634	299436
Aminoacyl tRNA synthase complex-interacting multifunctional protein 1	Q12904	34.3		3.80199e+06	3.89015e+06	3.35753e+06	4.01754e+06	2.6361e+06	3.89892e+06	3.03781e+06	2.82783e+06	3.46333e+06	3.76167e+06	2.88921e+06	2.66238e+06
Aminoacyl tRNA synthase complex-interacting multifunctional protein 2	Q13155	35.3		1.79764e+06	1.33728e+06	1.77568e+06	1.56186e+06	1.36039e+06	1.69967e+06	1.18834e+06	1.28719e+06	1.38778e+06	1.49263e+06	1.2046e+06	1.0859e+06
Aminopeptidase B	Q9H4A4	72.5		1.63303e+06	1.45222e+06	1.46785e+06	1.47939e+06	1.16587e+06	1.65686e+06	1.4855e+06	1.12898e+06	1.45351e+06	1.56474e+06	1.48923e+06	1.21025e+06
Amyloid-beta A4 protein	P05067	86.9		82501.9	75829.8	73481.4	68666.1	0	71468.6	128387	65962.4	92851.3	121678	107470	131323
Amyloid-like protein 2	Q06481	86.9		85826.9	15094	129295	161195	113596	110195	150286	116812	103342	155574	153303	166969
AN1-type zinc finger protein 6	Q6FIF0	22.5		123713	108928	0	98282.3	110368	86978.9	141766	133902	159331	96806.8	136998	149050
Anamorsin	Q6FI81	33.6		236517	157679	221780	253541	214888	203756	207157	255796	234154	209084	306406	213605
Angio-associated migratory cell protein	Q13685	46.7		79273.6	144058	0	0	57249.2	163143	0	0	175560	103906	87649.2	97452.6
Anillin	Q9NQW6	124.1		2.10855e+06	2.5121e+06	1.78993e+06	2.56165e+06	1.56238e+06	1.28473e+06	2.12386e+06	755361	1.31579e+06	1.66393e+06	447220	857690
Ankycorbin	Q9P0K7	110		260121	140258	38421.4	89982.8	59948	49831.8	187174	86577.9	53512.6	177288	23401.8	22484.7
Ankyrin repeat and LEM domain-containing protein 2	Q86XL3	104.1		0	95919	87203.9	129714	88306.2	64923.9	79348.6	80776.1	26987.1	88812.6	115691	59703.1
Ankyrin repeat domain-containing protein 13A	Q8IZ07	67.6		144940	137170	178025	113908	147780	234478	196301	157590	214048	146983	137561	134453
Annexin A1	P04083	38.7		1.16378e+08	1.01739e+08	1.22198e+08	1.19071e+08	9.30393e+07	1.24729e+08	1.06287e+08	9.40871e+07	9.97838e+07	1.19668e+08	1.43054e+08	1.25486e+08
Annexin A11	P50995	54.4		2.0622e+06	1.67499e+06	206160	2.12228e+06	1.43499e+06	25297	1.4722e+06	288972	167365	1.57176e+06	63704.6	22060.2
Annexin A2	P07355	38.6		4.32267e+08	4.4419e+08	4.60057e+08	4.25978e+08	3.94422e+08	4.89203e+08	4.73684e+08	4.64265e+08	5.52394e+08	479825604	5.87019e+08	4.80829e+08
Annexin A3	P12429	36.4		1.81151e+07	1.37403e+07	1.88106e+07	1.75853e+07	1.62922e+07	1.96778e+07	1.81022e+07	1.50606e+07	1.69959e+07	2.00709e+07	2.06882e+07	2.07522e+07
Annexin A4	P09525	35.9		3.93676e+06	3.71859e+06	4.65304e+06	3.65248e+06	3.56143e+06	4.29354e+06	3.77221e+06	5.24342e+06	5.66311e+06	3.60163e+06	5.1502e+06	4.55083e+06
Annexin A5	P08758	35.9		4.49337e+07	4.63705e+07	5.52047e+07	4.24981e+07	6.16576e+07	5.54664e+07	4.8117e+07	6.98246e+07	6.91445e+07	5.72684e+07	7.16622e+07	8.45262e+07
Annexin A6	P08133	75.8		1.47299e+07	1.29278e+07	1.60137e+07	1.43056e+07	1.14707e+07	1.68331e+07	1.28148e+07	1.17337e+07	1.53056e+07	1.62241e+07	1.90614e+07	1.65314e+07
Annexin A7	P20073	52.7		259778	621982	0	324786	185449	0	325718	0	22742.7	298396	0	0
Annexin A8-like protein 1	Q5VT79	36.9		1.74969e+06	1.96515e+06	2.44857e+06	1.62422e+06	1.49437e+06	2.04456e+06	1.65572e+06	2.98091e+06	2.83171e+06	1.92251e+06	2.42054e+06	2.07015e+06
Anoctamin-6	Q4KMQ2	106.1		98375.4	107239	96167.8	122849	86151.3	123370	94705.3	58635.4	85719.9	86007.5	164978	68499.9
Antithrombin-III	P01008	52.6		168207	441725	290381	149382	691742	374691	226109	445721	170008	425978	1.63285e+06	439246
AP-1 complex subunit beta-1	Q10567	104.6		757044	641492	737216	725603	565037	754240	565007	568137	693894	770378	791657	430593
AP-1 complex subunit gamma-1	O43747	91.3		146576	107776	133361	103804	66350.8	187872	60885.3	78884.5	68445.5	127553	57043.5	107438
AP-1 complex subunit mu-1	Q9BXS5	48.6		1.27599e+06	1.20241e+06	1.28945e+06	1.26411e+06	760844	1.43627e+06	940931	972577	1.08628e+06	1.12758e+06	989273	956816
AP-1 complex subunit sigma-1A	P61966	18.7		44872.8	141703	41591.1	188176	42536.9	204878	126409	0	119039	118878	73408.1	42352.4
AP-2 complex subunit alpha-1	O95782	107.5		1.46056e+06	920514	1.10039e+06	1.41303e+06	743240	1.13631e+06	846980	882051	921298	1.21805e+06	709737	762405
AP-2 complex subunit alpha-2	O94973	103.9		1.8339e+06	1.39391e+06	1.50979e+06	1.82106e+06	1.11295e+06	1.672e+06	1.16399e+06	1.23636e+06	1.37098e+06	1.40854e+06	1.15507e+06	904576
AP-2 complex subunit beta	P63010	104.5		9.02099e+06	7.11136e+06	7.12187e+06	9.44294e+06	5.701e+06	8.19986e+06	6.04984e+06	5.66636e+06	6.35261e+06	7.84746e+06	7.1249e+06	5.29124e+06
AP-2 complex subunit mu	Q96CW1	49.6		2.46338e+06	1.68476e+06	1.72221e+06	2.79362e+06	1.57459e+06	2.03871e+06	1.64299e+06	1.33478e+06	1.77425e+06	2.15799e+06	1.6654e+06	1.28854e+06
AP-2 complex subunit sigma	P53680	17		604099	522233	641502	646782	418875	618889	444942	449425	394642	538685	499254	374329
AP2-associated protein kinase 1	Q2M2I8	103.8		158052	172692	150315	193509	113362	85245.4	105333	113633	102682	138545	0	94260.9
AP-3 complex subunit beta-1	O00203	121.2		2.06442e+06	1.6508e+06	1.68577e+06	1.91118e+06	1.3931e+06	1.65113e+06	1.30451e+06	1.24216e+06	1.51282e+06	1.72261e+06	1.50997e+06	1.33446e+06
AP-3 complex subunit delta-1	O14617	130.1		1.45249e+06	1.06711e+06	1.13981e+06	1.03932e+06	592414	945062	989558	603259	903938	914776	717355	627620
AP-3 complex subunit mu-1	Q9Y2T2	46.9		363172	418064	374317	337162	316260	322129	280677	308997	281211	319505	304566	173022
AP-3 complex subunit sigma-1	Q92572	21.7		384613	352038	386348	354445	225364	343926	230290	225510	290284	312903	276647	180040
Apolipoprotein A-I	P02647	30.8		850374	2.02778e+06	1.36388e+06	922426	2.94469e+06	1.72048e+06	1.16691e+06	2.24984e+06	680098	3.71555e+06	6.32299e+06	2.77011e+06
Apolipoprotein B-100	P04114	515.3		229533	419888	423431	423909	635860	457198	231777	385046	100320	768045	1.58055e+06	507730
Apolipoprotein C-III	P02656	10.8		0	0	0	0	0	0	0	0	0	0	0	0
Apolipoprotein E	P02649	36.1		99469.1	148381	93491.7	105177	193273	146288	94035.9	85219	90036.3	296231	398580	185030
Apoptosis inhibitor 5	Q9BZZ5	59		3.82025e+06	3.07048e+06	3.44072e+06	3.47195e+06	3.16595e+06	3.87935e+06	2.76722e+06	3.13232e+06	3.00395e+06	3.50016e+06	2.62468e+06	3.08926e+06
Apoptosis regulator BAX	Q07812	21.2		565780	434999	537799	522199	382112	611820	580273	364669	492191	605178	586696	416861
Apoptosis-associated speck-like protein containing a CARD	Q9ULZ3	21.6		47430.2	34545.7	60002.7	36116.5	48235.1	54370.6	36876.6	59593.7	31120.6	37128.5	60286.7	53346.4
Apoptosis-inducing factor 1, mitochondrial	O95831	66.9		2.19632e+06	1.42806e+06	2.36841e+06	2.2046e+06	1.74059e+06	2.43122e+06	1.86278e+06	1.59373e+06	1.72148e+06	2.30305e+06	2.89622e+06	1.94945e+06
Apoptotic chromatin condensation inducer in the nucleus	Q9UKV3	151.8		616007	914665	454238	663329	533352	354923	693681	486982	671340	233859	186956	352399
Arfaptin-1	P53367	41.7		163191	171224	147060	178885	80161.8	162688	182958	153320	215251	99217.6	192815	0
Arf-GAP domain and FG repeat-containing protein 1	P52594	58.2		638427	614517	159098	645678	296345	34942.9	612751	177488	120192	573756	0	49523.6
Arf-GAP with SH3 domain, ANK repeat and PH domain-containing protein 2	O43150	111.6		93018.2	68170.8	79030.3	64549.2	57762.8	62059.9	61281.4	57604.2	62432.2	55637.6	68641.1	48748.3
Arginine--tRNA ligase, cytoplasmic	P54136	75.3		9.53502e+06	8.27516e+06	9.32451e+06	1.00309e+07	6.92482e+06	9.63173e+06	7.08506e+06	6.82874e+06	8.21414e+06	8365267	7.7769e+06	7.1826e+06
Argininosuccinate lyase	P04424	51.6		267991	216038	277561	299474	152761	317335	265606	228576	290821	271507	337255	239600
Armadillo repeat-containing protein 6	Q6NXE6	54.1		85668.6	0	97158.5	0	0	84991.9	101336	0	68237.8	0	0	37349.5
Armadillo repeat-containing protein 8	Q8IUR7	75.5		12902.9	0	12466.4	0	0	20709	4860.7	9910.42	8964.03	11888.6	11118.8	0
Asparagine synthetase [glutamine-hydrolyzing]	P08243	64.3		173322	171540	210136	171793	142415	241670	158122	143795	184072	175922	154101	156177
Asparagine--tRNA ligase, cytoplasmic	O43776	62.9		8.38124e+06	7.14085e+06	8.13463e+06	8.63006e+06	6.81046e+06	9.39724e+06	6.99431e+06	6.01421e+06	7.23969e+06	8.69489e+06	9.18313e+06	6.77226e+06
Aspartate aminotransferase, cytoplasmic	P17174	46.2		4.41857e+06	3.6099e+06	4.25634e+06	4.24959e+06	6.47364e+06	4.64779e+06	4.03592e+06	3.85023e+06	5.59823e+06	4.30415e+06	4.96376e+06	4.50181e+06
Aspartate aminotransferase, mitochondrial	P00505	47.5		2.5348e+06	2.35659e+06	2.6571e+06	2.30135e+06	4.29916e+06	2.9182e+06	2.29085e+06	1.91525e+06	2.18342e+06	3.27765e+06	4.32608e+06	2.84146e+06
Aspartate--tRNA ligase, cytoplasmic	P14868	57.1		1.23372e+07	1.09503e+07	1.10162e+07	1.2552e+07	8.672e+06	1.23907e+07	8.69769e+06	8.56097e+06	1.03736e+07	1.075e+07	1.01074e+07	8.73469e+06
Aspartyl aminopeptidase	Q9ULA0	52.4		767271	536449	685294	728229	405375	761594	402751	542231	617478	645450	688203	527266
Aspartyl/asparaginyl beta-hydroxylase	Q12797	85.8		1.97334e+06	2.29493e+06	2.76989e+06	2.62956e+06	2.21275e+06	3.66488e+06	2.16743e+06	2.07226e+06	3.1471e+06	2.82362e+06	3.93993e+06	3.61375e+06
Astrocytic phosphoprotein PEA-15	Q15121	15		4.3832e+06	4.59348e+06	5.31186e+06	4.60227e+06	6.04849e+06	4.60506e+06	6.57198e+06	6.03197e+06	6.54086e+06	6.01856e+06	6.57858e+06	6.94939e+06
Ataxin-10	Q9UBB4	53.5		704592	480061	489179	688447	398148	529417	636058	463084	530591	589938	403235	329680
Ataxin-2	Q99700	140.2		140866	166880	88721.6	228861	80338.4	41369.2	165798	0	70665.6	149501	0	121841
Ataxin-2-like protein	Q8WWM7	113.3	Acetyl [N-Term]	3.49968e+06	2.82503e+06	1.55174e+06	4.41522e+06	2.6416e+06	531462	3.17332e+06	826652	1.45708e+06	3.67832e+06	539199	847700
Atlastin-2	Q8NHH9	66.2		93870.7	64133.3	0	78391	49502.2	62739.6	46191.8	71514.2	28608.3	69885.1	72690.8	0
Atlastin-3	Q6DD88	60.5		7.84887e+06	5.95022e+06	6.51561e+06	7.53031e+06	5.42137e+06	7.96639e+06	6.94293e+06	6.19354e+06	7.11827e+06	7.83728e+06	8.02407e+06	6.68841e+06
ATP synthase subunit alpha, mitochondrial	P25705	59.7		226804	179255	270209	227843	145030	227632	136096	191981	141896	231817	219723	188538
ATP synthase subunit beta, mitochondrial	P06576	56.5		2.69328e+06	2.452e+06	2.85642e+06	2.54553e+06	2.59774e+06	3.0259e+06	2.04948e+06	2.48341e+06	2.66193e+06	2.3295e+06	2.67864e+06	2.04055e+06
ATP synthase subunit delta, mitochondrial	P30049	17.5		1.50249e+06	1.98457e+06	1.63524e+06	1.66004e+06	2.03453e+06	1.43956e+06	2.628e+06	2.02095e+06	1.84687e+06	1.25571e+06	1.37952e+06	1.48349e+06
ATP synthase subunit gamma, mitochondrial	P36542	33		903958	445888	921791	1.05913e+06	551221	868222	660944	732030	632407	879792	556410	445876
ATPase ASNA1	O43681	38.8		2.32351e+06	2.54242e+06	2.82989e+06	2.4912e+06	2.07868e+06	3.41847e+06	2.14032e+06	2.16576e+06	2.45962e+06	2.34667e+06	2.31766e+06	2.05377e+06
ATPase family AAA domain-containing protein 3A	Q9NVI7	71.3		28611.4	26979	18765.3	27939	10634.7	18786.3	10200.4	21633.3	19931.2	14268.1	0	12125.7
ATP-binding cassette sub-family D member 3	P28288	75.4		314952	101189	203834	324779	192431	242773	164369	147752	148626	263349	85643.5	74199.4
ATP-binding cassette sub-family E member 1	P61221	67.3		3.53821e+06	2.89036e+06	3.15585e+06	3.32703e+06	2.13628e+06	3.40433e+06	2.5083e+06	2.36619e+06	2.84642e+06	3.07411e+06	2.56716e+06	2.45427e+06
ATP-binding cassette sub-family F member 1	Q8NE71	95.9		2.30696e+06	2.05436e+06	2.17655e+06	2.39584e+06	1.72982e+06	2.47259e+06	1.88155e+06	1.68576e+06	2.38758e+06	2.09224e+06	1.76696e+06	2.20926e+06
ATP-binding cassette sub-family F member 2	Q9UG63	71.2		637883	471344	559275	653563	440726	542496	495452	353898	549614	537603	307021	353996
ATP-binding cassette sub-family F member 3	Q9NUQ8	79.7		0	0	0	0	0	0	0	0	0	0	0	0
ATP-citrate synthase	P53396	120.8		2.06667e+07	1.48685e+07	1.77499e+07	2.08219e+07	1.30892e+07	1.85731e+07	1.57401e+07	1.33157e+07	1.4916e+07	1.99966e+07	2.03583e+07	1.47981e+07
ATP-dependent 6-phosphofructokinase, liver type	P17858	85		795625	617042	406670	504578	486370	416843	573314	544325	666452	620411	548760	435796
ATP-dependent 6-phosphofructokinase, muscle type	P08237	85.1		1.20049e+06	836608	1.0132e+06	1.02397e+06	686486	1.10772e+06	817179	608288	843920	999188	823764	720472
ATP-dependent 6-phosphofructokinase, platelet type	Q01813	85.5		1.48445e+07	1.23546e+07	1.16523e+07	1.37669e+07	9.18342e+06	1.20609e+07	1.01667e+07	1.00074e+07	1.231e+07	1.27851e+07	1.12657e+07	9.9873e+06
ATP-dependent Clp protease ATP-binding subunit clpX-like, mitochondrial	O76031	69.2		43251.6	0	0	40991.4	10522.3	31947.8	0	58497.9	28243.4	0	12722.2	0
ATP-dependent Clp protease proteolytic subunit, mitochondrial	Q16740	30.2		362412	358497	209634	400267	297389	433053	241390	242365	353877	282280	354126	283379
ATP-dependent DNA helicase Q1	P46063	73.4		1.19457e+07	1.0472e+07	1.31637e+07	1.15847e+07	9.24769e+06	1.35766e+07	1.07899e+07	9.79854e+06	1.18778e+07	7.5848e+06	7.66152e+06	7.51161e+06
ATP-dependent RNA helicase A	Q08211	140.9		1.69288e+07	1.54656e+07	1.27984e+07	1.63494e+07	1.02078e+07	8.56691e+06	9.54007e+06	7.66825e+06	1.13285e+07	8.80904e+06	9.52254e+06	6.4871e+06
ATP-dependent RNA helicase DDX1	Q92499	82.4		4.88844e+06	4.05624e+06	2.72545e+06	5.07503e+06	2.94615e+06	1.44789e+06	3.68678e+06	1.70699e+06	1.60675e+06	3.42137e+06	827847	860086
ATP-dependent RNA helicase DDX18	Q9NVP1	75.4		86545	101739	78844.7	81960.7	79124.6	0	70388.9	63946.8	31336.1	0	0	0
ATP-dependent RNA helicase DDX19B	Q9UMR2	53.9		544806	267890	553479	510289	469380	554153	383578	359092	254711	456792	463493	277108
ATP-dependent RNA helicase DDX39A	O00148	49.1		639109	527271	740542	404997	444128	599129	387302	446518	685750	248894	414407	325324
ATP-dependent RNA helicase DDX3X	O00571	73.2		7.04368e+06	6.25254e+06	5.39109e+06	6.2808e+06	6.79202e+06	3.35984e+06	4.21558e+06	1.76042e+06	2.92397e+06	5.28572e+06	2.0122e+06	4.33125e+06
ATP-dependent RNA helicase DDX42	Q86XP3	102.9		1.29308e+06	1.07698e+06	373235	1.16594e+06	863285	36707.7	1.03679e+06	23558.7	32846.5	1.06629e+06	0	0
ATP-dependent RNA helicase DDX51	Q8N8A6	72.4		0	0	0	0	0	27909.3	0	0	0	44325.2	28170.7	0
ATP-dependent RNA helicase DHX29	Q7Z478	155.1		330251	387344	236250	429182	180748	429830	220025	181976	380423	279678	201353	133878
ATP-dependent RNA helicase DHX36	Q9H2U1	114.7		134774	86980.2	114615	215699	125106	174453	118256	55453.3	167339	105606	0	0
Autophagy-related protein 16-1	Q676U5	68.2		17080.6	26401.8	40012.9	54936.4	18392.2	61510.9	23434.6	0	49440.9	27508.1	0	38195
BAG family molecular chaperone regulator 2	O95816	23.8		827191	812991	779824	838109	572003	907229	648742	745583	768078	811711	478087	547009
BAG family molecular chaperone regulator 3	O95817	61.6		273929	445610	230509	200253	490763	60429	312342	126766	323332	680992	134771	483938
Band 4.1-like protein 2	O43491	112.5		7.75036e+06	7.88547e+06	7.61908e+06	7.46483e+06	7.07491e+06	8.05063e+06	7.51322e+06	7.34345e+06	7.79606e+06	6.95412e+06	6.38573e+06	7.07343e+06
Barrier-to-autointegration factor	O75531	10.1		5.80121e+06	5.46492e+06	6.43879e+06	4.83419e+06	4.1942e+06	5.02551e+06	6.67547e+06	9.25634e+06	8.53695e+06	3.98699e+06	4.84917e+06	3.64234e+06
Basic leucine zipper and W2 domain-containing protein 1	Q7L1Q6	48		4.87872e+06	5.17385e+06	5.70264e+06	5.12396e+06	4.61236e+06	6.15865e+06	4.22345e+06	4.17062e+06	4.47411e+06	5.12134e+06	5.70128e+06	4.5841e+06
Basic leucine zipper and W2 domain-containing protein 2	Q9Y6E2	48.1		717734	589730	669801	786653	559676	705477	591275	510532	587602	712332	604505	623555
Basigin	P35613	42.2		7.74004e+06	8.15943e+06	8.68302e+06	7.49777e+06	8.54655e+06	8.33442e+06	9.71196e+06	1.00567e+07	8.02672e+06	8.99921e+06	1.33072e+07	1.2246e+07
B-cell lymphoma/leukemia 10	O95999	26.2		109108	73102.3	0	55884.7	90210.4	110965	77681.9	126236	118912	0	0	73688.8
B-cell receptor-associated protein 31	P51572	28		4.76783e+06	4.12698e+06	4.30197e+06	5.03562e+06	2.84477e+06	4.64767e+06	4.35885e+06	3.19884e+06	4.35659e+06	4.92999e+06	4.93317e+06	4.72507e+06
Bcl-2-associated transcription factor 1	Q9NYF8	106.1		1.81846e+06	2.05268e+06	637898	1.63049e+06	1.96129e+06	0	2.0148e+06	1.39461e+06	400071	1.03997e+06	27442.7	286458
Bcl-2-like protein 1	Q07817	26		151427	166309	152335	105471	103881	214523	151359	105132	158074	117312	209971	161079
BET1 homolog	O15155	13.3		97151.8	96958.1	79019.7	0	0	86875.8	68534.8	81103.7	75215	0	63730.1	71174
Beta-2-glycoprotein 1	P02749	38.3		0	100682	85757.2	39402.3	197372	104168	101251	146897	0	200156	522878	363246
Beta-2-microglobulin	P61769	13.7		1.99173e+06	1.45626e+06	2.87738e+06	1.90127e+06	2.61552e+06	2.53719e+06	2.59076e+06	1.5054e+06	4.10611e+06	1.98248e+06	1.16372e+06	7.12029e+06
Beta-actin-like protein 2	Q562R1	42		394690	262824	305150	41304.9	438512	332532	178399	408930	0	186555	681907	546523
Beta-catenin-like protein 1	Q8WYA6	65.1	Acetyl [N-Term]	483466	593964	862020	450257	557625	639377	479446	701812	654678	383844	736723	473775
Beta-centractin	P42025	42.3		124465	143221	129796	138313	78630.9	141401	121090	0	0	98487.8	93956.9	125100
Beta-galactosidase	P16278	76		947836	425051	956058	758859	746970	720352	1.72832e+06	1.69769e+06	1.45347e+06	832228	891182	852502
Beta-hexosaminidase subunit alpha	P06865	60.7		63700.2	338227	147761	195121	421626	200759	78538.6	296731	167913	214699	123207	196423
Beta-hexosaminidase subunit beta	P07686	63.1		1.40227e+06	1.75178e+06	1.63946e+06	1.758e+06	1.66926e+06	1.49351e+06	1.084e+06	1.0859e+06	1.50245e+06	2.04849e+06	2.01647e+06	1.55863e+06
BH3-interacting domain death agonist	P55957	22		370668	390931	381996	318039	137705	379495	372334	53221	304373	248676	431509	339203
Bifunctional 3'-phosphoadenosine 5'-phosphosulfate synthase 1	O43252	70.8		731146	475123	602215	650073	462172	811332	496086	402278	491296	636136	682421	494832
Bifunctional 3'-phosphoadenosine 5'-phosphosulfate synthase 2	O95340	69.5		493185	420112	393793	577416	355508	523231	292723	292823	561041	569103	475110	355202
Bifunctional coenzyme A synthase	Q13057	62.3		602815	662674	681368	565994	419999	609241	445356	408396	320788	428206	465248	343599
Bifunctional glutamate/proline--tRNA ligase	P07814	170.5		1.1261e+07	9.00062e+06	9.41764e+06	1.18551e+07	6.93816e+06	1.04621e+07	8.52714e+06	7.74299e+06	8.73916e+06	9.76599e+06	7.6415e+06	6.76434e+06
Bifunctional methylenetetrahydrofolate dehydrogenase/cyclohydrolase, mitochondrial	P13995	37.9		447411	387677	593108	417537	399305	475949	405626	391193	450545	518841	516203	457523
Bifunctional purine biosynthesis protein PURH	P31939	64.6		1.33118e+07	1.17071e+07	1.46333e+07	1.38377e+07	1.03188e+07	1.64005e+07	1.16899e+07	1.0735e+07	1.28705e+07	1.26445e+07	1.41116e+07	1.2421e+07
Biliverdin reductase A	P53004	33.4		1.24387e+06	850835	1.06957e+06	1.17248e+06	599820	1.17749e+06	1.00488e+06	666304	1.10234e+06	1.12947e+06	1.085e+06	859694
Biorientation of chromosomes in cell division protein 1-like 1	Q8NFC6	330.3		0	12517.2	0	32111.5	26880.2	62770.4	0	14707.8	138392	28782.4	0	0
Bis(5'-nucleosyl)-tetraphosphatase [asymmetrical]	P50583	16.8		0	0	0	0	0	0	0	0	0	0	0	0
Bleomycin hydrolase	Q13867	52.5		199378	39773.3	232736	273600	490455	304345	210296	141436	144492	260745	322357	278744
BolA-like protein 2	Q9H3K6	10.1	Acetyl [N-Term]	1.04751e+06	1.18011e+06	1.4841e+06	1.19422e+06	1.39722e+06	1.60241e+06	933712	1.552e+06	1.3607e+06	980803	854980	799924
Brain acid soluble protein 1	P80723	22.7		3.22805e+07	3.35478e+07	4.39756e+07	2.9824e+07	4.87431e+07	3.57328e+07	4.71072e+07	4.67849e+07	5.1101e+07	3.40917e+07	3.5821e+07	6.08146e+07
Brain-specific angiogenesis inhibitor 1-associated protein 2	Q9UQB8	60.8		728487	721354	526160	670760	709761	457095	761038	558120	529099	627520	306262	416765
Branched-chain-amino-acid aminotransferase, cytosolic	P54687	42.9		1.48035e+06	1.45269e+06	1.40538e+06	1.90499e+06	1.02543e+06	1.69808e+06	958964	1.05729e+06	1.41194e+06	1.23654e+06	1.32306e+06	1.61927e+06
BRCA2 and CDKN1A-interacting protein	Q9P287	36		720897	705382	648998	612255	549211	647145	558981	541920	618597	617604	593831	418498
Brefeldin A-inhibited guanine nucleotide-exchange protein 2	Q9Y6D5	201.9		185172	92523.7	80967.1	180851	76264.8	77160.2	140251	109336	156116	61772.1	49606.2	34704.8
BRISC and BRCA1-A complex member 1	Q9NWV8	36.5	Acetyl [N-Term]	205995	226690	220641	227147	219900	115358	242165	207056	285287	66460.6	72750.3	87725.8
BRISC and BRCA1-A complex member 2	Q9NXR7	43.5		79201.7	69447.5	65107.2	76126.5	41030.6	77128.9	45029.2	47983.9	31539.5	57550.2	71918.3	31536.2
BRISC complex subunit Abraxas 2	Q15018	46.9		35748.3	101650	40910.8	0	43985.2	87520.4	59638.7	126107	92082.3	0	66969.6	121167
BRO1 domain-containing protein BROX	Q5VW32	46.4		205285	74431.1	145252	181108	109698	179393	135234	112711	115490	206566	190916	128348
BTB/POZ domain-containing protein KCTD12	Q96CX2	35.7		358164	290155	365601	305921	239174	397848	338186	345293	421892	291320	342964	301433
BUB3-interacting and GLEBS motif-containing protein ZNF207	O43670	50.7		925501	942464	123737	939733	694635	20873.4	878367	0	0	855696	44004.9	159809
Bystin	Q13895	49.6		172748	201176	180686	228706	155016	171038	164719	178120	228568	33631.8	59987.6	0
C-1-tetrahydrofolate synthase, cytoplasmic	P11586	101.5		1.33158e+07	1.09943e+07	1.20391e+07	1.395e+07	9.447e+06	1.34098e+07	1.02108e+07	9.04252e+06	1.11345e+07	1.22986e+07	1.13468e+07	9.05087e+06
C2 domain-containing protein 5	Q86YS7	110.4		74751	70293.9	76308.3	76513.2	0	99626.8	62644.3	0	55308.1	90059.4	0	55007.2
CAAX prenyl protease 1 homolog	O75844	54.8		1.71207e+06	1.54515e+06	1.75564e+06	1.43051e+06	1.30697e+06	1.62605e+06	1.42331e+06	1.40721e+06	1.58166e+06	1.80571e+06	2.21831e+06	1.87943e+06
CAD protein	P27708	242.8		8.23518e+06	5.3386e+06	6.38771e+06	8.3249e+06	4.58881e+06	6.84408e+06	5.2838e+06	5.27223e+06	5.86784e+06	5.54957e+06	4.32714e+06	4.11754e+06
Cadherin-2	P19022	99.7		2.47712e+06	2.56784e+06	3.25154e+06	2.19127e+06	2.26331e+06	2.71375e+06	2.32065e+06	2.52465e+06	2.72695e+06	1.85109e+06	3.7372e+06	2.82625e+06
Calcineurin B homologous protein 1	Q99653	22.4		426615	442394	453414	353779	469651	431014	443864	520391	461998	402710	403627	497048
Calcineurin subunit B type 1	P63098	19.3		776817	738066	949706	682690	830839	1.0263e+06	839362	1.1188e+06	887913	824551	828465	960264
Calcium homeostasis endoplasmic reticulum protein	Q8IWX8	103.6		0	0	0	102193	0	0	0	0	0	25674.8	0	0
Calcium load-activated calcium channel	Q9UM00	21.2		453187	295506	263568	411600	298874	252957	206897	305636	220677	385902	409362	270999
Calcium/calmodulin-dependent 3',5'-cyclic nucleotide phosphodiesterase 1C	Q14123	80.7		0	0	210199	79928.3	0	46069.2	0	124412	198988	65869.9	0	0
Calcium/calmodulin-dependent protein kinase type II subunit delta	Q13557	56.3		247064	181144	362692	273822	139719	437542	226070	295473	378257	195232	124432	188410
Calcium-binding mitochondrial carrier protein Aralar2	Q9UJS0	74.1		137644	102713	155451	106456	84027.9	176288	89060.8	120557	123735	27857.1	197946	153549
Calcium-binding mitochondrial carrier protein SCaMC-1	Q6NUK1	53.3		3.51467e+06	2.76708e+06	2.65752e+06	3.56524e+06	2.47707e+06	2.89268e+06	1.879e+06	2.29813e+06	2.52267e+06	1.37609e+06	2.58936e+06	2.78391e+06
Calcium-binding protein 39	Q9Y376	39.8		1.74441e+06	1.29358e+06	1.7864e+06	1.72341e+06	1.41649e+06	1.89066e+06	1.28764e+06	1.17581e+06	1.94002e+06	1.87699e+06	1.81712e+06	1.57043e+06
Calcium-regulated heat-stable protein 1	Q9Y2V2	15.9		2.12458e+06	2.66121e+06	3.08829e+06	2.20864e+06	2.68102e+06	2.3023e+06	2.63386e+06	4.21875e+06	3.6792e+06	1.51756e+06	1.59924e+06	1.79734e+06
Calcyclin-binding protein	Q9HB71	26.2		1.11053e+07	1.34679e+07	1.56511e+07	1.02093e+07	1.81383e+07	1.43721e+07	1.21171e+07	1.79554e+07	1.95809e+07	1.10115e+07	1.45738e+07	1.91463e+07
Caldesmon	Q05682	93.2		4.93787e+06	5.73322e+06	4.01311e+06	4.77972e+06	4.9149e+06	3.37253e+06	8.42587e+06	5.51739e+06	5.66999e+06	6.86219e+06	2.46557e+06	4.99629e+06
Calmegin	O14967	70		146671	0	142228	125707	0	198611	50286.2	206272	225451	115360	258114	113458
Calmodulin-1	P0DP23	16.8		5.13189e+07	5.80426e+07	8.4857e+07	4.32509e+07	9.28511e+07	5.80067e+07	8.43902e+07	9.88522e+07	9.40807e+07	4.50023e+07	6.39534e+07	7.85508e+07
Calmodulin-regulated spectrin-associated protein 2	Q08AD1	168		43839.4	0	59676	43702	0	0	26492.1	0	21315.7	0	0	17068.9
Calnexin	P27824	67.5		2.11934e+07	2.15197e+07	2.41622e+07	2.13235e+07	1.75225e+07	2.3684e+07	1.94932e+07	1.93998e+07	2.25275e+07	2.54079e+07	3.49086e+07	2.71549e+07
Calpain small subunit 1	P04632	28.3	Acetyl [N-Term]	1.05494e+07	7.85022e+06	1.07555e+07	9.72074e+06	8.02863e+06	1.15849e+07	9.08318e+06	7.71234e+06	8.29004e+06	1.0336e+07	1.16396e+07	9.54105e+06
Calpain-1 catalytic subunit	P07384	81.8		2.92047e+06	1.94341e+06	2.27357e+06	2.92375e+06	1.33783e+06	3.0832e+06	1.92162e+06	1.90039e+06	2.38776e+06	2.74279e+06	2.39707e+06	1.56542e+06
Calpain-2 catalytic subunit	P17655	79.9		1.35596e+07	1.05676e+07	1.18928e+07	1.36627e+07	8.84059e+06	1.31855e+07	1.02956e+07	8.89189e+06	1.04139e+07	1.29101e+07	1.22008e+07	9.36641e+06
Calpastatin	P20810	76.5		7.93626e+06	8.95805e+06	1.12233e+07	8.64139e+06	1.4756e+07	1.04881e+07	1.34608e+07	1.43356e+07	1.20548e+07	8.38304e+06	9.23495e+06	1.08065e+07
Calponin-2	Q99439	33.7		321636	222950	176029	265231	92667.9	88961.2	66078	132493	100544	248307	36681.2	88731.7
Calponin-3	Q15417	36.4		1.36496e+07	1.16212e+07	7.15443e+06	1.30816e+07	1.06488e+07	5.36744e+06	1.05212e+07	8.12081e+06	6.0454e+06	1.52932e+07	5.25333e+06	4.47372e+06
Calreticulin	P27797	48.1		7.05925e+07	8.78554e+07	8.97785e+07	6.97969e+07	1.1427e+08	8.72765e+07	1.12803e+08	1.3456e+08	1.26554e+08	8.91391e+07	1.12822e+08	1.37763e+08
Calumenin	O43852	37.1		1.66076e+07	2.04869e+07	2.41567e+07	1.53227e+07	2.98616e+07	1.99622e+07	2.58149e+07	3.56619e+07	3.3641e+07	1.92889e+07	2.76595e+07	3.4952e+07
cAMP-dependent protein kinase catalytic subunit alpha	P17612	40.6		1.67059e+06	1.02286e+06	1.56632e+06	1.57471e+06	955745	1.8528e+06	1.23469e+06	1.14836e+06	1.33376e+06	1.37179e+06	1.35195e+06	1.1504e+06
cAMP-dependent protein kinase catalytic subunit beta	P22694	40.6		211955	237565	151885	295462	187740	267696	140880	182730	266572	348818	269433	289121
cAMP-dependent protein kinase type I-alpha regulatory subunit	P10644	43	Acetyl [N-Term]	4.28879e+06	3.59232e+06	4.31507e+06	4.55782e+06	2.92638e+06	4.59721e+06	3.83409e+06	3.42471e+06	4.31404e+06	4.02216e+06	4.23209e+06	3.43959e+06
cAMP-dependent protein kinase type II-alpha regulatory subunit	P13861	45.5		482239	543097	612844	657934	583883	598986	564503	498496	566640	610606	509560	458332
cAMP-regulated phosphoprotein 19	P56211	12.3		362581	653792	881823	550432	1.07403e+06	505436	855233	806754	1.01131e+06	337816	491952	496480
Cancer-related nucleoside-triphosphatase	Q9BSD7	20.7		179575	132871	59152.7	93367.3	90518.9	101587	128725	83211.7	72267.8	112075	17959.7	0
CAP-Gly domain-containing linker protein 1	P30622	162.1		1.54689e+06	2.03048e+06	1.95785e+06	1.7475e+06	1.89159e+06	2.01213e+06	1.84387e+06	2.1079e+06	2.35575e+06	1.96603e+06	1.90766e+06	2.13978e+06
Caprin-1	Q14444	78.3		9.10467e+06	1.1104e+07	1.71301e+06	8.52516e+06	7.60523e+06	35096.8	9.14105e+06	87212.8	0	8.55062e+06	57981.2	83996.4
Carnitine O-palmitoyltransferase 1, liver isoform	P50416	88.3		444694	391345	421133	455529	414980	421594	460314	459619	374066	531468	460281	339722
Cartilage-associated protein	O75718	46.5		195906	142430	108715	198773	145121	160359	114818	142120	132496	200140	212211	106955
Casein kinase I isoform alpha	P48729	38.9		84241.3	85530.1	75986	99427.6	83852.6	53102.8	46158.8	44190.8	23742.3	72059.1	47945	42455.1
Casein kinase II subunit alpha	P68400	45.1		4.61486e+06	4.3516e+06	4.9109e+06	4.04712e+06	5.43809e+06	5.52775e+06	4.03387e+06	3.69186e+06	5.18838e+06	4.4393e+06	5.95599e+06	5.10844e+06
Casein kinase II subunit alpha'	P19784	41.2		262847	254370	258311	284382	197918	376453	269611	252398	300727	313066	365078	163842
Casein kinase II subunit beta	P67870	24.9		1.01297e+06	1.02088e+06	1.17492e+06	933227	823562	1.13683e+06	1.03442e+06	886362	1.20729e+06	962050	896964	1.12794e+06
Caspase-3	P42574	31.6		162861	346964	371398	363006	514719	299479	173367	379802	284844	294857	433609	298734
Caspase-4	P49662	43.2		302749	220400	278892	292287	228038	261300	269281	186636	323688	367297	168801	238194
Catalase	P04040	59.7		2.02722e+06	2.54466e+06	2.40909e+06	2.78297e+06	5.72119e+06	2.81911e+06	2.78618e+06	4.02273e+06	2.76743e+06	3.11893e+06	4.616e+06	4.16131e+06
Catechol O-methyltransferase	P21964	30		148136	119692	269698	181991	119920	201078	107248	148947	131584	117390	70993.6	70723.8
Catenin alpha-1	P35221	100		1.02031e+07	9.29422e+06	1.01113e+07	1.01375e+07	7.7229e+06	1.08873e+07	8.92273e+06	9.14236e+06	8.78762e+06	1.02822e+07	1.15279e+07	9.0811e+06
Catenin beta-1	P35222	85.4		2.31559e+06	1.85686e+06	2.34954e+06	2.2702e+06	1.64825e+06	2.49435e+06	2.14407e+06	1.90015e+06	2.2534e+06	2.665e+06	2.89386e+06	2.28089e+06
Catenin delta-1	O60716	108.1		2.464e+06	1.59357e+06	1.71514e+06	2.34184e+06	1.5335e+06	1.88489e+06	1.86491e+06	1.55365e+06	1.65124e+06	1.87283e+06	1.11467e+06	1.2688e+06
Cathepsin B	P07858	37.8		5.09665e+06	4.39925e+06	5.84396e+06	4.42926e+06	5.26415e+06	5.14406e+06	5.75492e+06	5.55312e+06	5.62816e+06	3.32106e+06	3.73055e+06	4.38249e+06
Cathepsin D	P07339	44.5		1.23071e+07	1.39361e+07	1.82872e+07	1.10161e+07	2.45227e+07	1.46717e+07	2.17804e+07	2.77637e+07	1.95761e+07	1.33636e+07	1.70939e+07	1.914e+07
Cathepsin L1	P07711	37.5		458426	437295	601741	383763	808395	506436	834294	674295	843150	622828	628441	815854
Cathepsin Z	Q9UBR2	33.8		2.25709e+06	2.29729e+06	3.05606e+06	2.23964e+06	5.15468e+06	2.58035e+06	4.38991e+06	5.37305e+06	4.53865e+06	2.19558e+06	1.08468e+06	2.83252e+06
Cation-dependent mannose-6-phosphate receptor	P20645	31		1.20155e+06	1.10898e+06	1.47675e+06	1.00616e+06	997042	1.2718e+06	1.14616e+06	1.1466e+06	1.36083e+06	1.37486e+06	1.51735e+06	1.59832e+06
Cation-independent mannose-6-phosphate receptor	P11717	274.2		473825	520008	537064	328287	369147	356074	449453	341762	495724	475809	640827	475176
Caveolae-associated protein 1	Q6NZI2	43.5		4.0417e+07	3.80906e+07	3.6891e+07	3.85144e+07	3.37416e+07	3.97002e+07	4.02082e+07	3.95968e+07	4.18539e+07	4.06163e+07	4.06763e+07	4.05343e+07
Caveolae-associated protein 2	O95810	47.1		1.03842e+07	1.0034e+07	1.27963e+07	1.1434e+07	8.97111e+06	1.41001e+07	1.24456e+07	1.03519e+07	1.4212e+07	8.9527e+06	8.83013e+06	1.15429e+07
Caveolae-associated protein 3	Q969G5	27.7		2.07903e+06	1.99749e+06	1.67934e+06	2.18853e+06	1.85228e+06	1.27693e+06	2.57549e+06	2.58052e+06	2.11112e+06	2.33112e+06	2.93218e+06	2.36938e+06
Caveolin-1	Q03135	20.5		1.43975e+07	1.08488e+07	1.20055e+07	1.60047e+07	1.1337e+07	1.55215e+07	1.50253e+07	1.41259e+07	1.48143e+07	1.4761e+07	1.45354e+07	1.26853e+07
CCA tRNA nucleotidyltransferase 1, mitochondrial	Q96Q11	50.1		56025.3	270417	224410	143929	120547	225561	216891	39332.6	235707	151784	240594	143977
CCR4-NOT transcription complex subunit 1	A5YKK6	266.8		81021.5	57139.8	70388.8	88958.2	40197	86911.8	68457.1	51000.1	62906.3	65631.8	25617.3	64579.3
CD109 antigen	Q6YHK3	161.6		1.54975e+06	1.40784e+06	1.40336e+06	1.41783e+06	1.4944e+06	1.35984e+06	1.66301e+06	1.02557e+06	1.09726e+06	1.39684e+06	1.6991e+06	1.10332e+06
CD151 antigen	P48509	28.3		472953	275791	359636	811731	642936	992728	380398	286866	278626	898895	991162	822248
CD166 antigen	Q13740	65.1		2.58995e+06	1.96247e+06	2.60299e+06	2.25574e+06	1.74154e+06	2.00538e+06	2.18505e+06	1.91287e+06	2.47168e+06	2.02759e+06	2.86144e+06	1.97579e+06
CD2 antigen cytoplasmic tail-binding protein 2	O95400	37.6		398613	513025	459836	324323	367547	361961	528752	631898	606176	240665	306200	359168
CD2-associated protein	Q9Y5K6	71.4		837276	672192	753431	675455	654190	952908	945987	1.01227e+06	1.03564e+06	981423	846986	834274
CD44 antigen	P16070	81.5		2.12897e+07	2.55928e+07	2.35549e+07	2.28319e+07	1.95149e+07	2.43449e+07	2.47195e+07	2.06737e+07	2.38102e+07	2.35713e+07	2.83398e+07	3.49543e+07
CD59 glycoprotein	P13987	14.2		151490	2.28102e+06	63635.9	1.06057e+06	273761	764421	1.44945e+06	1.28208e+06	883900	0	0	2.13575e+06
CD63 antigen	P08962	25.6		120028	177605	219899	101994	161566	211006	117212	163027	112587	112645	134940	203702
CD81 antigen	P60033	25.8		0	0	0	0	0	0	0	0	0	0	0	0
CD9 antigen	P21926	25.4		336421	307466	390158	427235	0	472514	506571	366593	398533	624613	0	431630
CD97 antigen	P48960	91.8		1.90368e+06	1.50267e+06	1.79453e+06	2.05833e+06	1.27737e+06	2.07573e+06	1.95242e+06	1.6742e+06	1.73947e+06	1.76709e+06	1.92007e+06	1.73538e+06
CD99 antigen-like protein 2	Q8TCZ2	28		268044	255507	243451	218271	216881	283276	282170	0	265941	224917	230021	275775
Cdc42 effector protein 3	Q9UKI2	27.7		97717.3	43408.9	73242.1	68691	112636	72407.4	53714.6	106059	75598.8	90655.7	29547.1	81614.6
Cdc42 effector protein 4	Q9H3Q1	38		50616	71640.6	54715.7	64569.6	121911	76089.7	92692.4	85703.7	90438.7	73368.1	72171.1	84801.3
Cdc42-interacting protein 4	Q15642	68.3		1.46643e+06	1.09069e+06	1.53182e+06	1.31408e+06	1.00765e+06	1.27131e+06	1.37691e+06	1.18773e+06	1.07383e+06	1.24812e+06	1.30511e+06	1.22095e+06
CDGSH iron-sulfur domain-containing protein 2	Q8N5K1	15.3		102631	122370	128590	108446	62087	178146	74229.5	46178.9	115755	91093.1	108703	140501
CDK5 regulatory subunit-associated protein 3	Q96JB5	56.9		0	0	0	0	0	0	0	0	0	0	0	0
CDK-activating kinase assembly factor MAT1	P51948	35.8		68073.4	80797.1	24330	0	92852	0	79880.1	0	102165	0	57450.9	54544.9
CDKN2AIP N-terminal-like protein	Q96HQ2	13.2	Acetyl [N-Term]	57523.6	56250.6	0	50658.3	0	9054.35	55390.2	23531.2	0	53707.2	0	0
Cell cycle and apoptosis regulator protein 2	Q8N163	102.8		1.43081e+06	1.28365e+06	1.16168e+06	1.3527e+06	1.0396e+06	1.03697e+06	1.10531e+06	843229	1.06646e+06	797619	355892	552029
Cell division control protein 42 homolog	P60953	21.2		2.49721e+06	1.59645e+06	2.39492e+06	2.33301e+06	2.09821e+06	2.39832e+06	1.50427e+06	1.62366e+06	1.54002e+06	2.54162e+06	2.40687e+06	1.88022e+06
Cell division cycle 5-like protein	Q99459	92.2		1.03372e+06	991398	683306	1.0507e+06	575655	711245	672427	649697	817360	755138	89044.9	458349
Cell division cycle and apoptosis regulator protein 1	Q8IX12	132.7		7.73152e+06	3.32098e+06	4.66264e+06	6.25471e+06	7.41839e+06	5.27599e+06	5.50435e+06	5.75235e+06	4.15134e+06	4.28155e+06	6.02528e+06	4.26569e+06
Cell division cycle protein 20 homolog	Q12834	54.7		112814	109194	77119.9	90412.8	88448.6	0	83796.5	0	48236.9	58010.7	0	0
Cell division cycle protein 27 homolog	P30260	91.8		52234	26045.8	29659.8	24026.2	20795.5	0	47616.6	0	22984	52090.6	19927.6	17479
Cell growth-regulating nucleolar protein	Q9NX58	43.6		512517	573683	409013	321971	252376	276000	274902	331695	343594	283977	240709	279378
Cell surface glycoprotein MUC18	P43121	71.6		197342	89803.8	183280	186468	132680	138713	200820	307484	102960	254675	348742	101058
Cellular retinoic acid-binding protein 2	P29373	15.7		225945	197559	332560	274199	137861	318859	428912	528769	291329	240154	295207	238297
Centrin-2	P41208	19.7		529923	623929	771987	596552	882884	572893	1.12054e+06	1.07112e+06	1.27103e+06	540703	497627	987820
Centromere/kinetochore protein zw10 homolog	O43264	88.8		400474	598031	442184	466459	298309	365905	415436	418264	464290	300436	120199	294623
Centrosomal protein of 170 kDa	Q5SW79	175.2		611966	528851	432582	526647	420232	244652	469221	287671	509049	345610	101323	318104
Ceramide synthase 2	Q96G23	44.8		1.69029e+06	1.75341e+06	865770	1.62932e+06	1.23782e+06	869721	1.15354e+06	596755	749993	1.19578e+06	994758	632438
Charged multivesicular body protein 3	Q9Y3E7	25.1		163233	0	133155	137739	152165	156604	174954	187806	194300	107018	129249	114208
Charged multivesicular body protein 4a	Q9BY43	25.1		628893	510935	860274	669912	997421	613996	995935	975162	938000	630732	671247	842623
Charged multivesicular body protein 4b	Q9H444	24.9		1.33448e+06	1.38111e+06	1.62255e+06	1.64864e+06	1.847e+06	1.2637e+06	2.46041e+06	1.62052e+06	2.28556e+06	1.40303e+06	939233	1.76843e+06
Charged multivesicular body protein 5	Q9NZZ3	24.6		1.46407e+06	1.56206e+06	898288	1.3582e+06	1.56752e+06	881620	1.97712e+06	1.13049e+06	1.00141e+06	1.18823e+06	633324	647531
Charged multivesicular body protein 6	Q96FZ7	23.5		273640	213908	204074	230242	194391	237388	258556	281263	279414	227322	241198	278242
Charged multivesicular body protein 7	Q8WUX9	50.9		13449.9	11405.3	17259.8	20135.6	0	30292.5	14978.6	24936	9783.19	0	0	0
Chitinase domain-containing protein 1	Q9BWS9	44.9		49894.1	17517.1	36225.9	31003.4	0	52628.5	36739.5	25843	16544.6	36129	67564.5	13116.2
Chitobiosyldiphosphodolichol beta-mannosyltransferase	Q9BT22	52.5		251767	211235	209267	208058	85389	188513	189231	145121	135917	195285	124527	93372.3
Chloride intracellular channel protein 1	O00299	26.9		2.39393e+07	2.72809e+07	2.79214e+07	2.66359e+07	2.50579e+07	2.98937e+07	2.33501e+07	2.21848e+07	2.72295e+07	2.33078e+07	2.60052e+07	2.35232e+07
Chloride intracellular channel protein 3	O95833	26.6		135173	0	40512.6	93861.8	0	48453.6	93319.8	69648.8	0	93183.1	106322	0
Chloride intracellular channel protein 4	Q9Y696	28.8		1.32299e+07	1.04661e+07	1.2083e+07	1.25629e+07	1.16107e+07	1.42197e+07	1.2092e+07	1.23057e+07	1.22875e+07	1.47236e+07	1.58021e+07	1.276e+07
Choline-phosphate cytidylyltransferase B	Q9Y5K3	41.9		153727	154554	148111	132317	96821.5	178580	159753	188389	167463	106500	182834	121924
Chondroitin sulfate proteoglycan 4	Q6UVK1	250.4		262558	95354.8	81356	200339	61481.2	149676	253788	177303	101289	88136	64893.4	55248.6
Chromatin target of PRMT1 protein	Q9Y3Y2	26.4		134102	112299	79512.2	83271.4	86725.8	91519.9	78506.6	110177	715519	0	0	40729.6
Chromobox protein homolog 1	P83916	21.4		934072	1.49274e+06	1.4363e+06	979365	1.40733e+06	930057	1.38732e+06	1.68308e+06	1.32514e+06	961389	1.36244e+06	1.47887e+06
Chromobox protein homolog 3	Q13185	20.8		5.74799e+06	5.52366e+06	6.30863e+06	4.81137e+06	5.34177e+06	5.44949e+06	6.04636e+06	7.17003e+06	6.6003e+06	4.3444e+06	4.89247e+06	5.62374e+06
Chromobox protein homolog 5	P45973	22.2		1.98833e+06	1.80431e+06	2.66995e+06	1.86333e+06	1.81878e+06	1.76021e+06	1.76355e+06	1.80664e+06	2.02159e+06	1.21359e+06	1.40559e+06	1.02916e+06
Chromodomain-helicase-DNA-binding protein 3	Q12873	226.5		0	0	0	0	0	0	0	0	0	0	0	0
Chromodomain-helicase-DNA-binding protein 4	Q14839	217.9		2.51967e+06	2.202e+06	2.16246e+06	2.50642e+06	1.87027e+06	2.11244e+06	1.98473e+06	2.01364e+06	1.7664e+06	963346	577917	663507
Chromosome-associated kinesin KIF4A	O95239	139.8		164078	158358	210460	376877	156684	131658	317186	105339	149186	193272	60501	130371
Cilia- and flagella-associated protein 36	Q96G28	39.4		28935.1	0	0	0	0	44905.7	72518.6	58171.4	68993.5	0	0	0
Citrate synthase, mitochondrial	O75390	51.7		9.45621e+06	8.14077e+06	9.75526e+06	1.03445e+07	7.42681e+06	1.15072e+07	9.05378e+06	7.09941e+06	8.10911e+06	1.20029e+07	1.35816e+07	9.84096e+06
Citron Rho-interacting kinase	O14578	231.3		52847.2	38804.2	0	47508.1	0	20269.7	0	0	34331.4	0	0	0
C-Jun-amino-terminal kinase-interacting protein 4	O60271	146.1		1.15632e+06	1.10404e+06	1.943e+06	1.68717e+06	1.20842e+06	1.42824e+06	1.25038e+06	1.11138e+06	1.8105e+06	1.13623e+06	1.77082e+06	1.36867e+06
CKLF-like MARVEL transmembrane domain-containing protein 6	Q9NX76	20.4		23321.2	0	0	0	18888.7	0	15751.7	21965.6	0	52027.1	73687.2	0
Clathrin heavy chain 1	Q00610	191.5		9.93512e+07	7.09285e+07	7.18462e+07	9.59375e+07	5.69339e+07	8.34614e+07	6.06432e+07	6.2264e+07	6.68435e+07	9.17002e+07	7.6005e+07	6.27201e+07
Clathrin interactor 1	Q14677	68.2		783837	817640	435349	840705	625331	271535	725248	464783	451446	745542	136655	279468
Clathrin light chain A	P09496	27.1		3.25584e+06	3.86458e+06	4.06605e+06	3.53323e+06	2.53537e+06	3.70418e+06	4.76269e+06	5.21586e+06	6.47126e+06	2.70118e+06	1.9769e+06	4.03407e+06
Clathrin light chain B	P09497	25.2		121896	245392	210082	225732	225184	225825	302867	429839	424960	251508	126735	299828
Cleavage and polyadenylation specificity factor subunit 4	O95639	30.2	Acetyl [N-Term]	0	659977	0	0	0	16641.3	0	0	0	0	1.1879e+06	0
Cleavage and polyadenylation specificity factor subunit 5	O43809	26.2		3.14088e+06	3.44992e+06	1.51851e+06	3.04224e+06	3.33959e+06	412219	3.30656e+06	1.08449e+06	1.43013e+06	3.24336e+06	183976	654328
Cleavage and polyadenylation specificity factor subunit 6	Q16630	59.2		546146	417450	134411	508537	425391	55331.8	526097	210725	190427	587552	28920.8	130645
Cleavage and polyadenylation specificity factor subunit 7	Q8N684	52		171747	267836	60971.5	158934	214042	0	223340	0	50318.8	164970	0	22311
Cleavage stimulation factor subunit 1	Q05048	48.3		204821	101495	180034	231796	132831	190854	180972	265480	166988	316757	116105	167862
Cleavage stimulation factor subunit 2	P33240	60.9		811296	985137	894308	679517	730731	753024	1.0477e+06	1.28986e+06	1.05546e+06	526877	202185	627780
Cleavage stimulation factor subunit 3	Q12996	82.9		475243	547813	447147	409723	274651	530943	487647	353733	457873	453214	277235	363673
Cleft lip and palate transmembrane protein 1	O96005	76		661806	443194	489554	418048	676448	462239	515509	546059	497978	475801	538670	356130
Cleft lip and palate transmembrane protein 1-like protein	Q96KA5	62.2		297297	261960	199638	315640	223518	231609	197447	198067	216991	335974	228963	244591
CLIP-associating protein 1	Q7Z460	169.3		52174.1	66360.5	56544.6	105232	0	0	27712.9	0	0	62255.8	74650.2	40931.7
CLIP-associating protein 2	O75122	141		90730.7	78638.8	120544	120918	0	99869.2	77172.7	86002.6	127340	82774.1	0	134896
Clustered mitochondria protein homolog	O75153	146.6		238877	211836	225527	193608	162801	259759	217958	189851	210544	231016	179798	189738
c-Myc-binding protein	Q99417	12		854168	1.07369e+06	821384	848965	1.13222e+06	1.06758e+06	1.17379e+06	1.22418e+06	1.1408e+06	940630	1.18953e+06	1.15855e+06
Coactosin-like protein	Q14019	15.9		1.40289e+07	1.15134e+07	1.3455e+07	1.51453e+07	1.06629e+07	1.45308e+07	1.56971e+07	1.46955e+07	1.55581e+07	1.66177e+07	1.63318e+07	1.26993e+07
Coagulation factor V	P12259	251.5		242069	261564	354515	178797	460189	232386	50765.2	262976	83206.6	1.06622e+06	1.92169e+06	854286
Coagulation factor X	P00742	54.7		357047	314236	446779	422193	388463	382113	349998	292998	289900	675529	872837	592895
Coatomer subunit alpha	P53621	138.3		1.51761e+07	1.0666e+07	1.13085e+07	1.55119e+07	9.2004e+06	1.28639e+07	1.00967e+07	9.29737e+06	1.01422e+07	1.32607e+07	1.01086e+07	7.78625e+06
Coatomer subunit beta	P53618	107.1		9.81936e+06	7.40802e+06	7.70221e+06	9.20951e+06	6.4002e+06	8.60309e+06	6.95237e+06	6.41477e+06	6.60178e+06	9.64586e+06	8.30693e+06	6.11049e+06
Coatomer subunit beta'	P35606	102.4		7.69162e+06	7.25383e+06	7.75918e+06	9.63622e+06	6.30182e+06	9.06703e+06	6.7722e+06	6.29792e+06	6.754e+06	8.49111e+06	7.99464e+06	6.75884e+06
Coatomer subunit delta	P48444	57.2		4.03535e+06	3.54863e+06	3.50653e+06	3.87931e+06	2.70217e+06	3.43099e+06	2.94744e+06	2.88262e+06	3.0568e+06	3.52362e+06	3.80469e+06	3.08064e+06
Coatomer subunit epsilon	O14579	34.5		1.96328e+06	1.86081e+06	2.14641e+06	1.80508e+06	1.32028e+06	2.1655e+06	1.39519e+06	1.68025e+06	2.08237e+06	1.92692e+06	1.86606e+06	1.4486e+06
Coatomer subunit gamma-1	Q9Y678	97.7		4.38875e+06	3.32363e+06	3.31749e+06	4.1418e+06	2.52411e+06	3.89151e+06	2.98456e+06	2.95717e+06	3.2453e+06	4.16374e+06	3.80005e+06	2.9566e+06
Coatomer subunit gamma-2	Q9UBF2	97.6		574375	480614	591701	761884	466582	741646	422481	450011	560151	602702	510804	459949
Coatomer subunit zeta-1	P61923	20.2		1.95395e+06	1.89102e+06	2.38376e+06	1.86238e+06	1.65891e+06	2.14249e+06	1.73972e+06	1.61239e+06	2.13965e+06	1.85334e+06	2.26738e+06	1.74915e+06
Cofilin-1	P23528	18.5		7.41144e+07	7.14544e+07	7.1703e+07	7.5117e+07	7.61328e+07	7.20841e+07	6.46556e+07	6.08009e+07	7.36431e+07	6.17716e+07	7.59854e+07	5.44451e+07
Cofilin-2	Q9Y281	18.7		2.0281e+06	2.30869e+06	2.29339e+06	1.82451e+06	1.95139e+06	2.57886e+06	1.41028e+06	1.70816e+06	2.21629e+06	1.48826e+06	2.58126e+06	1.8931e+06
Cohesin subunit SA-2	Q8N3U4	141.2		93434.7	0	72371.9	37535.7	17852.4	59130.2	22203.4	42997.3	46490	0	47667.7	43067.6
Coiled-coil and C2 domain-containing protein 1A	Q6P1N0	104		138758	233169	147048	103032	153272	132294	199002	219242	192445	48293.8	74023.9	119305
Coiled-coil domain-containing protein 124	Q96CT7	25.8		1.26322e+06	1.89094e+06	992604	1.15228e+06	2.91602e+06	444653	2.7768e+06	2.26963e+06	1.00346e+06	1.64913e+06	443550	263343
Coiled-coil domain-containing protein 22	O60826	70.7		221151	119516	170006	223713	95816.8	198164	130470	83268.5	166200	141637	129901	124154
Coiled-coil domain-containing protein 43	Q96MW1	25.2		284934	307100	319550	248841	342427	333689	345956	340350	324483	338738	379343	344371
Coiled-coil domain-containing protein 47	Q96A33	55.8		843882	600677	940650	676739	717524	979613	761003	752926	964418	839693	849367	599626
Coiled-coil domain-containing protein 50	Q8IVM0	35.8		140455	159371	115275	143200	264610	72498.3	234977	132423	201616	173703	28777.2	97897.8
Coiled-coil domain-containing protein 58	Q4VC31	16.6		629450	743886	819094	634461	1.18457e+06	599226	1.05625e+06	1.11661e+06	1.01908e+06	826676	793629	1.06784e+06
Coiled-coil domain-containing protein 6	Q16204	53.3		774573	498682	168338	194667	508095	185685	465084	487907	507043	400776	276679	384940
Coiled-coil domain-containing protein 80	Q76M96	108.1		1.60653e+06	2.31604e+06	1.25094e+06	1.27728e+06	1.18732e+06	946229	1.60938e+06	1.18225e+06	1.69702e+06	740439	874810	1.08905e+06
Coiled-coil domain-containing protein 86	Q9H6F5	40.2		147575	242261	102470	72266.4	260292	0	233604	43806.8	94746.6	178024	0	0
Coiled-coil domain-containing protein 91	Q7Z6B0	49.9		2030.76	0	0	31050.7	6866.86	37125.5	18794.9	11224.6	63312.5	18804.8	0	0
Coiled-coil domain-containing protein 9B	Q6ZUT6	57.3		96220.4	96611.1	50130.1	115112	73203.9	0	75241.4	0	23156.4	76896.7	0	0
Cold shock domain-containing protein E1	O75534	88.8		3.84612e+06	4.0075e+06	3.14168e+06	3.85904e+06	2.83124e+06	3.57437e+06	3.15702e+06	2.98021e+06	2.94299e+06	2.75473e+06	2.17327e+06	1.72451e+06
Cold-inducible RNA-binding protein	Q14011	18.6		1.9143e+06	2.17996e+06	509582	1.66764e+06	3.24701e+06	117018	2.77417e+06	815124	102007	1.35387e+06	29140.6	20871.5
Collagen alpha-1(I) chain	P02452	138.9		1.93643e+06	1.56884e+06	2.25396e+06	1.71703e+06	1.89686e+06	2.14163e+06	4.243e+06	4.74597e+06	2.99616e+06	2.06684e+06	2.48971e+06	1.66929e+06
Collagen alpha-1(V) chain	P20908	183.4		243424	243365	256522	206709	295613	206015	533791	687485	365960	146570	206384	293202
Collagen alpha-1(VI) chain	P12109	108.5		360483	429615	658996	373143	666380	798336	591172	415173	651798	627488	789799	948458
COMM domain-containing protein 1	Q8N668	21.2		34446	43214.9	48942.2	34302.2	0	43504.9	28557.6	56495.5	23234.7	33358.2	30218.7	41880
COMM domain-containing protein 3	Q9UBI1	22.1		134015	117740	169496	134413	98638.5	148048	130368	131843	139325	109832	101440	108151
COMM domain-containing protein 4	Q9H0A8	21.8		106683	104834	133312	119873	91758.4	145736	82256.8	76224.1	94296.3	0	67992.2	85644.4
COMM domain-containing protein 7	Q86VX2	22.5		0	0	338273	0	56786.3	17637.9	0	21902	0	0	25186.4	24962.6
COMM domain-containing protein 8	Q9NX08	21.1		231431	168552	216659	249953	156364	280590	194708	151599	261110	261900	244209	194030
Complement C3	P01024	187		341974	604041	462562	378176	912189	626958	423380	529423	217765	1.5139e+06	2.4005e+06	915872
Complement C4-A	P0C0L4	192.7		39897.5	176581	141772	132664	242690	179421	152059	214154	39012.9	436935	896948	296763
Complement component 1 Q subcomponent-binding protein, mitochondrial	Q07021	31.3		8.05143e+06	9.30578e+06	1.0305e+07	6.62395e+06	1.32739e+07	7.64935e+06	1.22957e+07	1.30954e+07	1.22222e+07	7.59295e+06	9.79345e+06	1.39233e+07
Complement component C9	P02748	63.1		0	0	33646.1	0	0	34615.5	0	67714	17206.3	93973	204065	0
Complex I assembly factor TIMMDC1, mitochondrial	Q9NPL8	32.2		51303.8	75843.4	48024.8	70660.6	30764.1	66914.5	34919.8	68053.6	66928	35980.7	44875.2	44931.4
Condensin complex subunit 1	Q15021	157.1		4.47193e+06	3.4315e+06	3.4985e+06	4.28694e+06	2.86246e+06	3.62934e+06	3.02564e+06	2.82085e+06	3.43667e+06	3.1184e+06	2.78334e+06	2.58941e+06
Condensin complex subunit 2	Q15003	82.5		1.50322e+06	1.33415e+06	1.29245e+06	1.3471e+06	962470	1.25335e+06	1.11172e+06	877677	1.26027e+06	1.08584e+06	951875	866842
Condensin complex subunit 3	Q9BPX3	114.3		1.51484e+06	1.2355e+06	1.2985e+06	1.53468e+06	1.07232e+06	1.28983e+06	1.06867e+06	962937	1.19439e+06	1.14363e+06	988669	876681
Condensin-2 complex subunit D3	P42695	168.8		100274	99967.6	55055	101152	81811.4	52601.4	66115.2	49689.5	54963.1	56469.2	0	0
Condensin-2 complex subunit G2	Q86XI2	130.9		23625.1	0	0	49435.9	0	0	15919.1	0	0	0	27713.1	0
Connective tissue growth factor	P29279	38.1		121581	114179	95197.4	149265	140685	121289	58851.1	72315.4	0	145422	84725.7	81985.3
Constitutive coactivator of PPAR-gamma-like protein 1	Q9NZB2	121.8		1.73588e+06	1.68986e+06	1.5169e+06	1.80516e+06	1.0375e+06	1.86962e+06	1.68035e+06	1.39112e+06	2.1544e+06	1.34741e+06	884815	1.24589e+06
COP9 signalosome complex subunit 1	Q13098	55.5		1.50958e+06	1.44445e+06	1.52837e+06	1.58224e+06	1.29172e+06	1.66533e+06	1.36975e+06	944224	1.47813e+06	1.49671e+06	1.62409e+06	1.27443e+06
COP9 signalosome complex subunit 2	P61201	51.6		1.3204e+06	1.03573e+06	1.288e+06	1.41324e+06	955323	1.31488e+06	898239	796664	1.1154e+06	1.26878e+06	1.28791e+06	1.12582e+06
COP9 signalosome complex subunit 3	Q9UNS2	47.8		380286	376125	476372	588789	324861	554131	375423	311083	407690	592885	508006	331464
COP9 signalosome complex subunit 4	Q9BT78	46.2		2.39927e+06	2.27492e+06	2.2585e+06	2.21317e+06	1.84818e+06	2.4861e+06	2.10807e+06	1.90815e+06	2.18954e+06	2.35134e+06	2.53261e+06	1.91121e+06
COP9 signalosome complex subunit 5	Q92905	37.6		1.11546e+06	820157	1.36064e+06	953105	1.01574e+06	1.32642e+06	942745	1.31667e+06	1.68635e+06	1.08213e+06	1.29533e+06	1.39116e+06
COP9 signalosome complex subunit 6	Q7L5N1	36.1		1.84415e+06	1.58285e+06	1.81839e+06	1.93459e+06	1.63788e+06	2.01336e+06	1.58486e+06	1.63215e+06	1.70434e+06	2.03768e+06	2.02349e+06	1.50756e+06
COP9 signalosome complex subunit 7a	Q9UBW8	30.3		890039	844220	917829	1.06368e+06	767377	954022	813780	739290	906612	1.1184e+06	1.00937e+06	593638
COP9 signalosome complex subunit 7b	Q9H9Q2	29.6		532296	512013	393753	407254	273236	433501	394242	343262	421957	483582	360944	384131
COP9 signalosome complex subunit 8	Q99627	23.2		213083	133957	186679	230474	167108	183768	172583	158562	175582	253995	219678	159044
COP9 signalosome complex subunit 9	Q8WXC6	6.2	Acetyl [N-Term]	373262	255941	374986	301591	458474	346736	444416	668859	557698	204874	154500	389689
Copine-1	Q99829	59		4.68962e+06	4.289e+06	4.72674e+06	4.64999e+06	3.48975e+06	5.56046e+06	3.67651e+06	3.42105e+06	4.42721e+06	3.5458e+06	3.62772e+06	3.21736e+06
Copine-3	O75131	60.1		1.89328e+06	1.77236e+06	1.71723e+06	2.2674e+06	1.5073e+06	1.8141e+06	1.48765e+06	1.58118e+06	1.76432e+06	1.97747e+06	1.55894e+06	1.29353e+06
Copper transport protein ATOX1	O00244	7.4		1.75232e+06	2.56269e+06	1.97164e+06	2.18299e+06	2.89349e+06	1.94328e+06	3.02942e+06	2.67982e+06	2.80434e+06	2.17088e+06	1.89928e+06	2.49559e+06
Core-binding factor subunit beta	Q13951	21.5		184260	158533	140286	146061	109754	115251	129063	111778	155274	166279	148081	159338
Coronin-1B	Q9BR76	54.2		1.49398e+06	1.35024e+06	1.90366e+06	1.69651e+06	1.19904e+06	2.0658e+06	1.24688e+06	1.10761e+06	1.27958e+06	1.30776e+06	1.5694e+06	1.26408e+06
Coronin-1C	Q9ULV4	53.2		7.17805e+06	5.74321e+06	6.55019e+06	6.62308e+06	4.77071e+06	6.45307e+06	4.78233e+06	4.06966e+06	5.26586e+06	5.06851e+06	6.43062e+06	4.58752e+06
Costars family protein ABRACL	Q9P1F3	9.1	Acetyl [N-Term]	520201	486323	532702	494566	579277	496185	522424	587719	628341	633522	583183	677002
Creatine kinase B-type	P12277	42.6		2.45579e+06	2.23723e+06	2.33683e+06	2.10631e+06	2.58257e+06	2.2495e+06	2.54429e+06	3.69765e+06	2.73057e+06	1.70454e+06	2.3723e+06	2.057e+06
Crk-like protein	P46109	33.8		141518	239824	194747	119787	310994	175747	197969	199903	287307	157357	189068	230592
Crooked neck-like protein 1	Q9BZJ0	100.4		228552	199782	153003	161474	148046	199500	181059	83767.8	121523	183442	112222	173518
CTD small phosphatase-like protein	O15194	31.1		35380.7	23245.2	0	73837.3	0	0	51288.1	0	14104.6	17369.3	46331.7	34963.5
C-terminal-binding protein 1	Q13363	47.5		633050	475866	549250	677493	333298	582582	609081	648662	500628	629642	362899	411119
C-terminal-binding protein 2	P56545	48.9		167772	0	113234	142426	101678	140243	126924	111301	115604	127562	95134.5	0
CTP synthase 1	P17812	66.6		3.70225e+06	2.91012e+06	2.97416e+06	3.65019e+06	2.54931e+06	3.43063e+06	2.58192e+06	2.58016e+06	2.94441e+06	3.60585e+06	3.08647e+06	2.19042e+06
CUB domain-containing protein 1	Q9H5V8	92.9		457221	430141	587413	460657	373345	677302	352902	325093	402240	610418	578086	501534
CUGBP Elav-like family member 1	Q92879	52		505208	296665	306168	581656	285514	377291	345581	361407	374968	381338	218533	251443
Cullin-1	Q13616	89.6		685235	557669	520213	660197	359161	669771	513859	425043	551949	504304	578693	385485
Cullin-2	Q13617	86.9		455245	318751	428137	423849	342636	408961	364947	320215	268690	466906	441953	326536
Cullin-3	Q13618	88.9		305904	316920	321787	326575	232996	330924	209302	235716	320810	342226	316655	268686
Cullin-4A	Q13619	87.6		123780	110715	133591	167693	84783.4	126724	131145	77748.8	107699	130035	100129	95781.9
Cullin-4B	Q13620	103.9		2.20174e+06	1.99831e+06	1.84469e+06	2.08614e+06	1.65416e+06	2.04132e+06	1.65887e+06	1.68666e+06	1.71141e+06	1.75528e+06	1.89504e+06	1.45457e+06
Cullin-5	Q93034	90.9		70883.1	63575.1	73168.8	95969.7	0	88431	48934.7	63454.7	48298.3	106327	66462	60482.2
Cullin-associated NEDD8-dissociated protein 1	Q86VP6	136.3		7.71635e+06	5.16199e+06	5.89438e+06	7.15132e+06	4.63712e+06	6.44728e+06	4.91431e+06	4.59449e+06	5.13209e+06	7.08964e+06	5.85005e+06	4.82407e+06
Cyclic AMP-responsive element-binding protein 1	P16220	36.7		253536	258675	234504	249367	377115	221551	337498	373496	366030	212010	225112	137109
Cyclin-dependent kinase 1	P06493	34.1		2.91593e+06	2.14393e+06	2.74869e+06	3.05134e+06	1.98222e+06	2.67207e+06	2.12223e+06	1.56583e+06	2.59571e+06	2.35351e+06	1.71482e+06	1.40469e+06
Cyclin-dependent kinase 11B	P21127	92.7		104536	0	89443.5	92224.3	0	0	0	0	62404	0	0	0
Cyclin-dependent kinase 2	P24941	33.9		667765	479641	485917	606568	450756	458727	433617	345715	467576	512680	395019	291661
Cyclin-dependent kinase 2-associated protein 1	O14519	12.4		31712.7	34074	26423.3	21586	17286.7	27042.2	20389.3	0	16039.1	15245.4	13505.6	0
Cyclin-dependent kinase 6	Q00534	36.9		130038	121469	130095	138758	0	0	0	88756.8	139121	169437	123716	0
Cyclin-dependent kinases regulatory subunit 1	P61024	9.7		397550	494289	587916	364865	580665	474264	605425	589241	690561	274185	321490	394991
Cyclin-dependent-like kinase 5	Q00535	33.3		222453	199656	207003	187616	227063	132521	182618	185750	170589	100339	175238	66602.7
Cyclin-G-associated kinase	O14976	143.1		76624.8	36602.7	59521	29901	0	52205.1	0	49033.6	28116.2	46420.1	12529.7	29551.3
Cystatin-B	P04080	11.1		3.9108e+06	3.01392e+06	4.41456e+06	3.77633e+06	4.45546e+06	2.84366e+06	5.30876e+06	4.32814e+06	2.28592e+06	3.9246e+06	3.48344e+06	3.7825e+06
Cysteine and glycine-rich protein 1	P21291	20.6		3.67792e+06	3.88728e+06	2.04865e+06	3.5782e+06	3.68159e+06	3.92133e+06	3.49713e+06	4.61654e+06	3.86445e+06	4.70495e+06	3.71952e+06	3.54947e+06
Cysteine and histidine-rich domain-containing protein 1	Q9UHD1	37.5		1.73388e+06	1.21655e+06	1.30489e+06	1.65977e+06	1.02453e+06	1.32249e+06	1.15405e+06	1.23243e+06	1.21653e+06	2.54856e+06	1.57754e+06	1.65413e+06
Cysteine protease ATG4B	Q9Y4P1	44.3	Acetyl [N-Term]	0	36110.7	117920	0	0	0	90972.3	0	65656.8	0	0	0
Cysteine-rich protein 1	P50238	8.5		2.15995e+06	3.05991e+06	1.68383e+06	2.70525e+06	2.56368e+06	2.58346e+06	2.6655e+06	4.08372e+06	3.05004e+06	2.1346e+06	1.73951e+06	1.54156e+06
Cysteine-rich protein 2	P52943	22.5		1.38733e+06	1.57547e+06	1.15857e+06	1.46241e+06	1.80539e+06	1.7364e+06	1.54326e+06	1.87793e+06	1.72976e+06	1.43857e+06	467244	748132
Cysteine--tRNA ligase, cytoplasmic	P49589	85.4		471778	383580	455537	400562	336424	470477	390686	398181	504827	397172	512330	341987
Cytidine deaminase	P32320	16.2		49107.3	16530.9	0	19713.3	0	124809	90268.3	101574	58369.3	159230	0	0
Cytochrome b reductase 1	Q53TN4	31.6		242817	242773	202508	153731	151753	209709	241744	142676	137104	151161	215322	231457
Cytochrome b5	P00167	15.3		2.51173e+06	2.25679e+06	3.03185e+06	2.52689e+06	2.24745e+06	3.02391e+06	2.99608e+06	2.56945e+06	2.70324e+06	2.58274e+06	2.70971e+06	3.0111e+06
Cytochrome b5 type B	O43169	16.3		1.40366e+06	1.3188e+06	1.7104e+06	1.16315e+06	1.21304e+06	1.4478e+06	1.2257e+06	1.0949e+06	1.30543e+06	1.20531e+06	2.07196e+06	1.06957e+06
Cytochrome b-c1 complex subunit 1, mitochondrial	P31930	52.6		2.07471e+06	1.96165e+06	1.99892e+06	2.18065e+06	1.49857e+06	2.02241e+06	1.29639e+06	1.70999e+06	1.75588e+06	912594	2.47128e+06	1.84146e+06
Cytochrome b-c1 complex subunit 2, mitochondrial	P22695	48.4		2.15515e+06	2.40903e+06	2.30164e+06	2.29256e+06	1.58623e+06	2.4511e+06	1.36813e+06	1.81613e+06	2.2738e+06	761656	2.39695e+06	2.1457e+06
Cytochrome b-c1 complex subunit 7	P14927	13.5		462722	493926	651075	459269	573868	615346	371682	766849	593734	149432	615265	611763
Cytochrome b-c1 complex subunit 9	Q9UDW1	7.3		476304	641655	698660	506849	391846	667604	257768	513190	543474	190249	591917	481841
Cytochrome b-c1 complex subunit Rieske, mitochondrial	P47985	29.6		564299	683411	697044	732100	445268	741220	357021	442226	550993	292156	598514	473225
Cytochrome c	P99999	11.7		7.24389e+06	9.31628e+06	9.96709e+06	9.2927e+06	1.34124e+07	8.22003e+06	9.31901e+06	9.8815e+06	1.05366e+07	6.9645e+06	1.23475e+07	1.01983e+07
Cytochrome c oxidase assembly factor 3 homolog, mitochondrial	Q9Y2R0	11.7		151234	178666	172088	165336	211427	253657	162779	243955	178009	124409	326203	227669
Cytochrome c oxidase assembly factor 4 homolog, mitochondrial	Q9NYJ1	10.1		272147	279712	329704	164146	305413	366573	508863	369140	400284	227020	310356	565501
Cytochrome c oxidase assembly factor 6 homolog	Q5JTJ3	14.1		120868	176084	182278	111670	213989	143367	169536	191495	187600	125950	0	238561
Cytochrome c oxidase subunit 2	P00403	25.5		1.41929e+06	1.39604e+06	1.73461e+06	1.46492e+06	1.02623e+06	1.5764e+06	682512	1.25e+06	1.45688e+06	208117	1.54565e+06	1.21172e+06
Cytochrome c oxidase subunit 4 isoform 1, mitochondrial	P13073	19.6		2.24077e+06	3.34433e+06	2.75587e+06	2.95374e+06	2.3394e+06	2.61988e+06	2.05069e+06	1.63122e+06	2.03854e+06	1.79724e+06	1.82223e+06	2.92272e+06
Cytochrome c oxidase subunit 5A, mitochondrial	P20674	16.8		2.22202e+06	1.97382e+06	2.50228e+06	1.83394e+06	1.70003e+06	2.23203e+06	1.93403e+06	3.16297e+06	2.93222e+06	1.08692e+06	2.48748e+06	2.47832e+06
Cytochrome c oxidase subunit 5B, mitochondrial	P10606	13.7		962963	1.32982e+06	1.78781e+06	1.02436e+06	734946	1.21526e+06	712025	1.94636e+06	1.90064e+06	375359	1.27835e+06	991914
Cytochrome c oxidase subunit 6C	P09669	8.8		441364	419397	467177	467411	99477	523846	268472	355590	453205	41078.6	432385	342873
Cytochrome c oxidase subunit 7A2, mitochondrial	P14406	9.4		129664	200646	388027	161342	169706	284919	71227.3	218756	250326	0	253449	221020
Cytochrome c1, heme protein, mitochondrial	P08574	35.4		312920	219679	196553	207631	103151	187210	172484	200397	221406	79473.7	223258	137942
Cytochrome c-type heme lyase	P53701	30.6		153138	154789	181608	192520	176701	250590	314352	192020	286258	149552	184635	176608
Cytochrome P450 20A1	Q6UW02	52.4		13887	0	9934.61	0	12313	17789.8	6901.6	0	0	33089.6	36274.8	0
Cytoplasmic aconitate hydratase	P21399	98.3		1.46967e+06	937080	1.28742e+06	1.55287e+06	803296	1.21339e+06	997390	785739	961785	1.30524e+06	1.21833e+06	717042
Cytoplasmic dynein 1 heavy chain 1	Q14204	532.1		8.96036e+07	5.94461e+07	6.36521e+07	8.57497e+07	4.60487e+07	6.94968e+07	5.57771e+07	5.14806e+07	6.21247e+07	7.63474e+07	6.21787e+07	4.96115e+07
Cytoplasmic dynein 1 intermediate chain 2	Q13409	71.4		4.49046e+06	4.37934e+06	4.74207e+06	4.74494e+06	3.45361e+06	5.10831e+06	4.6768e+06	3.644e+06	5.02562e+06	4.63762e+06	4.90116e+06	4.47131e+06
Cytoplasmic dynein 1 light intermediate chain 1	Q9Y6G9	56.5		3.75829e+06	3.09819e+06	3.26539e+06	3.48138e+06	2.95488e+06	3.5211e+06	2.94622e+06	2.68926e+06	2.92082e+06	3.32074e+06	3.2961e+06	3.05719e+06
Cytoplasmic dynein 1 light intermediate chain 2	O43237	54.1		395910	362382	589683	374058	321236	669633	367312	440525	449822	430913	546006	579973
Cytoplasmic FMR1-interacting protein 1	Q7L576	145.1		2.16978e+06	1.43458e+06	1.59424e+06	2.2427e+06	1.36103e+06	1.95281e+06	1.53836e+06	1.28628e+06	1.51281e+06	2.07786e+06	1.50796e+06	1.3522e+06
Cytoskeleton-associated protein 4	Q07065	66		2.45418e+07	2.47576e+07	2.11878e+07	2.52911e+07	2.12239e+07	2.44954e+07	2.52313e+07	2.02459e+07	2.24739e+07	3.10434e+07	7.22058e+06	2.3506e+07
Cytoskeleton-associated protein 5	Q14008	225.4		2.27331e+06	1.75893e+06	2.15202e+06	2.16171e+06	1.61911e+06	2.23031e+06	1.77464e+06	1.41387e+06	1.98939e+06	1.87125e+06	1.9644e+06	1.67486e+06
Cytosol aminopeptidase	P28838	56.1		5.48579e+06	5.90089e+06	7.61478e+06	5.59985e+06	7.82735e+06	6.98054e+06	6.54496e+06	8.83339e+06	8.50464e+06	6.3041e+06	7.28312e+06	9.97429e+06
Cytosolic 5'-nucleotidase 3A	Q9H0P0	37.9		228859	276685	350824	201725	205217	257426	159032	183388	331993	232989	189268	314263
Cytosolic acyl coenzyme A thioester hydrolase	O00154	41.8		5.06013e+06	4.31269e+06	4.78437e+06	4.95558e+06	3.90545e+06	4.98184e+06	3.95674e+06	4.32219e+06	4.54041e+06	4.68307e+06	5.9348e+06	4.13629e+06
Cytosolic Fe-S cluster assembly factor NUBP1	P53384	34.5		137209	379065	293097	263226	229629	256701	249152	163961	248757	187736	161395	134097
Cytosolic Fe-S cluster assembly factor NUBP2	Q9Y5Y2	28.8		502230	280698	371665	487141	315351	349347	362948	154151	387552	164704	114733	158213
Cytosolic non-specific dipeptidase	Q96KP4	52.8		8.70763e+06	8.28017e+06	9.26563e+06	8.79633e+06	9.30031e+06	1.0011e+07	9.19395e+06	8.97261e+06	9.00781e+06	8.77446e+06	9.95397e+06	1.1333e+07
Cytosolic purine 5'-nucleotidase	P49902	64.9		199578	214542	236269	242560	172823	345930	207118	206204	209531	289366	274438	189445
D-aminoacyl-tRNA deacylase 1	Q8TEA8	23.4		1.71109e+06	2.1764e+06	2.70352e+06	1.73139e+06	3.4243e+06	1.99258e+06	3.33256e+06	3.03624e+06	4.52606e+06	1.87163e+06	2.28599e+06	3.62765e+06
DAZ-associated protein 1	Q96EP5	43.4		1.25363e+06	1.20622e+06	230453	1.4416e+06	1.0097e+06	16637.1	1.07618e+06	0	60588.1	1.0601e+06	0	78542.1
DCC-interacting protein 13-beta	Q8NEU8	74.4		0	74634.2	70133	80317.5	42484.7	60427.8	56791.5	45903.8	73214.3	0	0	55379.8
DCN1-like protein 1	Q96GG9	30.1		75032.8	67875.5	83179.3	82600.9	62590	63382.3	58615.1	0	72245.4	0	0	40111.7
dCTP pyrophosphatase 1	Q9H773	18.7		555068	760266	900701	527396	1.25275e+06	739641	802732	1.27214e+06	1.10441e+06	366748	545065	916821
D-dopachrome decarboxylase	P30046	12.7		228871	118727	281357	297183	438612	344061	374124	353817	212631	287428	604299	545427
DDRGK domain-containing protein 1	Q96HY6	35.6		613519	660252	601491	624591	575521	715892	671672	498859	725038	567117	764624	616404
Death-associated protein 1	P51397	11.2		52066.8	30354.6	139135	171712	185021	60266.6	402530	367863	477185	396630	322589	227817
Death-inducer obliterator 1	Q9BTC0	243.7		20045.6	0	0	16677.6	0	0	14244.1	0	0	0	0	0
Dedicator of cytokinesis protein 5	Q9H7D0	215.2		0	0	0	0	0	0	0	0	0	0	0	0
Dedicator of cytokinesis protein 7	Q96N67	242.4		87742.6	79592.7	64248.3	49404	0	64794.7	39658.6	0	0	79210	0	0
Delta(24)-sterol reductase	Q15392	60.1		858495	572879	405719	543193	374667	313134	658547	249331	440105	325364	219980	235614
Delta(3,5)-Delta(2,4)-dienoyl-CoA isomerase, mitochondrial	Q13011	35.8		697999	533061	935498	460046	1.02543e+06	676255	889125	996480	860189	641190	919171	1.14566e+06
Delta-1-pyrroline-5-carboxylate synthase	P54886	87.2		904943	427639	425878	829349	386191	575477	532700	433579	466593	698569	555773	434162
Delta-aminolevulinic acid dehydratase	P13716	36.3		0	46503.3	0	45181.3	0	57664.7	0	90408.6	60891.4	0	78439.4	80590.9
Density-regulated protein	O43583	22.1		5.68963e+06	618729	818269	5.14759e+06	7.46867e+06	669711	606077	766561	890966	505171	529909	695386
Deoxycytidine kinase	P27707	30.5		249064	166944	211992	197186	217042	231457	195087	188351	179820	81930.6	241522	127590
Deoxycytidylate deaminase	P32321	20		133458	103184	106070	166039	92855	141305	80414	82955.9	109672	139644	125289	99754.3
Deoxyhypusine hydroxylase	Q9BU89	32.9		12455.8	15904	18732.6	0	16949.8	0	0	26454.5	23162.1	15133.1	0	0
Deoxyhypusine synthase	P49366	40.9		458474	558177	821115	661384	503623	648019	588559	674640	843483	606691	680817	821435
Deoxynucleoside triphosphate triphosphohydrolase SAMHD1	Q9Y3Z3	72.2		220581	90785.3	194753	209927	91390.8	276365	154061	148492	218372	206121	134493	166415
Deoxyuridine 5'-triphosphate nucleotidohydrolase, mitochondrial	P33316	26.5		1.75431e+06	1.53573e+06	1.96455e+06	1.71809e+06	2.179e+06	1.93753e+06	1.76431e+06	2.33781e+06	2.35692e+06	1.74498e+06	1.81269e+06	1.78439e+06
Derlin-2	Q9GZP9	27.5		213838	0	126680	164239	424355	0	131596	119806	0	161590	145191	0
Desmoglein-2	Q14126	122.2		1.11445e+06	942667	1.11206e+06	814787	834262	973950	1.0971e+06	905290	942024	1.00891e+06	1.18415e+06	826888
Destrin	P60981	18.5		6.35957e+06	5.27455e+06	6.34024e+06	6.5666e+06	4.98264e+06	6.53522e+06	4.40605e+06	4.62356e+06	5.11872e+06	4.39842e+06	3.43813e+06	2.64078e+06
Developmentally-regulated GTP-binding protein 1	Q9Y295	40.5		1.21111e+06	1.05701e+06	754492	1.08802e+06	984279	823051	878102	730850	730925	1.10016e+06	699135	656724
Developmentally-regulated GTP-binding protein 2	P55039	40.7		402151	311879	397023	404216	358391	372178	242448	294736	279180	329226	267692	241372
Diablo homolog, mitochondrial	Q9NR28	27.1		1.00134e+06	836537	971509	912104	1.0666e+06	815518	1.32963e+06	1.27709e+06	1.01406e+06	1.05531e+06	1.01704e+06	1.05415e+06
Dihydrofolate reductase	P00374	21.4		425001	419565	458797	419798	432848	568473	443335	302714	353438	322538	305274	199133
Dihydrolipoyl dehydrogenase, mitochondrial	P09622	54.1		962378	107360	603738	1.06777e+06	908792	923628	803413	487824	472371	1.02499e+06	960148	860041
Dihydrolipoyllysine-residue acetyltransferase component of pyruvate dehydrogenase complex, mitochondrial	P10515	69		564733	527093	562467	616408	562964	694283	387051	425940	568109	212003	440413	449379
Dihydrolipoyllysine-residue succinyltransferase component of 2-oxoglutarate dehydrogenase complex, mitochondrial	P36957	48.7		3.12088e+06	3.21653e+06	3.01637e+06	2.31124e+06	2.88024e+06	2.90213e+06	3.60676e+06	5.26607e+06	5.14035e+06	2.28354e+06	3.21133e+06	3.16824e+06
Dihydropteridine reductase	P09417	25.8		653933	588810	750971	439709	206628	548015	950037	926759	938182	626853	419752	748097
Dihydropyrimidinase-related protein 2	Q16555	62.3		1.81195e+07	1.63388e+07	1.46009e+07	1.92857e+07	1.33861e+07	1.53313e+07	1.60769e+07	1.37676e+07	1.50712e+07	1.64158e+07	1.12949e+07	1.15662e+07
Dihydropyrimidinase-related protein 3	Q14195	61.9		1.55626e+07	1.41363e+07	1.18597e+07	1.52395e+07	1.25716e+07	1.0462e+07	1.24019e+07	1.04398e+07	1.02965e+07	1.26438e+07	7.75398e+06	8.3861e+06
Dihydropyrimidine dehydrogenase [NADP(+)]	Q12882	111.3		0	83269.7	101432	0	0	0	129817	0	111623	0	0	0
Dimethyladenosine transferase 2, mitochondrial	Q9H5Q4	45.3		54412	32259	37211.3	48377.5	36839.7	33024.5	34281.7	22831.5	37646	54936.5	33872	28185.6
Dipeptidyl peptidase 1	P53634	51.8		1.87786e+06	2.22086e+06	2.4633e+06	2.13901e+06	2.50144e+06	2.29988e+06	2.11199e+06	2.10018e+06	2.56728e+06	1.8842e+06	2.1163e+06	1.86202e+06
Dipeptidyl peptidase 3	Q9NY33	82.5		1.3142e+06	1.1362e+06	1.48505e+06	1.41788e+06	1.03145e+06	1.67209e+06	1.34973e+06	947290	1.24666e+06	1.29321e+06	1.81469e+06	1.247e+06
Dipeptidyl peptidase 9	Q86TI2	98.2		4.53038e+06	3.75809e+06	4.57225e+06	4.92202e+06	3.28954e+06	5.07779e+06	3.75726e+06	3.01858e+06	4.22826e+06	3.84086e+06	4.2496e+06	3.18899e+06
Diphthine methyl ester synthase	Q9H2P9	31.6		85271.7	41661.7	94265.6	54683.8	37787.3	119803	0	42670.6	53410.3	79748.1	96974.9	90242.2
Discoidin, CUB and LCCL domain-containing protein 2	Q96PD2	85		538712	282411	525573	434761	359044	533484	466180	404687	493200	314233	395046	506858
Disintegrin and metalloproteinase domain-containing protein 10	O14672	84.1		361445	417939	473122	316929	243145	464121	385898	636368	271644	192398	897262	657117
Disks large homolog 1	Q12959	100.4		1.00149e+06	1.10052e+06	1.19569e+06	1.02032e+06	1.14307e+06	1.39261e+06	1.19894e+06	1.35452e+06	1.48501e+06	816878	1.22062e+06	1.21792e+06
Distal membrane-arm assembly complex protein 1	Q96GE9	12.2		132733	127300	237848	138020	85031.3	213451	68619.6	193318	66928.9	0	124840	53956.2
DNA (cytosine-5)-methyltransferase 1	P26358	183.1		1.30245e+06	1.40437e+06	1.14562e+06	1.36159e+06	1.06333e+06	1.31878e+06	960306	807121	1.20513e+06	661198	484827	517903
DNA damage-binding protein 1	Q16531	126.9		7.21806e+06	6.85759e+06	7.83446e+06	7.43083e+06	7.16646e+06	9.51337e+06	6.67551e+06	6.53729e+06	7.17751e+06	6.86949e+06	8.59343e+06	6.45111e+06
DNA excision repair protein ERCC-6-like	Q2NKX8	141		207924	126620	143076	194785	77886.1	87919	109356	124057	65613.8	160134	102926	50076.3
DNA fragmentation factor subunit alpha	O00273	36.5		106209	75075	95560.7	85624.5	89123.5	102309	97350.8	122794	152129	98531.1	87080.7	103819
DNA ligase 1	P18858	101.7		52544.9	49021.2	58645	72603.5	55772.3	75279.8	60341.5	39578.7	47893.2	45471.1	36729	28460.9
DNA mismatch repair protein Msh2	P43246	104.7		1.65072e+06	1.54394e+06	1.52181e+06	1.58787e+06	1.1767e+06	1.62233e+06	969337	1.14924e+06	1.33836e+06	1.10837e+06	787941	853039
DNA mismatch repair protein Msh6	P52701	152.7		1.31608e+06	805281	970830	1.21937e+06	652165	1.10326e+06	805903	700301	960941	697187	316569	376613
DNA polymerase alpha catalytic subunit	P09884	165.8		67945.9	77311.3	126749	70071.5	95532.6	69377.8	109526	37218.3	129707	34054.1	0	39772.8
DNA polymerase alpha subunit B	Q14181	65.9		86236.8	62757.7	78062.8	85411.3	67100	86659.9	70198.5	82048	72779.2	59408.9	49931.4	48225.5
DNA polymerase delta subunit 3	Q15054	51.4		149925	99189.4	82651.2	171807	69992.6	85489.4	118339	86825.1	102144	0	0	0
DNA polymerase epsilon subunit 3	Q9NRF9	16.8		218239	228322	304557	211243	239669	240215	218803	349875	256570	62241.9	62095.4	232053
DNA primase large subunit	P49643	58.8		71417	38573.8	36638.2	71119.3	31882.1	33481.9	42534.7	38310.9	30641.9	45831.5	42533.4	19519.3
DNA primase small subunit	P49642	49.9		114828	121800	131857	132060	113333	149007	75106.3	89367.3	101358	56526.6	0	48604.7
DNA repair protein RAD50	Q92878	153.8		274687	275913	299797	327226	155319	170002	133814	110586	236451	223445	65834.6	165977
DNA repair protein XRCC4	Q13426	38.3		55573	98346.6	0	58163.1	78761.9	95777.3	57073.1	99822.6	77983.9	0	103174	88549
DNA replication licensing factor MCM2	P49736	101.8		7.14505e+06	6.23535e+06	6.58233e+06	7.20922e+06	4.94519e+06	7.12028e+06	5.25055e+06	5.01985e+06	6.02536e+06	5.49754e+06	5.11098e+06	4.36546e+06
DNA replication licensing factor MCM3	P25205	90.9		4.6382e+06	4.72394e+06	4.61829e+06	4.71472e+06	3.96699e+06	4.92244e+06	3.99021e+06	3.598e+06	4.29514e+06	2.59437e+06	2.02904e+06	2.00202e+06
DNA replication licensing factor MCM4	P33991	96.5		3.6899e+06	3.25784e+06	3.63724e+06	4.78215e+06	2.87843e+06	4.39709e+06	3.59158e+06	2.87062e+06	2.93147e+06	3.88264e+06	3.37275e+06	2.48945e+06
DNA replication licensing factor MCM5	P33992	82.2		5.01832e+06	3.65803e+06	4.01308e+06	4.67936e+06	2.919e+06	3.87903e+06	3.6165e+06	3.06006e+06	3.63496e+06	3.60562e+06	2.57611e+06	2.55832e+06
DNA replication licensing factor MCM6	Q14566	92.8	Acetyl [N-Term]	5.43424e+06	4.89981e+06	4.70303e+06	6.00632e+06	3.92204e+06	5.63263e+06	4.34971e+06	4.07159e+06	4.56708e+06	4.37252e+06	3.98237e+06	3.6007e+06
DNA replication licensing factor MCM7	P33993	81.3		5.93713e+06	4.3993e+06	5.4544e+06	6.35334e+06	4.08919e+06	6.24401e+06	4.30779e+06	4.32903e+06	5.19142e+06	4.17897e+06	3.16882e+06	3.31915e+06
DNA topoisomerase 1	P11387	90.7		1.04743e+06	917453	971274	881065	592430	646091	739147	798209	897319	677007	333548	384817
DNA topoisomerase 2-alpha	P11388	174.3		1.46415e+06	1.56734e+06	2.40878e+06	1.01724e+06	673732	2.08804e+06	537586	754417	1.53791e+06	203925	716088	554048
DNA topoisomerase 2-beta	Q02880	183.2		0	109131	128943	0	0	125586	0	0	0	0	0	0
DNA-(apurinic or apyrimidinic site) lyase	P27695	35.5		5.13637e+06	4.87427e+06	5.90752e+06	5.29918e+06	8.39822e+06	6.56024e+06	5.66051e+06	4.33851e+06	6.53357e+06	5.07256e+06	5.17112e+06	4.94252e+06
DNA-dependent protein kinase catalytic subunit	P78527	468.8		2.00916e+07	1.32572e+07	1.43877e+07	1.92411e+07	1.13136e+07	1.4102e+07	1.2755e+07	1.12308e+07	1.26959e+07	1.47224e+07	8.87459e+06	9.01091e+06
DNA-directed RNA polymerase I subunit RPA34	O15446	55		140447	255899	191984	123654	256198	134115	148376	214692	148166	49344.1	113483	172768
DNA-directed RNA polymerase II subunit GRINL1A, isoforms 4/5	Q6EEV4	15.1		264953	209430	219868	277455	398311	176040	389094	427393	379405	147997	213885	333881
DNA-directed RNA polymerase II subunit RPB2	P30876	133.8		194111	171036	215687	198297	89518.9	169007	228307	82482.2	350300	123487	112081	75021.3
DNA-directed RNA polymerase II subunit RPB7	P62487	19.3		0	32833.9	0	32533.4	48316.2	43397.2	28321.1	36918.5	0	63580.9	85588.6	53939.5
DNA-directed RNA polymerase, mitochondrial	O00411	138.5		0	0	106979	108306	141145	0	96828.6	108891	99947.8	45843.9	0	121142
DNA-directed RNA polymerases I and III subunit RPAC1	O15160	39.2		49592.9	18140.7	46967.7	41899.6	23234.3	47149.6	25029.4	17225.2	23941.7	48741.2	29329.6	0
DNA-directed RNA polymerases I, II, and III subunit RPABC1	P19388	24.5		69590.7	0	60739.6	59540.3	61008.7	72732.1	0	49605.5	77097.8	0	0	54086.4
DNA-directed RNA polymerases I, II, and III subunit RPABC3	P52434	17.1		0	0	233615	0	0	0	0	0	279045	0	0	0
DnaJ homolog subfamily A member 1	P31689	44.8		2.7585e+06	2.51582e+06	2.63491e+06	3.15538e+06	2.16793e+06	2.71584e+06	1.88825e+06	1.80431e+06	2.08365e+06	4.07057e+06	2.8536e+06	2.8175e+06
DnaJ homolog subfamily A member 2	O60884	45.7		895483	685510	898980	941586	493070	891403	663534	646795	636973	796613	598410	686747
DnaJ homolog subfamily A member 3, mitochondrial	Q96EY1	52.5		19502.7	7041.43	0	17307.6	13968.1	13469.8	20727.6	18549.9	18825	21450.7	0	19218.9
DnaJ homolog subfamily A member 4	Q8WW22	44.8		76892.1	76716.8	86056.3	94531.9	110779	56933.4	61394.8	0	80178.3	134784	103927	0
DnaJ homolog subfamily B member 1	P25685	38		1.76625e+06	1.59413e+06	1.39488e+06	1.79918e+06	1.47057e+06	1.57561e+06	1.48573e+06	1.34774e+06	1.67218e+06	3.53046e+06	2.38216e+06	2.6343e+06
DnaJ homolog subfamily B member 11	Q9UBS4	40.5		799031	799658	1.0116e+06	917787	832247	1.00678e+06	970487	880036	839951	1.07505e+06	1.14993e+06	1.2434e+06
DnaJ homolog subfamily B member 12	Q9NXW2	41.8		65600	70589.4	68411.5	67808.9	51319.3	58493.5	60674.8	39892.3	47493.3	56182.7	55103.3	0
DnaJ homolog subfamily B member 4	Q9UDY4	37.8		105459	128464	62894.8	125739	165719	115729	91587.6	72897.3	55753.5	183387	356609	116471
DnaJ homolog subfamily C member 10	Q8IXB1	91		73163.2	71859.3	74739.1	87528.2	58433.4	52065.7	67136.1	0	0	56832.3	48958.6	50128.4
DnaJ homolog subfamily C member 11	Q9NVH1	63.2		51660.8	0	0	0	0	65262.2	0	0	0	0	0	15546.6
DnaJ homolog subfamily C member 13	O75165	254.3		189200	62469.6	123858	170559	101277	140167	145854	17621.8	86492.4	56373.9	50457.8	37043.2
DnaJ homolog subfamily C member 2	Q99543	72		208389	210636	249876	224582	105326	243651	217100	222493	242075	199342	194187	127022
DnaJ homolog subfamily C member 3	Q13217	57.5		2790.79	51309.9	15540	17972.3	0	17971.7	5557.49	5281.59	0	23935.5	0	47705.6
DnaJ homolog subfamily C member 5	Q9H3Z4	22.1		268158	264415	286328	295037	313807	424819	240495	276535	321952	220442	305818	266982
DnaJ homolog subfamily C member 7	Q99615	56.4		662335	588397	721383	928502	564326	792322	579777	484621	842839	650585	365566	508998
DnaJ homolog subfamily C member 8	O75937	29.8		2.51691e+06	2.25603e+06	2.43291e+06	2.34294e+06	3.70171e+06	2.00225e+06	3.92106e+06	4.61682e+06	2.58533e+06	2.59843e+06	3.11158e+06	3.74011e+06
DnaJ homolog subfamily C member 9	Q8WXX5	29.9		1.03928e+06	1.50332e+06	1.36526e+06	4.15221e+06	1.12339e+06	1.2614e+06	1.24461e+06	1.5605e+06	1.57295e+06	1.05121e+06	1.2777e+06	1.33416e+06
Dolichol-phosphate mannosyltransferase subunit 1	O60762	29.6		378774	251629	241203	165676	217037	186287	263537	232829	247172	493025	316001	252294
Dolichol-phosphate mannosyltransferase subunit 3	Q9P2X0	10.1		212708	163147	175427	233586	111565	155982	182091	96916.6	188247	279524	134298	200242
Dolichyl-diphosphooligosaccharide--protein glycosyltransferase 48 kDa subunit	P39656	50.8		9.56015e+06	8.19384e+06	9.64582e+06	9.60483e+06	7.78909e+06	1.04531e+07	8.39223e+06	8.42725e+06	8.75067e+06	9.77427e+06	1.27355e+07	9.60467e+06
Dolichyl-diphosphooligosaccharide--protein glycosyltransferase subunit 1	P04843	68.5		1.46668e+07	1.53887e+07	1.68136e+07	1.57093e+07	1.21985e+07	1.78012e+07	1.39383e+07	1.30481e+07	1.38619e+07	1.64849e+07	2.02929e+07	1.56071e+07
Dolichyl-diphosphooligosaccharide--protein glycosyltransferase subunit 2	P04844	69.2		1.63543e+07	1.33954e+07	1.57855e+07	1.4771e+07	1.14989e+07	1.61934e+07	1.28395e+07	1.14671e+07	1.30958e+07	1.46898e+07	1.87796e+07	1.45059e+07
Dolichyl-diphosphooligosaccharide--protein glycosyltransferase subunit DAD1	P61803	12.5		635121	744471	679495	626002	478346	758529	499757	579538	631145	579779	734457	630425
Dolichyl-diphosphooligosaccharide--protein glycosyltransferase subunit STT3A	P46977	80.5		1.88797e+06	1.94368e+06	2.03963e+06	1.86884e+06	1.71291e+06	2.20879e+06	1.39253e+06	1.40365e+06	1.84037e+06	1.59378e+06	2.20466e+06	1.83967e+06
Dolichyl-diphosphooligosaccharide--protein glycosyltransferase subunit STT3B	Q8TCJ2	93.6		1.69383e+06	1.90944e+06	1.74966e+06	1.5111e+06	1.34552e+06	2.19234e+06	1.56167e+06	1.38821e+06	1.72543e+06	1.65082e+06	2.01811e+06	1.58025e+06
Double-strand break repair protein MRE11	P49959	80.5		212412	216099	214097	233539	137489	206492	171050	99410.2	152408	142424	69455	119107
Double-stranded RNA-binding protein Staufen homolog 1	O95793	63.1		1.51092e+06	972800	695022	1.41219e+06	998202	737278	882104	542049	706697	1.23981e+06	445570	792606
Double-stranded RNA-specific adenosine deaminase	P55265	136		540961	401080	395773	520605	409327	414830	421547	365957	431330	178800	155773	223165
Dr1-associated corepressor	Q14919	22.3		635164	412153	720367	546744	542052	665871	521686	727554	911469	620136	527332	623110
Drebrin	Q16643	71.4		2.88735e+06	3.05014e+06	2.16296e+06	1.69464e+06	1.75732e+06	1.89362e+06	1.58483e+06	1.76806e+06	2.21205e+06	1.5031e+06	1.87319e+06	2.51607e+06
Drebrin-like protein	Q9UJU6	48.2		7.67376e+06	3.14074e+06	4.11937e+06	6.27324e+06	3.15217e+06	4.24021e+06	3.09611e+06	3.95417e+06	4.64398e+06	3.21199e+06	2.29478e+06	3.27457e+06
Dual specificity mitogen-activated protein kinase kinase 1	Q02750	43.4		2.55025e+06	4.13031e+06	3.00979e+06	2.81316e+06	6.2111e+06	2.59268e+06	3.98453e+06	5.5423e+06	1.73315e+06	6.97657e+06	1.1195e+07	5.27926e+06
Dual specificity mitogen-activated protein kinase kinase 2	P36507	44.4		3.46264e+06	2.8286e+06	2.70885e+06	3.89369e+06	2.21112e+06	2.8422e+06	2.9295e+06	2.28759e+06	2.63654e+06	2.70996e+06	1.98359e+06	1.91709e+06
Dual specificity mitogen-activated protein kinase kinase 3	P46734	39.3		13980.6	0	15316	0	0	12536.1	15119.1	8759.3	6474.18	17489.2	13959.5	0
Dual specificity protein phosphatase 3	P51452	20.5		339233	511483	580301	503153	489501	529798	456432	374371	445050	622754	676443	401131
Dynactin subunit 1	Q14203	141.6		2.60588e+06	2.17915e+06	2.19745e+06	2.88457e+06	2.20166e+06	2.27386e+06	1.93091e+06	1.88278e+06	1.81442e+06	2.42759e+06	2.34509e+06	2.01236e+06
Dynactin subunit 2	Q13561	44.2		3.51964e+06	3.06364e+06	3.49385e+06	3.11815e+06	2.4168e+06	3.6787e+06	3.48471e+06	3.32416e+06	3.7969e+06	2.87012e+06	3.49433e+06	3.19119e+06
Dynactin subunit 3	O75935	21.1		393752	398664	443397	414871	351186	415425	355738	356438	422937	415306	376176	335302
Dynactin subunit 4	Q9UJW0	52.3		344374	380642	387762	351755	313295	420202	244950	509882	423711	317870	260645	2.05021e+06
Dynamin-1-like protein	O00429	81.8	Acetyl [N-Term]	8.47814e+06	6.78409e+06	6.72465e+06	8.33063e+06	5.13778e+06	7.29522e+06	6.08388e+06	5.79872e+06	5.91991e+06	7.76218e+06	7.36421e+06	5.19751e+06
Dynamin-2	P50570	98		5.35961e+06	4.04204e+06	3.63587e+06	5.58704e+06	3.31655e+06	2.67536e+06	3.7734e+06	2.98749e+06	2.95339e+06	4.66702e+06	989979	1.1923e+06
Dynamin-binding protein	Q6XZF7	177.2		89639.9	40252.5	63413.8	56249.4	37694.6	57882.5	54559.4	33397	31300	62846.8	11885.9	10246.8
Dynamin-like 120 kDa protein, mitochondrial	O60313	111.6		125351	119875	67178.7	84468.3	0	63104.9	78186.8	63722.3	86360.4	92323.4	0	0
Dynein light chain 2, cytoplasmic	Q96FJ2	10.3		1.07688e+06	1.16461e+06	1.49683e+06	1.52109e+06	1.12914e+06	1.38142e+06	809761	684811	1.42877e+06	1.01591e+06	805034	1.09802e+06
Dynein light chain roadblock-type 1	Q9NP97	10.9		2.64379e+06	1.54415e+06	2.68626e+06	2.32326e+06	2.44247e+06	2.45951e+06	2.5229e+06	2.40525e+06	2.62076e+06	2.56304e+06	2.95893e+06	2.77268e+06
Dynein light chain Tctex-type 1	P63172	12.4		390900	274800	295126	332414	274705	349185	320218	228331	161244	361620	292907	182797
Dystonin	Q03001	860.1		1.49493e+06	784438	747463	1.02033e+06	633342	635787	923078	433533	636208	1.10068e+06	222162	345852
Dystroglycan	Q14118	97.4		166106	125956	142535	0	98055	125857	138969	125917	175967	146546	113559	114557
E3 SUMO-protein ligase RanBP2	P49792	358		338056	381133	224059	317357	191844	280748	108672	130653	291990	80162.9	27046.4	35545.2
E3 ubiquitin/ISG15 ligase TRIM25	Q14258	70.9		2.09529e+07	1.82371e+07	1.88064e+07	2.03081e+07	1.63352e+07	1.85183e+07	1.61334e+07	1.59112e+07	1.64393e+07	1.66769e+07	1.76699e+07	1.53982e+07
E3 ubiquitin-protein ligase BRE1A	Q5VTR2	113.6		141263	130380	107295	117052	82515.8	92974.6	125384	113556	129268	71804	36588.1	76549.1
E3 ubiquitin-protein ligase CHIP	Q9UNE7	34.8		547196	473860	460287	602423	423663	521454	348327	391794	460370	446574	332390	246212
E3 ubiquitin-protein ligase HECTD1	Q9ULT8	289.2		132144	152771	137901	127568	80414.2	239978	42731.8	124320	140420	159594	223740	79802.9
E3 ubiquitin-protein ligase HUWE1	Q7Z6Z7	481.6		5.83451e+06	4.72786e+06	5.00045e+06	5.58516e+06	3.76903e+06	5.46611e+06	4.3396e+06	3.78918e+06	4.68165e+06	3.31039e+06	2.76755e+06	2.4197e+06
E3 ubiquitin-protein ligase Itchy homolog	Q96J02	102.7		0	46310.2	0	0	0	0	34996.7	0	50314.1	42346.3	0	0
E3 ubiquitin-protein ligase KCMF1	Q9P0J7	41.9		33760.6	23067.8	45026.8	34497.4	15094.8	47729.5	44317.4	23276.2	32887.1	69588.3	16594.2	25875.8
E3 ubiquitin-protein ligase LRSAM1	Q6UWE0	83.5		152957	0	0	49326.1	0	15988.2	0	0	0	40128	0	0
E3 ubiquitin-protein ligase NEDD4-like	Q96PU5	111.9		655184	518217	444480	634578	420492	441726	508748	419887	609709	817910	392875	523655
E3 ubiquitin-protein ligase PPP1R11	O60927	13.9		279322	221684	245467	182509	244371	154017	248781	337535	303589	135541	146016	203560
E3 ubiquitin-protein ligase RNF181	Q9P0P0	17.9		237836	154690	243638	170442	141000	141919	288917	319681	296351	116293	103408	80247.9
E3 ubiquitin-protein ligase SMURF1	Q9HCE7	86.1		357064	268211	246578	316013	242662	327685	245034	287128	243891	323638	305896	283710
E3 ubiquitin-protein ligase TRIM56	Q9BRZ2	81.4		86839.4	0	0	76226	0	70618.3	0	0	39763	56209.6	43780	53883.6
E3 ubiquitin-protein ligase TRIP12	Q14669	220.3		494036	506296	405314	534888	409490	413851	351165	301717	395527	409357	265115	257118
E3 ubiquitin-protein ligase UBR4	Q5T4S7	573.5		3.21944e+06	2.57904e+06	2.97338e+06	3.41644e+06	1.96073e+06	2.91106e+06	2.07024e+06	1.961e+06	2.52521e+06	2.2683e+06	2.07993e+06	1.82011e+06
E3 ubiquitin-protein ligase UHRF1	Q96T88	89.8		171952	162415	143045	168033	96807.9	152092	139423	108026	132084	54929.6	0	53674.5
E3 ubiquitin-protein ligase ZFP91	Q96JP5	63.4		149095	167999	126593	206555	159627	77750	166288	80745.8	157566	134278	44395.8	110032
E3 UFM1-protein ligase 1	O94874	89.5		406093	306649	316303	499705	129893	432483	266627	255232	394299	445270	351720	361408
Early endosome antigen 1	Q15075	162.4		1.15574e+06	1.14817e+06	984062	1.09498e+06	838498	1.16137e+06	983960	1.11069e+06	1.2668e+06	849643	548983	817838
EARP-interacting protein	Q53HC9	43.6		115806	104773	135502	148791	0	127128	74211.8	101118	91334.3	100362	0	0
Echinoderm microtubule-associated protein-like 4	Q9HC35	108.8		768185	968324	1.06885e+06	993700	1.19474e+06	951410	1.00473e+06	955249	1.01539e+06	906802	1.06395e+06	1.11598e+06
Ectopic P granules protein 5 homolog	Q9HCE0	292.3		0	0	0	10118	0	0	0	0	5376.24	15514.1	0	0
EF-hand domain-containing protein D2	Q96C19	26.7		9.15147e+06	9.34934e+06	9.30064e+06	8.44442e+06	9.05646e+06	8.4433e+06	7.95557e+06	8.19004e+06	8.2324e+06	8.42943e+06	8.65818e+06	9.57259e+06
Egl nine homolog 1	Q9GZT9	46		40264.2	18794.4	56548.9	67588.7	40286	46976.3	35199.5	0	80350.9	47238.7	15227	0
EH domain-containing protein 1	Q9H4M9	60.6	Acetyl [N-Term]	2.08874e+07	1.36939e+07	1.46915e+07	1.99743e+07	1.09706e+07	1.62596e+07	1.45188e+07	9.76497e+06	1.40726e+07	1.74973e+07	1.20961e+07	1.1792e+07
EH domain-containing protein 2	Q9NZN4	61.1		1.75431e+07	1.15683e+07	1.06152e+07	1.70433e+07	1.05911e+07	1.08519e+07	1.2507e+07	1.0488e+07	9.68811e+06	1.44484e+07	1.12405e+07	9.63509e+06
EH domain-containing protein 4	Q9H223	61.1		4.68285e+06	3.94868e+06	3.91754e+06	4.83176e+06	3.39912e+06	4.0527e+06	3.6109e+06	3.1874e+06	3.67117e+06	3.98981e+06	2.52789e+06	2.2633e+06
eIF-2-alpha kinase activator GCN1	Q92616	292.6		6.33303e+06	3.67022e+06	4.35661e+06	5.57244e+06	3.09469e+06	4.65429e+06	3.48195e+06	3.3101e+06	3.81669e+06	4.56156e+06	2.87772e+06	2.333e+06
EKC/KEOPS complex subunit GON7	Q9BXV9	10.9	Acetyl [N-Term]	121780	150556	168651	63304.6	319452	149705	275068	354289	324397	60365.6	103959	282632
EKC/KEOPS complex subunit LAGE3	Q14657	14.8		111987	122006	123472	106017	139486	131391	102235	143974	102250	143450	98883.5	96035.4
ELAV-like protein 1	Q15717	36.1		7.0617e+06	6.13301e+06	5.48838e+06	7.20752e+06	5.48011e+06	5.11059e+06	5.09067e+06	4.04145e+06	4.30175e+06	5.05297e+06	2.42974e+06	3.16334e+06
Electron transfer flavoprotein subunit alpha, mitochondrial	P13804	35.1		2.12744e+06	1.39409e+06	1.96691e+06	2.14397e+06	1.27648e+06	2.42016e+06	1.49705e+06	1.26317e+06	1.89892e+06	2.20837e+06	2.23531e+06	2.12411e+06
Electron transfer flavoprotein subunit beta	P38117	27.8		561937	609721	646500	513466	483137	705481	606964	622958	529882	604824	776543	562598
ELKS/Rab6-interacting/CAST family member 1	Q8IUD2	128		433753	418779	341102	402979	379621	242618	479452	328055	394323	524104	92158.4	255134
Elongation factor 1-alpha 1	P68104	50.1		4.75266e+08	5.33058e+08	4.50086e+08	4.94996e+08	4.37118e+08	4.31849e+08	4.00361e+08	4.18453e+08	3.4064e+08	4.58057e+08	4.19042e+08	3.78171e+08
Elongation factor 1-alpha 2	Q05639	50.4		385104	189882	288165	478117	174401	322906	316330	207354	233364	602208	332890	390720
Elongation factor 1-beta	P24534	24.7		1.58678e+07	1.83909e+07	1.97762e+07	1.46354e+07	1.78899e+07	1.72485e+07	1.44659e+07	1.75126e+07	1.93536e+07	1.46219e+07	1.66333e+07	1.7665e+07
Elongation factor 1-delta	P29692	31.1		2.1931e+07	2.33531e+07	2.236e+07	2.2969e+07	1.51849e+07	2.27408e+07	2.12333e+07	2.51444e+07	2.51128e+07	2.38696e+07	2.40425e+07	2.13529e+07
Elongation factor 1-gamma	P26641	50.1		4.96781e+07	4.9445e+07	4.87745e+07	4.98498e+07	4.03212e+07	5.61577e+07	4.52569e+07	4.12952e+07	4.56432e+07	5.30111e+07	5.79397e+07	4.30966e+07
Elongation factor 2	P13639	95.3		1.45617e+08	1.43093e+08	1.64174e+08	1.38116e+08	1.26214e+08	1.74913e+08	1.29621e+08	1.28576e+08	1.49595e+08	1.36557e+08	1.42955e+08	1.2383e+08
Elongation factor G, mitochondrial	Q96RP9	83.4		231214	151850	242317	169417	144640	186717	140290	141249	146130	144486	261063	146261
Elongation factor Ts, mitochondrial	P43897	35.4		1.46879e+06	1.14498e+06	1.11596e+06	1.3638e+06	1.061e+06	1.09256e+06	984547	1.03356e+06	1.02103e+06	1.13474e+06	938305	720284
Elongation factor Tu, mitochondrial	P49411	49.5		1.10806e+07	7.07455e+06	8.14235e+06	1.12928e+07	7.59977e+06	9.61126e+06	9.00155e+06	8.01509e+06	7.55561e+06	1.25552e+07	9.64951e+06	7.19914e+06
Elongation of very long chain fatty acids protein 1	Q9BW60	32.6	Acetyl [N-Term]	231077	211050	239571	240796	141284	280028	204648	127745	328334	280433	168505	284281
Elongator complex protein 1	O95163	150.2		131857	107979	171702	153097	82546.5	102514	88317.5	81393	120170	74165.9	113633	73975.4
Elongator complex protein 2	Q6IA86	92.4		63847.9	80325.8	82380.4	101742	0	85638.9	69564.7	49456.9	69672.4	71407.1	59800.5	63173
Elongator complex protein 4	Q96EB1	46.6		0	0	0	0	0	0	0	0	0	0	0	0
Elongin-B	Q15370	13.1	Acetyl [N-Term]	2.44342e+06	2.78648e+06	2.11068e+06	2.17234e+06	2.28463e+06	2.26528e+06	3.34894e+06	3.75513e+06	3.05197e+06	2.5248e+06	2.23865e+06	2.06722e+06
Elongin-C	Q15369	12.5		2.45601e+06	2.21638e+06	2.04347e+06	2.34557e+06	1.42202e+06	2.5685e+06	1.82476e+06	2.1326e+06	2.50732e+06	2.38148e+06	1.51898e+06	2.02611e+06
Emerin	P50402	29	Acetyl [N-Term]	2.93885e+06	2.91253e+06	2.63224e+06	3.43001e+06	2.30043e+06	3.12372e+06	2.81502e+06	2.61652e+06	2.64088e+06	2.41887e+06	2.31758e+06	2.42156e+06
Endophilin-A2	Q99961	41.5		1.3006e+06	1.02123e+06	1.16331e+06	1.10553e+06	944666	1.3023e+06	935889	1.10533e+06	1.1114e+06	826219	900369	864054
Endophilin-B1	Q9Y371	40.8		802399	692349	758005	720732	532224	913453	647609	686881	643217	633691	587868	644516
Endophilin-B2	Q9NR46	43.9		46070.8	60821.7	0	77811.2	0	88715.6	46236.8	37968.9	77606.9	41418.7	74256.3	39431.6
Endoplasmic reticulum aminopeptidase 1	Q9NZ08	107.2		682766	514942	530538	652987	489217	773977	481527	436707	576985	775347	837338	649595
Endoplasmic reticulum aminopeptidase 2	Q6P179	110.4		758059	658133	695147	726990	674729	883269	730200	685685	651499	996119	1.00915e+06	779083
Endoplasmic reticulum resident protein 29	P30040	29		4.33541e+06	4.16133e+06	5.18238e+06	3.93556e+06	5.06097e+06	5.39712e+06	4.71852e+06	5.30345e+06	5.47967e+06	5.43174e+06	7.31401e+06	7.37309e+06
Endoplasmic reticulum resident protein 44	Q9BS26	46.9		604847	610679	626975	722890	364750	511843	893604	404394	708135	1.01299e+06	1.09782e+06	726375
Endoplasmic reticulum-Golgi intermediate compartment protein 1	Q969X5	32.6		899589	794954	748477	884292	582667	935864	759623	732272	721787	863855	849473	644059
Endoplasmic reticulum-Golgi intermediate compartment protein 2	Q96RQ1	42.5		395702	382471	442630	344617	354968	434799	378560	275466	367559	490922	526140	401095
Endoplasmin	P14625	92.4		8.078e+07	8.10043e+07	8.97934e+07	8.34022e+07	7.09331e+07	1.00985e+08	7.81395e+07	7.25982e+07	7.92721e+07	9.96756e+07	1.23853e+08	9.78912e+07
Endothelial differentiation-related factor 1	O60869	16.4		2.10462e+06	2.76986e+06	2.07488e+06	2.01031e+06	3.03948e+06	2.07911e+06	3.60393e+06	3.02652e+06	2.27981e+06	1.92047e+06	2.4729e+06	3.6785e+06
Endothelial protein C receptor	Q9UNN8	26.7		110268	97034.8	140485	103263	156613	116817	93881.1	122317	81946.5	105354	134978	93738.7
Endothelin-converting enzyme 1	P42892	87.1		1.93812e+06	1.72826e+06	2.60995e+06	1.67233e+06	2.18931e+06	2.88006e+06	2.03468e+06	2.04191e+06	2.47875e+06	2.67246e+06	3.52784e+06	3.43093e+06
Engulfment and cell motility protein 2	Q96JJ3	82.6		150317	37438.8	177009	147494	0	186006	0	0	153446	163413	0	0
Enhancer of mRNA-decapping protein 4	Q6P2E9	151.6		192901	158952	143703	185447	87695.7	101218	142233	105611	105767	31904.6	39259	40141.1
Enhancer of rudimentary homolog	P84090	12.3		1.0539e+06	1.28571e+06	1.61586e+06	1.11055e+06	1.2882e+06	1.3546e+06	944338	1.99749e+06	2.02176e+06	1.01327e+06	1.80505e+06	2.50359e+06
Enolase-phosphatase E1	Q9UHY7	28.9		645920	609387	700469	566868	612827	659262	523473	592370	730267	567574	669525	645148
Enoyl-CoA delta isomerase 1, mitochondrial	P42126	32.8		638608	282145	660451	557246	456379	667376	518916	428318	694231	592718	572184	720377
Enoyl-CoA delta isomerase 2, mitochondrial	O75521	43.6		825709	752139	539677	831460	757625	760783	489800	647750	724116	735054	653360	470020
Enoyl-CoA hydratase, mitochondrial	P30084	31.4		1.05017e+06	815004	972762	1.12542e+06	755291	1.27255e+06	798361	826003	973619	1.19153e+06	1.277e+06	915993
Ephrin type-A receptor 2	P29317	108.2		4.48579e+06	3.68061e+06	5.07853e+06	3.86694e+06	4.84261e+06	4.52639e+06	4.45821e+06	4.39634e+06	4.06502e+06	4.5282e+06	4.40336e+06	3.78616e+06
Ephrin type-B receptor 2	P29323	117.4		313419	389086	409263	310101	322977	357260	339902	346046	349137	243918	296282	259423
Epidermal growth factor receptor kinase substrate 8	Q12929	91.8		796722	622907	377979	907075	584090	103989	396446	135273	108892	569249	0	131947
Epidermal growth factor receptor kinase substrate 8-like protein 2	Q9H6S3	80.6		1.05667e+06	633939	597178	923130	560081	727823	587331	578674	564520	664565	339251	458151
Epidermal growth factor receptor	P00533	134.2		2.93813e+06	2.87428e+06	1.90255e+06	2.49944e+06	1.88303e+06	3.31885e+06	2.22514e+06	1.58679e+06	2.59552e+06	1.62939e+06	2.4555e+06	1.24317e+06
Epidermal growth factor receptor substrate 15	P42566	98.6		292092	252094	315004	365813	135740	241944	296150	152082	277864	287753	164314	223161
Epidermal growth factor receptor substrate 15-like 1	Q9UBC2	94.2		614222	498616	414924	519643	412781	482305	432126	286528	344220	532811	348712	256697
Epididymis-specific alpha-mannosidase	Q9Y2E5	113.9		0	0	26674.4	25241.3	38822	32771.6	119857	63411.9	55231	0	0	0
EPM2A-interacting protein 1	Q7L775	70.3		0	0	0	0	0	0	0	0	0	0	0	0
Epoxide hydrolase 1	P07099	52.9		1.93555e+06	1.46615e+06	2.52743e+06	1.71774e+06	1.6541e+06	2.56268e+06	1.6462e+06	1.44238e+06	1.67333e+06	2.62709e+06	3.75184e+06	2.05654e+06
Epsin-1	Q9Y6I3	60.3		237713	81736.1	116619	202723	139866	74454.6	251243	164258	129882	176754	114568	49012.2
ER lumen protein-retaining receptor 1	P24390	24.5		53403.8	0	0	59085.7	48930.5	49906.3	53072.5	125059	45203.4	0	91683.1	62983.9
ER lumen protein-retaining receptor 2	P33947	24.4		68370.6	57158.3	33025.6	53700	91064	845862	64363.2	71960	48184.6	114490	168267	122486
ER membrane protein complex subunit 1	Q8N766	111.7		881013	756345	891194	791786	743650	1.02685e+06	702106	613025	797017	847972	961660	785169
ER membrane protein complex subunit 2	Q15006	34.8		155926	192901	186351	172666	129641	172600	149866	144186	171546	168228	152502	131952
ER membrane protein complex subunit 4	Q5J8M3	20.1		383359	393419	416393	408416	269942	474289	321254	328390	457350	409539	266355	383887
ER membrane protein complex subunit 7	Q9NPA0	26.5		160560	137874	185797	170495	241322	190242	146840	151044	181901	171544	0	0
Erbin	Q96RT1	158.2		124917	51080.7	22763.8	79094.5	0	38121.5	85703.5	9327.92	98895.2	83350	0	60895.9
Erlin-1	O75477	38.9		616578	417957	371846	588469	246913	366721	365451	246969	369874	368057	250556	208073
Erlin-2	O94905	37.8		687717	435313	378570	592739	274751	420423	281524	348258	352875	350472	198417	250616
ERO1-like protein alpha	Q96HE7	54.4		2.07118e+06	1.78463e+06	1.97319e+06	1.73124e+06	1.6992e+06	2.23947e+06	2.14635e+06	1.76174e+06	2.12444e+06	2.47266e+06	3.06392e+06	2.40501e+06
ES1 protein homolog, mitochondrial	P30042	28.2		109862	86332.5	124191	109270	80356.3	123787	84518.7	0	112463	106843	135205	97606.2
Ester hydrolase C11orf54	Q9H0W9	35.1		27760.9	0	0	46415.3	92407.9	72890.9	30142	30953	36172.3	43307.8	56894.9	84842.6
Estradiol 17-beta-dehydrogenase 11	Q8NBQ5	32.9		594453	480625	514027	539685	354953	605976	447504	451585	515151	490987	423215	400199
Ethanolamine kinase 1	Q9HBU6	50.9		171842	169821	215966	142622	123151	79852.5	63337	110093	250810	158765	142620	64716.2
Ethanolamine-phosphate cytidylyltransferase	Q99447	43.8		216545	191600	166968	250511	123250	178141	157645	149820	144504	148645	115653	162371
Ethylmalonyl-CoA decarboxylase	Q9NTX5	33.7		276089	154507	193261	235095	165893	222254	155167	204563	177060	261134	245361	138388
Eukaryotic initiation factor 4A-I	P60842	46.1		8.83395e+07	7.70904e+07	7.77451e+07	8.82643e+07	6.44049e+07	8.67667e+07	6.67827e+07	6.2694e+07	7.14664e+07	7.909e+07	7.79694e+07	5.99489e+07
Eukaryotic initiation factor 4A-II	Q14240	46.4		1.55327e+06	874635	1.23334e+06	1.55134e+06	853795	1.549e+06	1.08264e+06	866249	886372	1.44017e+06	1.18087e+06	1.23948e+06
Eukaryotic initiation factor 4A-III	P38919	46.8		4.08242e+06	6.65006e+06	4.49869e+06	4.32223e+06	5.78396e+06	4.68919e+06	4.20646e+06	4.4389e+06	3.15855e+06	6.44284e+06	8.85456e+06	4.54744e+06
Eukaryotic peptide chain release factor GTP-binding subunit ERF3A	P15170	55.7		4.83489e+06	4.23058e+06	3.71364e+06	4.89154e+06	3.66788e+06	4.39336e+06	3.91335e+06	3.6201e+06	3.98754e+06	4112780	3.5925e+06	2.65964e+06
Eukaryotic peptide chain release factor subunit 1	P62495	49		5.01169e+06	4.36066e+06	4.8007e+06	4.6797e+06	4.04891e+06	5.21534e+06	3.84026e+06	3.59664e+06	4.22895e+06	4.5186e+06	5.13692e+06	4.0547e+06
Eukaryotic translation elongation factor 1 epsilon-1	O43324	19.8		766705	811569	859626	671042	632491	815088	488282	723750	648959	589139	704806	660309
Eukaryotic translation initiation factor 1A, Y-chromosomal	O14602	16.4		1.75356e+06	2.20149e+06	2.65248e+06	1.72054e+06	1.74215e+06	2.18833e+06	2.039e+06	3.59034e+06	3.14745e+06	1.85709e+06	2.11449e+06	2.08075e+06
Eukaryotic translation initiation factor 1b	O60739	12.8		1.67648e+06	2.10326e+06	1.66833e+06	1.44441e+06	1.87314e+06	1.93959e+06	1.13921e+06	1.7625e+06	1.67429e+06	1.25984e+06	1.58939e+06	1.76562e+06
Eukaryotic translation initiation factor 2 subunit 1	P05198	36.1		9.37905e+06	8.81186e+06	8.45049e+06	9.32316e+06	7.34926e+06	9.7148e+06	8.05991e+06	6.41008e+06	8.39424e+06	8.48016e+06	6.59811e+06	6.46084e+06
Eukaryotic translation initiation factor 2 subunit 2	P20042	38.4		6.29139e+06	6.79022e+06	5.84625e+06	6.6174e+06	4.68324e+06	6.1507e+06	5.30935e+06	5.23227e+06	6.5135e+06	4.49895e+06	3.95336e+06	4.87387e+06
Eukaryotic translation initiation factor 2 subunit 3	P41091	51.1		7.85419e+06	8.36894e+06	7.55112e+06	9.03745e+06	6.08175e+06	7.83141e+06	7.34585e+06	5.53286e+06	6.84474e+06	7.12414e+06	5.60633e+06	4.67395e+06
Eukaryotic translation initiation factor 2A	Q9BY44	64.9		1.80677e+06	1.73909e+06	1.76218e+06	1.96096e+06	1.57004e+06	1.66974e+06	1.42188e+06	1.35624e+06	1.60205e+06	1.88131e+06	1.56118e+06	1.03748e+06
Eukaryotic translation initiation factor 3 subunit A	Q14152	166.5		1.37555e+07	1.14793e+07	9.91305e+06	1.2912e+07	9.68486e+06	1.15701e+07	1.03027e+07	9.59569e+06	1.05991e+07	1.41177e+07	6.3722e+06	9.87234e+06
Eukaryotic translation initiation factor 3 subunit B	P55884	92.4	Acetyl [N-Term]	1.60563e+07	1.43584e+07	1.333e+07	1.50892e+07	1.19081e+07	1.47512e+07	1.25971e+07	1.22428e+07	1.44458e+07	1.43667e+07	8.7659e+06	1.04405e+07
Eukaryotic translation initiation factor 3 subunit C	Q99613	105.3		9.47924e+06	8.69944e+06	7.52662e+06	9.8588e+06	6.09798e+06	8.2163e+06	7.59677e+06	6.22685e+06	7.70214e+06	9.40846e+06	5.83992e+06	6.69033e+06
Eukaryotic translation initiation factor 3 subunit D	O15371	63.9		5.39111e+06	4.89205e+06	3.63265e+06	5.60194e+06	3.83131e+06	3.49388e+06	4.04414e+06	2.67634e+06	3.95555e+06	4.92928e+06	1.70557e+06	2.89465e+06
Eukaryotic translation initiation factor 3 subunit E	P60228	52.2		8.44602e+06	7.09652e+06	6.78209e+06	7.93325e+06	5.10038e+06	7.27419e+06	5.06629e+06	5.46371e+06	6.28689e+06	7.53845e+06	4.91246e+06	5.38967e+06
Eukaryotic translation initiation factor 3 subunit F	O00303	37.5		6.54489e+06	6.22495e+06	6.4474e+06	6.28338e+06	5.60169e+06	6.87593e+06	5.62308e+06	5.07296e+06	6.36282e+06	6.25489e+06	4.63674e+06	3.53359e+06
Eukaryotic translation initiation factor 3 subunit G	O75821	35.6		5.04527e+06	5.03884e+06	5.03199e+06	5.37769e+06	4.1874e+06	4.59707e+06	4.78989e+06	5.69935e+06	5.33717e+06	4.57898e+06	2.83492e+06	3.80103e+06
Eukaryotic translation initiation factor 3 subunit H	O15372	39.9		3.49971e+06	4.76849e+06	3.5872e+06	3.62318e+06	3.44533e+06	3.75649e+06	3.60331e+06	4.20316e+06	3.77882e+06	3.85728e+06	2.8001e+06	4.25939e+06
Eukaryotic translation initiation factor 3 subunit I	Q13347	36.5		1.16889e+07	1.23733e+07	1.08893e+07	1.29631e+07	1.06687e+07	1.1559e+07	1.27258e+07	1.65893e+07	1.54659e+07	1.0575e+07	6.40768e+06	1.06463e+07
Eukaryotic translation initiation factor 3 subunit J	O75822	29		2.47003e+06	3.00366e+06	3.18088e+06	2.12934e+06	2.50484e+06	2.77949e+06	2.78382e+06	3.34059e+06	3.32401e+06	2.32594e+06	2.7079e+06	2.84517e+06
Eukaryotic translation initiation factor 3 subunit K	Q9UBQ5	25		1.15273e+06	1.16504e+06	1.47901e+06	1.20757e+06	892970	1.44284e+06	950693	846573	1.02943e+06	1.21658e+06	892136	1.02257e+06
Eukaryotic translation initiation factor 3 subunit L	Q9Y262	66.7		6.6204e+06	5.57611e+06	5.43241e+06	6.39623e+06	4.26524e+06	6.53947e+06	4.87726e+06	4.35431e+06	4.87697e+06	6.15421e+06	4.88504e+06	4.7666e+06
Eukaryotic translation initiation factor 3 subunit M	Q7L2H7	42.5		3.34687e+06	2.50383e+06	2.28023e+06	2.98565e+06	2.73893e+06	2.84434e+06	2.63723e+06	2.54693e+06	2.91743e+06	3.39026e+06	2.58069e+06	2.74495e+06
Eukaryotic translation initiation factor 4 gamma 1	Q04637	175.4		1.6732e+07	1.45097e+07	1.04794e+07	1.67052e+07	1.1855e+07	8.17941e+06	1.2806e+07	9.15541e+06	1.14281e+07	1.40058e+07	2.98896e+06	7.20909e+06
Eukaryotic translation initiation factor 4 gamma 2	P78344	102.3	Acetyl [N-Term]	7.72711e+06	6.60371e+06	5.32177e+06	8.18981e+06	5.14438e+06	4.60975e+06	5.73934e+06	3.73376e+06	5.58888e+06	5.58837e+06	1.60507e+06	3.15786e+06
Eukaryotic translation initiation factor 4B	P23588	69.1		3.88045e+06	3.02748e+06	2.835e+06	3.34131e+06	6.04467e+06	2.47269e+06	6.49084e+06	5.09303e+06	3.97749e+06	3.2627e+06	1.63058e+06	2.65291e+06
Eukaryotic translation initiation factor 4E	P06730	25.1		432136	375593	453141	563430	482328	530004	379259	338003	365255	698633	568809	370225
Eukaryotic translation initiation factor 4E-binding protein 1	Q13541	12.6		117596	105812	139714	101432	522028	0	571596	196968	522902	112392	111155	102709
Eukaryotic translation initiation factor 4H	Q15056	27.4		5.69902e+06	4.77697e+06	3.73576e+06	3.69252e+06	4.48651e+06	3.93931e+06	6.34512e+06	7.17725e+06	6.29389e+06	4308085	2.09651e+06	2.00362e+06
Eukaryotic translation initiation factor 5	P55010	49.2		4.03207e+06	3.92585e+06	4.38158e+06	4.19054e+06	3.5323e+06	4.96882e+06	3.61642e+06	3.73376e+06	4.41836e+06	3.3397e+06	3.17674e+06	3.34154e+06
Eukaryotic translation initiation factor 5A-1	P63241	16.8		2.6852e+07	2.48182e+07	2.5718e+07	2.55291e+07	2.50446e+07	2.5915e+07	2.33848e+07	2.94206e+07	2.64751e+07	2.63369e+07	2.64813e+07	2.5953e+07
Eukaryotic translation initiation factor 5B	O60841	138.7		4.2139e+06	4.14172e+06	5.03011e+06	4.20158e+06	3.27104e+06	4.97059e+06	4.11678e+06	3.50458e+06	4.37651e+06	4.20691e+06	4.47562e+06	4.25592e+06
Eukaryotic translation initiation factor 6	P56537	26.6		1.00025e+07	8.83063e+06	1.17087e+07	1.08865e+07	9.4469e+06	1.06574e+07	8.65558e+06	1.15798e+07	1.2111e+07	7.51413e+06	5.76968e+06	7.11869e+06
Exocyst complex component 1	Q9NV70	101.9		228546	60596.8	120303	171921	0	70819.8	37493.9	31569.2	115122	134195	0	0
Exocyst complex component 2	Q96KP1	104		0	0	0	0	0	0	0	0	0	0	0	0
Exocyst complex component 3	O60645	86.8		3.27041e+06	2.91772e+06	2.39839e+06	3.49468e+06	2.26229e+06	2.79653e+06	2.49096e+06	2.00815e+06	2.2939e+06	2895685	2.50187e+06	2.06185e+06
Exocyst complex component 4	Q96A65	110.4		440348	265022	276331	563749	220106	291731	249119	215715	273250	408205	146912	133680
Exosome complex component MTR3	Q5RKV6	28.2		0	148678	144441	108870	70769.8	122798	82082.6	121626	176166	49216.8	98779.2	58868.9
Exosome complex component RRP4	Q13868	32.8		142851	112815	139577	85463.6	72817.8	114065	99912	145176	147274	106134	85113.5	143069
Exosome complex component RRP40	Q9NQT5	29.6		99373.7	80494.6	60115.9	104578	84231	32346.5	71188.8	54181.7	44152.8	31277.6	0	22238.3
Exosome complex component RRP41	Q9NPD3	26.4		25333.5	48769.1	129433	115889	95857.8	171195	64706	34953.3	159363	142116	20243.7	184627
Exosome complex component RRP45	Q06265	48.9		78961.6	115043	120148	77486.8	98894.7	114971	80873	108142	98487.8	94183.7	128091	0
Exosome complex exonuclease RRP44	Q9Y2L1	108.9		188327	107080	108923	208758	106157	116384	34666.9	85662.5	115898	86947.9	52080.2	59868.1
Exosome component 10	Q01780	100.8		85254.2	87523.3	51493.4	103208	61389.9	31829.8	66001	30758.5	49965.9	55079.8	0	0
Exosome RNA helicase MTR4	P42285	117.7		858957	708316	759078	731216	547580	816716	453305	492458	592941	754005	759337	390559
Exportin-1	O14980	123.3		1.15771e+07	8.23164e+06	9.07055e+06	1.13192e+07	7.1292e+06	8.86924e+06	7.42377e+06	6.8592e+06	7.37198e+06	9.82682e+06	7.59422e+06	5.6701e+06
Exportin-2	P55060	110.3	Acetyl [N-Term]	2.05648e+07	1.38441e+07	1.39376e+07	1.95579e+07	1.25411e+07	1.60282e+07	1.36209e+07	1.18581e+07	1.32202e+07	1.87777e+07	1.39769e+07	1.08247e+07
Exportin-5	Q9HAV4	136.2		597680	392525	388958	531121	291441	473008	323286	416910	458115	380620	210789	230212
Exportin-6	Q96QU8	128.8		0	0	0	0	0	0	0	0	0	0	0	0
Exportin-7	Q9UIA9	123.8		116406	87624.8	94910.7	103274	30433.4	88192.7	35578.9	63424.4	82966.5	16120.9	0	38192.5
Exportin-T	O43592	109.9	Acetyl [N-Term]	1.05693e+06	752226	794099	1.14035e+06	662716	1.08823e+06	676318	593377	769102	793583	595160	534818
Extended synaptotagmin-1	Q9BSJ8	122.8		8.9996e+06	7.67304e+06	9.26472e+06	9.18552e+06	6.77468e+06	9.90283e+06	7.87828e+06	6.66315e+06	7.94609e+06	7.10018e+06	7.38888e+06	6.1488e+06
Extended synaptotagmin-2	A0FGR8	102.3		1.35014e+06	1.02397e+06	1.21402e+06	1.09753e+06	868512	1.30383e+06	1.20382e+06	985921	957754	1.01773e+06	1.03884e+06	466862
Ezrin	P15311	69.4		3.94518e+07	4.37774e+07	3.98751e+07	3.82421e+07	7.05292e+07	4.40805e+07	5.41433e+07	5.31391e+07	5.13476e+07	4.61275e+07	4.93167e+07	6.16643e+07
FACT complex subunit SPT16	Q9Y5B9	119.8		4.85027e+06	4.62514e+06	5.13732e+06	4.95471e+06	3.87101e+06	5.82487e+06	3.91337e+06	3.943e+06	4.29793e+06	3.24807e+06	3.30624e+06	2.51338e+06
FACT complex subunit SSRP1	Q08945	81		3.37598e+06	3.05447e+06	3.80522e+06	3.6991e+06	2.91828e+06	3.86625e+06	2.72125e+06	3.08755e+06	3.11712e+06	2.48345e+06	3.2532e+06	2.01434e+06
F-actin-capping protein subunit alpha-1	P52907	32.9		1.08778e+07	1.22753e+07	1.18574e+07	1.07958e+07	8.95844e+06	1.19014e+07	9.62856e+06	1.00535e+07	1.08255e+07	1.12651e+07	1.39592e+07	1.07964e+07
F-actin-capping protein subunit alpha-2	P47755	32.9		1.69047e+06	1.67792e+06	1.42556e+06	1.84679e+06	1.58646e+06	1.83226e+06	1.57476e+06	1.37502e+06	1.43676e+06	1.27787e+06	1.80697e+06	1.54975e+06
F-actin-capping protein subunit beta	P47756	31.3		6.8984e+06	5.66626e+06	5.71938e+06	6.75554e+06	5.31405e+06	6.66343e+06	4.35956e+06	4.92893e+06	5.39721e+06	6.19631e+06	6.28009e+06	5.55227e+06
Fanconi anemia group I protein	Q9NVI1	149.2		46647.5	35030.2	28515.5	53882.4	33088.8	37185.5	30671.1	33846.2	34958.5	0	0	0
Far upstream element-binding protein 1	Q96AE4	67.5		8.97081e+06	1.02137e+07	5.02303e+06	9.08256e+06	8.84803e+06	2.52555e+06	9.78305e+06	7.07781e+06	7.74456e+06	9.66786e+06	81723.1	3.67176e+06
Far upstream element-binding protein 2	Q92945	73.1		1.68065e+07	1.74357e+07	1.10814e+07	1.6515e+07	1.57494e+07	7.23984e+06	1.53796e+07	1.05145e+07	1.4321e+07	1.08706e+07	2.70673e+06	8.649e+06
Far upstream element-binding protein 3	Q96I24	61.6		2.60812e+06	2.1136e+06	1.63499e+06	2.65435e+06	1.64273e+06	1.01989e+06	1.65029e+06	900811	1.39435e+06	1.9411e+06	309141	758628
Farnesyl pyrophosphate synthase	P14324	48.2		1.90444e+06	1.33386e+06	2.02969e+06	1.96388e+06	1.17331e+06	2.24558e+06	1.33868e+06	1.19631e+06	1.3872e+06	1.77648e+06	1.61922e+06	1.56013e+06
FAS-associated death domain protein	Q13158	23.3		203971	113273	158965	114277	94721.3	172880	122908	162009	141877	149722	105340	86400.8
FAS-associated factor 1	Q9UNN5	73.9		444798	546491	517992	433221	322191	492799	503322	371877	420759	415346	482280	439227
FAS-associated factor 2	Q96CS3	52.6		1.65356e+06	1.17662e+06	1.25099e+06	1.61493e+06	867322	1.50524e+06	1.05443e+06	1.15401e+06	1.09394e+06	1.34055e+06	1.43596e+06	1.05746e+06
Fascin	Q16658	54.5		3.03646e+07	2.39109e+07	2.82689e+07	3.56268e+07	2.30749e+07	3.23643e+07	2.8565e+07	2.20943e+07	2.41777e+07	2.72033e+07	2.62239e+07	2.05301e+07
FAST kinase domain-containing protein 4	Q969Z0	70.7		204066	130830	143973	236736	115593	207478	99192.9	100168	110870	180366	145059	168379
Fatty acid synthase	P49327	273.3	Acetyl [N-Term]	1.28065e+07	7.31029e+06	1.08478e+07	1.17534e+07	5.61039e+06	1.22705e+07	8.24861e+06	6.12262e+06	8.7348e+06	1.09235e+07	8.19663e+06	7.87166e+06
Fatty acid-binding protein, epidermal	Q01469	15.2		763719	749612	1.03138e+06	524702	829360	871655	624492	1.20033e+06	1.65244e+06	505218	902366	617721
Fatty aldehyde dehydrogenase	P51648	54.8		612953	414592	553956	626694	428415	608246	551229	461417	471163	574461	490018	380139
F-box only protein 22	Q8NEZ5	44.5		181596	152920	110797	143544	92581	129284	122197	95833.2	112831	72828.1	0	0
F-box-like/WD repeat-containing protein TBL1XR1	Q9BZK7	55.6		198994	168248	116186	285878	50551.8	112632	153261	36281.8	97702.7	209659	34123.6	24479.5
Fermitin family homolog 2	Q96AC1	77.8		6.68097e+06	1.32559e+07	8.37979e+06	6.74884e+06	3.27817e+07	1.05063e+07	1.32089e+07	2.8295e+07	5.21362e+06	1.94802e+07	4.12785e+07	2.90848e+07
Ferritin heavy chain	P02794	21.2		0	0	0	0	0	0	0	0	0	0	0	0
Ferritin light chain	P02792	20		0	0	0	227634	0	0	0	0	0	617750	0	0
FGFR1 oncogene partner	O95684	43		35780.1	59453.7	34843.9	51184.5	32975.2	36283.5	56474.9	46153.5	46004	39865.4	33981.4	34106.1
Fibronectin	P02751	262.5		49884.7	77034	85962.9	0	139581	181304	0	84719.8	112666	84975.5	0	67022.7
Fibulin-1	P23142	77.2		53447.6	79725	73245.3	48382.9	149298	88109.9	0	119597	0	116392	338443	118682
Filaggrin	P20930	434.9		90904.6	50075.5	0	84457.4	0	0	52125.2	0	21679	47879.7	0	0
Filamin-A	P21333	280.6		2.93432e+08	2.60903e+08	2.53041e+08	3.37495e+08	2.12737e+08	2.77495e+08	2.44332e+08	2.06601e+08	2.29481e+08	2.42905e+08	1.83247e+08	1.70262e+08
Filamin-B	O75369	278		1.37006e+08	1.10845e+08	1.13586e+08	1.47163e+08	8.94273e+07	1.19842e+08	1.04736e+08	1.02367e+08	1.05662e+08	1.12878e+08	9.40819e+07	8.59074e+07
Filamin-C	Q14315	290.8	Acetyl [N-Term]	7.69319e+07	5.92445e+07	5.30687e+07	9.42384e+07	5.543e+07	6.35029e+07	5.66633e+07	4.60908e+07	5.16004e+07	7.02875e+07	5.28891e+07	4.68883e+07
FK506-binding protein 15	Q5T1M5	133.5		193802	154148	123412	251692	41150.7	206823	209963	165180	176926	189952	169069	132124
Flap endonuclease 1	P39748	42.6		4.59069e+06	3.27168e+06	2.93382e+06	5.14773e+06	3.05295e+06	2.80591e+06	3.57275e+06	2.44965e+06	2.86009e+06	3.28227e+06	1.04098e+06	1.50451e+06
Flavin reductase (NADPH)	P30043	22.1		972784	768268	1.45795e+06	1.05153e+06	783174	1.73575e+06	1.35533e+06	1.47362e+06	1.95242e+06	1.43797e+06	1.39053e+06	1.60616e+06
Flotillin-1	O75955	47.3		276372	341838	362510	382096	236421	279547	242874	265393	302742	219012	197951	164993
FLYWCH family member 2	Q96CP2	14.6		59703.5	84386.7	66007.5	67779.1	71064.1	58457.6	104186	105625	58399.8	59599.9	26919	0
Follistatin-related protein 1	Q12841	35		164433	165774	169582	99735	254950	105589	242842	297124	275364	144027	203832	292816
Formin-binding protein 1	Q96RU3	71.3		0	0	45375.8	25720.1	0	39267.3	0	0	25998.2	23981.4	17370.5	0
Fos-related antigen 1	P15407	29.4		248351	199248	207559	331389	222322	223978	166515	173032	165326	303392	92872.3	253341
Fos-related antigen 2	P15408	35.2		63788.9	134487	60288.3	64941.6	104047	68932.4	102850	89567.6	92264.8	90557.8	83606.3	140078
Four and a half LIM domains protein 1	Q13642	36.2		275195	270896	225423	276210	166137	290289	273011	0	275884	166511	82129.1	139887
Fragile X mental retardation syndrome-related protein 1	P51114	69.7		3.79e+06	3.28366e+06	2.51356e+06	3.53599e+06	2.74409e+06	1.92839e+06	2.75765e+06	2.42066e+06	2.27731e+06	2.78607e+06	1.03122e+06	1.5539e+06
Fragile X mental retardation syndrome-related protein 2	P51116	74.2		367690	281547	222166	288525	300308	133655	265718	195289	216733	269888	74361.8	78997.9
Fructose-2,6-bisphosphatase TIGAR	Q9NQ88	30		554167	318411	284522	428464	318445	611822	283955	369856	379708	288595	334204	242995
Fructose-bisphosphate aldolase A	P04075	39.4		8.88114e+07	7.86393e+07	9.1032e+07	9.51369e+07	7.24584e+07	8.68839e+07	7.21659e+07	7.3022e+07	8.35511e+07	8.86999e+07	1.02656e+08	8.00069e+07
Fructose-bisphosphate aldolase C	P09972	39.4		9.72205e+06	8.94727e+06	1.03052e+07	1.0833e+07	8.66876e+06	1.09402e+07	8.22141e+06	8.28992e+06	8.98909e+06	1.00317e+07	1.23806e+07	8.09182e+06
Fumarate hydratase, mitochondrial	P07954	54.6		5.51787e+06	5.43588e+06	6.12373e+06	5.25441e+06	5.14124e+06	7.04685e+06	4.97863e+06	4.64486e+06	5.59245e+06	6.44136e+06	7.7517e+06	6.17325e+06
Fumarylacetoacetase	P16930	46.3		138252	183664	343610	366185	2.5837e+06	301075	1.04554e+06	117794	67090.2	497381	1.02906e+06	287029
Fumarylacetoacetate hydrolase domain-containing protein 2A	Q96GK7	34.6		275645	76511.9	108199	217264	74890.9	189914	85775.8	152301	85888.7	173352	165124	142458
G patch domain-containing protein 11	Q8N954	30.2		37995.5	0	0	36270.4	0	0	0	145619	125524	0	0	59824
G2/mitotic-specific cyclin-B1	P14635	48.3		329002	104913	275062	353615	262306	344992	196147	159238	271915	61223.8	76569.2	62742.4
Galectin-1	P09382	14.7		2.84966e+07	3.00853e+07	3.22797e+07	2.4581e+07	3.00309e+07	3.08301e+07	2.54193e+07	3.91027e+07	2.91808e+07	2.13619e+07	2.5221e+07	2.23721e+07
Galectin-3	P17931	26.1		5.30443e+06	5.88283e+06	3.95613e+06	5.48587e+06	7.79118e+06	5.33475e+06	5.70658e+06	4.77121e+06	4.76626e+06	6.69204e+06	1.69746e+06	4.03985e+06
Gamma-adducin	Q9UEY8	79.1		117321	125909	129137	242389	204036	236633	211292	205883	200812	189559	174927	107772
Gamma-enolase	P09104	47.2		943373	713481	1.30254e+06	904307	913578	1.10331e+06	2.23506e+06	1.99822e+06	1.87692e+06	1.17275e+06	1.34862e+06	2.14399e+06
Gamma-glutamyl hydrolase	Q92820	35.9		196036	252807	237842	193214	256942	258197	201523	291092	287259	187934	354219	242417
Gamma-glutamylcyclotransferase	O75223	21		730514	777035	1.0746e+06	674019	853370	1.15474e+06	1.02744e+06	960778	925642	1.02841e+06	1.10114e+06	1.04863e+06
Gamma-interferon-inducible protein 16	Q16666	88.2		682225	512570	533617	707757	402587	244402	507240	116404	147254	475192	63278.7	76485.7
Gamma-soluble NSF attachment protein	Q99747	34.7		465000	557542	481224	408136	341173	487052	444660	449723	463386	422576	411646	341101
Gamma-taxilin	Q9NUQ3	60.5		99911.8	88888.3	89199.2	92847.6	98522.9	72579.6	112074	122375	99800.4	89901.2	85708.2	161579
Gasdermin-E	O60443	54.5		1.89526e+06	1.50232e+06	1.9442e+06	1.85442e+06	1.39216e+06	2.11725e+06	1.84146e+06	1.47069e+06	1.72671e+06	1.80296e+06	1.91946e+06	1.48661e+06
GDP-fucose protein O-fucosyltransferase 1	Q9H488	43.9		1.5226e+06	1.409e+06	1.50938e+06	1.34096e+06	1.18062e+06	1.85075e+06	1.33085e+06	1.10501e+06	1.38703e+06	1.53026e+06	2.16877e+06	1.27988e+06
GDP-L-fucose synthase	Q13630	35.9		73603.8	58572.1	0	74185.5	103334	98378.3	52770.7	65640.9	75364.8	0	0	51982.6
Gelsolin	P06396	85.6		3.2654e+06	2.81181e+06	8.37634e+06	3.00753e+06	2.91579e+06	4.83957e+06	3.61961e+06	3.05801e+06	4.16359e+06	4.30586e+06	4.8407e+06	5.06251e+06
Gem-associated protein 4	P57678	120		2.17346e+06	1.27602e+06	1.21728e+06	1.87087e+06	1.13549e+06	1.26973e+06	1.08877e+06	1.15131e+06	1.15743e+06	1.74064e+06	1.01104e+06	823684
Gem-associated protein 5	Q8TEQ6	168.5		603137	475825	593526	613289	370724	568219	445451	437819	430156	445311	335137	299069
General transcription factor 3C polypeptide 4	Q9UKN8	91.9		18526.2	5934.52	13900.5	9388.2	6446.3	11804.7	9293.78	0	7157.75	6311.66	0	0
General transcription factor IIF subunit 1	P35269	58.2		153672	182211	128597	165293	164470	119389	179878	195735	146878	104358	65540	102959
General transcription factor IIF subunit 2	P13984	28.4		92260.2	91009.2	78123.7	59486.8	73591.6	100230	37793	133555	97966.1	78230.4	97220.7	111372
General transcription factor II-I	P78347	112.3		2.57705e+06	2.39917e+06	2.21098e+06	2.59562e+06	1.4996e+06	2.28804e+06	1.93609e+06	1.79347e+06	1.91704e+06	1.55409e+06	989138	746404
General vesicular transport factor p115	O60763	107.8		1.74514e+06	1.41078e+06	1.93631e+06	2.27154e+06	1.36428e+06	1.95589e+06	1.4817e+06	1.07451e+06	1.81837e+06	2.05143e+06	1.55064e+06	2.0304e+06
Gephyrin	Q9NQX3	79.7		49238.4	64279.1	68596.2	38615.6	50805.2	59451.3	88143.4	69747.7	82295.9	63168.2	0	37792.2
Geranylgeranyl transferase type-2 subunit beta	P53611	36.9		172509	0	359076	152689	160615	311085	210109	202694	275937	149645	256777	251366
Girdin	Q3V6T2	215.9		117578	88935.7	117897	153334	95983	120015	132329	101045	58344.1	142539	47588.7	90847
Glia maturation factor beta	P60983	16.7		1.56902e+06	1.75982e+06	1.76759e+06	1.64933e+06	1.76543e+06	2.00081e+06	1.52859e+06	1.87342e+06	1.94555e+06	1.68767e+06	2.10856e+06	1.58889e+06
Glomulin	Q92990	68.2		6218.27	0	0	0	0	0	0	0	0	27715.7	0	0
Glucocorticoid receptor	P04150	85.6		80268	77140.1	68457.8	101446	0	68023.4	59029	69534.1	98024.4	52735.7	0	0
Glucosamine 6-phosphate N-acetyltransferase	Q96EK6	20.7		677876	296447	584776	624980	350590	661769	573143	581453	611271	372631	432225	332204
Glucosamine-6-phosphate isomerase 1	P46926	32.6		2.84466e+06	2.68413e+06	4.31883e+06	2.65824e+06	5.78211e+06	3.65387e+06	4.1154e+06	5.57331e+06	5.76333e+06	3.45745e+06	3.59778e+06	6.51162e+06
Glucosamine-6-phosphate isomerase 2	Q8TDQ7	31.1		191096	207018	201344	109096	370580	273491	248586	255950	304746	181539	159304	308077
Glucose-6-phosphate 1-dehydrogenase	P11413	59.2		1.98003e+07	1.56191e+07	1.956e+07	2.29569e+07	1.27066e+07	2.22272e+07	1.73788e+07	1.38909e+07	1.70675e+07	2.18806e+07	2.14382e+07	1.71219e+07
Glucose-6-phosphate isomerase	P06744	63.1		1.19839e+07	9.09231e+06	1.10752e+07	1.14545e+07	8.58303e+06	1.37002e+07	1.05706e+07	8.15084e+06	1.01988e+07	1.41089e+07	1.41329e+07	9.74091e+06
Glucose-induced degradation protein 8 homolog	Q9NWU2	26.7		255553	228387	261261	227150	181906	247687	238524	268541	292153	206728	214332	230276
Glucosidase 2 subunit beta	P14314	59.4		1.67827e+07	2.07879e+07	2.15725e+07	1.64375e+07	2.56316e+07	2.07765e+07	2.26592e+07	2.86884e+07	2.62812e+07	1.94245e+07	2.61072e+07	3.04082e+07
Glucosylceramidase	P04062	59.7		85906.3	128366	124586	84879	92294.7	105008	87021	139434	146425	63442.9	116307	60430.3
Glutamate dehydrogenase 1, mitochondrial	P00367	61.4		1.04626e+07	1.27141e+07	1.40822e+07	1.00457e+07	1.56032e+07	1.13161e+07	1.2392e+07	1.95224e+07	1.7388e+07	9.56114e+06	1.20885e+07	2.02809e+07
Glutamate--cysteine ligase regulatory subunit	P48507	30.7		427150	437388	476401	397451	414699	371224	303747	343401	344875	641657	613541	434178
Glutamate-rich WD repeat-containing protein 1	Q9BQ67	49.4		240482	145654	280205	249555	229632	304148	231803	172613	244779	193607	144820	147634
Glutaminase kidney isoform, mitochondrial	O94925	73.4		8.33113e+06	6.22954e+06	6.7741e+06	7.31836e+06	4.95546e+06	7.88505e+06	6.20156e+06	5.78072e+06	5.91892e+06	8.23141e+06	8.08334e+06	6.79277e+06
Glutamine synthetase	P15104	42		0	47018.5	81461.3	0	0	59719.3	0	119816	107283	0	0	0
Glutamine--fructose-6-phosphate aminotransferase [isomerizing] 1	Q06210	78.8		2.9534e+06	1.87519e+06	2.52439e+06	3.12135e+06	1.88736e+06	3.10865e+06	2.39878e+06	2.17203e+06	2.51177e+06	3.00363e+06	2.55762e+06	2.3809e+06
Glutamine--tRNA ligase	P47897	87.7		3.65872e+06	2.9335e+06	3.11234e+06	3.69068e+06	2.09276e+06	3.36435e+06	2.53671e+06	2.43761e+06	2.71916e+06	2.74713e+06	2.3646e+06	1.95066e+06
Glutamyl-tRNA(Gln) amidotransferase subunit A, mitochondrial	Q9H0R6	57.4		103691	0	0	0	35538.2	0	63744.7	0	84856.7	122179	0	123159
Glutaredoxin-1	P35754	11.8		600383	306797	439912	444083	391996	578454	379262	641516	482296	471554	666627	691931
Glutaredoxin-3	O76003	37.4		1.27317e+06	1.11524e+06	1.35951e+06	1.30435e+06	1.25799e+06	1.43211e+06	1.1404e+06	1.07502e+06	1.37159e+06	1.14533e+06	1.30757e+06	1.335e+06
Glutaredoxin-related protein 5, mitochondrial	Q86SX6	16.6		89900.9	132783	135492	0	147816	113387	118697	163658	153331	83923	147695	145500
Glutaryl-CoA dehydrogenase, mitochondrial	Q92947	48.1		255167	74537.8	424946	302651	103653	403338	283335	314262	269686	373097	504981	274226
Glutathione peroxidase 1	P07203	22.1		964745	1.05114e+06	1.44755e+06	823325	1.29001e+06	1.21062e+06	1.24871e+06	1.9774e+06	1.65768e+06	562511	662267	811191
Glutathione reductase, mitochondrial	P00390	56.2		40092.9	174603	30996.8	683943	1.16855e+06	934713	108569	107452	80450.5	828819	1.2628e+06	868016
Glutathione S-transferase kappa 1	Q9Y2Q3	25.5		1.65315e+06	1.21886e+06	1.35919e+06	1.65124e+06	1.04323e+06	1.44271e+06	1.31629e+06	1.10294e+06	1.30691e+06	1.55676e+06	1.28933e+06	1.01879e+06
Glutathione S-transferase Mu 1	P09488	25.7		381297	371400	412320	371738	364179	399198	123295	305054	382785	145196	320702	256345
Glutathione S-transferase Mu 2	P28161	25.7		59954.9	45876.3	59252.6	0	61293.3	60625.6	0	34845.2	63925.3	75663.6	71129.5	60400.8
Glutathione S-transferase Mu 3	P21266	26.5		81220.9	14111.1	52796.6	208200	39196.7	75300.6	196847	125659	123010	166126	265949	106398
Glutathione S-transferase omega-1	P78417	27.5		6.01258e+06	6.81298e+06	7.11575e+06	6.54042e+06	6.51877e+06	7.98989e+06	6.39724e+06	6.05458e+06	6.97416e+06	7.26045e+06	8.3843e+06	7.32977e+06
Glutathione S-transferase P	P09211	23.3		1.89222e+07	1.84878e+07	2.15394e+07	1.71788e+07	1.71214e+07	2.25462e+07	1.77754e+07	2.02407e+07	2.03032e+07	1.97537e+07	2.49215e+07	1.76004e+07
Glutathione synthetase	P48637	52.4		197688	203273	262479	946378	2.25607e+06	1.19344e+06	368169	448448	391833	523436	1.47564e+06	1.40594e+06
Glyceraldehyde-3-phosphate dehydrogenase	P04406	36		5.99495e+08	6.13814e+08	7.45325e+08	5.9095e+08	1.11462e+09	6.78066e+08	7.76457e+08	1.16437e+09	8.19568e+08	6.5056e+08	7.56707e+08	8.66703e+08
Glycerol-3-phosphate dehydrogenase 1-like protein	Q8N335	38.4		0	0	0	0	0	0	0	0	0	0	0	0
Glycerol-3-phosphate dehydrogenase, mitochondrial	P43304	80.8		944706	1.13067e+06	1.34149e+06	1.06949e+06	1.02644e+06	1.38712e+06	911706	860559	1.04863e+06	1.08685e+06	843242	667265
Glycerol-3-phosphate phosphatase	A6NDG6	34		529426	317376	375657	514181	292944	411578	356845	306130	306766	424165	295727	269293
Glycine cleavage system H protein, mitochondrial	P23434	18.9		165400	60136.3	103259	157393	189929	208328	185049	153465	120751	190613	219979	309752
Glycine--tRNA ligase	P41250	83.1		7.77373e+06	7.08929e+06	8.52956e+06	8.24498e+06	6.19589e+06	1.00866e+07	7.59897e+06	5.7982e+06	7.62501e+06	9.29124e+06	9.45229e+06	7.09153e+06
Glycogen [starch] synthase, muscle	P13807	83.7		142919	53431.9	138648	0	39990.1	91374.1	102348	85622.3	73710.9	0	47230.8	46963.3
Glycogen phosphorylase, brain form	P11216	96.6		2.97402e+07	2.33939e+07	2.82473e+07	3.15209e+07	1.97198e+07	3.22288e+07	2.19897e+07	2.03675e+07	2.35315e+07	2.70566e+07	2.81353e+07	2.16712e+07
Glycogen phosphorylase, liver form	P06737	97.1		524489	502423	316235	776051	396785	499386	494982	273950	368678	643529	553154	357974
Glycogen synthase kinase-3 beta	P49841	46.7		380834	408846	345225	462314	189645	449969	375504	239268	321366	352154	323822	279809
Glycogenin-1	P46976	39.4		633915	773413	725325	450911	635234	864115	780773	1.05627e+06	950055	526524	502535	346117
Glycolipid transfer protein	Q9NZD2	23.8		283501	218276	248613	265299	223019	294377	111778	218224	234972	260131	182471	244857
Glycosylphosphatidylinositol anchor attachment 1 protein	O43292	67.6		70625.5	72679	112052	83333.6	63697.3	99252.8	129509	67316.5	63279.6	90950.5	108288	76306.4
Glycylpeptide N-tetradecanoyltransferase 1	P30419	56.8		2.13909e+06	2.22022e+06	2.09013e+06	2.24571e+06	1.74217e+06	2.51262e+06	2.28553e+06	1.84608e+06	2.24836e+06	2.51975e+06	2.43131e+06	1.75876e+06
Glycylpeptide N-tetradecanoyltransferase 2	O60551	56.9		106565	0	0	0	0	88482.3	136106	0	77691.2	91255.5	0	68434.9
Glyoxalase domain-containing protein 4	Q9HC38	34.8		1.01839e+06	827096	1.08551e+06	887247	822075	1.06133e+06	1.02972e+06	904070	1.05199e+06	1.04828e+06	1.28851e+06	978870
Glyoxylate reductase/hydroxypyruvate reductase	Q9UBQ7	35.6		385718	310406	424885	369016	306918	411101	329141	301660	376736	311746	426438	289903
GMP reductase 2	Q9P2T1	37.9		370853	486254	416705	429109	468756	436345	539984	647472	438501	574053	330796	272068
GMP synthase [glutamine-hydrolyzing]	P49915	76.7		4.22632e+06	3.44431e+06	3.76881e+06	4.03616e+06	2.96524e+06	4.14833e+06	2.97319e+06	5.06433e+06	3.24934e+06	3.20906e+06	3.58016e+06	2.50373e+06
Golgi apparatus protein 1	Q92896	134.5		57736.6	0	36292.3	45593.6	75892.7	52084.1	52944.7	66467.6	53815.5	75695.3	123275	78059.3
Golgi phosphoprotein 3	Q9H4A6	33.8		93891.4	51562.2	67989	54346.2	37506.9	48791.5	43839.7	62080.9	29955	61818.9	47573.5	66218.2
Golgi reassembly-stacking protein 2	Q9H8Y8	47.1		1.33263e+06	1.21555e+06	1.14782e+06	1.33325e+06	1.02589e+06	1.36618e+06	1.09935e+06	1.11358e+06	1.37104e+06	920530	790434	734650
Golgi resident protein GCP60	Q9H3P7	60.6		432767	330187	375172	356860	229585	403181	450509	493390	473507	400674	311110	356936
Golgi SNAP receptor complex member 2	O14653	24.8		52211.8	37799.2	37398.8	61967.6	55662.8	66134.1	20459	47754	35930.6	42645.4	37908.1	35979.3
Golgi to ER traffic protein 4 homolog	Q7L5D6	36.5		69765.5	69478.9	82169.7	50804.8	47808.8	76218.4	43854.2	68663.1	76362.2	57206.6	58358.7	33670.7
Golgi-associated PDZ and coiled-coil motif-containing protein	Q9HD26	50.5		0	0	0	0	0	0	0	0	0	0	0	0
Golgi-associated plant pathogenesis-related protein 1	Q9H4G4	17.2		170136	208545	203952	165976	233292	186383	268717	259659	247987	200011	187651	225967
Golgin subfamily A member 2	Q08379	113		91043.5	103202	63922.2	108790	82548.6	96449.4	71089.1	123453	118169	85176.6	0	0
Golgin subfamily A member 4	Q13439	261		167422	127690	239352	200319	317902	84409.4	299355	250956	244965	190330	209694	266861
Golgin subfamily B member 1	Q14789	375.8		160800	170394	137631	167611	110259	227039	189772	147247	196778	74181.2	182693	133534
Golgi-specific brefeldin A-resistance guanine nucleotide exchange factor 1	Q92538	206.3		145797	70407.7	14655.7	90329.2	26960.3	159362	136597	0	70583.6	181838	0	42441.5
G-patch domain and KOW motifs-containing protein	Q92917	52.2		206273	229731	167776	195252	219452	169574	225386	188555	151104	91686.8	60317.9	73748.8
GPI transamidase component PIG-S	Q96S52	61.6		110558	84475.9	128785	108370	104540	136133	91453	77022.9	76314.6	99878.7	114306	83736.7
GPI transamidase component PIG-T	Q969N2	65.7		95007.2	87105.1	135665	90212.1	82655	186401	19254.8	67660.3	89522.2	98104.8	179171	98064.7
GPI-anchor transamidase	Q92643	45.2		304772	168107	230179	276558	183840	335191	189082	181093	200684	276604	265821	224297
GPN-loop GTPase 1	Q9HCN4	41.7		79323.7	111924	102333	78766	0	91008.8	80606.5	85503.3	100635	62274.7	37171.9	74001.6
GRB10-interacting GYF protein 2	Q6Y7W6	150		155556	150431	82368.9	177541	141153	0	167870	0	87140.6	180027	0	77704.4
G-rich sequence factor 1	Q12849	53.1		908967	701675	942655	878130	585876	930372	577655	800607	791688	939461	653932	691955
GRIP1-associated protein 1	Q4V328	95.9		393092	364155	591668	372330	370002	384499	400252	325874	551375	196709	302079	423227
Growth arrest and DNA damage-inducible proteins-interacting protein 1	Q8TAE8	25.4		58056.1	55290.5	0	52920.6	145321	94499.6	51780.5	90833.9	57583.1	42307.1	186429	112613
Growth factor receptor-bound protein 2	P62993	25.2		1.34805e+06	1.32005e+06	1.59236e+06	1.30025e+06	1.11738e+06	1.54423e+06	1.50527e+06	1.86708e+06	2.10835e+06	1.30984e+06	1.38945e+06	1.33275e+06
GrpE protein homolog 1, mitochondrial	Q9HAV7	24.3		3.33232e+06	3.23719e+06	3.87663e+06	3.25236e+06	2.91742e+06	4.10794e+06	3.30302e+06	3.53724e+06	3.7505e+06	4279545	4.10189e+06	4.74699e+06
GSK3B-interacting protein	Q9P0R6	15.6		6346.31	0	0	0	0	0	0	0	10563.2	16086.8	6079	0
GTP:AMP phosphotransferase AK3, mitochondrial	Q9UIJ7	25.6		442266	530945	356606	430479	382343	603128	446836	415848	367572	403589	511644	375555
GTPase KRas	P01116	21.6		254512	233281	344794	344059	120235	283122	214959	193943	208140	305080	305111	273463
GTPase NRas	P01111	21.2		981969	957603	996791	957061	946455	1.13278e+06	927983	786878	897558	1.20054e+06	1.2581e+06	774868
GTPase-activating protein and VPS9 domain-containing protein 1	Q14C86	164.9		142443	146062	127290	137893	92884.3	172337	108899	84129.4	173703	178267	110917	91307.2
GTP-binding nuclear protein Ran	P62826	24.4		3.82657e+07	3.07263e+07	3.4221e+07	4.05208e+07	2.82546e+07	3.71579e+07	2.95364e+07	2.53511e+07	2.9069e+07	3.84194e+07	3.40488e+07	2.75182e+07
GTP-binding protein 1	O00178	72.4		192844	0	0	202407	0	309368	0	0	0	0	0	0
GTP-binding protein Rheb	Q15382	20.5		2.06243e+06	1.53077e+06	1.70553e+06	1.82838e+06	1.33986e+06	1.78448e+06	1.39348e+06	1.41993e+06	1.60567e+06	1.70465e+06	1.90239e+06	1.31361e+06
GTP-binding protein SAR1a	Q9NR31	22.4		1.23228e+06	702659	1.04795e+06	891493	606403	1.2845e+06	671806	1.02221e+06	819276	1.15666e+06	1.30791e+06	1.04458e+06
GTP-binding protein SAR1b	Q9Y6B6	22.4		2.43871e+06	1.94316e+06	2.17336e+06	2.21503e+06	1.77658e+06	2.50484e+06	1.75047e+06	2.19402e+06	2.15015e+06	2.22546e+06	2.51333e+06	1.83924e+06
Guanine nucleotide exchange factor MSS4	P47224	13.8		56567.2	0	0	0	0	67432.9	80216.2	108163	89629	0	43670.5	52138.4
Guanine nucleotide-binding protein G(i) subunit alpha-1	P63096	40.3		111489	66761	78786.1	112345	0	119771	105397	78893.5	68032.6	175623	205441	136707
Guanine nucleotide-binding protein G(i) subunit alpha-2	P04899	40.4		7.78902e+06	6.2777e+06	7.67045e+06	8.43875e+06	5.45896e+06	6.96328e+06	6.44135e+06	5.58779e+06	6.1946e+06	7.33275e+06	8.63514e+06	6.57388e+06
Guanine nucleotide-binding protein G(I)/G(S)/G(O) subunit gamma-12	Q9UBI6	8		1.27297e+06	1.66149e+06	1.11839e+06	1.59886e+06	1.03322e+06	1.39098e+06	1.14337e+06	1.04747e+06	1.26229e+06	1.3024e+06	1.23345e+06	2.39484e+06
Guanine nucleotide-binding protein G(I)/G(S)/G(T) subunit beta-1	P62873	37.4		6.33023e+06	4.66809e+06	5.80847e+06	6.71958e+06	4.47276e+06	6.41847e+06	5.45871e+06	4.85239e+06	5.50456e+06	6.06196e+06	6.25926e+06	4.38972e+06
Guanine nucleotide-binding protein G(k) subunit alpha	P08754	40.5		954735	600578	775351	956518	549458	900703	679422	577995	672226	864900	778669	735533
Guanine nucleotide-binding protein G(s) subunit alpha isoforms XLas	Q5JWF2	111		1.37522e+06	829174	1.32479e+06	1.24157e+06	917521	1.43356e+06	1.05944e+06	866070	1.09016e+06	1.23671e+06	1.2529e+06	1.06967e+06
Guanine nucleotide-binding protein subunit alpha-11	P29992	42.1		1.07167e+06	889859	965865	800579	591455	953892	724547	654892	930386	947350	1.16059e+06	849052
Guanine nucleotide-binding protein subunit alpha-13	Q14344	44		196265	79001.2	212980	161711	156008	203686	157282	127859	224553	166071	219626	158148
Guanylate-binding protein 1	P32455	67.9		225636	231555	224440	182991	181864	293958	180625	99218.3	183106	356052	280856	185916
H(+)/Cl(-) exchange transporter 5	P51795	83.1		0	0	0	0	0	0	0	0	0	0	0	0
H/ACA ribonucleoprotein complex subunit 4	O60832	57.6		288062	376479	315819	191594	268648	185555	216199	169881	254090	153409	19256.8	141123
Haloacid dehalogenase-like hydrolase domain-containing protein 2	Q9H0R4	28.5		50990.9	55932.5	64180.6	70301.6	35086.4	56250.1	44993.3	56242.9	64380.3	60650.2	51414.7	45238.8
HAUS augmin-like complex subunit 7	Q99871	40.8		0	0	0	0	0	0	0	0	0	0	0	0
HBS1-like protein	Q9Y450	75.4		555589	340731	466797	578570	562191	545295	327664	426415	565666	284449	206419	237589
HCLS1-binding protein 3	Q53T59	42.8		0	0	0	0	0	0	0	0	0	0	0	0
Heat shock 70 kDa protein 14	Q0VDF9	54.8		70290.8	0	0	125001	0	110210	105017	0	131543	104867	87871.4	63496.7
Heat shock 70 kDa protein 1B	P0DMV9	70		2.64756e+07	2.11348e+07	2.64984e+07	2.55951e+07	1.99907e+07	2.57591e+07	3.45901e+07	3.69337e+07	3.60983e+07	1.5105e+08	1.16017e+08	1.51134e+08
Heat shock 70 kDa protein 4	P34932	94.3		1.39454e+07	1.22144e+07	1.40904e+07	1.33517e+07	1.11727e+07	1.53148e+07	1.19921e+07	1.08683e+07	1.40572e+07	1.48889e+07	1.60599e+07	1.42336e+07
Heat shock 70 kDa protein 4L	O95757	94.5		3.05002e+06	2.75946e+06	2.81093e+06	2.89971e+06	2.01769e+06	2.97829e+06	1.69337e+06	2.40206e+06	2.04483e+06	2.37811e+06	2.38009e+06	2.60237e+06
Heat shock 70 kDa protein 6	P17066	71		0	0	32961.9	0	0	24949.7	18437	25117.7	0	618139	142941	435953
Heat shock cognate 71 kDa protein	P11142	70.9		2.04579e+08	2.21496e+08	2.19145e+08	1.92777e+08	2.25973e+08	2.18741e+08	2.75227e+08	3.00004e+08	2.77653e+08	2.40809e+08	2.47372e+08	3.18812e+08
Heat shock factor-binding protein 1	O75506	8.5		867137	767605	965062	607337	1.04592e+06	781141	1.33761e+06	1.31397e+06	1.33101e+06	623142	612103	1.22332e+06
Heat shock protein 105 kDa	Q92598	96.8		3.04171e+06	2.7106e+06	2.97718e+06	2.76368e+06	1.95043e+06	3.31421e+06	2.68685e+06	1.96988e+06	2.61584e+06	4.37408e+06	4.51136e+06	4.12382e+06
Heat shock protein 75 kDa, mitochondrial	Q12931	80.1		4.66414e+06	3.82961e+06	4.52521e+06	4.44519e+06	4.07006e+06	4.44378e+06	3.81838e+06	3.33038e+06	3.90629e+06	4.3809e+06	4.39104e+06	3.75941e+06
Heat shock protein beta-1	P04792	22.8		2.51526e+07	2.08733e+07	2.39642e+07	2.29107e+07	2.36205e+07	2.37571e+07	2.30873e+07	2.75772e+07	2.64535e+07	1.99285e+07	1.63527e+07	1.78293e+07
Heat shock protein HSP 90-alpha	P07900	84.6		3.68214e+08	4.04958e+08	3.93424e+08	3.66349e+08	3.18497e+08	4.22511e+08	3.47531e+08	3.08399e+08	3.64423e+08	3.96977e+08	4.55261e+08	4.06523e+08
Heat shock protein HSP 90-beta	P08238	83.2		1.11166e+08	1.15115e+08	1.09046e+08	1.12906e+08	9.25587e+07	1.21781e+08	1.01231e+08	9.47108e+07	1.11197e+08	1.21817e+08	1.22226e+08	1.03865e+08
Heme oxygenase 1	P09601	32.8	Acetyl [N-Term]	568412	1.66154e+06	1.19069e+06	587695	573106	959406	455400	602045	680618	3.82086e+07	3.96107e+07	4.15092e+07
Heme oxygenase 2	P30519	36		1.32778e+06	938103	1.13813e+06	1.29574e+06	961204	1.46093e+06	1.00847e+06	1.05365e+06	1.06939e+06	1.53304e+06	1.57175e+06	1.2369e+06
Heme-binding protein 1	Q9NRV9	21.1		3.62215e+06	2.95293e+06	3.60688e+06	3.6839e+06	2.72222e+06	3.38951e+06	3.24107e+06	2.51558e+06	3.17591e+06	3.829e+06	3.38313e+06	3.29109e+06
Heme-binding protein 2	Q9Y5Z4	22.9		508369	405131	498055	358964	654053	450208	608277	608371	725487	404832	459275	579666
Hemoglobin subunit alpha	P69905	15.2		1.60729e+07	3.20345e+07	3.35936e+07	1.45328e+07	2.55604e+07	2.7262e+07	1.54128e+07	2.37659e+07	1.25271e+07	5.89284e+07	6.27308e+07	3.09524e+07
Hemoglobin subunit delta	P02042	16		2.50027e+06	5.71557e+06	3.77579e+06	2.74333e+06	7.85874e+06	4.88519e+06	3.05781e+06	5.68736e+06	1.28377e+06	1.04441e+07	1.76383e+07	7.28981e+06
Hepatocyte growth factor receptor	P08581	155.4		46012.4	36833.9	38694.6	40612.2	0	34463.4	24508.7	0	44319.9	0	0	0
Hepatocyte growth factor-regulated tyrosine kinase substrate	O14964	86.1		442204	143392	52721.4	462901	76086.2	38131.9	329914	140131	98319.3	343781	0	107943
Hepatoma-derived growth factor	P51858	26.8		1.92909e+07	2.02994e+07	2.47146e+07	1.84192e+07	3.02425e+07	2.12169e+07	2.58524e+07	3.16417e+07	2.99037e+07	1.73505e+07	2.24079e+07	3.2421e+07
Hepatoma-derived growth factor-related protein 2	Q7Z4V5	74.3		790969	745811	788750	701028	1.15665e+06	807937	916496	1.16091e+06	1.02753e+06	599286	801783	1.11824e+06
Heterochromatin protein 1-binding protein 3	Q5SSJ5	61.2		1.70556e+06	1.166e+06	1.20634e+06	2.22216e+06	1.17301e+06	1.22729e+06	1.30833e+06	802952	1.08019e+06	1.5982e+06	698194	835095
Heterogeneous nuclear ribonucleoprotein A/B	Q99729	36.2		3.62638e+06	3.75127e+06	3.41585e+06	3.60604e+06	4.22502e+06	2.89247e+06	2.62382e+06	3.64562e+06	4.71266e+06	3.11225e+06	2.60298e+06	3.85104e+06
Heterogeneous nuclear ribonucleoprotein A0	Q13151	30.8		3.26514e+06	3.57025e+06	1.78201e+06	3.13254e+06	2.85905e+06	508097	2.1074e+06	488423	640174	1.14823e+06	475820	201355
Heterogeneous nuclear ribonucleoprotein A1	P09651	38.7		4.09188e+07	5.11126e+07	8.66971e+06	3.95372e+07	4.09096e+07	3.76598e+06	3.00624e+07	9.75963e+06	4.70796e+06	2.48223e+07	1.80091e+06	2.58738e+06
Heterogeneous nuclear ribonucleoprotein A3	P51991	39.6	Acetyl [N-Term]	2.02763e+07	2.22013e+07	8.09028e+06	1.91704e+07	1.5091e+07	1.81089e+06	9.84617e+06	1.65854e+06	2.32561e+06	6.89882e+06	1.41476e+06	2.07947e+06
Heterogeneous nuclear ribonucleoprotein D0	Q14103	38.4		1.3717e+07	1.43888e+07	8.0089e+06	1.09567e+07	9.4557e+06	7.10918e+06	7.66182e+06	6.24803e+06	7.20988e+06	7.89647e+06	4.17177e+06	4.96106e+06
Heterogeneous nuclear ribonucleoprotein D-like	O14979	46.4		7.09337e+06	5.79213e+06	4.56288e+06	6.25043e+06	5.81799e+06	2.78116e+06	3.57861e+06	3.12115e+06	2.94959e+06	4.0379e+06	1.22299e+06	2.13e+06
Heterogeneous nuclear ribonucleoprotein F	P52597	45.6		1.50438e+06	1.41925e+06	1.07883e+06	1.45351e+06	1.00295e+06	759714	851669	557938	611394	838040	220265	467863
Heterogeneous nuclear ribonucleoprotein H	P31943	49.2		2.00749e+07	1.99506e+07	1.31002e+07	1.89173e+07	1.38625e+07	5.55219e+06	1.3444e+07	4.00781e+06	7.49407e+06	1.1596e+07	3.75225e+06	4.49741e+06
Heterogeneous nuclear ribonucleoprotein H2	P55795	49.2		744481	526730	527790	546011	642524	228237	302854	319870	271651	470204	420526	411421
Heterogeneous nuclear ribonucleoprotein H3	P31942	36.9		2.24008e+06	2.44446e+06	730334	1.95286e+06	1.66237e+06	328965	1.10156e+06	261759	432977	839744	143278	388014
Heterogeneous nuclear ribonucleoprotein K	P61978	50.9	Acetyl [N-Term]	6.5439e+07	6.76059e+07	3.1543e+07	6.44076e+07	5.30298e+07	1.39406e+07	5.12847e+07	2.39334e+07	1.90405e+07	4.34707e+07	7.23888e+06	1.3685e+07
Heterogeneous nuclear ribonucleoprotein L	P14866	64.1		1.06424e+07	1.32213e+07	7.25991e+06	9.54766e+06	1.03106e+07	4.88678e+06	5.52626e+06	3.70736e+06	4.513e+06	4.85744e+06	2.4172e+06	3.89846e+06
Heterogeneous nuclear ribonucleoprotein M	P52272	77.5		1.49209e+07	1.871e+07	9.7821e+06	1.43594e+07	1.35994e+07	8.68552e+06	1.05471e+07	8.37392e+06	8.68848e+06	7.92234e+06	3.49882e+06	5.19234e+06
Heterogeneous nuclear ribonucleoprotein Q	O60506	69.6		1.89194e+07	1.82978e+07	1.07693e+07	1.8449e+07	1.72583e+07	1.02192e+07	1.57213e+07	1.23037e+07	1.14802e+07	1.55153e+07	4.68886e+06	8.30244e+06
Heterogeneous nuclear ribonucleoprotein R	O43390	70.9		5.97548e+06	6.6552e+06	1.91265e+06	5.13962e+06	5.06081e+06	1.5557e+06	3.57294e+06	2.44083e+06	2.19045e+06	3.1042e+06	766672	1.50571e+06
Heterogeneous nuclear ribonucleoprotein U	Q00839	90.5		4.21538e+07	4.22284e+07	3.53304e+07	4.28703e+07	3.19895e+07	2.65033e+07	3.07035e+07	2.12818e+07	2.94877e+07	2.37528e+07	1.19663e+07	1.65163e+07
Heterogeneous nuclear ribonucleoprotein U-like protein 1	Q9BUJ2	95.7		1.83309e+06	1.69163e+06	795443	1.49898e+06	3.06458e+06	150467	2.25083e+06	248815	248979	1.16208e+06	35872.6	678748
Heterogeneous nuclear ribonucleoprotein U-like protein 2	Q1KMD3	85.1		3.55797e+06	3.50608e+06	3.35285e+06	3.02903e+06	2.34072e+06	2.84174e+06	2.00154e+06	1.84124e+06	2.7568e+06	1.84479e+06	1.37533e+06	2.18536e+06
Heterogeneous nuclear ribonucleoproteins A2/B1	P22626	37.4		8.28416e+07	1.13256e+08	1.05537e+07	7.62023e+07	7.40909e+07	3.6142e+06	5.6204e+07	9.54857e+06	5.22481e+06	4.29034e+07	2.27162e+06	3.88438e+06
Heterogeneous nuclear ribonucleoproteins C1/C2	P07910	33.7		4.38669e+06	1.10207e+07	5.16109e+06	3.31165e+06	5.37377e+06	4.48293e+06	3.35277e+06	4.94422e+06	5.18991e+06	3.90881e+06	1.0764e+07	7.23273e+06
Hexokinase-1	P19367	102.4		518653	376787	377162	376355	189513	471632	51621.8	173847	337384	198447	261046	255291
Hexokinase-2	P52789	102.3	Acetyl [N-Term]	283146	313750	320578	210489	197406	311221	132969	244953	288288	260869	234307	273531
High mobility group nucleosome-binding domain-containing protein 5	P82970	31.5		45745.7	0	70686.1	45348.6	65879.3	44887.7	62350.7	64105.6	98030.6	50016.3	51918	74418.4
High mobility group protein B1	P09429	24.9		1.42298e+07	1.61693e+07	1.72767e+07	1.40241e+07	1.99792e+07	1.31993e+07	2.07072e+07	2.40686e+07	1.9665e+07	1.34609e+07	1.41178e+07	1.83564e+07
High mobility group protein B2	P26583	24		1.03596e+07	1.01759e+07	1.26564e+07	9.72027e+06	1.40532e+07	1.10739e+07	1.63437e+07	1.56306e+07	1.90857e+07	8.96907e+06	8.21207e+06	1.53583e+07
High mobility group protein B3	O15347	23		3.28461e+06	3.81008e+06	4.47465e+06	3.08479e+06	4.91227e+06	3.81334e+06	4.48986e+06	6.14932e+06	5.21986e+06	2.95362e+06	3.41671e+06	4.81308e+06
High mobility group protein HMG-I/HMG-Y	P17096	11.7		1.63326e+07	2.294e+07	1.39618e+07	1.75162e+07	2.25038e+07	1.16073e+07	2.60501e+07	2.60392e+07	1.76635e+07	1.10613e+07	8.25837e+06	1.43274e+07
Hippocalcin-like protein 1	P37235	22.3		2.713e+06	2.93263e+06	3.41138e+06	2.69768e+06	3.38087e+06	2.82743e+06	3.7699e+06	4.52989e+06	3.45268e+06	2.67216e+06	3.24536e+06	3.11631e+06
Histidine triad nucleotide-binding protein 1	P49773	13.8		1.46533e+07	1.08418e+07	1.55145e+07	1.09347e+07	2.62711e+07	1.1185e+07	2.21698e+07	2.52397e+07	1.62637e+07	1.64204e+07	1.7109e+07	1.73278e+07
Histidine triad nucleotide-binding protein 2, mitochondrial	Q9BX68	17.2		202536	226392	272966	376773	783817	176007	670735	460004	314435	195270	300019	276437
Histidine--tRNA ligase, cytoplasmic	P12081	57.4		2.77718e+06	2.81829e+06	2.94298e+06	2.78117e+06	2.35395e+06	3.29e+06	2.57451e+06	2.44003e+06	2.78818e+06	2.89735e+06	3.06649e+06	2.55227e+06
Histone acetyltransferase type B catalytic subunit	O14929	49.5		1.69173e+06	1.38569e+06	1.53837e+06	1.60075e+06	1.24383e+06	1.75087e+06	1.32707e+06	1.18242e+06	1.149e+06	1.78524e+06	1.47845e+06	1.40662e+06
Histone chaperone ASF1A	Q9Y294	23		67901.8	196843	89934.8	154353	123235	84069.2	230917	244174	188144	25326.9	55604.6	223927
Histone chaperone ASF1B	Q9NVP2	22.4		0	0	0	0	0	0	0	0	0	0	0	0
Histone deacetylase 1	Q13547	55.1		435617	605723	665259	508288	476381	537830	473234	452567	503055	291956	225714	313712
Histone deacetylase 2	Q92769	55.3		1.87849e+06	1.8378e+06	1.57216e+06	2.13851e+06	1.87516e+06	2.22952e+06	1.72468e+06	1.69637e+06	2.17433e+06	1.33956e+06	1.20292e+06	1.56062e+06
Histone deacetylase 6	Q9UBN7	131.3		0	0	0	0	0	0	0	0	0	0	0	0
Histone deacetylase complex subunit SAP18	O00422	17.6		108062	131122	73643	81947.2	78618.4	58120.8	51239.7	37820.4	30890.3	59513.3	0	0
Histone H1.0	P07305	20.9		167393	130298	243865	150872	334253	230448	136217	220483	286821	61802.1	146149	226168
Histone H1.3	P16402	22.3		1.0736e+08	1.40138e+08	1.39406e+08	1.05536e+08	1.6395e+08	1.14889e+08	1.2299e+08	1.438e+08	1.48067e+08	6.39105e+07	8.94004e+07	1.50999e+08
Histone H1.5	P16401	22.6		6.67765e+06	8.853e+06	8.40357e+06	5.85596e+06	1.1066e+07	7.52849e+06	7.12956e+06	8.67748e+06	1.01333e+07	2.62052e+06	6.54954e+06	9.68388e+06
Histone H1x	Q92522	22.5		1.34861e+06	1.26741e+06	1.43435e+06	1.33448e+06	1.81252e+06	1.56414e+06	1.59602e+06	1.466e+06	1.53199e+06	1.09286e+06	1.11556e+06	1.86428e+06
Histone H2A type 1-B/E	P04908	14.1		1.27626e+07	1.81352e+07	9.2067e+06	1.10951e+07	1.15258e+07	8.64679e+06	7.60613e+06	9.8065e+06	1.08077e+07	5.29545e+06	3.81265e+06	7.89998e+06
Histone H2AX	P16104	15.1		159411	165274	131691	117040	154698	111698	61893.7	138508	73966.2	87236.7	21885.3	25717.7
Histone H2B type 1-K	O60814	13.9		9.7523e+06	1.11091e+07	8.32858e+06	7.55105e+06	8.42302e+06	7.83151e+06	5.79607e+06	6.91281e+06	9.67287e+06	5.19041e+06	4.38425e+06	6.3551e+06
Histone H3.1	P68431	15.4		817722	1.39062e+06	640126	516507	435184	321288	307826	326284	365402	381393	346556	238775
Histone H4	P62805	11.4		4.08626e+06	7.20104e+06	2.16467e+06	2.49899e+06	2.72122e+06	1.45056e+06	2.48456e+06	1.82348e+06	2.38073e+06	1.94154e+06	1.77464e+06	1.0319e+06
Histone-arginine methyltransferase CARM1	Q86X55	65.8		539224	446325	529004	592145	328109	567534	351530	345457	385036	456991	281104	290514
Histone-binding protein RBBP4	Q09028	47.6		3.9772e+06	5.07559e+06	5.78541e+06	3.78621e+06	7.86061e+06	4.61658e+06	5.52199e+06	7.48174e+06	6.05875e+06	2.76201e+06	3.98881e+06	4.69948e+06
Histone-binding protein RBBP7	Q16576	47.8		1.10386e+07	1.26484e+07	1.43127e+07	9.47126e+06	1.4512e+07	1.1071e+07	1.44206e+07	2.10895e+07	1.70304e+07	7.48201e+06	9.49192e+06	1.09429e+07
Histone-lysine N-methyltransferase SETD7	Q8WTS6	40.7		0	0	0	0	125890	91231.8	68271.3	66135.9	126702	89563.9	27387.1	130193
HIV Tat-specific factor 1	O43719	85.8		65247.7	47428.6	86239.7	70180.4	47990	0	65398.2	67469.1	0	0	0	69433.6
HLA class I histocompatibility antigen, A-43 alpha chain	P30456	41		4.30787e+06	4.41304e+06	6.22398e+06	4.3871e+06	4.20254e+06	6.65575e+06	4.57878e+06	4.10376e+06	5.35865e+06	4.59223e+06	6.33714e+06	6.21742e+06
HLA class I histocompatibility antigen, B-54 alpha chain	P30492	40.4		2.92312e+06	2.98003e+06	3.29003e+06	2.93347e+06	2.40241e+06	4.1372e+06	1.66463e+06	1.30536e+06	3.33137e+06	1.42126e+06	1.93362e+06	2.86388e+06
HLA class I histocompatibility antigen, B-7 alpha chain	P01889	40.4		579578	601190	833898	591812	603483	666831	589762	645589	484795	704243	1.01874e+06	696326
HLA class I histocompatibility antigen, B-73 alpha chain	Q31612	40.4		0	0	0	0	0	0	0	0	0	0	0	0
HLA class I histocompatibility antigen, Cw-2 alpha chain	P30501	41.1		55747	0	93450.3	65498	55143.9	172538	46477.7	31793.5	117436	0	0	0
HLA class I histocompatibility antigen, Cw-3 alpha chain	P04222	40.8		193573	217330	291156	266458	198412	317685	264967	147804	254125	238961	237997	222599
HLA class II histocompatibility antigen gamma chain	P04233	33.5		352874	162805	477924	289713	78163.1	509145	316030	290942	375975	300317	321846	349875
HLA class II histocompatibility antigen, DRB1-1 beta chain	P04229	29.9		134573	131958	162710	90387.8	85782	166802	148454	152778	152520	119797	187043	190480
Homer protein homolog 3	Q9NSC5	39.8		107545	92820.3	110054	153935	227281	89269.9	225741	84507.9	279563	159019	98209	92874
Host cell factor 1	P51610	208.6		922038	1.25189e+06	785065	1.02759e+06	587328	996427	974629	819711	811734	488432	544005	297704
Hsc70-interacting protein	P50502	41.3		3.98193e+06	4.49213e+06	4.29236e+06	3.85777e+06	5.19646e+06	4.32963e+06	4.46259e+06	5.79832e+06	5.53316e+06	4.3799e+06	4.51753e+06	5.19222e+06
Hsp70-binding protein 1	Q9NZL4	39.4		79369.9	0	52182.7	60909.2	0	74457.6	56886.1	70642.9	22836.1	78786.7	37019.4	52657
Hsp90 co-chaperone Cdc37	Q16543	44.4		4.65687e+06	4.24531e+06	4.94116e+06	4.62184e+06	3.79208e+06	5.11724e+06	3.49371e+06	3.66225e+06	5.63531e+06	4.05435e+06	3.7328e+06	4.59002e+06
Huntingtin-interacting protein K	Q9NX55	14.7		592989	489951	737998	542303	816441	535141	912278	876298	916664	553075	596538	937844
Hyaluronan mediated motility receptor	O75330	84		0	0	0	0	0	0	0	0	0	0	0	0
Hydroxyacyl-coenzyme A dehydrogenase, mitochondrial	Q16836	34.3		765541	811107	1.1087e+06	700082	557977	946395	566558	789900	937963	1.01099e+06	1.17553e+06	1.33084e+06
Hydroxyacylglutathione hydrolase, mitochondrial	Q16775	33.8		63631.2	102136	330811	0	0	0	332614	150346	116702	25536.7	0	28019.9
Hydroxymethylglutaryl-CoA lyase, mitochondrial	P35914	34.3		0	0	0	0	0	0	0	0	0	0	285012	0
Hydroxysteroid dehydrogenase-like protein 2	Q6YN16	45.4		505348	362340	396334	569554	359220	496821	386953	297522	373541	471875	522844	361754
Hypoxanthine-guanine phosphoribosyltransferase	P00492	24.6		6.60781e+06	4.87954e+06	5.71391e+06	6.60269e+06	4.62276e+06	6.80377e+06	4.67352e+06	4.60176e+06	5.70873e+06	5.05197e+06	6.18836e+06	5.00954e+06
Hypoxia up-regulated protein 1	Q9Y4L1	111.3		6.5528e+06	6.37067e+06	8.13927e+06	6.58078e+06	5.62738e+06	7.89154e+06	5.88699e+06	5.74551e+06	6.72382e+06	7.56883e+06	9.78423e+06	7.82256e+06
Immediate early response 3-interacting protein 1	Q9Y5U9	9		436371	372589	371567	406882	272552	475253	340555	326247	466878	508667	520327	508125
Immortalization up-regulated protein	Q9GZP8	10.9	Acetyl [N-Term]	4.14985e+06	3.77195e+06	5.65564e+06	3.5976e+06	6.10023e+06	3.89896e+06	6.81834e+06	5.88404e+06	6.62954e+06	3.12688e+06	2.89813e+06	5.71094e+06
Immunoglobulin-binding protein 1	P78318	39.2		195101	163813	134013	104400	156086	174205	156245	166378	595157	139977	70054.2	569146
Importin subunit alpha-1	P52292	57.8		1.00192e+07	7.53084e+06	8.12399e+06	9.35384e+06	5.89558e+06	7.49605e+06	7.09866e+06	5.14151e+06	7.25349e+06	7.87019e+06	4.78484e+06	4.83219e+06
Importin subunit alpha-3	O00629	57.9		2.52948e+06	2.28946e+06	2.15274e+06	2.23708e+06	1.66958e+06	2.24576e+06	1.88169e+06	1.59698e+06	2.19291e+06	2.15556e+06	1.7271e+06	1.4909e+06
Importin subunit alpha-4	O00505	57.8		310078	242714	288707	229121	237735	242874	198334	152471	201657	141056	229570	202304
Importin subunit alpha-5	P52294	60.2		347698	336279	303966	357312	287725	326146	236153	208222	281029	246507	170158	179293
Importin subunit alpha-7	O60684	60		2.22316e+06	1.97824e+06	1.97174e+06	2.44067e+06	1.42663e+06	1.74673e+06	1.52075e+06	1.61334e+06	1.93732e+06	1.28653e+06	1.36985e+06	1.11869e+06
Importin subunit beta-1	Q14974	97.1	Acetyl [N-Term]	3.76021e+07	3.0115e+07	3.31285e+07	3.7926e+07	2.44248e+07	3.43227e+07	2.81219e+07	2.39167e+07	2.86631e+07	3.0267e+07	2.90829e+07	2.18023e+07
Importin-11	Q9UI26	112.5	Acetyl [N-Term]	181430	95604.3	140777	172256	110675	178810	130498	121344	122177	99041.5	143130	59494.4
Importin-4	Q8TEX9	118.6	Acetyl [N-Term]	1.1239e+06	711667	853873	1.05412e+06	938320	1.23527e+06	931661	805484	1.11969e+06	954718	859785	712730
Importin-5	O00410	123.6		1.20307e+07	8.27408e+06	9.31786e+06	1.19068e+07	7.73816e+06	1.08646e+07	8.6814e+06	6.91519e+06	8.52013e+06	1.0945e+07	9.39656e+06	6.36522e+06
Importin-7	O95373	119.4	Acetyl [N-Term]	1.22222e+07	8.86149e+06	9.41057e+06	1.11988e+07	8.04273e+06	1.07723e+07	7.5974e+06	7.60872e+06	8.84173e+06	9.25727e+06	7.45338e+06	6.08391e+06
Importin-8	O15397	119.9		701232	535170	539638	773362	465708	528047	549025	449192	515678	623584	330487	356721
Importin-9	Q96P70	115.9		2.07834e+06	1.42163e+06	1.8344e+06	2.14548e+06	1.55769e+06	2.28087e+06	1.45648e+06	1.27459e+06	1.85434e+06	1.43056e+06	1.21704e+06	1.33495e+06
Inhibitor of nuclear factor kappa-B kinase-interacting protein	Q70UQ0	39.3		2.05414e+06	2.22219e+06	2.33025e+06	2.03266e+06	1.75685e+06	2.43683e+06	1.77372e+06	1.15721e+06	2.06567e+06	2.17254e+06	2.82326e+06	2.60526e+06
Inner nuclear membrane protein Man1	Q9Y2U8	99.9		139865	0	98883.5	0	0	0	116536	108274	0	50560.1	0	95437.1
Inorganic pyrophosphatase 2, mitochondrial	Q9H2U2	37.9		1.05264e+06	773022	868627	947844	671726	871301	684940	817018	798362	884810	886895	657194
Inorganic pyrophosphatase	Q15181	32.6		5.15449e+06	5.98086e+06	5.40799e+06	5.24516e+06	6.32489e+06	5.90195e+06	5.14502e+06	7.73792e+06	6.9403e+06	4.35779e+06	3.93358e+06	4.23196e+06
Inosine triphosphate pyrophosphatase	Q9BY32	21.4		702049	577437	613588	638883	537566	675919	442536	501655	599407	555708	438295	477224
Inosine-5'-monophosphate dehydrogenase 2	P12268	55.8		6.32191e+06	8.50027e+06	8.9506e+06	9.99862e+06	8.16954e+06	1.12686e+07	4.91441e+06	8.13401e+06	9.64254e+06	6.81178e+06	6.93854e+06	8.86281e+06
Inositol 1,4,5-trisphosphate receptor type 2	Q14571	307.9		0	0	0	0	0	0	0	0	0	0	0	0
Inositol 1,4,5-trisphosphate receptor type 3	Q14573	303.9		0	0	0	0	0	0	0	0	0	0	0	0
Inositol monophosphatase 1	P29218	30.2		291736	191790	399477	207168	272177	403560	176760	261571	363207	249328	433433	369130
Inositol monophosphatase 2	O14732	31.3		6653.65	6457.68	0	9089.44	0	7237.06	0	5027.45	0	11650	0	0
Inositol monophosphatase 3	Q9NX62	38.7		295111	325593	357748	312328	245497	342558	231038	294902	215878	327413	396774	274354
Inositol polyphosphate 1-phosphatase	P49441	44		12339.9	14878.3	0	9004.96	10093	0	9101.68	0	10841.3	8688.69	0	0
Insulin-degrading enzyme	P14735	117.9		97202.2	119651	80269	101516	0	116872	92975.7	111328	106991	120417	131550	69966.5
Insulin-like growth factor 2 mRNA-binding protein 2	Q9Y6M1	66.1		1.08533e+06	848760	938786	1.03618e+06	763705	796780	803041	574940	766074	901775	221389	498994
Insulin-like growth factor-binding protein 7	Q16270	29.1		126178	106686	145381	126510	210280	119444	217445	329689	180910	109939	187445	146432
Integrator complex subunit 3	Q68E01	118		55663	23416.6	28180.5	46884.5	26224.8	48351.8	32003.4	26705.3	14640	31108.9	18703.4	0
Integrin alpha-2	P17301	129.2		1.4581e+06	1.38299e+06	1.59263e+06	1.54842e+06	1.2504e+06	1.9542e+06	1.39019e+06	1.4381e+06	1.61827e+06	1.71309e+06	2.2466e+06	1.83932e+06
Integrin alpha-3	P26006	116.5		1.97947e+06	1.7059e+06	2.22249e+06	1.95068e+06	1.57915e+06	2.5188e+06	2.16077e+06	1.55495e+06	1.99665e+06	2.07468e+06	2.86061e+06	2.15903e+06
Integrin alpha-5	P08648	114.5		1.12957e+06	1.09367e+06	1.46078e+06	1.06184e+06	739193	1.63966e+06	1.13872e+06	1.1823e+06	1.08523e+06	1.60793e+06	1.73372e+06	1.7158e+06
Integrin alpha-6	P23229	126.5		4.88047e+06	4.34049e+06	4.21316e+06	4.70697e+06	3.79126e+06	4.55496e+06	4.77484e+06	4.21755e+06	4.64532e+06	5.29497e+06	5.66021e+06	4.34164e+06
Integrin alpha-V	P06756	116		503991	250674	672138	419299	623144	562369	710726	1.19705e+06	705771	569024	930985	994115
Integrin beta-1	P05556	88.4		1.49652e+07	1.22952e+07	1.58106e+07	1.44632e+07	1.27434e+07	1.75971e+07	1.53462e+07	1.42817e+07	1.47539e+07	1.85193e+07	2.30673e+07	1.94746e+07
Integrin beta-4	P16144	202		200877	169682	174165	349818	57677.4	243200	364641	161090	167005	210444	110141	76178.5
Integrin-linked kinase-associated serine/threonine phosphatase 2C	Q9H0C8	42.9		156286	128336	143116	179371	154486	141874	182920	171693	165630	102923	88307.1	79309.6
Integrin-linked protein kinase	Q13418	51.4		1.7443e+06	1.54729e+06	1.66729e+06	1.52303e+06	2.08562e+06	1.67615e+06	1.78975e+06	2.00727e+06	2.11994e+06	1.42044e+06	1.30021e+06	1.67487e+06
Inter-alpha-trypsin inhibitor heavy chain H2	P19823	106.4		2.07191e+06	4.7635e+06	3.78986e+06	2.49951e+06	9.07185e+06	4.05092e+06	4.13988e+06	7.85366e+06	1.81786e+06	1.02104e+07	1.9924e+07	9.76664e+06
Inter-alpha-trypsin inhibitor heavy chain H3	Q06033	99.8		172299	361218	308124	200286	559333	351785	240889	479752	30723.1	571344	1.33608e+06	636283
Inter-alpha-trypsin inhibitor heavy chain H4	Q14624	103.3		132158	206970	111975	99966.9	181114	103609	147331	189482	94694.3	300646	381064	142040
Intercellular adhesion molecule 1	P05362	57.8		0	0	37638.8	30355.8	15385.3	52357	33495.6	0	34105	66607.8	18546.9	83850.8
Interferon regulatory factor 2-binding protein-like	Q9H1B7	82.6		0	0	0	0	0	0	0	0	0	0	0	0
Interferon-induced 35 kDa protein	P80217	31.5		561994	1.10568e+06	1.08781e+06	127736	126059	219943	371909	641421	867924	124567	82148.9	217886
Interferon-induced protein with tetratricopeptide repeats 1	P09914	55.3		0	0	85160.4	96698.9	52661.2	88987.6	65043	104290	96709	0	35298.8	59112.9
Interferon-induced protein with tetratricopeptide repeats 3	O14879	56		235232	277368	238534	313740	218768	284366	162116	289756	291709	222031	238965	34266.1
Interferon-induced, double-stranded RNA-activated protein kinase	P19525	62.1		986707	641571	877173	949147	851397	865283	834536	677376	868216	557533	426980	449877
Interferon-inducible double-stranded RNA-dependent protein kinase activator A	O75569	34.4		196177	163670	176336	141409	110679	206031	122993	112649	167691	116252	65628.2	81381.5
Interleukin enhancer-binding factor 2	Q12905	43		6.82822e+06	7.51358e+06	5.09193e+06	6.13304e+06	5.78336e+06	4.19788e+06	4.36017e+06	3.56315e+06	4.58454e+06	4.51794e+06	3.09485e+06	3.83995e+06
Interleukin enhancer-binding factor 3	Q12906	95.3		8.91091e+06	1.12718e+07	6.53251e+06	7.76877e+06	6.21711e+06	5.91884e+06	6.48924e+06	4.60706e+06	5.97165e+06	6.11003e+06	2.86956e+06	4.68983e+06
Intraflagellar transport protein 25 homolog	Q9Y547	16.3		515977	618221	979387	818073	1.04935e+06	1.10008e+06	1.32179e+06	1.52939e+06	1.13433e+06	621266	1.08463e+06	996421
Intron-binding protein aquarius	O60306	171.2		156746	125093	176369	165025	108027	145354	97874.3	103227	151423	176449	124771	88203.5
Inverted formin-2	Q27J81	135.5		1.12974e+06	959815	980053	1.25388e+06	625987	1.12234e+06	915425	812235	1.09297e+06	867669	513670	539047
Involucrin	P07476	68.4		59983.7	0	112526	0	126287	45575.7	102461	83589.8	109224	52210.6	70045.2	127513
Isoamyl acetate-hydrolyzing esterase 1 homolog	Q2TAA2	27.6		74165.7	70982.3	85198.2	78866.4	70588.5	94792	69270.3	60577.7	44625.9	72129.7	62928	61055.2
Isochorismatase domain-containing protein 2	Q96AB3	22.3		85993.7	0	83345.7	96425.1	0	96570.2	63392.7	69970	41366.9	105204	88624.8	62244.8
Isocitrate dehydrogenase [NAD] subunit alpha, mitochondrial	P50213	39.6		964943	791616	871457	1.03079e+06	867049	1.16423e+06	696058	627069	993077	802333	976161	908204
Isocitrate dehydrogenase [NAD] subunit beta, mitochondrial	O43837	42.2		597095	451344	415635	640304	341160	452958	431420	320059	442662	490957	405190	403382
Isocitrate dehydrogenase [NAD] subunit gamma, mitochondrial	P51553	42.8		265146	214249	210055	189329	157271	252259	144674	181392	239724	218194	297865	184953
Isocitrate dehydrogenase [NADP] cytoplasmic	O75874	46.6		3.32243e+06	2.52447e+06	3.55785e+06	3.32962e+06	2.53385e+06	3.94108e+06	2.83405e+06	2.73254e+06	3.12805e+06	3.00444e+06	3.61069e+06	2.95969e+06
Isoleucine--tRNA ligase, cytoplasmic	P41252	144.4		6.89786e+06	5.86446e+06	6.26491e+06	6.96422e+06	5.25979e+06	6.5374e+06	5.38218e+06	4.69056e+06	5.08272e+06	5.84569e+06	4.70716e+06	4.21924e+06
Isoleucine--tRNA ligase, mitochondrial	Q9NSE4	113.7		728026	574090	739426	893178	454798	698639	635529	606626	651560	723322	1.08465e+06	705703
Isovaleryl-CoA dehydrogenase, mitochondrial	P26440	46.3		256625	293460	249862	249893	171786	285103	270631	271704	281878	271959	274254	78419.2
IST1 homolog	P53990	39.7		80867.6	0	95431.9	74738.9	0	68372.8	0	25387.4	75590.1	0	0	40206.8
Junction plakoglobin	P14923	81.7	Acetyl [N-Term]	271890	198753	136552	181249	212100	296537	217650	150961	240893	216025	221678	222278
Jupiter microtubule associated homolog 1	Q9UK76	16		1.40539e+07	1.93638e+07	2.05723e+07	1.3819e+07	2.87991e+07	1.57131e+07	2.42726e+07	3.37668e+07	2.8755e+07	9.1356e+06	1.28896e+07	2.41217e+07
Jupiter microtubule associated homolog 2	Q9H910	20.1	Acetyl [N-Term]	5.0773e+06	5.34875e+06	5.20482e+06	4.93879e+06	9.54767e+06	3.92053e+06	8.45501e+06	8.77021e+06	8.80949e+06	3.61422e+06	3.51629e+06	4.32054e+06
Kanadaptin	Q9BWU0	88.8		119443	95110.3	185962	134152	105133	116812	124293	117535	115463	97075.3	63200.4	76207.3
KDEL motif-containing protein 2	Q7Z4H8	58.5		379377	323942	510361	434567	359472	481790	393728	378975	353712	430404	577205	408389
Keratin, type I cuticular Ha8	O76015	50.4		0	0	0	0	0	0	0	0	0	0	0	0
Keratin, type I cytoskeletal 10	P13645	58.8		4.00619e+06	654179	7.87154e+06	8.89508e+06	6.30738e+06	2.8053e+06	3.74823e+06	8.81299e+06	1.20741e+07	5.54091e+06	1.12109e+07	6.57723e+06
Keratin, type I cytoskeletal 14	P02533	51.5		55783.1	0	37305.9	82490.3	0	0	0	67116.2	71788.3	117777	75174.3	82693
Keratin, type I cytoskeletal 17	Q04695	48.1		389892	1.18906e+06	79512.1	432937	1.05476e+06	103355	28261	729359	177287	897452	696389	288337
Keratin, type I cytoskeletal 18	P05783	48		6.21317e+06	5.25765e+06	2.44166e+06	7.1547e+06	4.72043e+06	2.653e+06	4.46298e+06	2.72986e+06	2.00498e+06	2.12515e+07	3.40376e+06	5.92417e+06
Keratin, type I cytoskeletal 19	P08727	44.1		3.84222e+07	3.40867e+07	1.6518e+07	4.44212e+07	3.25991e+07	1.26496e+07	3.21076e+07	1.9895e+07	1.70127e+07	9.89391e+07	1.82946e+07	3.15117e+07
Keratin, type I cytoskeletal 9	P35527	62		2.44714e+06	0	1.28871e+06	1.80293e+06	1.29956e+06	335137	653232	4.09192e+06	3.23616e+06	1.80592e+06	5.12875e+06	5.61699e+06
Keratin, type II cytoskeletal 1	P04264	66		7.33898e+06	559015	7.49314e+06	1.00901e+07	6.18082e+06	3.16407e+06	3.45051e+06	1.10926e+07	1.52757e+07	6.82082e+06	1.53338e+07	1.51981e+07
Keratin, type II cytoskeletal 2 epidermal	P35908	65.4		2.38616e+06	653587	2.20107e+06	3.07807e+06	2.85686e+06	1.26872e+06	1.69205e+06	3.9946e+06	4.95194e+06	2.35726e+06	4.4443e+06	2.71793e+06
Keratin, type II cytoskeletal 5	P13647	62.3		10222.2	25218.1	32729.4	87174.9	47105.4	105506	19200.3	16202.3	111361	56916.5	11947.6	214989
Keratin, type II cytoskeletal 7	P08729	51.4		3.76975e+07	4.58044e+07	1.69374e+07	4.42904e+07	3.6998e+07	1.18133e+07	3.59526e+07	2.08701e+07	1.43765e+07	1.02833e+08	1.38642e+07	2.37476e+07
Keratin, type II cytoskeletal 72	Q14CN4	55.8		0	0	0	0	0	0	0	0	0	0	0	0
Keratin, type II cytoskeletal 8	P05787	53.7		2.41976e+07	2.19593e+07	1.11229e+07	3.24599e+07	2.21254e+07	1.00297e+07	2.0661e+07	1.26817e+07	9.86821e+06	8.28339e+07	1.89374e+07	2.96757e+07
Ketosamine-3-kinase	Q9HA64	34.4		210303	131468	187933	189994	109712	168403	164748	118288	208046	172713	142742	173816
KH domain-containing, RNA-binding, signal transduction-associated protein 1	Q07666	48.2		4.9142e+06	6.58042e+06	641222	4.50971e+06	5.34496e+06	132575	3.63241e+06	229326	175869	2.87054e+06	147220	202466
KIF1-binding protein	Q96EK5	71.8		172008	80197.4	65360.9	216514	146254	211446	140147	168099	185776	262796	174547	184818
Kin of IRRE-like protein 1	Q96J84	83.5		19934.2	0	46164.6	0	0	36716.2	64291.2	0	45331.5	115605	41001.4	34559.2
Kinectin	Q86UP2	156.2		3.74183e+06	3.87648e+06	4.07012e+06	3.86709e+06	2.87096e+06	4.17669e+06	4.00628e+06	3.05619e+06	3.59484e+06	3.83673e+06	3.32045e+06	3.43662e+06
Kinesin light chain 1	Q07866	65.3		1.77836e+06	1.57127e+06	1.45336e+06	1.73848e+06	1.29774e+06	1.63591e+06	1.38164e+06	1.45158e+06	1.57971e+06	1.73937e+06	1.36449e+06	1.47413e+06
Kinesin light chain 2	Q9H0B6	68.9		153532	133179	90155.7	109100	114028	107247	150196	110211	126720	112875	95613.9	150525
Kinesin-1 heavy chain	P33176	109.6		7.11642e+06	6.1188e+06	5.16252e+06	6.77823e+06	4.32382e+06	5.25921e+06	5.41505e+06	3.95625e+06	5.58416e+06	6.32601e+06	3.23213e+06	3.92695e+06
Kinesin-like protein KIF11	P52732	119.1		232808	0	178422	0	0	160341	198088	169944	0	140948	67175.4	65174.1
Kinesin-like protein KIF23	Q02241	110		73319.1	0	0	25300.2	82923	80536.3	104407	0	0	0	0	49790.9
Kinesin-like protein KIF2C	Q99661	81.3		276231	183423	169266	205960	72198.7	177878	81036.2	57138.9	153898	146104	37636	43126
Kinesin-like protein KIFC1	Q9BW19	73.7		73573.9	116145	38794	118700	0	67516.3	82511.5	31071.8	26372.2	70726.6	0	35223.9
Kinetochore protein NDC80 homolog	O14777	73.9		179532	157469	195924	222567	140051	241372	204340	167025	257675	104938	0	98594.9
Kinetochore protein Nuf2	Q9BZD4	54.3		560994	545239	557803	442047	392229	546059	527468	354379	518763	459159	340538	242047
Kinetochore protein Spc24	Q8NBT2	22.5		772796	627775	665918	656755	253330	689698	557376	587291	743819	241860	443262	374728
Kinetochore protein Spc25	Q9HBM1	26.1	Acetyl [N-Term]	170109	246283	239657	103838	111111	163408	66567	116474	190348	104349	121261	79701.4
Kinetochore-associated protein 1	P50748	250.6		137644	0	105213	129735	81129.2	69766.5	104631	0	0	96550.3	69279.3	104956
KN motif and ankyrin repeat domain-containing protein 2	Q63ZY3	91.1		120295	70653	69803.4	94008.8	89639.1	94819.5	102350	79579.1	88386.4	65364.1	0	0
Lactoylglutathione lyase	Q04760	20.8		6.55078e+06	5.50408e+06	9.10563e+06	5.94205e+06	9.29435e+06	7.06607e+06	1.16105e+07	1.23203e+07	1.25653e+07	6.15896e+06	6.04987e+06	6.008e+06
Lamina-associated polypeptide 2, isoform alpha	P42166	75.4		8.05536e+06	7.01446e+06	7.41968e+06	7.49589e+06	6.37567e+06	7.3504e+06	7.81745e+06	6.18289e+06	7.36654e+06	5.75525e+06	3.6656e+06	4.86139e+06
Lamina-associated polypeptide 2, isoforms beta/gamma	P42167	50.6		1.93293e+06	1.78917e+06	1.59692e+06	1.76661e+06	1.50892e+06	1.6436e+06	1.82689e+06	1.74448e+06	1.81495e+06	1.74882e+06	1.16871e+06	1.32805e+06
Lamin-B receptor	Q14739	70.7		1.08347e+06	839643	800601	1.31296e+06	734707	839413	810748	700805	792416	1.14405e+06	696504	881287
Lamin-B1	P20700	66.4		4.66589e+06	6.9953e+06	5.76975e+06	3.59144e+06	5.20275e+06	6.00277e+06	5.92256e+06	5.05334e+06	6.46013e+06	1.94586e+06	4.83711e+06	5.7848e+06
Lamin-B2	Q03252	69.9		7.66479e+06	1.05919e+07	9.59838e+06	6.40178e+06	9.94914e+06	8.7342e+06	8.09753e+06	9.3535e+06	9.53341e+06	4.006e+06	8.82816e+06	8.71349e+06
Laminin subunit beta-1	P07942	197.9		697470	724999	784943	612917	901460	755227	781271	1.02954e+06	963856	759079	1.10114e+06	1.19044e+06
Laminin subunit gamma-1	P11047	177.5		373520	492464	478039	437553	348897	686719	844767	667965	531538	2.01554e+06	1.5262e+06	2.00927e+06
L-aminoadipate-semialdehyde dehydrogenase-phosphopantetheinyl transferase	Q9NRN7	35.8		597858	584477	635524	605309	375694	659725	453467	535056	602380	529615	531735	400248
LanC-like protein 1	O43813	45.3		424005	263327	326865	394116	336586	398967	273534	362506	336221	275958	255476	229681
LanC-like protein 2	Q9NS86	50.8		509913	548984	546700	473789	379863	497632	381851	432779	521154	226342	253306	326705
La-related protein 1	Q6PKG0	123.4		1.29552e+06	1.38237e+06	1.04304e+06	1.16143e+06	1.2051e+06	1.14575e+06	1.21036e+06	1.0888e+06	1.41713e+06	1.4319e+06	560478	1.0796e+06
La-related protein 4	Q71RC2	80.5		173920	166756	110501	179561	59811.8	88260.4	157092	95853.3	28973.7	243833	16554	101841
La-related protein 7	Q4G0J3	66.9		55047.3	0	21837.5	43930.1	0	22222.9	0	0	36339.1	41119.1	0	0
Large neutral amino acids transporter small subunit 1	Q01650	55		94089.2	204753	73374.6	112576	106781	109260	102435	156741	106194	134519	254857	132851
Large proline-rich protein BAG6	P46379	119.3		1.32714e+06	1.13928e+06	1.22901e+06	1.31374e+06	980630	1.26215e+06	1.17214e+06	766143	1.06414e+06	836693	607005	565630
Latexin	Q9BS40	25.7		0	0	0	0	0	0	0	0	0	0	0	0
LEM domain-containing protein 2	Q8NC56	56.9		284290	305646	300372	258075	152338	456277	278162	162934	370511	221059	185271	286633
Leucine zipper protein 1	Q86V48	120.2		247496	181347	0	266438	111310	0	150492	114590	77163.8	0	0	0
Leucine-rich PPR motif-containing protein, mitochondrial	P42704	157.8		1.51767e+07	1.56373e+07	1.31366e+07	1.83402e+07	1.27331e+07	1.72224e+07	1.56491e+07	1.56514e+07	1.20294e+07	1.47673e+07	1.3588e+07	1.08262e+07
Leucine-rich repeat flightless-interacting protein 1	Q32MZ4	89.2		6.60163e+07	8.02322e+07	6.96941e+07	6.08135e+07	6.98015e+07	7.36103e+07	6.21738e+07	6.50405e+07	8.02196e+07	7.2692e+07	1.0017e+08	9.07571e+07
Leucine-rich repeat flightless-interacting protein 2	Q9Y608	82.1		1.05752e+06	1.10203e+06	1.0537e+06	866632	1.001e+06	1.07375e+06	1.157e+06	1.71803e+06	1.57027e+06	812679	504081	1.79462e+06
Leucine-rich repeat-containing protein 47	Q8N1G4	63.4		935680	693269	707861	995745	562503	1.14491e+06	572853	595214	800599	773864	556265	805154
Leucine-rich repeat-containing protein 59	Q96AG4	34.9		6.22467e+06	6.39743e+06	5.97529e+06	6.17063e+06	5.41372e+06	6.17324e+06	5.67492e+06	5.48934e+06	5.73318e+06	6.64563e+06	5.61223e+06	4.30085e+06
Leucine--tRNA ligase, cytoplasmic	Q9P2J5	134.4		7.38654e+06	5.04939e+06	6.56016e+06	7.45924e+06	4.79006e+06	7.11318e+06	5.34894e+06	4.94285e+06	5.61677e+06	6.0923e+06	5.00952e+06	4.2729e+06
Leucyl-cystinyl aminopeptidase	Q9UIQ6	117.3		65178.4	82221	106602	40988.5	61886.1	87232.7	91370.5	72807	126608	61556.6	92607.6	89258.5
Leukocyte elastase inhibitor	P30740	42.7		2.19787e+06	1.94386e+06	3.20014e+06	2.3725e+06	1.79768e+06	3.34915e+06	2.33353e+06	2.0535e+06	2.43092e+06	2.60829e+06	2.88852e+06	2.2572e+06
Leukocyte surface antigen CD47	Q08722	35.2		392109	421329	591770	339041	426419	590283	364132	554502	548606	443999	724545	631586
Leukotriene A-4 hydrolase	P09960	69.2		4.40004e+06	3.66038e+06	4.33382e+06	4.57382e+06	3.20872e+06	5.24517e+06	3.7159e+06	3.40536e+06	4.0341e+06	4.37077e+06	4.8912e+06	3.81739e+06
Leupaxin	O60711	43.3		776108	750167	776751	651279	533583	750527	592460	654463	828918	574876	420448	543543
LIM and calponin homology domains-containing protein 1	Q9UPQ0	121.8		254649	164718	54797.5	210906	141221	83572.9	65234.6	152720	193648	182167	184093	72253.3
LIM and cysteine-rich domains protein 1	Q9NZU5	40.8		160175	111268	80274.7	102955	71778.1	119072	83823	131110	160054	88233.1	94575.5	99535.6
LIM and senescent cell antigen-like-containing domain protein 1	P48059	37.2		349558	385492	452409	424871	343424	447220	324560	403811	362315	313335	329087	409271
LIM and SH3 domain protein 1	Q14847	29.7		1.8686e+07	1.93602e+07	1.66404e+07	1.72092e+07	1.59601e+07	1.70805e+07	2.33769e+07	3.0463e+07	2.63151e+07	1.29153e+07	1.02055e+07	1.39304e+07
LIM domain and actin-binding protein 1	Q9UHB6	85.2		4.17363e+06	3.50236e+06	2.96245e+06	3.96742e+06	2.84959e+06	2.98566e+06	3.43927e+06	3.83774e+06	4.0424e+06	3.50595e+06	2.24111e+06	2.83232e+06
LIM domain only protein 7	Q8WWI1	192.6		294649	240302	153077	296724	106267	149560	225169	72889.9	140455	157661	0	97880.6
Lipoma-preferred partner	Q93052	65.7		619135	526199	195959	656794	448831	0	467447	105861	417424	422624	0	157282
Liprin-beta-1	Q86W92	114		270212	248150	213781	251831	114692	249103	148154	205431	191948	245361	145512	152118
L-lactate dehydrogenase A chain	P00338	36.7		1.73007e+08	1.36354e+08	1.60025e+08	1.72581e+08	1.28747e+08	1.65952e+08	1.3515e+08	1.35282e+08	1.44773e+08	1.65475e+08	1.76825e+08	1.32915e+08
L-lactate dehydrogenase B chain	P07195	36.6		1.43735e+08	1.24894e+08	1.502e+08	1.3967e+08	1.28633e+08	1.59136e+08	1.25467e+08	1.14768e+08	1.24953e+08	1.3868e+08	1.58346e+08	1.21992e+08
Lon protease homolog, mitochondrial	P36776	106.4		3.13573e+06	2.54559e+06	3.34763e+06	3.08729e+06	2.09665e+06	3.71961e+06	2.39387e+06	2.11132e+06	2.69194e+06	2.97971e+06	3.35071e+06	2.67918e+06
Long-chain-fatty-acid--CoA ligase 3	O95573	80.4		461447	358363	410274	371772	226394	405247	401756	275109	516404	320780	230199	349919
Long-chain-fatty-acid--CoA ligase 4	O60488	79.1		2.77696e+06	3.2175e+06	4.21907e+06	3.88149e+06	1.95387e+06	4.25299e+06	2.55028e+06	1.98364e+06	3.34826e+06	3.01051e+06	2.45029e+06	1.96034e+06
Low molecular weight phosphotyrosine protein phosphatase	P24666	18		1.7548e+06	1.65689e+06	1.74692e+06	1.89683e+06	1.48984e+06	1.40414e+06	1.28084e+06	1.42709e+06	1.39909e+06	981169	1.00236e+06	817945
LRP chaperone MESD	Q14696	26.1		1.29485e+06	1.97866e+06	2.48214e+06	1.32895e+06	2.52843e+06	1.56571e+06	2.31463e+06	2.37804e+06	2.77387e+06	1.57049e+06	2.07914e+06	3.46234e+06
Luc7-like protein 3	O95232	51.4		581548	603775	449356	643615	447124	335629	484820	392512	645916	498373	110342	296959
Lumican	P51884	38.4		9695.06	201606	161760	116173	327705	225790	132327	249200	99023.9	299707	808809	325775
Lupus La protein	P05455	46.8		6.43285e+06	7.00831e+06	7.92576e+06	6.60713e+06	7.23556e+06	8.44473e+06	7.35468e+06	7.88825e+06	8.54658e+06	7.98508e+06	9.92159e+06	1.11401e+07
Lymphokine-activated killer T-cell-originated protein kinase	Q96KB5	36.1		414781	397706	315104	332220	297257	386179	395189	247861	302327	409154	295787	209854
Lys-63-specific deubiquitinase BRCC36	P46736	36		92708.5	66879.3	103296	102305	0	105900	103686	74315.3	102574	81271.8	89972.3	66454.7
Lysine--tRNA ligase	Q15046	68		4.57978e+06	5.15849e+06	5.54293e+06	4.96135e+06	3.55554e+06	5.31618e+06	4.09468e+06	5.36488e+06	5.94485e+06	4.59594e+06	5.53317e+06	4.80538e+06
Lysocardiolipin acyltransferase 1	Q6UWP7	48.9		93337.6	86848.3	74577.7	94461.1	71578.7	135548	96186.4	102060	64941.4	104130	89687.9	71276.9
Lysophosphatidylcholine acyltransferase 1	Q8NF37	59.1		83121.8	35540.7	76815	96994.1	30524.9	85632.3	50568.3	47417.1	29360.6	115639	60354.3	43480
Lysophospholipid acyltransferase 7	Q96N66	52.7		969177	114847	795817	740109	813314	185097	607506	760432	291418	717277	664528	116507
Lysosomal acid phosphatase	P11117	48.3		202156	138491	200304	145868	181033	218625	151586	210551	173549	164505	219040	171967
Lysosomal alpha-glucosidase	P10253	105.3		0	0	0	0	0	0	0	0	0	0	0	0
Lysosomal protective protein	P10619	54.4		820577	809142	1.56527e+06	903328	874501	1.50132e+06	929706	1.74419e+06	1.64905e+06	726034	1.30145e+06	1.51775e+06
Lysosomal Pro-X carboxypeptidase	P42785	55.8		379367	360968	257848	358010	219501	371585	314859	225679	333498	313964	284875	320056
Lysosome membrane protein 2	Q14108	54.3		619113	554954	510378	564285	492048	576396	430899	516667	401519	719481	883279	419968
Lysosome-associated membrane glycoprotein 1	P11279	44.9		32281.5	25183	48468.7	24196.6	60331.3	37602.7	48733.5	38545.8	26543.6	39756.2	55533.3	27657.7
m7GpppX diphosphatase	Q96C86	38.6		577849	523576	646762	539860	602214	674121	612693	558789	567301	512511	561130	523777
Macrophage migration inhibitory factor	P14174	12.5		350779	194995	429119	533934	403355	391760	410537	307073	268370	521044	457082	655541
Macrophage-capping protein	P40121	38.5	Acetyl [N-Term]	1.52752e+07	1.34973e+07	1.66466e+07	1.83153e+07	1.26091e+07	1.86007e+07	1.8099e+07	1.30067e+07	1.62871e+07	1.61064e+07	1.50073e+07	1.41862e+07
Magnesium transporter protein 1	Q9H0U3	38		627640	663970	651183	738132	457675	720338	719429	440806	653551	751223	667435	580484
MAGUK p55 subfamily member 5	Q8N3R9	77.2		34870.4	29587.1	24819	27570.7	31487.1	33395.3	20515.7	25224.7	19144	26734.8	0	0
MAGUK p55 subfamily member 6	Q9NZW5	61.1		62794.3	67589.8	93102.4	73136.8	86727.3	66839.6	69601.6	95933.5	81558.8	73393.2	110938	46725.9
Major facilitator superfamily domain-containing protein 10	Q14728	48.3		62992.7	23687.7	60200.5	65797.6	67984.6	118366	65940.7	77917.1	59717.2	107957	46827.4	85656.1
Major vault protein	Q14764	99.3		2.27693e+07	2.1676e+07	2.64621e+07	2.58465e+07	1.63645e+07	2.9345e+07	2.294e+07	1.75038e+07	2.12565e+07	2.59634e+07	2.80593e+07	2.32699e+07
Malate dehydrogenase, cytoplasmic	P40925	36.4		1.095e+07	9.38195e+06	1.22973e+07	1.05518e+07	8.80681e+06	1.28224e+07	1.03609e+07	8.62016e+06	1.09539e+07	1.1978e+07	1.15532e+07	9.63709e+06
Malate dehydrogenase, mitochondrial	P40926	35.5		2.19586e+07	2.19654e+07	2.93451e+07	1.57417e+07	1.63176e+07	2.01273e+07	3.9864e+07	4.0365e+07	3.14039e+07	2.06872e+07	2.2611e+07	1.84618e+07
Malectin	Q14165	32.2		1.34757e+06	953603	1.01393e+06	1.23084e+06	732688	1.11242e+06	907629	976844	1.54385e+06	1.26547e+06	2.46649e+06	1.0105e+06
Male-enhanced antigen 1	Q16626	19.9		151563	184631	205472	133362	282954	216669	243648	282444	237956	149338	244003	329270
Malignant T-cell-amplified sequence 1	Q9ULC4	20.5		1.96081e+06	1.99145e+06	2.39223e+06	2.01178e+06	1.2459e+06	2.43162e+06	1.84753e+06	1.72342e+06	2.12714e+06	1.52791e+06	1.75287e+06	1.68479e+06
Mannose-1-phosphate guanyltransferase alpha	Q96IJ6	46.3		84589.6	55372.5	95252.8	64978.1	65467.4	73163.1	54892.2	62477.2	52517.9	63242.4	57299.1	32768.4
Mannose-1-phosphate guanyltransferase beta	Q9Y5P6	39.8		160466	94403	127532	129471	0	167960	117743	116135	151801	113414	132648	93998.4
Mannose-6-phosphate isomerase	P34949	46.6		107207	159207	225070	207570	0	239119	128767	77623.6	103642	176311	160462	139667
Mannosyl-oligosaccharide glucosidase	Q13724	91.9		533673	388629	642999	516080	450246	434875	462492	441890	516094	618192	595537	441485
MAP7 domain-containing protein 1	Q3KQU3	92.8		1.08662e+06	817472	890656	864724	961660	874874	1.08178e+06	845906	1.08191e+06	839567	322854	604416
MAP7 domain-containing protein 3	Q8IWC1	98.4		67326.4	77278.7	58648.4	89822.1	53634.3	45113.5	83780.7	34580.9	55729.2	82876.8	0	28088.8
Mapk-regulated corepressor-interacting protein 1	C9JLW8	10.9		124402	187829	117552	121709	238275	0	178639	0	89687.8	103046	0	100202
MARCKS-related protein	P49006	19.5		7239.49	0	25180	36853.9	31220	20797.1	26116.6	0	47330.9	34236.3	10208.7	0
Matrilin-2	O00339	106.8		148816	123781	130432	96046.3	0	101370	108663	103108	136577	101664	126448	111245
Matrin-3	P43243	94.6		1.3257e+07	1.34298e+07	9.27732e+06	1.28859e+07	1.0275e+07	8.93784e+06	6.66832e+06	8.59436e+06	7.43171e+06	7.08894e+06	8.00574e+06	6.55381e+06
Matrix metalloproteinase-14	P50281	65.9		201199	80952.3	206017	193993	131205	232088	122558	137150	138662	364079	315463	292982
Matrix-remodeling-associated protein 7	P84157	21.5		545253	662215	720010	501692	507222	655574	497820	606744	568375	406654	591318	622817
Mediator of DNA damage checkpoint protein 1	Q14676	226.5		63498.4	100492	109245	89504.8	61186.2	53456.2	33457.3	0	60289.8	0	0	0
Medium-chain specific acyl-CoA dehydrogenase, mitochondrial	P11310	46.6		217940	218048	164913	216382	102137	212652	238324	85893.8	201614	299913	183035	87038.9
Melanoma-associated antigen D2	Q9UNF1	64.9		887317	434309	632407	935480	408773	683595	660278	604671	933110	682290	415814	576605
Melanotransferrin	P08582	80.2		273684	328040	334444	143183	143174	426960	271509	308284	117213	189854	525507	446802
Membrane magnesium transporter 1	Q8N4V1	14.7		262462	222671	246736	222624	241966	291403	192954	280826	207228	246840	296497	265044
Membrane-associated progesterone receptor component 1	O00264	21.7		2.1202e+06	1.84881e+06	2.24569e+06	1.99443e+06	1.61494e+06	2.11311e+06	2.2568e+06	2.26616e+06	2.06471e+06	2.76342e+06	3.64888e+06	2.57764e+06
Membrane-associated progesterone receptor component 2	O15173	23.8		1.80213e+06	1.351e+06	1.56442e+06	849538	1.50373e+06	1.71205e+06	1.92362e+06	1.70397e+06	1.60776e+06	2.60668e+06	2.45389e+06	1.8459e+06
Metalloproteinase inhibitor 3	P35625	24.1		1.05769e+06	1.43449e+06	1.04307e+06	1.07444e+06	1.01179e+06	1.25441e+06	875634	875140	1.04905e+06	998557	441496	738994
Metastasis-associated protein MTA1	Q13330	80.7		31369.5	21472.8	30265.7	29243.7	10940.4	26824.7	12776.6	0	22089.2	9618.17	0	14285.6
Metastasis-associated protein MTA2	O94776	75		1.81169e+06	1.3669e+06	1.34723e+06	1.76791e+06	1.33453e+06	1.68226e+06	1.63844e+06	1.23916e+06	1.59719e+06	1.37707e+06	672783	1.02667e+06
Metaxin-1	Q13505	51.4		199340	213014	213328	216294	30470.5	219714	150859	158598	193916	176371	170938	151464
Methionine adenosyltransferase 2 subunit beta	Q9NZL9	37.5		1.36247e+06	1.30912e+06	1.39412e+06	1.13587e+06	1.28406e+06	1.58676e+06	1.1148e+06	1.30053e+06	1.22191e+06	1.05595e+06	1.55498e+06	1.28803e+06
Methionine aminopeptidase 1	P53582	43.2		562180	567700	463447	620063	489740	561363	370820	444566	425297	289132	301546	166696
Methionine aminopeptidase 2	P50579	52.9		1.12694e+06	1.04727e+06	1.02806e+06	1.20584e+06	964183	1.11377e+06	1.00282e+06	1.12618e+06	1.30507e+06	1.03326e+06	939806	1.00628e+06
Methionine--tRNA ligase, cytoplasmic	P56192	101.1		5.09463e+06	3.88287e+06	4.26096e+06	5.40517e+06	3.69112e+06	5.14453e+06	3.53233e+06	2.86137e+06	3.74086e+06	4.01242e+06	3.00045e+06	2.81955e+06
Methyl-CpG-binding domain protein 2	Q9UBB5	43.2		84037	62146	72820.7	81508.9	94673.9	71764.3	73667.4	56006.7	80063.3	54902.7	0	19703.4
Methylcrotonoyl-CoA carboxylase beta chain, mitochondrial	Q9HCC0	61.3		0	0	0	0	0	39159	14487.5	0	0	70857.6	92702.9	0
Methylmalonyl-CoA mutase, mitochondrial	P22033	83.1		55912.5	0	0	54488	0	45791.6	0	0	47052.2	0	0	0
Methylosome protein 50	Q9BQA1	36.7		746205	714533	793170	839692	641534	852454	563836	632645	695858	724805	680074	562726
Methylosome subunit pICln	P54105	26.2		776650	313631	700561	911094	751284	826676	719666	763684	759472	860128	898127	695999
Methylthioribose-1-phosphate isomerase	Q9BV20	39.1		999836	850096	1.26773e+06	1.18479e+06	790184	1.25493e+06	906529	821308	909372	1.03865e+06	1.02622e+06	799722
MICOS complex subunit MIC13	Q5XKP0	13.1		206750	146678	210494	262564	120075	176618	108965	75002.1	184592	191430	143744	100894
MICOS complex subunit MIC19	Q9NX63	26.1		114025	73756.8	0	0	0	52713.7	0	0	0	0	0	0
MICOS complex subunit MIC27	Q6UXV4	29.1		0	0	0	0	0	0	0	0	0	0	0	0
Microfibrillar-associated protein 1	P55081	51.9		0	111907	0	0	70415.4	0	0	0	0	38174.3	0	0
Microsomal glutathione S-transferase 1	P10620	17.6		3.75246e+06	2.72392e+06	3.89912e+06	3.51629e+06	2.72625e+06	4.23314e+06	2.16924e+06	3.15437e+06	3.30073e+06	2.84515e+06	4.01622e+06	3.24882e+06
Microsomal glutathione S-transferase 3	O14880	16.5		254000	250479	386539	238488	199458	265443	109974	177531	234334	80646.9	339190	190288
Microtubule-actin cross-linking factor 1, isoforms 1/2/3/5	Q9UPN3	837.8		3.25903e+06	2.43421e+06	1.57043e+06	3.1899e+06	1.43572e+06	655099	2.18395e+06	762888	1.03858e+06	2.52323e+06	782866	992852
Microtubule-associated protein 1B	P46821	270.5		2.70036e+07	2.72449e+07	2.93542e+07	2.63005e+07	2.19426e+07	2.93992e+07	2.71561e+07	2.53522e+07	2.95069e+07	2.81004e+07	3.01129e+07	2.69942e+07
Microtubule-associated protein 1S	Q66K74	112.1		57596.7	86042	103182	137937	94126.1	72789	85770.4	0	0	114880	25449.1	33736.9
Microtubule-associated protein 4	P27816	120.9		1.51678e+07	1.49834e+07	1.40415e+07	1.50048e+07	1.65586e+07	1.13079e+07	1.98223e+07	1.86211e+07	1.75125e+07	1.57478e+07	7.56765e+06	1.31058e+07
Microtubule-associated protein RP/EB family member 1	Q15691	30		1.04681e+07	1.07712e+07	1.17788e+07	9.99603e+06	8.61641e+06	1.22493e+07	9.53365e+06	9.16169e+06	1.05555e+07	1.15905e+07	1.20665e+07	1.11224e+07
Microtubule-associated protein RP/EB family member 2	Q15555	37		92572.1	41473.7	58231.3	107765	49003.4	67532.7	49601.7	63188.9	54611.3	90112.1	73978.2	37585.8
Microtubule-associated proteins 1A/1B light chain 3 beta 2	A6NCE7	14.6		136020	115119	135417	103496	0	95023.2	0	64547.2	92378.6	268200	178655	261997
Mini-chromosome maintenance complex-binding protein	Q9BTE3	72.9		0	92661.5	84378.3	84893.3	63475.2	82821.4	56298.7	54252.3	77097.8	58675.9	51168.1	0
Minor histocompatibility antigen H13	Q8TCT9	41.5		2.84862e+06	2.51987e+06	2.53699e+06	2.67587e+06	2.30814e+06	3.19725e+06	2.25075e+06	2.39232e+06	3.29714e+06	2.72422e+06	3.00342e+06	3.12726e+06
Mitochondrial 2-oxoglutarate/malate carrier protein	Q02978	34		438914	438353	341818	478590	468439	560392	280281	337968	434123	277592	633377	350118
Mitochondrial antiviral-signaling protein	Q7Z434	56.5		1.37642e+06	1.41402e+06	1.43775e+06	1.63688e+06	1.17967e+06	1.47271e+06	1.41586e+06	1.39486e+06	1.28176e+06	790208	799380	837240
Mitochondrial carrier homolog 1	Q9NZJ7	41.5		175441	117256	148286	141558	102548	155511	94674.5	88573.8	133084	74134.8	135840	78653.9
Mitochondrial carrier homolog 2	Q9Y6C9	33.3		610239	584619	651125	550571	521045	699811	155932	387773	675121	105051	371953	370490
Mitochondrial fission 1 protein	Q9Y3D6	16.9		505860	481252	496833	523195	371213	482563	571980	472872	507479	610114	587792	521832
Mitochondrial fission factor	Q9GZY8	38.4		217686	151954	194347	163801	225204	192445	59182.8	241061	197446	77060.6	34272.3	25432.4
Mitochondrial import inner membrane translocase subunit Tim13	Q9Y5L4	10.5		671343	751601	818721	597228	784405	875014	763499	742905	873947	684337	858907	831469
Mitochondrial import inner membrane translocase subunit Tim29	Q9BSF4	29.2		74296.1	105204	116675	96266.2	64417.3	0	74386.9	55320.1	110209	70867.2	82260.4	49542.1
Mitochondrial import inner membrane translocase subunit TIM44	O43615	51.3		554249	633527	489099	486437	425270	369096	398002	387841	430960	409296	483946	378295
Mitochondrial import inner membrane translocase subunit TIM50	Q3ZCQ8	39.6		488018	403908	387653	493280	359393	431727	329067	318512	361394	473918	379234	296720
Mitochondrial import inner membrane translocase subunit Tim8 A	O60220	11	Acetyl [N-Term]	332850	356258	456545	322425	553742	311406	469237	577971	423399	396486	374892	527822
Mitochondrial import inner membrane translocase subunit Tim8 B	Q9Y5J9	9.3		136405	172049	183001	132703	230719	168175	143904	232718	197366	0	145627	146857
Mitochondrial import inner membrane translocase subunit Tim9	Q9Y5J7	10.4		435348	605559	566164	505913	943875	447152	807739	829245	738622	364272	574355	763038
Mitochondrial import receptor subunit TOM20 homolog	Q15388	16.3		44796.1	39268	46158.4	27117.1	36355.2	62258.4	32327.4	52354.8	52340.5	0	44570	48090.2
Mitochondrial import receptor subunit TOM22 homolog	Q9NS69	15.5		1.24046e+06	1.30472e+06	1.46571e+06	1.17267e+06	879430	1.34938e+06	491814	833414	1.29062e+06	316010	1.42254e+06	1.01415e+06
Mitochondrial import receptor subunit TOM34	Q15785	34.5		787352	726338	922814	760289	881327	774631	868821	657552	763477	684618	330171	498501
Mitochondrial import receptor subunit TOM40 homolog	O96008	37.9		830051	725201	836485	706814	230791	610212	90073.4	307266	599317	0	514998	434810
Mitochondrial import receptor subunit TOM70	O94826	67.4		722931	689841	727552	756976	731537	966260	819494	721156	760236	973279	906027	702971
Mitochondrial intermembrane space import and assembly protein 40	Q8N4Q1	16		293957	344296	362259	226178	351951	310343	418846	497193	585384	216368	268708	403214
Mitochondrial peptide methionine sulfoxide reductase	Q9UJ68	26.1		0	0	52397.4	62719.7	108944	72971.9	62558.4	49726.2	0	62208.9	65032.4	98069.2
Mitochondrial proton/calcium exchanger protein	O95202	83.3		1.38172e+06	1.24059e+06	1.51882e+06	1.20733e+06	1.11827e+06	1.39288e+06	1.06794e+06	1.08691e+06	1.40356e+06	1.3555e+06	1.63935e+06	1.47509e+06
Mitochondrial-processing peptidase subunit alpha	Q10713	58.2		110742	214341	138067	210297	117448	134916	131051	125404	125368	202467	103607	100836
Mitochondrial-processing peptidase subunit beta	O75439	54.3		356303	225830	272482	349332	166856	260161	198367	218312	243686	295984	144066	121936
Mitogen-activated protein kinase 1	P28482	41.4		1.95571e+06	1.25677e+06	1.52997e+06	2.0187e+06	1.36572e+06	1.84674e+06	1.74327e+06	1.29431e+06	1.42943e+06	1.56279e+06	1.88521e+06	1.3496e+06
Mitogen-activated protein kinase 14	Q16539	41.3		122354	72241.5	121865	26190.5	42689.1	103292	29253.7	84324.5	135186	105025	66239.3	63788.5
Mitogen-activated protein kinase kinase kinase 20	Q9NYL2	91.1		65161.7	0	35771.9	65149.8	42071.1	0	37808.7	38379.2	34920.8	61619.6	0	32413.8
Mitogen-activated protein kinase kinase kinase 7	O43318	67.2		61311.1	76687.5	37441.4	74162.6	33167.9	33166.6	83933.2	24123	41219.8	74008.9	0	28771.5
Mitotic checkpoint protein BUB3	O43684	37.1		3.72812e+06	3.84698e+06	1.60244e+06	3.71159e+06	2.66037e+06	1.71598e+06	3.42639e+06	972035	1.22648e+06	3.58798e+06	1.0574e+06	757338
Mitotic spindle assembly checkpoint protein MAD1	Q9Y6D9	83		0	0	0	0	0	0	0	0	0	0	0	0
Mitotic spindle assembly checkpoint protein MAD2A	Q13257	23.5		82355.4	122526	83356.4	70081.9	110054	108597	90245.6	92351.7	104313	49276.6	93894.8	120101
Mitotic spindle-associated MMXD complex subunit MIP18	Q9Y3D0	17.7		258359	286775	307522	274633	296556	264476	222256	245198	232561	151157	143106	165893
MMS19 nucleotide excision repair protein homolog	Q96T76	113.2		75815.4	47599.8	105330	151295	85417.3	92502.8	94609.4	46763.8	98097.1	167769	14138	60715.4
MOB kinase activator 1B	Q7L9L4	25.1		1.08389e+06	1.1872e+06	1.16241e+06	1.33447e+06	1.03123e+06	1.50298e+06	977390	1.04503e+06	1.08423e+06	1.37907e+06	1.55837e+06	1.18267e+06
MOB-like protein phocein	Q9Y3A3	26		160342	174522	187583	179807	189339	243717	159295	175684	230270	141727	198473	166358
Moesin	P26038	67.8		1.04698e+08	1.05292e+08	1.09854e+08	9.55111e+07	1.98511e+08	1.11968e+08	1.38579e+08	1.14504e+08	1.25613e+08	1.15167e+08	1.21209e+08	1.28291e+08
Molybdopterin synthase catalytic subunit	O96007	20.9		100975	54895.7	69937.9	84444.8	68682.4	74210.9	59378.7	54335.8	48680.4	87766	67300.4	56859.2
Monoacylglycerol lipase ABHD12	Q8N2K0	45.1		107214	77704.4	66682.9	106533	71080.4	130259	61904.6	75705.3	70745.8	120636	98617.4	89232.8
Monocarboxylate transporter 4	O15427	49.4		2.14731e+06	2.19722e+06	2.7937e+06	2.54549e+06	1.98842e+06	2.6911e+06	2.05845e+06	1.81966e+06	1.6077e+06	2.41498e+06	2.47849e+06	1.40148e+06
Monoglyceride lipase	Q99685	33.2		856356	943376	1.13212e+06	939558	1.51305e+06	1.07682e+06	1.41524e+06	1.91974e+06	1.52062e+06	1.13134e+06	1.0072e+06	1.3507e+06
MORF4 family-associated protein 1	Q9Y605	14.6		188278	233757	304587	183248	331648	229188	229330	300556	368947	115416	253987	263001
Mortality factor 4-like protein 1	Q9UBU8	41.4		194010	185599	159784	223406	134768	160226	163789	140304	169864	101891	53291.7	97498.9
Mothers against decapentaplegic homolog 2	Q15796	52.3		183391	189128	157306	229439	182330	162942	155867	141076	158471	120748	89007.1	88913.4
mRNA cap guanine-N7 methyltransferase	O43148	54.8		133326	166023	192730	256010	100302	110309	109649	187615	116097	183134	125227	185789
mRNA export factor	P78406	40.9		136955	157867	148170	104285	138413	131544	159356	187171	179979	116314	144132	134638
mRNA turnover protein 4 homolog	Q9UKD2	27.5		1.12316e+06	1.07558e+06	973819	1.07856e+06	820003	1.00931e+06	856333	663217	904113	884505	798806	600718
Mucosa-associated lymphoid tissue lymphoma translocation protein 1	Q9UDY8	92.2		443824	364254	247167	427341	217610	390915	212127	202634	330066	224090	279098	91048.5
Multidrug resistance-associated protein 1	P33527	171.5		111979	123150	103651	102779	101178	115646	112393	82983.5	75110	116676	126208	89723.9
Multifunctional methyltransferase subunit TRM112-like protein	Q9UI30	14.2		1.43032e+06	1.46436e+06	1.3558e+06	1.65083e+06	1.24668e+06	1.42483e+06	1.51526e+06	1.28502e+06	1.28139e+06	1.46538e+06	1.22133e+06	1.13266e+06
Multifunctional protein ADE2	P22234	47		1.76799e+07	1.29562e+07	1.58265e+07	1.61756e+07	1.04031e+07	1.44266e+07	1.20707e+07	1.27311e+07	1.30776e+07	1.23555e+07	1.51135e+07	1.11703e+07
Multiple coagulation factor deficiency protein 2	Q8NI22	16.4		1.83238e+06	1.23536e+06	2.32495e+06	1.2571e+06	2.39098e+06	2.10008e+06	2.11647e+06	3.41301e+06	2.88366e+06	1.34421e+06	1.93374e+06	2.85577e+06
Multiple PDZ domain protein	O75970	221.5		0	50538.8	52098.6	0	0	65447.9	101973	0	41771.1	79321.8	0	0
Myb-binding protein 1A	Q9BQG0	148.8		32659.4	17617.4	0	31935.1	0	20636.5	24037.1	19984.8	16429.5	36816.6	18238.2	13443.1
Myc box-dependent-interacting protein 1	O00499	64.7		617999	444549	585776	366188	639752	717706	461015	588547	517068	775893	594300	574269
Mycophenolic acid acyl-glucuronide esterase, mitochondrial	Q9NUJ1	33.9		501946	527478	674552	432991	355038	394258	584157	815616	847295	352871	579447	566130
Myelin basic protein	P02686	33.1		104953	0	162355	48235.5	204745	0	167028	194513	168003	0	0	136223
Myeloid leukemia factor 2	Q15773	28.1		37429.3	0	29719.5	44808.7	0	25055.4	0	29166.9	29391	30381.9	0	9450.58
Myeloid-derived growth factor	Q969H8	18.8		2.86194e+06	3.12319e+06	4.55908e+06	2.78691e+06	6.2197e+06	3.48072e+06	4.66259e+06	5.79205e+06	5.25096e+06	3.66512e+06	5.04248e+06	5.57259e+06
Myoferlin	Q9NZM1	234.6		1.3723e+07	1.18306e+07	1.26839e+07	1.6043e+07	9.35961e+06	1.46102e+07	1.18598e+07	9.67104e+06	1.19522e+07	1.41302e+07	1.37764e+07	1.10341e+07
Myomegalin	Q5VU43	264.9		23819.3	29501.2	0	32071.5	0	0	35893.2	19664.2	0	47325.1	0	35723.6
Myosin light polypeptide 6	P60660	16.9		4.79739e+07	5.06972e+07	5.65462e+07	5.06463e+07	4.12732e+07	4.90478e+07	5.46623e+07	6.05199e+07	5.64105e+07	5.06573e+07	4.32372e+07	4.52113e+07
Myosin phosphatase Rho-interacting protein	Q6WCQ1	116.5		424664	464149	325088	453364	89226.2	404821	353958	404427	363956	334722	0	239798
Myosin regulatory light chain 12B	O14950	19.8		3.66878e+07	3.69318e+07	4.49834e+07	3.48982e+07	3.60744e+07	4.47398e+07	3.82197e+07	4.49955e+07	4.56327e+07	3.71584e+07	4.18916e+07	4.48594e+07
Myosin regulatory light polypeptide 9	P24844	19.8		68846.4	89112.5	109629	93470.6	77417.6	122804	112484	102265	108316	111484	107727	97623.2
Myosin-14	Q7Z406	227.7		0	0	0	0	0	0	0	0	0	0	0	0
Myosin-9	P35579	226.4		3.27974e+08	3.20607e+08	3.4752e+08	3.18126e+08	2.53309e+08	3.7675e+08	3.27468e+08	2.64336e+08	3.28418e+08	3.24746e+08	3.06777e+08	2.97783e+08
Myotrophin	P58546	12.9		2.12089e+06	2.10858e+06	2.42296e+06	1.95264e+06	1.94017e+06	2.28451e+06	1.99457e+06	3.591e+06	3.35353e+06	2.17113e+06	2.67685e+06	2.60408e+06
Myristoylated alanine-rich C-kinase substrate	P29966	31.5		1.12632e+07	1.06594e+07	1.54704e+07	8.19388e+06	1.71371e+07	1.24903e+07	1.55122e+07	1.64281e+07	1.73531e+07	7.62663e+06	7.45468e+06	1.3908e+07
N(G),N(G)-dimethylarginine dimethylaminohydrolase 1	O94760	31.1		678704	524615	616400	694738	700357	569673	666761	767986	701412	773506	477717	646703
N(G),N(G)-dimethylarginine dimethylaminohydrolase 2	O95865	29.6		196493	165260	151620	171615	127451	157835	225663	114789	120615	199647	171658	127239
Na(+)/H(+) exchange regulatory cofactor NHE-RF1	O14745	38.8		372916	504699	422867	379967	318697	387566	499491	645989	586262	423796	534039	459284
Na(+)/H(+) exchange regulatory cofactor NHE-RF2	Q15599	37.4		2.94481e+06	3.01417e+06	2.86897e+06	2.80414e+06	4.87862e+06	2.60291e+06	3.53334e+06	4.20026e+06	3.55982e+06	2.82313e+06	2.23187e+06	3.51545e+06
N-acetyl-D-glucosamine kinase	Q9UJ70	37.4		757929	571647	893389	716473	535752	781895	763646	562712	773812	768452	904457	639903
N-acetylgalactosaminyltransferase 7	Q86SF2	75.3		145878	122806	143576	154437	134950	152708	160156	127353	137727	180073	160903	211634
N-acetylglucosamine-6-sulfatase	P15586	62		2.11744e+06	2.17375e+06	2.99331e+06	2.01303e+06	3.57718e+06	2.08117e+06	3.45494e+06	3.94053e+06	3.50272e+06	2.36034e+06	2.33092e+06	3.34605e+06
N-acylneuraminate cytidylyltransferase	Q8NFW8	48.3		576488	439948	639021	655405	431575	604284	352211	379730	452935	547770	397342	319540
NAD(P) transhydrogenase, mitochondrial	Q13423	113.8		153389	44748.7	89366.5	65204.4	24449.6	162923	30512.4	29798.3	81195.1	23708.3	38411.4	88487.2
NAD(P)H dehydrogenase [quinone] 1	P15559	30.8		1.54681e+07	1.52491e+07	1.75934e+07	1.67127e+07	1.55723e+07	1.96886e+07	1.49958e+07	1.32174e+07	1.30877e+07	2.24877e+07	2.65252e+07	1.66763e+07
NAD(P)H-hydrate epimerase	Q8NCW5	31.7		203793	162287	203592	195666	188957	231180	209315	134367	155319	216546	194655	168979
NAD-dependent malic enzyme, mitochondrial	P23368	65.4		841615	902403	747899	1.03447e+06	832941	1.0611e+06	887195	941266	1.2262e+06	1.11822e+06	835986	1.33034e+06
NADH dehydrogenase [ubiquinone] 1 alpha subcomplex assembly factor 2	Q8N183	19.8		335617	241399	280559	339031	242866	270557	404306	341011	284121	421981	411150	346289
NADH dehydrogenase [ubiquinone] 1 alpha subcomplex assembly factor 4	Q9P032	20.3		84485.5	75045.4	94678	92623.1	104221	90167.4	48974.3	70714.6	81015.9	78404.8	138691	87823.2
NADH dehydrogenase [ubiquinone] 1 alpha subcomplex subunit 10, mitochondrial	O95299	40.7		134235	132577	135731	161678	123158	135642	63495.8	127097	43020.6	44018.2	88894.4	93225.4
NADH dehydrogenase [ubiquinone] 1 alpha subcomplex subunit 5	Q16718	13.5		581658	504977	701281	588105	691143	679237	487886	586379	467066	155851	629638	604107
NADH dehydrogenase [ubiquinone] 1 alpha subcomplex subunit 8	P51970	20.1		156110	142471	174491	119674	140095	155706	84992.9	147723	203897	55510.8	159117	132514
NADH dehydrogenase [ubiquinone] 1 alpha subcomplex subunit 9, mitochondrial	Q16795	42.5		113286	122611	90211.7	105473	83592.4	102877	78492	77936.5	121505	42033.8	94707.6	74460.5
NADH dehydrogenase [ubiquinone] 1 beta subcomplex subunit 10	O96000	20.8		0	0	78852.6	0	70859.8	0	40122.9	86521.5	60901.6	0	70055.2	64402.1
NADH dehydrogenase [ubiquinone] 1 beta subcomplex subunit 11, mitochondrial	Q9NX14	17.3		215071	237482	276174	165504	244606	248954	84018.7	185361	241584	91411.7	129860	209432
NADH dehydrogenase [ubiquinone] 1 beta subcomplex subunit 6	O95139	15.5		72410.6	62021	81028.1	65937.7	57177.4	84736	46956.4	58217.3	67076.2	0	75701.8	71036.9
NADH dehydrogenase [ubiquinone] flavoprotein 2, mitochondrial	P19404	27.4		191309	64846.5	218863	209297	259228	218909	139468	278045	241604	31667.5	218513	225614
NADH dehydrogenase [ubiquinone] iron-sulfur protein 2, mitochondrial	O75306	52.5		99699	87486.9	78073	72963.7	0	76186.5	54062.5	49654.2	121685	0	86714.9	70386.7
NADH dehydrogenase [ubiquinone] iron-sulfur protein 3, mitochondrial	O75489	30.2		650706	588426	720265	629613	582449	705411	432377	606088	633430	220199	698362	543061
NADH dehydrogenase [ubiquinone] iron-sulfur protein 4, mitochondrial	O43181	20.1		136969	149921	141070	96168.3	166722	125205	78608.6	206807	161360	0	127508	116747
NADH dehydrogenase [ubiquinone] iron-sulfur protein 7, mitochondrial	O75251	23.5		131820	136781	149664	128130	126859	156127	93549.9	122480	125244	67141.2	146742	108353
NADH dehydrogenase [ubiquinone] iron-sulfur protein 8, mitochondrial	O00217	23.7		100415	84666.2	104546	80401.5	70722.5	104382	47265.9	80596.7	69351.9	44591	108738	96059.1
NADH-cytochrome b5 reductase 3	P00387	34.2		4.37779e+06	4.01233e+06	5.47466e+06	6.67468e+06	4.2202e+06	5.82637e+06	4.32761e+06	4.33767e+06	4.55454e+06	5.64127e+06	6.94682e+06	4.32481e+06
NADH-ubiquinone oxidoreductase 75 kDa subunit, mitochondrial	P28331	79.4		319717	229159	327902	177305	236123	369959	148105	423336	489278	104314	312402	117671
NADP-dependent malic enzyme	P48163	64.1		612066	537054	596638	478868	426320	646187	368197	351362	503771	578669	694547	500092
NADPH--cytochrome P450 reductase	P16435	76.6		349690	325734	390073	323329	223603	463261	275254	217493	266474	324539	477581	493520
N-alpha-acetyltransferase 10	P41227	26.4		3.45253e+06	2.63303e+06	2.73085e+06	2.66643e+06	1.27898e+06	2.67205e+06	2.4699e+06	2.21309e+06	2.5273e+06	2.44698e+06	2.33026e+06	2.22871e+06
N-alpha-acetyltransferase 15, NatA auxiliary subunit	Q9BXJ9	101.2		2.91861e+06	2.02194e+06	2.22284e+06	3.0201e+06	1.6753e+06	2.53985e+06	2.37055e+06	1.89282e+06	2.65032e+06	3.02489e+06	2.63229e+06	2.23825e+06
N-alpha-acetyltransferase 20	P61599	20.4		0	0	0	0	0	0	0	0	0	0	0	0
N-alpha-acetyltransferase 25, NatB auxiliary subunit	Q14CX7	112.2		226682	134430	132362	147811	99438.4	189843	71506.5	65977.2	151746	201355	181542	112646
N-alpha-acetyltransferase 50	Q9GZZ1	19.4		271787	331389	372039	358431	95627.9	331613	338921	278607	325871	414578	101398	248718
Nardilysin	O43847	131.5		1.16065e+06	944541	1.19804e+06	1.21669e+06	918272	1.23892e+06	1.06395e+06	1.02612e+06	1.08151e+06	1.07884e+06	1.04706e+06	901470
Nascent polypeptide-associated complex subunit alpha, muscle-specific form	E9PAV3	205.3		1.72679e+07	1.95662e+07	1.98477e+07	1.52998e+07	3.46398e+07	1.70238e+07	2.65131e+07	3.23204e+07	2.63674e+07	1.85734e+07	2.15025e+07	2.32687e+07
Nascent polypeptide-associated complex subunit alpha-2	Q9H009	23.2		0	0	51571.5	0	0	63023.7	0	223110	0	66047.9	0	1.16197e+06
Nck-associated protein 1	Q9Y2A7	128.7		1.41112e+06	955381	1.04535e+06	1.34715e+06	995029	1.24611e+06	894514	774407	924405	1.23166e+06	842816	969778
Nectin-2	Q92692	57.7		0	0	0	0	0	0	59662.1	82512.4	0	74798.8	155363	62010.6
NEDD8	Q15843	9.1		3.34686e+06	3.26214e+06	4.42668e+06	3.37374e+06	4.5783e+06	3.97611e+06	3.90879e+06	4.23627e+06	4.02215e+06	3.5636e+06	4.25059e+06	3.87528e+06
NEDD8-activating enzyme E1 catalytic subunit	Q8TBC4	51.8		198447	100116	239730	225493	152250	216081	117110	195344	212991	193360	213859	206108
NEDD8-activating enzyme E1 regulatory subunit	Q13564	60.2		643803	525491	730461	627851	326506	643708	463570	453692	497706	622118	635487	533417
NEDD8-conjugating enzyme Ubc12	P61081	20.9		483283	517343	589877	433058	368024	591904	432451	436247	401334	443514	577377	515342
Negative elongation factor B	Q8WX92	65.7		115555	32451.2	96705.5	60967.7	0	93995.1	80762.2	86762.7	80119.3	86721.8	29159.4	33562.8
Negative elongation factor C/D	Q8IXH7	66.2		80085.7	55334.3	56555.4	48478.8	36263.2	56900.6	60547.9	29246.2	58853.6	41635.4	37870.7	0
Negative elongation factor E	P18615	43.2		484668	503658	85499.4	329760	450931	137249	626268	457144	391741	164032	34890.8	73002.3
Neprilysin	P08473	85.5		0	24815.4	0	15526.4	42705.2	60060.4	20515.2	0	35432.3	65233.9	70330	37607.7
Neudesin	Q9UMX5	18.8		261405	355490	197347	234070	249220	268708	145906	1.42352e+06	404184	377521	526966	1.01931e+06
Neural Wiskott-Aldrich syndrome protein	O00401	54.8		0	0	0	0	0	0	0	0	0	0	0	0
Neuroblast differentiation-associated protein AHNAK	Q09666	628.7		6.62793e+08	6.75501e+08	5.93899e+08	6.2659e+08	5.6617e+08	5.5159e+08	7.95942e+08	6.46759e+08	6.3121e+08	5.43279e+08	2.369e+08	5.12479e+08
Neuroblastoma-amplified sequence	A2RRP1	268.4		31602.5	4760.14	10375.4	10586.3	12657	31012.1	0	0	0	20299.4	0	13218.5
Neurolysin, mitochondrial	Q9BYT8	80.6		102967	116247	116333	90364.6	97540.3	99777.8	100022	93503.6	116356	80706	92513.2	77581.8
Neuropathy target esterase	Q8IY17	149.9		9275.95	0	25791.5	47891.6	22892.6	0	4036.83	38665.2	75139.9	40949.2	21050.4	0
Neuropilin-1	O14786	103.1		1.10994e+06	1.14111e+06	1.2439e+06	1.10431e+06	1.14415e+06	1.21659e+06	1.16155e+06	1.262e+06	1.27755e+06	1.03227e+06	1.65812e+06	1.05918e+06
Neuroplastin	Q9Y639	44.4		372300	362716	466333	355354	430489	459847	417345	462323	501906	425034	701709	815031
Neutral alpha-glucosidase AB	Q14697	106.8		3.76706e+07	3.34375e+07	3.8709e+07	3.70805e+07	3.06148e+07	4.44356e+07	3.33909e+07	3.13505e+07	3.57429e+07	4.6229e+07	5.56672e+07	3.93884e+07
Neutral amino acid transporter B(0)	Q15758	56.6		570984	608551	632267	531544	537807	764087	495441	492489	603706	680396	863639	673975
Neutral cholesterol ester hydrolase 1	Q6PIU2	45.8		9.64992e+06	1.02213e+07	1.09609e+07	9.49087e+06	8.56251e+06	1.16247e+07	9.72233e+06	9.17443e+06	1.00096e+07	1.12536e+07	1.58247e+07	1.19072e+07
Nexilin	Q0ZGT2	80.6		103770	125177	117453	68398.4	166630	42589.6	80852.7	73411.1	115341	0	66380.7	131252
NFATC2-interacting protein	Q8NCF5	45.8		68657.4	82311.4	46954	71219	69888.5	32032	63954.5	62178.3	69925.7	53301.8	0	0
NFU1 iron-sulfur cluster scaffold homolog, mitochondrial	Q9UMS0	28.4		432568	519939	551837	513140	524019	422846	555282	583381	540344	438545	624698	533398
NHL repeat-containing protein 2	Q8NBF2	79.4		264922	233341	313039	209340	101821	278184	308184	308847	237625	80708.1	259615	174471
NHP2-like protein 1	P55769	14.2		369296	393301	440511	436721	222375	433516	199692	262932	311521	287090	304623	292764
Niban-like protein 1	Q96TA1	84.1		1.55256e+07	1.49005e+07	1.56209e+07	1.55516e+07	1.30904e+07	1.63918e+07	1.30004e+07	1.31542e+07	1.41104e+07	1.37818e+07	1.42944e+07	1.14545e+07
Nicalin	Q969V3	62.9		360067	220929	214405	292272	194678	236177	198948	217870	243062	337800	315305	264202
Nicastrin	Q92542	78.4	Acetyl [N-Term]	226967	225755	129557	274338	116263	156597	188411	148907	180461	189964	99787.6	146331
Nicotinamide N-methyltransferase	P40261	29.6		344888	270496	378861	351530	221724	546705	218790	293126	263821	295346	298888	302464
Nicotinamide phosphoribosyltransferase	P43490	55.5	Acetyl [N-Term]	1.20016e+07	9.30852e+06	1.06229e+07	1.14052e+07	8.21501e+06	1.20992e+07	8.09816e+06	7.12438e+06	7.96897e+06	1.40037e+07	1.39056e+07	9.64737e+06
Niemann-Pick C1 protein	O15118	142.1		106124	88432.8	115255	80569.8	95724.5	78605.6	0	87075.9	0	118862	119455	133242
NIF3-like protein 1	Q9GZT8	41.9		422110	246776	610816	412020	337906	539596	413782	530138	529231	415745	516433	320306
Nitric oxide synthase-interacting protein	Q9Y314	33.2		113364	55255	34735.9	89688.1	0	61684.4	58204.9	35901.3	53347.9	41320.3	0	0
N-myc-interactor	Q13287	35		179871	153753	100828	135264	121398	197674	62267.6	158355	208364	63460.3	191829	239623
Nodal modulator 2	Q5JPE7	139.4		925554	852801	1.03518e+06	855997	758614	1.19606e+06	752324	953293	940378	1.0542e+06	1.61598e+06	1.13238e+06
Non-histone chromosomal protein HMG-14	P05114	10.7		215350	217061	292641	144696	358933	107022	247949	364967	284670	41079.1	244185	255239
Non-POU domain-containing octamer-binding protein	Q15233	54.2		1.36256e+07	1.14713e+07	4.31655e+06	1.47238e+07	9.41462e+06	705216	1.08257e+07	679423	1.27846e+06	8.30563e+06	586134	726577
Non-specific lipid-transfer protein	P22307	59		3.09559e+06	2.93669e+06	3.16724e+06	3.45804e+06	2.85798e+06	3.57649e+06	3.427e+06	3.71441e+06	3.15017e+06	3.86489e+06	3.96285e+06	3.15894e+06
NSFL1 cofactor p47	Q9UNZ2	40.5		9.11694e+06	1.01856e+07	1.15359e+07	8.22693e+06	1.3725e+07	1.00775e+07	1.34516e+07	1.61475e+07	1.57629e+07	9.07694e+06	9.7204e+06	1.37153e+07
N-terminal Xaa-Pro-Lys N-methyltransferase 1	Q9BV86	25.4		62484.3	48873.8	64544.3	69123.5	43192.3	55213.1	41849.6	46297.2	41018.3	45746.4	0	15946.3
Nuclear autoantigenic sperm protein	P49321	85.2		2.65321e+07	2.8152e+07	4.1386e+07	2.88215e+07	2.84696e+07	3.63077e+07	4.34593e+07	4.56114e+07	4.80419e+07	2.70506e+07	3.16489e+07	5.2368e+07
Nuclear cap-binding protein subunit 1	Q09161	91.8		1.42664e+06	885598	1.28109e+06	1.31899e+06	793931	1.41684e+06	879735	1.00827e+06	1.20951e+06	819359	1.00439e+06	681138
Nuclear distribution protein nudE homolog 1	Q9NXR1	38.8		73454.6	52369.5	62026.2	62854.8	85729.2	70721.8	72929.2	74026.2	79408.5	58627.2	63891.4	66893.2
Nuclear factor NF-kappa-B p105 subunit	P19838	105.3		70860.6	0	53949.3	66930.5	0	47321.9	37199.6	35274.2	54685.8	70410	36124.3	28196.7
Nuclear fragile X mental retardation-interacting protein 2	Q7Z417	76.1		706771	457641	249340	721803	563740	0	377562	86091	115332	809623	0	97471.7
Nuclear inhibitor of protein phosphatase 1	Q12972	38.5		0	0	0	0	0	0	0	0	0	0	0	0
Nuclear migration protein nudC	Q9Y266	38.2		1.09994e+07	1.57604e+07	1.63375e+07	1.23378e+07	2.01652e+07	1.4254e+07	1.82165e+07	2.09189e+07	2.24097e+07	1.27926e+07	1.33287e+07	2.32133e+07
Nuclear mitotic apparatus protein 1	Q14980	238.1		1.0693e+06	1.42372e+06	799859	1.1022e+06	661021	942677	860575	740035	755420	792950	225971	616481
Nuclear pore complex protein Nup107	P57740	106.3		230451	171009	162110	123388	73655.3	146408	166238	325607	163373	82245.7	59731.7	14062.5
Nuclear pore complex protein Nup133	Q8WUM0	128.9		179727	63371.3	152859	186341	68208.7	175442	107848	121538	161624	89974.1	0	26350.9
Nuclear pore complex protein Nup153	P49790	153.8		75631.6	59925.9	34420.6	38472.3	0	30820.5	35356.7	0	42345.9	0	0	0
Nuclear pore complex protein Nup155	O75694	155.1		1.02646e+06	774506	727393	925410	644776	667593	515422	541839	695302	379410	130806	197580
Nuclear pore complex protein Nup160	Q12769	162		81946.4	76707.4	74973.4	61302.3	0	73218.6	0	76416.4	44749.9	13678	0	27329.5
Nuclear pore complex protein Nup214	P35658	213.5		51221.8	0	0	30691.9	0	0	0	0	0	0	0	0
Nuclear pore complex protein Nup50	Q9UKX7	50.1		68027.2	54300.5	0	109605	128504	66691.7	87021.8	104506	75390.7	0	178911	0
Nuclear pore complex protein Nup85	Q9BW27	75		143334	94280.6	72121	80806.4	0	81898.9	87306.1	64813.4	81987.8	0	0	52610.1
Nuclear pore complex protein Nup88	Q99567	83.5		68086.4	95804.6	0	80617.6	57868.4	40462.6	66722.2	0	48497.1	0	0	0
Nuclear pore complex protein Nup93	Q8N1F7	93.4		437544	444801	413250	357104	412339	341498	274134	338709	276469	198184	302672	243996
Nuclear pore complex protein Nup98-Nup96	P52948	197.5		0	0	0	0	0	0	0	0	0	0	0	0
Nuclear pore glycoprotein p62	P37198	53.2		46470.6	60893.2	56882.5	41464.9	33443.7	33275.4	46172.7	0	31587	29138.7	0	0
Nuclear protein localization protein 4 homolog	Q8TAT6	68.1		1.49382e+06	1.03018e+06	942428	1.64228e+06	1.05565e+06	1.20075e+06	1.18426e+06	1.07254e+06	1.20944e+06	1.2631e+06	594381	480547
Nuclear receptor 2C2-associated protein	Q86WQ0	15.9		0	0	93767	0	112804	65432	58356.6	100936	113007	0	0	54455.6
Nuclear receptor coactivator 5	Q9HCD5	65.5		180022	239924	165688	202982	210052	0	47564.6	0	0	0	0	0
Nuclear receptor-binding protein	Q9UHY1	59.8		396136	387677	380246	378630	314704	603639	358789	437870	300997	563440	585508	569430
Nuclear receptor-interacting protein 1	P48552	126.9		187629	171373	132821	187397	0	164423	259270	239153	169943	149709	120897	169833
Nuclear transcription factor Y subunit alpha	P23511	36.9		68373.6	72601.5	52220.6	61123.1	79948.5	52541.1	77066.3	61358.7	90661.2	60213.4	31598.3	56206.5
Nuclear transcription factor Y subunit gamma	Q13952	50.3		12683.8	0	0	5164.77	0	22267.8	8626.27	22441.1	12266	13444.2	0	16524.1
Nuclease-sensitive element-binding protein 1	P67809	35.9		3.9292e+07	5.14803e+07	3.47587e+07	3.61867e+07	7.48847e+07	3.83763e+07	7.54602e+07	6.98368e+07	6.28635e+07	4.32699e+07	2.70158e+07	5.64264e+07
Nucleobindin-1	Q02818	53.8		1.63905e+06	1.69327e+06	2.12482e+06	1.64361e+06	2.18255e+06	1.53988e+06	2.23014e+06	2.19376e+06	2.28397e+06	1.48407e+06	1.56533e+06	2.03561e+06
Nucleobindin-2	P80303	50.2		1.87902e+06	1.77605e+06	2.19265e+06	1.47129e+06	2.11543e+06	1.81061e+06	2.29501e+06	2.97806e+06	3.01439e+06	1.49416e+06	2.02989e+06	2.83301e+06
Nucleolar GTP-binding protein 1	Q9BZE4	73.9		0	0	0	0	0	0	0	0	0	0	0	0
Nucleolar protein 58	Q9Y2X3	59.5		131839	118113	143553	83857.9	69169.8	130599	0	87414.6	99677.1	86972.2	41340.4	52657.6
Nucleolar RNA helicase 2	Q9NR30	87.3		1.27784e+06	1.47733e+06	1.31262e+06	1.18281e+06	1.11279e+06	1.07865e+06	642531	618402	1.26716e+06	465834	501753	595688
Nucleolar transcription factor 1	P17480	89.4		312325	404689	321306	344177	434774	341616	317493	386811	423249	214838	226632	199036
Nucleolin	P19338	76.6		6.97836e+07	9.04712e+07	8.83661e+07	6.68563e+07	1.13418e+08	8.01128e+07	9.58585e+07	1.28757e+08	1.17466e+08	6.33357e+07	8.87785e+07	1.16343e+08
Nucleolysin TIAR	Q01085	41.6		1.61199e+06	1.56142e+06	922341	1.76373e+06	1.24606e+06	753084	1.21316e+06	739555	915894	1.18805e+06	281457	341998
Nucleophosmin	P06748	32.6		9.53543e+07	1.21166e+08	1.17728e+08	9.9535e+07	1.44636e+08	1.03131e+08	1.23329e+08	1.58899e+08	1.49729e+08	6.81037e+07	7.38408e+07	1.19967e+08
Nucleoporin Nup37	Q8NFH4	36.7		142889	89606.4	0	106820	104854	0	94793.5	80330.7	53165.6	0	0	0
Nucleoporin Nup43	Q8NFH3	42.1		407446	394888	470328	338817	288635	297161	458116	662832	494250	132248	169249	228867
Nucleoporin NUP53	Q8NFH5	34.8		110113	131691	57992.5	73784.5	80002.8	30153.4	112522	53415.8	0	65081.7	0	26226.9
Nucleoporin SEH1	Q96EE3	39.6		243436	603537	640815	496231	409919	584669	198688	651146	693294	150440	317701	301073
Nucleoprotein TPR	P12270	267.1		3.84577e+06	4.70238e+06	3.80385e+06	3.94497e+06	4.37262e+06	2.81298e+06	4.78331e+06	4.69472e+06	4.24695e+06	2.8813e+06	1.30936e+06	3.02688e+06
Nucleoredoxin	Q6DKJ4	48.4		1.20282e+06	1.01565e+06	1.33585e+06	1.38298e+06	1.00199e+06	1.33762e+06	1.21651e+06	1.17286e+06	1.21632e+06	1.17538e+06	1.11483e+06	965006
Nucleoside diphosphate kinase A	P15531	17.1		6.31413e+07	6.9654e+07	7.06037e+07	7.00576e+07	1.19965e+08	7.8744e+07	5.77138e+07	8.89042e+07	7.19908e+07	7.14946e+07	7.58836e+07	1.08976e+08
Nucleoside diphosphate kinase B	P22392	17.3		1.17879e+07	1.61823e+07	1.32024e+07	1.40352e+07	2.38646e+07	1.94861e+07	1.12208e+07	1.90433e+07	1.92525e+07	1.54088e+07	2.05946e+07	2.73254e+07
Nucleosome assembly protein 1-like 1	P55209	45.3		2.9999e+07	3.07666e+07	3.24947e+07	2.96378e+07	2.98781e+07	3.55625e+07	2.64173e+07	3.09735e+07	3.19742e+07	3.0628e+07	3.41748e+07	2.91238e+07
Nucleosome assembly protein 1-like 4	Q99733	42.8		4.69132e+06	4.47682e+06	5.18256e+06	5.11028e+06	3.78836e+06	5.65775e+06	5.22982e+06	4.75085e+06	4.91462e+06	5.18309e+06	5.02098e+06	4.64092e+06
NudC domain-containing protein 1	Q96RS6	66.7		363229	396426	488974	427790	444092	607920	398546	315073	568098	413810	447171	331046
NudC domain-containing protein 2	Q8WVJ2	17.7		563515	507226	667837	590078	418908	629519	541779	644453	805080	368692	418679	563083
NudC domain-containing protein 3	Q8IVD9	40.8		761433	594839	832158	605673	558199	917838	520646	704652	861920	614281	618612	658058
Obg-like ATPase 1	Q9NTK5	44.7		1.43654e+07	1.48656e+07	1.66543e+07	1.40827e+07	1.18178e+07	1.56496e+07	1.28966e+07	1.47945e+07	1.6611e+07	1.49873e+07	1.51772e+07	1.26384e+07
OCIA domain-containing protein 1	Q9NX40	27.6		552565	624444	632677	577992	407170	719615	601684	580254	608847	575541	861439	746784
OCIA domain-containing protein 2	Q56VL3	16.9		226972	243245	271036	227907	258713	305630	142947	190258	183238	108498	275677	186319
Oligoribonuclease, mitochondrial	Q9Y3B8	26.8		1.35336e+06	1.50192e+06	1.9281e+06	1.21215e+06	2.75085e+06	1.70506e+06	2.37484e+06	2.44265e+06	2.51279e+06	1.23911e+06	2.03898e+06	2.23627e+06
Omega-amidase NIT2	Q9NQR4	30.6		363456	376111	526841	502090	688077	566881	474352	510116	442013	492494	613239	540962
Opioid growth factor receptor	Q9NZT2	73.3		569889	431126	532621	580361	478397	505873	562748	538843	595418	414998	421324	423877
Optineurin	Q96CV9	65.9		0	0	0	49945.8	42419.6	0	0	0	45972.7	0	0	0
Origin recognition complex subunit 3	Q9UBD5	82.2		23726.9	0	7727.48	0	9461.43	16709.6	12953.2	16549.8	10511.2	11144.6	8059.36	0
Origin recognition complex subunit 4	O43929	50.3		0	0	0	0	0	0	0	0	0	0	0	0
Ornithine aminotransferase, mitochondrial	P04181	48.5		1.78408e+06	1.42522e+06	1.4383e+06	1.84301e+06	1.28551e+06	1.81559e+06	1.62094e+06	1.46466e+06	1.99924e+06	1.67781e+06	1.75572e+06	1.44824e+06
Osteoclast-stimulating factor 1	Q92882	23.8		634014	526054	425963	457353	388555	575245	650323	625124	644961	886961	1.03037e+06	497379
Overexpressed in colon carcinoma 1 protein	Q8TAD7	6.4		0	0	0	0	0	0	0	0	0	0	0	0
Oxygen-dependent coproporphyrinogen-III oxidase, mitochondrial	P36551	50.1		3.35418e+06	3.19962e+06	3.4576e+06	4.1421e+06	2.94812e+06	3.58016e+06	3.18162e+06	2.71851e+06	2.96182e+06	3.53157e+06	3.95891e+06	2.66693e+06
Oxysterol-binding protein 1	P22059	89.4		1.19744e+06	939252	822216	1.08413e+06	539246	748070	1.11517e+06	461015	835773	1.01527e+06	815524	434032
Oxysterol-binding protein 2	Q969R2	101.2		74887.8	67637.9	104638	20178.4	82684	96615.9	66004.3	84163.1	86261.3	90108	95255	75246
Oxysterol-binding protein-related protein 10	Q9BXB5	83.9		42075.7	47208.3	58978.3	46274.9	21613.1	54482	40279.4	0	16504.8	45352.4	39392.6	17096
Oxysterol-binding protein-related protein 3	Q9H4L5	101.2		252255	246280	160828	280939	160042	226288	217574	243533	218473	147042	127270	31567.5
Oxysterol-binding protein-related protein 8	Q9BZF1	101.1		586949	494110	500120	620761	386118	542302	498106	371949	511737	358869	269442	299704
Pachytene checkpoint protein 2 homolog	Q15645	48.5		2.51536e+06	2.19608e+06	2.14809e+06	2.5306e+06	1.84991e+06	2.0959e+06	1.77784e+06	1.72116e+06	1.90939e+06	2.37988e+06	2.24933e+06	1.86628e+06
Paired amphipathic helix protein Sin3a	Q96ST3	145.1		0	0	0	0	0	0	0	0	0	0	0	0
Palladin	Q8WX93	150.5		1.01325e+06	1.03594e+06	434523	824901	744587	134751	895636	494157	474148	582146	59885.6	156162
Palmitoyl-protein thioesterase 1	P50897	34.2		466099	2.23476e+06	1.06695e+06	474800	1.12765e+06	910486	477256	817539	693675	343655	712039	1.11476e+06
Pantothenate kinase 2, mitochondrial	Q9BZ23	62.6		73856.5	43840.9	63859.4	64597.7	46339.9	65752.5	68166.5	44423.8	108731	53145.2	37775.2	72713
Paraneoplastic antigen Ma2	Q9UL42	41.5		0	0	0	0	0	19010.7	21457.5	0	0	22830.7	0	0
Paraspeckle component 1	Q8WXF1	58.7		71941.2	52854	0	63055.6	0	0	40406.6	0	0	58523.4	0	0
Parathymosin	P20962	11.5		6.26715e+06	8.57489e+06	8.00072e+06	7.36838e+06	9.65404e+06	6.46624e+06	1.22168e+07	1.10548e+07	9.83559e+06	5.43171e+06	4.49841e+06	6.79441e+06
Partner of Y14 and mago	Q9BRP8	22.6		303508	401590	512991	236855	426893	356146	453246	511647	547739	253880	328398	465949
Paxillin	P49023	64.5	Acetyl [N-Term]	3.11649e+06	2.57416e+06	2.9825e+06	2.85556e+06	2.30555e+06	2.06418e+06	2.93378e+06	2.29153e+06	3.45625e+06	2.16644e+06	1.15005e+06	1.53725e+06
PAXIP1-associated glutamate-rich protein 1	Q9BTK6	27.7		0	0	0	0	97960.3	50273.4	0	0	104547	0	0	0
PC4 and SFRS1-interacting protein	O75475	60.1		1.09753e+06	598371	777040	1.07278e+06	1.16347e+06	600480	1.12219e+06	1.01834e+06	898052	1.03898e+06	333100	632281
PDZ and LIM domain protein 1	O00151	36		3.19447e+06	5.11727e+07	2.64454e+06	2.97697e+06	2.33677e+06	2.40204e+06	3.29287e+06	2.98323e+06	3.475e+06	3.02371e+06	2.22987e+06	2.31873e+06
PDZ and LIM domain protein 2	Q96JY6	37.4		0	42867.8	40736	82077.7	0	38001.5	86260	0	61572.3	33322.2	0	0
PDZ and LIM domain protein 4	P50479	35.4		87777.6	56343.3	34166.1	91083.6	0	0	118341	0	49168.1	53408	0	0
PDZ and LIM domain protein 5	Q96HC4	63.9		1.68792e+06	1.41037e+06	887471	1.77552e+06	861103	878124	1.43755e+06	764793	997665	1.21252e+06	212443	461229
PDZ and LIM domain protein 7	Q9NR12	49.8		2.29616e+06	1.77883e+06	1.31147e+06	2.20988e+06	1.65229e+06	593418	1.8973e+06	778206	587296	1.30161e+06	193522	203563
PDZ domain-containing protein 11	Q5EBL8	16.1		290731	402566	350193	356341	487687	195351	330114	462691	309732	292632	198214	204620
PDZ domain-containing protein GIPC1	O14908	36		1.55206e+06	1.56296e+06	1.42543e+06	1.57832e+06	1.29977e+06	1.39665e+06	1.54133e+06	1.88958e+06	2.13787e+06	1.20068e+06	1.04454e+06	1.1968e+06
Peflin	Q9UBV8	30.4		162027	114202	40750.4	180745	110308	0	149980	26764.3	51460.6	138246	25316.7	40779.6
Peptidase M20 domain-containing protein 2	Q8IYS1	47.7		141425	161522	95720.8	172108	0	189808	127238	200101	237355	126391	124510	0
Peptidyl-prolyl cis-trans isomerase A	P62937	18		1.38982e+08	1.38036e+08	1.52576e+08	1.43485e+08	1.45858e+08	1.58866e+08	1.42486e+08	1.41171e+08	1.4975e+08	1.38885e+08	1.58323e+08	1.21954e+08
Peptidyl-prolyl cis-trans isomerase B	P23284	23.7		1.98096e+07	2.0842e+07	2.57945e+07	1.83304e+07	2.80499e+07	2.3947e+07	1.99339e+07	2.81389e+07	2.72164e+07	2.08631e+07	3.30171e+07	3.21203e+07
Peptidyl-prolyl cis-trans isomerase C	P45877	22.7		318089	194699	346623	271541	426333	318868	306447	203080	209358	314161	334131	195496
Peptidyl-prolyl cis-trans isomerase CWC27 homolog	Q6UX04	53.8		0	63581.6	79191.3	86587	0	89518.7	108714	87635.2	71737.8	30188.6	51499.8	64830.6
Peptidyl-prolyl cis-trans isomerase D	Q08752	40.7		264900	313964	199307	278629	190494	308253	298443	255262	227013	276123	294096	235925
Peptidyl-prolyl cis-trans isomerase E	Q9UNP9	33.4		137677	89071.2	236726	149419	128622	166473	230538	189384	266706	81950.9	111045	253887
Peptidyl-prolyl cis-trans isomerase F, mitochondrial	P30405	22		221516	159724	197117	189743	196970	227941	233739	194291	202551	265999	313023	264814
Peptidyl-prolyl cis-trans isomerase FKBP10	Q96AY3	64.2		1.42153e+06	1.45244e+06	2.03667e+06	1.39845e+06	2.33831e+06	1.86303e+06	1.6847e+06	2.23255e+06	2.02785e+06	1.42407e+06	1.69665e+06	2.25021e+06
Peptidyl-prolyl cis-trans isomerase FKBP1A	P62942	11.9		5.22339e+06	5.51683e+06	6.62772e+06	5.63646e+06	1.05784e+07	7.14174e+06	8.46303e+06	8.07276e+06	7.358e+06	6.07312e+06	6.72262e+06	9.13988e+06
Peptidyl-prolyl cis-trans isomerase FKBP2	P26885	15.6		1.5075e+06	1.67099e+06	2.04366e+06	1.3075e+06	2.74214e+06	1.51992e+06	2.47646e+06	2.72489e+06	2.19038e+06	1.67126e+06	2.25166e+06	2.64993e+06
Peptidyl-prolyl cis-trans isomerase FKBP3	Q00688	25.2		6.13247e+06	5.8695e+06	7.26517e+06	6.29359e+06	6.01446e+06	6.58381e+06	8.52315e+06	9.75525e+06	9.11605e+06	6.22175e+06	6.65191e+06	7.86715e+06
Peptidyl-prolyl cis-trans isomerase FKBP4	Q02790	51.8		8.45212e+06	8.85198e+06	8.50268e+06	9.47678e+06	8.81134e+06	1.03128e+07	7.44181e+06	9.19294e+06	9.92678e+06	1.20373e+07	1.25345e+07	1.42095e+07
Peptidyl-prolyl cis-trans isomerase FKBP7	Q9Y680	30		54668.3	62110.8	82463.9	62469	106887	57480.1	110696	307729	87432.8	104723	245496	185444
Peptidyl-prolyl cis-trans isomerase FKBP8	Q14318	44.5		778599	562243	779129	676018	489897	711802	633204	608309	727903	289334	250466	209905
Peptidyl-prolyl cis-trans isomerase FKBP9	O95302	63		697436	826312	934608	582779	1.03931e+06	777326	914610	1.09511e+06	891892	736292	1.03922e+06	995380
Peptidyl-prolyl cis-trans isomerase H	O43447	19.2		247716	225509	253079	221353	154536	221594	256723	238997	239776	119138	116536	136168
Peptidyl-prolyl cis-trans isomerase NIMA-interacting 1	Q13526	18.2		721271	322570	487443	690409	214173	539725	797288	832360	484736	773818	609328	456383
Peptidyl-prolyl cis-trans isomerase NIMA-interacting 4	Q9Y237	13.8		2.37702e+06	2.64989e+06	3.6586e+06	2.18223e+06	2.6658e+06	2.59094e+06	3.61464e+06	4.15845e+06	4.22147e+06	2.15458e+06	2.59296e+06	3.83431e+06
Peptidyl-prolyl cis-trans isomerase-like 1	Q9Y3C6	18.2		46845.3	60388.6	0	53497.5	0	33555	93863	0	0	52848.8	0	0
Peptidyl-tRNA hydrolase 2, mitochondrial	Q9Y3E5	19.2		704247	586141	704658	692159	436561	645446	475522	536530	523671	745105	483435	574043
Perilipin-3	O60664	47		2.32347e+07	2.0014e+07	2.33821e+07	2.19574e+07	1.67589e+07	2.70528e+07	2.35652e+07	2.12532e+07	2.59943e+07	2.23069e+07	2.33582e+07	2.2252e+07
Periodic tryptophan protein 1 homolog	Q13610	55.8		430922	663493	614327	417990	502216	350778	601133	624150	816753	329931	261817	247713
Periostin	Q15063	93.3		0	0	0	0	0	0	0	0	0	0	0	0
Periplakin	O60437	204.6		93796.3	64647.3	127691	130415	10348.1	127333	96535.5	0	99145.3	115187	38268.3	36056
Peroxiredoxin-1	Q06830	22.1		7.05748e+07	7.23852e+07	8.29443e+07	6.71104e+07	9.00184e+07	7.66602e+07	8.54034e+07	8.27984e+07	8.65113e+07	5.79376e+07	7.01632e+07	7.59957e+07
Peroxiredoxin-2	P32119	21.9		5.3312e+06	5.85778e+06	6.96842e+06	5.52843e+06	6.55982e+06	6.53168e+06	6.22612e+06	7.64861e+06	6.84432e+06	5.38662e+06	6.19835e+06	8.51022e+06
Peroxiredoxin-4	Q13162	30.5		55671.1	183385	125644	173772	169514	159883	172957	178367	157171	133054	185551	205542
Peroxiredoxin-5, mitochondrial	P30044	22.1		5.71181e+06	5.88506e+06	1.06579e+07	5.23672e+06	5.65595e+06	1.01402e+07	7.0421e+06	8.72125e+06	8.74684e+06	5.28966e+06	7.36093e+06	8.40326e+06
Peroxiredoxin-6	P30041	25		2.47117e+07	2.00854e+07	2.4583e+07	2.44995e+07	2.13901e+07	2.53334e+07	2.08664e+07	2.09756e+07	2.07523e+07	2.37274e+07	2.77412e+07	2.48178e+07
Peroxisomal acyl-coenzyme A oxidase 1	Q15067	74.4		0	0	0	0	52874.9	50915	0	70531.2	0	54496.1	35651.6	0
Peroxisomal biogenesis factor 19	P40855	32.8		371271	307697	430214	348937	271353	368279	329843	417736	567376	352859	334864	485666
Peroxisomal membrane protein PEX14	O75381	41.2		0	18929.8	64964.3	0	40552.8	52059.4	34720.6	40139.5	59439	0	0	0
Peroxisomal multifunctional enzyme type 2	P51659	79.6		3.24034e+06	3.23762e+06	4.07672e+06	3.4493e+06	3.13574e+06	3.80053e+06	3.38685e+06	3.31969e+06	3.42047e+06	3.38782e+06	4.58468e+06	3.58133e+06
Persulfide dioxygenase ETHE1, mitochondrial	O95571	27.9		197486	120262	124946	171102	166428	161173	151671	199365	157415	111228	174416	116674
Pescadillo homolog	O00541	68		254913	360779	287759	349082	166169	296666	326014	210025	251298	238031	99210.9	152619
PEST proteolytic signal-containing nuclear protein	Q8WW12	18.9		2.17668e+06	1.862e+06	2.67283e+06	1.71908e+06	3.66771e+06	2.19266e+06	2.23473e+06	3.28725e+06	3.27658e+06	2.16073e+06	2.14304e+06	3.9346e+06
Phenylalanine--tRNA ligase alpha subunit	Q9Y285	57.5		4.44966e+06	3.52765e+06	3.5272e+06	4.23173e+06	3.20951e+06	4.04947e+06	3.73408e+06	3.21169e+06	3.6504e+06	4.31979e+06	4.01238e+06	3.29626e+06
Phenylalanine--tRNA ligase beta subunit	Q9NSD9	66.1		6.02608e+06	5.27666e+06	5.23586e+06	5.88523e+06	3.96187e+06	5.67522e+06	4.20142e+06	4.00485e+06	4.78615e+06	5.48066e+06	5.75915e+06	4.24053e+06
Phosducin-like protein 3	Q9H2J4	27.6		397914	344160	554111	373788	326371	450798	348569	473348	663897	182429	313586	689001
Phosphate carrier protein, mitochondrial	Q00325	40.1		1.58423e+07	1.48682e+07	1.29112e+07	1.68643e+07	1.16028e+07	1.33209e+07	1.01755e+07	1.12566e+07	1.29725e+07	1.26404e+07	1.19399e+07	1.28427e+07
Phosphatidate cytidylyltransferase 2	O95674	51.4		115818	92415.9	100516	92040.6	0	124403	68965.7	69661.4	97216.9	122247	115271	99503.3
Phosphatidylethanolamine-binding protein 1	P30086	21		1.87694e+07	2.10428e+07	2.38128e+07	1.93262e+07	4.12879e+07	2.12833e+07	3.11412e+07	3.63988e+07	3.45285e+07	1.96654e+07	2.299e+07	3.37473e+07
Phosphatidylinositide phosphatase SAC1	Q9NTJ5	66.9		258996	173406	286259	309035	148197	209173	245266	147783	253353	176040	154504	250801
Phosphatidylinositol 5-phosphate 4-kinase type-2 gamma	Q8TBX8	47.3		117916	74123.8	176713	168294	140971	176266	142962	127821	172188	190245	111485	194926
Phosphatidylinositol transfer protein alpha isoform	Q00169	31.8		162955	108620	185828	181007	66632.9	204774	143466	61838	171771	174102	251028	95610.8
Phosphatidylinositol transfer protein beta isoform	P48739	31.5		608158	736986	801216	821964	745229	815510	661404	619075	968928	784019	876702	826724
Phosphatidylinositol-binding clathrin assembly protein	Q13492	70.7		1.22093e+06	991365	554608	1.13766e+06	825611	253196	808515	334797	379331	1.34219e+06	161747	295265
Phosphatidylserine synthase 2	Q9BVG9	56.2		0	0	0	0	0	0	0	0	0	0	0	0
Phosphoacetylglucosamine mutase	O95394	59.8		921973	905677	891016	1.23359e+06	723521	993590	828797	616615	804021	910278	983661	516878
Phosphoglucomutase-1	P36871	61.4		3.43552e+06	2.69892e+06	3.33136e+06	3.60223e+06	2.10236e+06	3.9677e+06	3.29514e+06	2.52991e+06	2.82372e+06	3.91294e+06	3.64894e+06	3.08618e+06
Phosphoglucomutase-2	Q96G03	68.2		1.76755e+06	1.2377e+06	2.6822e+06	1.99638e+06	1.63776e+06	2.76532e+06	1.46873e+06	1.82372e+06	1.50906e+06	1.78658e+06	2.40052e+06	2.03311e+06
Phosphoglycerate kinase 1	P00558	44.6		7.50544e+07	6.33437e+07	7.58489e+07	7.61118e+07	5.87377e+07	8.17278e+07	6.56472e+07	6.0803e+07	6.74285e+07	7.65011e+07	8.19489e+07	6.36518e+07
Phosphoglycerate mutase 1	P18669	28.8		2.4777e+07	2.77534e+07	2.7552e+07	2.50347e+07	4.60442e+07	2.44593e+07	4.20113e+07	4.77916e+07	4.23245e+07	2.4789e+07	2.57402e+07	3.83407e+07
Phospholipase A-2-activating protein	Q9Y263	87.1		211785	129200	126676	266133	3674.83	227507	179880	0	144853	172211	0	34301.4
Phospholipid hydroperoxide glutathione peroxidase, mitochondrial	P36969	22.2		734247	808994	1.08831e+06	634209	896414	1.0252e+06	953487	1.149e+06	1.08765e+06	245927	413764	634081
Phospholipid scramblase 1	O15162	35		52764.3	0	47037.2	38797.4	0	59947	0	0	0	23747.7	0	0
Phospholysine phosphohistidine inorganic pyrophosphate phosphatase	Q9H008	29.1		28365.9	0	45562.9	12323	18202.3	42453.2	0	42444.5	0	18684.2	35028.1	38023.4
Phosphomannomutase 2	O15305	28.1		726690	592252	512368	721916	449593	581347	579926	427034	472095	725074	573074	429312
Phosphomevalonate kinase	Q15126	22		269906	229910	224830	291722	147228	290544	252570	141676	242694	231662	93018.2	126928
Phosphopantothenate--cysteine ligase	Q9HAB8	34		677891	515080	818480	525336	922130	569740	906124	953470	812749	551658	685177	844553
Phosphoribosyl pyrophosphate synthase-associated protein 1	Q14558	39.4		62300.6	34306.6	42864.5	40437.1	28839.6	43632.2	39120.2	39716.5	54503.3	72658.1	40956.6	58371.3
Phosphoribosyl pyrophosphate synthase-associated protein 2	O60256	40.9		297093	441147	491750	594824	410808	509549	472181	347068	505049	650475	478708	383566
Phosphoribosylformylglycinamidine synthase	O15067	144.6		1.17291e+06	1.03074e+06	1.11442e+06	1.22763e+06	791709	1.02556e+06	1.0129e+06	770032	998966	1.03674e+06	1.11781e+06	532137
Phosphorylated adapter RNA export protein	Q9H814	44.4		242648	211947	118450	240425	380179	317883	328449	366515	316127	240464	227007	293728
Phosphoserine aminotransferase	Q9Y617	40.4		2.30824e+06	2.46496e+06	3.03188e+06	2.49421e+06	3.82033e+06	3.72243e+06	2.59675e+06	2.15277e+06	2.68846e+06	2.60958e+06	3.29907e+06	2.61891e+06
Phosphotriesterase-related protein	Q96BW5	39		0	0	0	0	0	0	0	0	0	0	0	0
Phostensin	Q6NYC8	67.9		520609	432441	402178	737303	481598	347424	484081	402632	625815	491213	144688	486686
Pigment epithelium-derived factor	P36955	46.3		68106.1	147782	161072	59293.1	242778	172873	53018.8	360472	35272.7	435133	1.08567e+06	502548
PIH1 domain-containing protein 1	Q9NWS0	32.3		0	0	0	0	0	0	0	0	0	0	0	0
Pinin	Q9H307	81.6		764548	1.0068e+06	575591	821045	971400	474251	728754	334155	628037	553983	187859	473298
Plakophilin-2	Q99959	97.4		272120	121787	181770	249324	33096	95147.8	194699	69617.1	158758	70619	0	41304.5
Plasma membrane calcium-transporting ATPase 1	P20020	138.7		1.01538e+06	958788	919355	1.03538e+06	703954	865381	744578	653514	939695	1.02434e+06	1.07317e+06	572631
Plasma membrane calcium-transporting ATPase 4	P23634	137.8		199898	155750	159681	207414	152414	237432	156900	133128	0	168633	0	211805
Plasminogen activator inhibitor 1	P05121	45		1.09397e+07	8.53062e+06	1.09097e+07	8.82222e+06	5.26453e+06	9.24493e+06	9.51492e+06	6.89531e+06	9.09498e+06	7.27857e+06	5.59143e+06	5.09577e+06
Plasminogen activator inhibitor 1 RNA-binding protein	Q8NC51	44.9		9.6836e+06	1.17666e+07	2.73432e+06	9.1673e+06	1.34896e+07	1.00135e+06	1.20351e+07	1.49344e+06	443926	8.0809e+06	835089	343207
Plasminogen activator inhibitor 2	P05120	46.6		2.18544e+07	1.59677e+07	1.94638e+07	2.08482e+07	1.48089e+07	1.74024e+07	1.71636e+07	1.14668e+07	1.43637e+07	2.8971e+07	2.88912e+07	1.97083e+07
Plastin-1	Q14651	70.2		344598	244465	358990	276014	157248	391717	236553	229474	343789	173828	270876	305264
Plastin-3	P13797	70.8	Acetyl [N-Term]	3.39289e+07	3.12736e+07	3.22148e+07	3.58071e+07	2.9051e+07	4.07131e+07	3.44027e+07	2.73047e+07	3.38362e+07	3.67348e+07	4.21155e+07	3.53514e+07
Platelet-activating factor acetylhydrolase IB subunit alpha	P43034	46.6		2.3254e+06	1.83722e+06	1.60813e+06	2.81242e+06	1.15402e+06	1.90244e+06	2.17417e+06	1.49814e+06	1.36792e+06	2.60675e+06	2.28648e+06	1.42259e+06
Platelet-activating factor acetylhydrolase IB subunit beta	P68402	25.6		1.6811e+06	1.39525e+06	1.76634e+06	1.50834e+06	1.58417e+06	2.14883e+06	1.39608e+06	2.0621e+06	2.04897e+06	1.58005e+06	1.84232e+06	1.61214e+06
Platelet-activating factor acetylhydrolase IB subunit gamma	Q15102	25.7		979888	954216	1.29248e+06	900439	901542	1.11769e+06	873718	1.16152e+06	1.01955e+06	914481	1.08468e+06	714619
Pleckstrin homology domain-containing family A member 5	Q9HAU0	127.4		1.60879e+06	4.26101e+06	1.18738e+06	5.08828e+06	2.49508e+06	4.32702e+06	5.00755e+06	3.96869e+06	5.90578e+06	639561	519701	6.48073e+06
Pleckstrin homology-like domain family B member 2	Q86SQ0	142.1		162783	180589	176023	171989	125048	77629.8	99312.4	105930	139145	52811.5	0	48732.9
Plectin	Q15149	531.5		1.13333e+08	1.14539e+08	9.65865e+07	1.24359e+08	8.77436e+07	9.69363e+07	8.1803e+07	8.41436e+07	8.72956e+07	9.754e+07	8.27526e+07	8.04696e+07
Pleiotropic regulator 1	O43660	57.2		175385	186060	110144	127542	146849	126516	157181	126381	146711	141017	32693.2	98973.8
Podocalyxin	O00592	58.6		2.73662e+06	3.32327e+06	2.54812e+06	2.52641e+06	2.75316e+06	2.75411e+06	2.36223e+06	2.62135e+06	2.2622e+06	2.88666e+06	3.74717e+06	2.71413e+06
Poliovirus receptor	P15151	45.3		67436.5	100998	133876	73759.3	76341.8	133227	116076	53159.6	133602	170152	171936	204172
Poly [ADP-ribose] polymerase 1	P09874	113		5.87532e+06	6.06556e+06	4.91884e+06	5.89464e+06	4.6841e+06	5.50333e+06	5.65619e+06	4.04555e+06	4.89407e+06	3.64782e+06	2.61608e+06	2.4864e+06
Poly [ADP-ribose] polymerase 4	Q9UKK3	192.5		92677.6	0	82686.9	125243	86164.7	108536	0	0	69743.8	81253.6	91917.7	78091.6
Poly(rC)-binding protein 1	Q15365	37.5		5.30519e+06	3.28768e+06	4.50253e+06	5.22994e+06	2.7419e+06	4.16591e+06	3.59344e+06	2.17701e+06	3.91904e+06	3.74145e+06	1.60426e+06	2.6532e+06
Poly(rC)-binding protein 2	Q15366	38.6		1.69585e+07	1.50095e+07	1.47125e+07	1.88519e+07	1.25679e+07	1.42962e+07	1.39991e+07	1.04147e+07	1.34531e+07	1.3515e+07	7.34035e+06	8.2489e+06
Poly(U)-binding-splicing factor PUF60	Q9UHX1	59.8		3.78499e+06	3.79069e+06	3.8694e+06	3.70029e+06	3.35473e+06	4.24813e+06	3.70292e+06	3.90999e+06	4.07161e+06	3.55969e+06	3.07613e+06	3.19923e+06
Polyadenylate-binding protein 1	P11940	70.6		2.70915e+07	2.85555e+07	2.0531e+07	2.81537e+07	2.10405e+07	2.46614e+07	2.13199e+07	2.07304e+07	2.26677e+07	2.56634e+07	8.63351e+06	1.62357e+07
Polyadenylate-binding protein 2	Q86U42	32.7		866658	1.11121e+06	575612	791665	941408	369074	670278	684882	495489	341922	99555.6	138466
Polyadenylate-binding protein 4	Q13310	70.7		4.42252e+06	5.4363e+06	3.84959e+06	4.48105e+06	3.76588e+06	4.45233e+06	4.09696e+06	3.60723e+06	4.17643e+06	4.3145e+06	2.02439e+06	2.95077e+06
Polyadenylate-binding protein-interacting protein 1	Q9H074	53.5		164355	148802	97670.3	140850	113624	119340	142690	105963	106603	160520	82112.4	48075.9
Polyglutamine-binding protein 1	O60828	30.5		689139	1.09268e+06	481723	733532	1.72783e+06	204900	947459	1.15104e+06	624540	687110	64240.7	287817
Polymerase delta-interacting protein 2	Q9Y2S7	42		594137	581780	793122	488380	1.05431e+06	697929	735843	1.29771e+06	876316	437094	574868	713168
Polymerase delta-interacting protein 3	Q9BY77	46.1		455664	419440	185575	374385	276690	86682.8	256489	80782	202324	167576	39851.9	83773.2
Polypeptide N-acetylgalactosaminyltransferase 2	Q10471	64.7		926546	853229	1.06633e+06	952282	832353	972222	767684	1.15535e+06	855759	1.25093e+06	2.45498e+06	1.09646e+06
Polypyrimidine tract-binding protein 1	P26599	57.2	Acetyl [N-Term]	1.66431e+07	1.59748e+07	1.3696e+07	1.48453e+07	1.50966e+07	1.49799e+07	1.31021e+07	1.37468e+07	1.24174e+07	1.39393e+07	9.09113e+06	1.03419e+07
Polypyrimidine tract-binding protein 3	O95758	59.7		0	0	55100.1	48421.1	46070.7	42952.1	41819.2	24020.3	58523.9	57789.7	0	0
Polyribonucleotide nucleotidyltransferase 1, mitochondrial	Q8TCS8	85.9		378420	433976	478357	396787	363817	442333	353596	420694	507552	293473	543500	544022
Porphobilinogen deaminase	P08397	39.3		41933.2	0	35705.7	37306.3	29451.9	62185.4	23514.8	45919.8	38074.8	39483.9	48917.2	26965.9
POTE ankyrin domain family member E	Q6S8J3	121.3		3.45332e+06	5.57644e+06	2.87984e+06	5.73172e+06	2.10379e+06	1.07853e+07	5.97043e+06	3.21972e+06	9.43968e+06	292353	0	4.73425e+06
PRA1 family protein 2	O60831	19.2		87694.2	34292.7	64957.6	57084.6	37318.5	82924.9	56425.9	65784.7	44550.9	46666.3	36127.6	52748.3
PRA1 family protein 3	O75915	21.6	Acetyl [N-Term]	903176	674715	867274	861668	711237	1.0616e+06	806677	636203	722404	938334	977320	742841
Pre-B-cell leukemia transcription factor-interacting protein 1	Q96AQ6	80.6		34252.9	14853.4	26146.4	35492.6	24855.1	25382.1	25578.3	23378.4	17895.9	29867	0	17583.5
Prefoldin subunit 1	O60925	14.2		1.83319e+06	2.34258e+06	2.75439e+06	1.87293e+06	2.96155e+06	2.05685e+06	3.18754e+06	3.14143e+06	3.26248e+06	1.80706e+06	2.46428e+06	2.93451e+06
Prefoldin subunit 2	Q9UHV9	16.6		3.82189e+06	4.22876e+06	5.15399e+06	3.16482e+06	5.24872e+06	4.10594e+06	5.97331e+06	6.83477e+06	6.10903e+06	3.54327e+06	3.93577e+06	5.72243e+06
Prefoldin subunit 3	P61758	22.6		1.95213e+06	1.58936e+06	2.46098e+06	1.64733e+06	2.60093e+06	2.15866e+06	2.87134e+06	3.16344e+06	3.16019e+06	1.56707e+06	2.16001e+06	2.9674e+06
Prefoldin subunit 4	Q9NQP4	15.3		1.63025e+06	1.99534e+06	2.43547e+06	1.42599e+06	3.06755e+06	2.11386e+06	3.14887e+06	3.29306e+06	2.79943e+06	1.46863e+06	1.85127e+06	3.08017e+06
Prefoldin subunit 5	Q99471	17.3		2.8932e+06	3.39194e+06	3.70414e+06	2.39013e+06	5.29939e+06	2.997e+06	4.49286e+06	5.13505e+06	4.45412e+06	2.64024e+06	3.26782e+06	4.30726e+06
Prefoldin subunit 6	O15212	14.6		2.13443e+06	2.33952e+06	2.95609e+06	1.81541e+06	3.60534e+06	2.41394e+06	3.15427e+06	3.79681e+06	3.18326e+06	1.90747e+06	2.40687e+06	2.94756e+06
Prelamin-A/C	P02545	74.1		1.61499e+08	2.49872e+08	1.87711e+08	1.43385e+08	2.36951e+08	1.57415e+08	2.08357e+08	2.14458e+08	1.91529e+08	1.21125e+08	1.71854e+08	2.12923e+08
Pre-mRNA 3'-end-processing factor FIP1	Q6UN15	66.5		337384	330686	180124	325840	422622	18570.7	238179	0	0	234777	0	0
Pre-mRNA-processing factor 19	Q9UMS4	55.1		2.09854e+06	1.99526e+06	1.60003e+06	2.20999e+06	1.75464e+06	1.40881e+06	1.73173e+06	1.44593e+06	1.52527e+06	2.07886e+06	333738	880999
Pre-mRNA-processing factor 40 homolog A	O75400	108.7		246846	283055	46813.3	254710	127537	0	123737	21546.6	22852.9	85211.3	0	0
Pre-mRNA-processing factor 6	O94906	106.9		665016	620688	465153	678402	480478	467225	524278	431427	454706	498022	233791	289229
Pre-mRNA-processing-splicing factor 8	Q6P2Q9	273.4		3.81602e+06	4.23774e+06	3.48685e+06	3.60777e+06	3.05917e+06	3.5842e+06	2.88618e+06	2.79863e+06	3.18159e+06	2.76502e+06	2.53137e+06	2.44067e+06
Pre-mRNA-splicing factor ATP-dependent RNA helicase DHX15	O43143	90.9		7.79344e+06	6.33049e+06	3.96974e+06	8.02933e+06	4.81757e+06	4.64921e+06	5.59081e+06	4.45161e+06	4.45244e+06	5.9625e+06	1.57525e+06	2.52936e+06
Pre-mRNA-splicing factor ATP-dependent RNA helicase DHX16	O60231	119.2		0	47973	49142.1	0	36736.7	43755.3	57598.8	45553.8	58629	24992.3	34759.3	0
Pre-mRNA-splicing factor ISY1 homolog	Q9ULR0	33		148725	76779.9	162716	129779	146002	152996	151367	215225	179469	116373	89629.5	147823
Pre-mRNA-splicing factor SPF27	O75934	26.1		138147	0	92920.8	167934	0	83240.1	80996	22705.2	122040	131490	18459.9	143475
Prenylcysteine oxidase 1	Q9UHG3	56.6		1.84201e+06	1.51539e+06	1.68667e+06	1.50497e+06	1.26644e+06	1.25581e+06	1.74569e+06	1.20186e+06	967335	1.82769e+06	2.69943e+06	1.31012e+06
pre-rRNA processing protein FTSJ3	Q8IY81	96.5		0	181580	0	66990.6	0	81703.3	0	187458	56234.6	0	0	39171.6
Pre-rRNA-processing protein TSR1 homolog	Q2NL82	91.8		214377	329097	165973	205871	269921	136170	186936	178306	165280	204136	33490.2	118296
Pre-rRNA-processing protein TSR2 homolog	Q969E8	20.9		87692.5	66882.1	81642.7	62975.9	85820.3	80353.6	88492.1	79497.3	115441	95934.8	81184.8	69793.2
Presequence protease, mitochondrial	Q5JRX3	117.3		625287	651617	856008	724175	580308	943240	510775	674686	870506	595557	544545	620851
PRKC apoptosis WT1 regulator protein	Q96IZ0	36.5		1.13059e+06	1.35532e+06	912204	1.14948e+06	1.91941e+06	457776	1.8646e+06	1.83138e+06	1.20139e+06	1.35804e+06	139253	653688
Probable 28S rRNA (cytosine(4447)-C(5))-methyltransferase	P46087	89.2		694716	732558	651256	724966	541821	786245	508543	623281	833435	337872	437152	516041
Probable ATP-dependent RNA helicase DDX17	Q92841	80.2		1.33404e+07	1.1315e+07	8.48613e+06	1.382e+07	9.08003e+06	3.02891e+06	8.86076e+06	2.35195e+06	3.66085e+06	9.21013e+06	1.94698e+06	2.29742e+06
Probable ATP-dependent RNA helicase DDX23	Q9BUQ8	95.5		87511.7	113421	77432.4	138582	56106.9	69788.7	89677.6	33586.4	134882	78292.6	0	69340.7
Probable ATP-dependent RNA helicase DDX27	Q96GQ7	89.8		82087.5	55775.4	0	63001.2	55840.8	0	61109.5	0	0	41071.9	0	0
Probable ATP-dependent RNA helicase DDX46	Q7L014	117.3		1.48739e+06	1.05132e+06	931709	1.4744e+06	875000	1.12911e+06	1.00413e+06	781070	1.14904e+06	1.00136e+06	776105	639590
Probable ATP-dependent RNA helicase DDX47	Q9H0S4	50.6		815271	674377	630397	693873	612320	630204	518246	390085	639158	254200	90350.3	309127
Probable ATP-dependent RNA helicase DDX5	P17844	69.1		9.67856e+06	8.04725e+06	6.65257e+06	9.56056e+06	6.56068e+06	4.20817e+06	6.20863e+06	3.155e+06	4.75667e+06	7.42187e+06	2.14077e+06	3.05006e+06
Probable ATP-dependent RNA helicase DDX6	P26196	54.4		3.37925e+06	2.51471e+06	2.84172e+06	3.383e+06	2.46824e+06	2.65891e+06	2.4767e+06	1.85167e+06	2.61061e+06	3.19437e+06	2.33232e+06	2.16899e+06
Probable C-mannosyltransferase DPY19L1	Q2PZI1	77.3		180534	97554.9	125930	124614	99644.8	95103.6	80519	0	49873.6	96294.7	97647.6	102861
Probable E3 ubiquitin-protein ligase HERC4	Q5GLZ8	118.5		444749	361599	316827	549985	195624	574662	350499	698412	521531	166108	216709	112796
Probable glutathione peroxidase 8	Q8TED1	23.9		488558	368449	360406	409995	337528	419666	320969	360661	398899	134164	223172	345524
Probable phosphoglycerate mutase 4	Q8N0Y7	28.8		55921.3	36891.2	38651.6	37367.3	45544.3	30404.7	77203	52216	80292.7	0	0	50494.8
Probable rRNA-processing protein EBP2	Q99848	34.8		0	0	0	0	0	0	0	0	0	0	0	0
Probable threonine--tRNA ligase 2, cytoplasmic	A2RTX5	92.6		134644	168044	117938	105500	106262	136175	145282	71345.5	80160.3	112970	226441	70129
Probable tRNA N6-adenosine threonylcarbamoyltransferase	Q9NPF4	36.4		0	0	0	0	0	0	0	0	0	0	0	0
Probable ubiquitin carboxyl-terminal hydrolase FAF-X	Q93008	292.1		2.2201e+06	1.3497e+06	1.71824e+06	2.71523e+06	858931	1.70194e+06	1.72241e+06	1.2923e+06	1.86179e+06	1.96922e+06	786244	915746
Procollagen galactosyltransferase 1	Q8NBJ5	71.6		1.03667e+06	1.23151e+06	1.43712e+06	909027	988456	1.49601e+06	995474	965702	1.00269e+06	1.14708e+06	1.17017e+06	1.1811e+06
Procollagen-lysine,2-oxoglutarate 5-dioxygenase 1	Q02809	83.5		644706	353452	866499	693645	737789	831653	602035	722173	792864	836272	733181	764319
Procollagen-lysine,2-oxoglutarate 5-dioxygenase 2	O00469	84.6		2.64832e+06	2.45641e+06	3.12113e+06	2.51428e+06	2.56046e+06	3.60867e+06	2.98257e+06	3.84651e+06	3.83518e+06	4.24353e+06	4.39259e+06	4.97891e+06
Procollagen-lysine,2-oxoglutarate 5-dioxygenase 3	O60568	84.7		657835	542015	670730	473845	527834	911459	530785	627687	524133	795194	1.07439e+06	681704
Profilin-1	P07737	15		7.98966e+07	7.39231e+07	7.9813e+07	8.44484e+07	6.75237e+07	8.41615e+07	6.82724e+07	6.64429e+07	7.66831e+07	8.57791e+07	8.98956e+07	6.61055e+07
Profilin-2	P35080	15		576631	599093	504333	605781	494051	622591	550221	490973	572907	408021	343304	283340
Programmed cell death 6-interacting protein	Q8WUM4	96		3.36001e+07	2.91437e+07	2.84261e+07	3.37056e+07	2.76488e+07	2.15471e+07	2.79935e+07	2.19229e+07	2.87713e+07	2.97288e+07	2.10364e+07	2.40348e+07
Programmed cell death protein 10	Q9BUL8	24.7		422006	263449	451100	448970	369405	512148	534717	408358	468911	466363	472843	381018
Programmed cell death protein 5	O14737	14.3		1.66239e+06	2.3652e+06	2.37089e+06	1.7407e+06	3.42696e+06	1.90445e+06	2.88243e+06	3.06306e+06	2.83874e+06	1.99699e+06	1.81269e+06	2.86981e+06
Programmed cell death protein 6	O75340	21.9		1.95839e+06	1.62414e+06	1.90238e+06	1.84886e+06	1.50142e+06	1.86209e+06	1.53502e+06	934275	1.23402e+06	1.73883e+06	2.02084e+06	1.47653e+06
Prohibitin	P35232	29.8		8.16329e+06	7.8481e+06	6.30913e+06	8.30824e+06	4.33022e+06	6.69133e+06	2.44336e+06	4.91207e+06	7.45028e+06	1.54248e+06	5.79078e+06	6.61901e+06
Prohibitin-2	Q99623	33.3		1.14013e+07	8.76768e+06	7.74334e+06	1.02195e+07	5.49481e+06	7.9865e+06	3.0743e+06	5.80318e+06	8.78918e+06	2.12953e+06	7.24659e+06	6.1062e+06
Prolactin regulatory element-binding protein	Q9HCU5	45.4		46347.7	0	0	63574.8	0	79436	40836.1	0	63762.1	46568.7	0	30286.6
Proliferating cell nuclear antigen	P12004	28.8		1.29365e+07	1.43068e+07	1.5096e+07	1.37214e+07	1.3052e+07	1.55542e+07	1.16257e+07	1.42301e+07	1.41485e+07	1.08031e+07	1.3926e+07	1.18693e+07
Proliferation-associated protein 2G4	Q9UQ80	43.8		2.00693e+07	2.19899e+07	2.59434e+07	1.95245e+07	1.82959e+07	2.39169e+07	1.87929e+07	2.75804e+07	3.35015e+07	1.73231e+07	2.05835e+07	1.9579e+07
Proline-rich protein PRCC	Q92733	52.4		0	71248.4	0	73476.5	113449	0	87560.1	0	0	64666.8	0	0
Prolow-density lipoprotein receptor-related protein 1	Q07954	504.3		0	0	0	0	0	0	0	0	0	0	0	0
Prolyl 3-hydroxylase 1	Q32P28	83.3		989272	1.00678e+06	904246	1.06811e+06	728021	970924	829897	781165	910973	880463	1.29258e+06	884456
Prolyl 4-hydroxylase subunit alpha-1	P13674	61		275133	392744	502022	304157	210210	460465	270443	308955	337200	368012	498304	301127
Prolyl 4-hydroxylase subunit alpha-2	O15460	60.9		724137	517346	680309	470549	518668	671516	727555	732098	523337	621788	712438	622612
Prolyl endopeptidase	P48147	80.6		988670	917647	1.03519e+06	969475	835429	1.05504e+06	795710	788240	864878	895602	936266	847674
Prostaglandin E synthase 2	Q9H7Z7	41.9		870489	671704	873329	770504	696634	979962	710083	685574	663330	915710	1.11746e+06	814343
Prostaglandin E synthase 3	Q15185	18.7		2.73084e+06	2.83306e+06	2.81259e+06	2.95978e+06	2.37016e+06	2.95154e+06	2.48094e+06	2.20359e+06	2.97283e+06	1.76289e+06	1.92315e+06	1.57695e+06
Prostaglandin reductase 1	Q14914	35.8		4.07028e+06	4.34393e+06	5.72192e+06	5.36426e+06	3.3291e+06	6.10567e+06	4.87825e+06	8.75683e+06	9.32331e+06	5.31933e+06	6.54639e+06	4.74074e+06
Proteasomal ubiquitin receptor ADRM1	Q16186	42.1		515571	491312	531669	604137	404742	560031	517033	417043	571980	426808	306733	332584
Proteasome activator complex subunit 1	Q06323	28.7		9.43367e+06	9.48557e+06	1.1827e+07	9.67316e+06	9.20015e+06	1.25134e+07	1.01246e+07	9.57446e+06	1.07602e+07	1.01798e+07	1.20187e+07	1.03522e+07
Proteasome activator complex subunit 2	Q9UL46	27.4		6.01935e+06	4.90298e+06	6.2463e+06	5.29885e+06	4.69223e+06	7.48904e+06	5.99476e+06	5.39409e+06	5.98619e+06	7.00033e+06	8.1329e+06	5.41178e+06
Proteasome activator complex subunit 3	P61289	29.5		2.45567e+06	2.41745e+06	3.01071e+06	2.05404e+06	2.07133e+06	3.14069e+06	2.22385e+06	1.88781e+06	2.60225e+06	2.42812e+06	3.2722e+06	3.13486e+06
Proteasome assembly chaperone 1	O95456	32.8		211460	205414	229337	194969	164668	230687	138261	140260	192426	139115	141361	128862
Proteasome inhibitor PI31 subunit	Q92530	29.8		1.42535e+06	1.32263e+06	1.17928e+06	1.50625e+06	1.16465e+06	1.14917e+06	1.16306e+06	1.05017e+06	1.03386e+06	1.16198e+06	907989	743168
Proteasome subunit alpha type-1	P25786	29.5		6.73798e+06	5.45117e+06	5.78132e+06	7.39595e+06	6.95138e+06	8.52885e+06	7.98307e+06	6.81687e+06	5.91833e+06	7.80848e+06	7.80319e+06	1.11625e+07
Proteasome subunit alpha type-2	P25787	25.9		2.71928e+06	1.70639e+06	2.27725e+06	3.53056e+06	3.4173e+06	4.15705e+06	3.62534e+06	2.58345e+06	1.49982e+06	3.60002e+06	4.79295e+06	4.58084e+06
Proteasome subunit alpha type-3	P25788	28.4		3.60587e+06	3.47171e+06	3.065e+06	4.47216e+06	4.26628e+06	5.96434e+06	5.63912e+06	3.26412e+06	2.07143e+06	4.82608e+06	6.31254e+06	7.34785e+06
Proteasome subunit alpha type-4	P25789	29.5		3.0752e+06	2.67249e+06	2.68571e+06	4.04839e+06	3.41962e+06	4.79278e+06	4.21722e+06	2.74708e+06	1.60132e+06	4.18922e+06	5.36549e+06	5.54038e+06
Proteasome subunit alpha type-5	P28066	26.4		4.98804e+06	4.32743e+06	4.24456e+06	5.89107e+06	5.2824e+06	7.09764e+06	6.8847e+06	4.27022e+06	3.25049e+06	5.202e+06	6.36118e+06	7.65551e+06
Proteasome subunit alpha type-6	P60900	27.4		5.6025e+06	4.4033e+06	4.49448e+06	6.64777e+06	5.81823e+06	7.57745e+06	7.28136e+06	4.84861e+06	2.9624e+06	6.00619e+06	7.43273e+06	8.6929e+06
Proteasome subunit alpha type-7	O14818	27.9		7.61087e+06	5.88427e+06	6.09941e+06	9.14163e+06	7.878e+06	1.00707e+07	9.74312e+06	6.05373e+06	4.26711e+06	8.63199e+06	1.08993e+07	1.07147e+07
Proteasome subunit beta type-1	P20618	26.5		4.47816e+06	3.17189e+06	3.1528e+06	5.4474e+06	4.53748e+06	6.00244e+06	6.1553e+06	3.59486e+06	1.90629e+06	5.71078e+06	6.45451e+06	7.675e+06
Proteasome subunit beta type-2	P49721	22.8	Acetyl [N-Term]	1.995e+06	1.88804e+06	1.76768e+06	3.32205e+06	2.70911e+06	3.58231e+06	3.14588e+06	1.92929e+06	712484	3.8115e+06	4.08683e+06	3.97409e+06
Proteasome subunit beta type-3	P49720	22.9		2.24119e+06	1.92836e+06	1.971e+06	2.85417e+06	2.70787e+06	3.88579e+06	2.76727e+06	1.79483e+06	1.14154e+06	2.68145e+06	3.38094e+06	4.0914e+06
Proteasome subunit beta type-4	P28070	29.2		2.62208e+06	2.18454e+06	2.39162e+06	2.76254e+06	2.50035e+06	4.10308e+06	3.29186e+06	2.35402e+06	1.55081e+06	2.99553e+06	3.64538e+06	5.37379e+06
Proteasome subunit beta type-5	P28074	28.5		2.30045e+06	1.43168e+06	1.51312e+06	2.71775e+06	2.6217e+06	3.01212e+06	3.6094e+06	1.86332e+06	913320	3.76526e+06	3.71689e+06	3.71984e+06
Proteasome subunit beta type-6	P28072	25.3		2.38212e+06	1.5116e+06	1.6682e+06	2.91739e+06	2.66929e+06	2.93476e+06	3.4851e+06	2.06953e+06	1.06649e+06	2.73851e+06	3.33391e+06	4.28922e+06
Proteasome subunit beta type-7	Q99436	29.9		894255	953627	743236	1.32319e+06	913874	1.22601e+06	1.28341e+06	941536	933962	1.13768e+06	1.38013e+06	2.62437e+06
Proteasome subunit beta type-8	P28062	30.3		184057	294744	258514	354045	255055	618219	392500	218897	99675.8	346344	419642	603308
Proteasome subunit beta type-9	P28065	23.3		126742	0	121025	84906.4	170169	0	85507.4	167882	96784.2	183431	257487	251125
Proteasome-associated protein ECM29 homolog	Q5VYK3	204.2		1.80134e+06	1.05785e+06	1.13693e+06	1.63971e+06	1.15288e+06	1.46412e+06	1.16835e+06	1.00607e+06	1.26399e+06	1.37762e+06	1.01531e+06	677079
Protein AAR2 homolog	Q9Y312	43.4		96926.4	43107	73661.9	157974	73801.5	65302.8	30462.3	0	131665	59968.3	0	38664.1
Protein ABHD14B	Q96IU4	22.3		280083	168528	254435	244428	139506	265020	189011	209028	203727	0	0	181633
Protein AHNAK2	Q8IVF2	616.2		1.85414e+07	1.37012e+07	1.62852e+07	1.86075e+07	1.18998e+07	1.4477e+07	1.78024e+07	1.39538e+07	1.39627e+07	1.63742e+07	6.63118e+06	1.28572e+07
Protein arginine N-methyltransferase 1	Q99873	41.5		4.77471e+06	4.37418e+06	4.39304e+06	5.35211e+06	3.26398e+06	4.5997e+06	3.92665e+06	3.57107e+06	3.69194e+06	4.33459e+06	3.82518e+06	3.06766e+06
Protein arginine N-methyltransferase 5	O14744	72.6		2.72376e+06	2.45485e+06	1.60019e+06	2.57829e+06	1.45037e+06	2.452e+06	1.67624e+06	1.66836e+06	1.5459e+06	2.18941e+06	2.01682e+06	1.18348e+06
Protein bicaudal D homolog 2	Q8TD16	93.5		103276	131532	129458	175241	117637	123365	171939	137105	227583	0	150306	176329
Protein BRICK1	Q8WUW1	8.7		386089	496023	442769	410839	448222	395432	510475	90184	530965	432785	123705	536186
Protein C10	Q99622	13.2		334906	316158	401479	370060	395937	423128	377364	414456	441323	289223	318602	265157
Protein canopy homolog 2	Q9Y2B0	20.6		1.88692e+06	2.01211e+06	2.35522e+06	1.74742e+06	3.1302e+06	1.94344e+06	3.03525e+06	3.35089e+06	2.83418e+06	2.06762e+06	2.73595e+06	3.3123e+06
Protein canopy homolog 3	Q9BT09	30.7		462487	434407	610811	470136	713848	543413	630049	826188	649083	565007	640854	811555
Protein canopy homolog 4	Q8N129	28.3		0	0	60797.9	0	70439.9	97783.4	81853.9	138154	125405	0	0	96230.8
Protein CDV3 homolog	Q9UKY7	27.3		1.11043e+07	1.34851e+07	1.58169e+07	1.14295e+07	2.26848e+07	1.39235e+07	1.77539e+07	2.34045e+07	2.15369e+07	1.1798e+07	1.34212e+07	2.2384e+07
Protein CIP2A	Q8TCG1	102.1		27251.9	0	0	28058.3	0	0	15148.2	0	0	18517.3	0	0
Protein cornichon homolog 4	Q9P003	16.1		315847	241948	307460	317653	204336	223491	208282	208226	292323	235993	133298	184113
Protein CutA	O60888	19.1		1.7444e+06	2.74715e+06	4.10374e+06	1.45821e+06	5.21155e+06	3.68092e+06	2.42938e+06	5.27414e+06	4.92009e+06	1.43516e+06	4.12375e+06	5.52605e+06
Protein CYR61	O00622	42		4.02863e+06	3.81098e+06	2.81409e+06	2.9245e+06	2.37416e+06	1.71744e+06	3.04392e+06	2.14167e+06	2.09153e+06	2.48822e+06	1.18918e+06	1.69601e+06
Protein DEK	P35659	42.6		6.61873e+06	6.5828e+06	5.82193e+06	5.84303e+06	5.99853e+06	5.53276e+06	7.06715e+06	6.77011e+06	6.78114e+06	4.71194e+06	3.47536e+06	4.38934e+06
Protein diaphanous homolog 1	O60610	141.3		2.04412e+06	1.59497e+06	1.94179e+06	2.07413e+06	1.44135e+06	1.93043e+06	1.52154e+06	1.43713e+06	1.93284e+06	2.00427e+06	1.48343e+06	1.6405e+06
Protein disulfide-isomerase A3	P30101	56.7		5.05612e+07	5.39882e+07	6.02287e+07	5.48532e+07	4.87913e+07	6.12614e+07	5.54236e+07	4.89846e+07	5.90842e+07	6.34385e+07	7.70662e+07	6.93347e+07
Protein disulfide-isomerase A4	P13667	72.9		1.92914e+07	1.79128e+07	2.50931e+07	1.97904e+07	1.94949e+07	2.64423e+07	2.03794e+07	2.00947e+07	2.48199e+07	2.53261e+07	3.13142e+07	3.15801e+07
Protein disulfide-isomerase A6	Q15084	48.1		1.67657e+07	1.58482e+07	1.78596e+07	1.52733e+07	1.29781e+07	1.92116e+07	1.43427e+07	1.32159e+07	1.60375e+07	1.91933e+07	2.25513e+07	1.67618e+07
Protein disulfide-isomerase	P07237	57.1		6.14782e+07	7.09948e+07	7.28515e+07	5.75436e+07	5.68169e+07	7.29735e+07	7.14103e+07	8.71266e+07	8.32624e+07	6.84682e+07	8.98197e+07	9.02718e+07
Protein disulfide-isomerase TMX3	Q96JJ7	51.8		3.03895e+06	3.02041e+06	3.21455e+06	3.11981e+06	2.34112e+06	3.23635e+06	2.61015e+06	2.71633e+06	2.59101e+06	3.50438e+06	5.24651e+06	3.19634e+06
Protein dpy-30 homolog	Q9C005	11.2	Acetyl [N-Term]	583674	583701	817523	564150	590591	688202	946154	1.04128e+06	866958	535479	589561	946173
Protein Dr1	Q01658	19.4		376892	600374	590963	474669	379243	576995	598872	889980	759386	324496	395078	601030
Protein enabled homolog	Q8N8S7	66.5		69928.2	87970.5	75727.8	74426.9	65530.7	95118.1	64891.3	78740.9	85983	111650	20993.9	108686
Protein ERGIC-53	P49257	57.5		8.4245e+06	6.01333e+06	8.57585e+06	7.75147e+06	6.03218e+06	9.41212e+06	7.24446e+06	6.78181e+06	6.8302e+06	8.18143e+06	1.1313e+07	7.38981e+06
Protein eva-1 homolog A	Q9H8M9	17.5		208902	161846	146439	196335	157345	176386	129496	165528	181581	154428	242187	209337
Protein FAM107B	Q9H098	15.5		317578	372204	263160	427656	219520	268023	456842	292534	299604	431909	334351	241959
Protein FAM162A	Q96A26	17.3		546426	732446	615231	549138	459646	804600	279846	513645	512167	504697	511251	507608
Protein FAM192A	Q9GZU8	28.9		260569	113264	233970	246307	199720	174772	252274	275452	252797	164115	30720.3	192614
Protein FAM3C	Q92520	24.7		737435	614933	735727	906149	814448	1.08845e+06	644867	548711	649243	1.14248e+06	1.14935e+06	979929
Protein FAM49B	Q9NUQ9	36.7		464663	358078	449850	409784	433407	464498	256190	184686	344590	478638	532971	280212
Protein FAM50A	Q14320	40.2		2.07399e+06	2.07566e+06	1.61871e+06	2.05295e+06	1.7789e+06	1.67819e+06	1.87306e+06	1.68736e+06	1.5671e+06	1.81339e+06	1.48277e+06	1.11774e+06
Protein FAM98A	Q8NCA5	55.4		203453	159804	0	169156	116315	0	0	0	60598.5	120443	42556.7	0
Protein FAM98B	Q52LJ0	37.2		423273	331350	221737	348868	265823	94625.3	283268	181325	134922	265297	48839.9	63157.6
Protein farnesyltransferase subunit beta	P49356	48.7		60069.3	63916.3	84678.1	81097.3	43813.6	79330.9	0	74431.3	97539.4	55989.2	60272.4	79130.3
Protein farnesyltransferase/geranylgeranyltransferase type-1 subunit alpha	P49354	44.4		73488.2	107929	222529	155139	112510	235929	199922	221461	254674	138548	184176	190374
Protein flightless-1 homolog	Q13045	144.7	Acetyl [N-Term]	4.15028e+06	4.25952e+06	4.13399e+06	3.96577e+06	3.28091e+06	3.78785e+06	3.06962e+06	3.73638e+06	4.28328e+06	3.42627e+06	2.90653e+06	2.55852e+06
Protein FRG1	Q14331	29.2		117872	98314	57603.7	78384.6	0	0	74936.1	0	39048.5	34818.2	0	0
Protein HEXIM1	O94992	40.6		1.092e+06	1.05103e+06	1.0876e+06	1.08904e+06	1.68278e+06	955927	1.24588e+06	1.62509e+06	1.37859e+06	772730	671042	1.08381e+06
Protein Hikeshi	Q53FT3	21.6		108744	64103.7	159624	89440.2	109058	247985	182170	93086.5	107443	80051.8	166830	114790
Protein Hook homolog 3	Q86VS8	83.1		202582	129538	138872	58855.6	59438.8	137518	159816	81845	75960.7	122278	42776.2	75729.7
Protein IWS1 homolog	Q96ST2	91.9		0	0	0	0	0	0	21790.6	0	0	0	0	0
Protein jagunal homolog 1	Q8N5M9	21.1		158090	0	126890	140878	101310	175100	105904	128263	159429	130646	155101	136320
Protein kinase C alpha type	P17252	76.7		1.81053e+06	1.14011e+06	1.03779e+06	1.82499e+06	1.09544e+06	1.2379e+06	1.26069e+06	1.30832e+06	1.17068e+06	1.56097e+06	928656	752154
Protein kinase C and casein kinase substrate in neurons protein 2	Q9UNF0	55.7		3.20225e+06	3.50219e+06	2.48365e+06	3.4946e+06	2.38568e+06	2.49998e+06	3.28514e+06	2.59756e+06	2.78012e+06	2.52742e+06	2.24999e+06	2.54844e+06
Protein kinase C iota type	P41743	68.2		57078.3	30438.5	55982.8	35207.7	0	40673.3	37658.5	14246.6	34372.9	42971.4	0	19149
Protein kish-A	Q8TBQ9	8.1		180709	163376	154618	172074	160911	210485	130370	161180	162371	222893	183728	153154
Protein KRI1 homolog	Q8N9T8	82.5		78876.7	0	54998.5	75359.6	64604.8	48200.5	52155.5	40933.6	95540	34359.2	0	36647
Protein LBH	Q53QV2	12.2		91958.9	94185.2	121893	68816.8	102715	75337.7	120141	130517	83512.9	68411.9	60907.1	41835.3
Protein lin-7 homolog A	O14910	26		379673	346415	403625	465198	316142	375668	511114	329271	379614	369117	326691	364847
Protein LLP homolog	Q9BRT6	15.2		134184	98633.1	86177.9	129637	241278	0	161010	131974	99521.1	96180.6	0	117629
Protein LSM12 homolog	Q3MHD2	21.7		322388	862607	353794	389369	292624	160015	307886	105823	143710	386058	123447	130579
Protein LTV1 homolog	Q96GA3	54.8		143885	174673	40741.8	119079	114457	104718	41730.9	76486.8	134604	81071.5	32480.3	61409.9
Protein LYRIC	Q86UE4	63.8		496598	505334	487425	418935	292822	487897	506167	554092	568358	390819	337621	425070
Protein LZIC	Q8WZA0	21.5		142305	237897	193276	246060	182971	155990	263181	158784	154130	223119	178050	201396
Protein mago nashi homolog 2	Q96A72	17.3		2.56753e+06	5.62815e+06	5.17273e+06	2.17691e+06	8.77568e+06	4.6192e+06	4.21185e+06	7.19554e+06	6.51866e+06	3.00026e+06	4.33765e+06	5.11564e+06
Protein MEMO1	Q9Y316	33.7		323267	280009	276357	314052	241961	295359	207708	158089	266645	252805	268236	165812
Protein MON2 homolog	Q7Z3U7	190.2		81526	88899.3	58649.8	99167.3	48423.8	68544.3	79366	46503.4	53130.7	75675.9	74285.7	53916.5
Protein Mpv17	P39210	19.7		37665.1	30063.7	29895.6	29010.2	0	28451.8	15430.2	27644.3	26348.7	17033.9	18732.2	32705.2
Protein NDRG1	Q92597	42.8		766106	690634	535506	717938	687858	679929	701211	609388	866142	895814	828308	753617
Protein NDRG3	Q9UGV2	41.4		74522.8	67426.8	106613	0	0	138722	66655.9	55060.7	70048.7	0	131500	92425.5
Protein NEDD1	Q8NHV4	71.9		146894	152085	62850.5	144141	48884.7	97906.4	144316	67969.3	139890	131681	36423.4	0
Protein Niban	Q9BZQ8	103.1		1.77514e+06	1.41754e+06	1.57659e+06	1.75343e+06	1.12979e+06	1.86975e+06	1.35114e+06	1.25679e+06	1.78535e+06	1.66492e+06	1.50982e+06	1.57121e+06
Protein NipSnap homolog 1	Q9BPW8	33.3		163451	115063	189829	129689	98558.7	210840	108183	103916	141549	169942	238181	131141
Protein NipSnap homolog 3A	Q9UFN0	28.4		98492.3	89906.6	118528	66429.4	56277.7	97144	53528.9	87590.7	70101.8	57691.1	253917	132462
Protein NOXP20	Q8IWE2	60.7		2.56448e+06	2.43451e+06	3.03331e+06	2.36135e+06	1.86893e+06	3.06836e+06	2.85046e+06	2.04208e+06	2.31789e+06	2.71108e+06	3.01922e+06	2.18226e+06
Protein numb homolog	P49757	70.8		174504	99078.9	162331	228788	137752	86986.9	60067.5	111804	190152	64848.7	0	73780.5
Protein O-GlcNAcase	O60502	102.8		209703	142657	173766	148912	131804	194602	150453	90894.1	118219	176559	83339.2	75708.7
Protein PAT1 homolog 1	Q86TB9	86.8		85666	54514.3	52968.2	93807.4	45820.8	39130.9	57137	29343	47925.1	99715.3	24253.9	24325.2
Protein PBDC1	Q9BVG4	26		749095	1.00276e+06	893985	730149	759478	882674	719969	906528	715675	836900	804970	828479
Protein phosphatase 1 regulatory subunit 12A	O14974	115.2		1.37535e+06	1.32897e+06	979181	1.57465e+06	853200	738176	1.23323e+06	841517	1.08052e+06	1.38908e+06	57007.2	713838
Protein phosphatase 1 regulatory subunit 14B	Q96C90	15.9		1.33693e+06	1.90358e+06	2.50952e+06	1.16859e+06	2.66747e+06	1.88825e+06	2.06351e+06	2.88539e+06	2.8452e+06	1.11083e+06	1.72147e+06	2.57337e+06
Protein phosphatase 1 regulatory subunit 7	Q15435	41.5		750515	558691	907172	645572	724740	962868	622035	719847	770200	614645	739547	626817
Protein phosphatase 1B	O75688	52.6		352587	322862	295777	318260	277851	385184	390754	395651	411799	338736	309344	293840
Protein phosphatase 1F	P49593	49.8		171152	129489	186275	139740	137486	210170	163677	41733.3	116633	145236	192837	131920
Protein phosphatase 1G	O15355	59.2		2.64525e+06	3.53023e+06	3.87199e+06	3.39912e+06	3.23883e+06	3.87306e+06	3.42666e+06	3.26084e+06	4.07582e+06	2.10949e+06	2.00558e+06	3.12675e+06
Protein phosphatase inhibitor 2	P41236	23		238912	715681	869612	425084	2.87252e+06	1.17819e+06	674314	765679	310062	910882	2.15131e+06	5.93159e+06
Protein phosphatase methylesterase 1	Q9Y570	42.3		3.58028e+06	2.3685e+06	1.78736e+06	3.88045e+06	2.0307e+06	2.31661e+06	2.95385e+06	1.98485e+06	2.31905e+06	2.93452e+06	2.08328e+06	1.65155e+06
Protein PML	P29590	97.5		211800	227280	236054	81876.2	157249	48097.1	175557	163748	154585	41833.9	63743.2	79062.2
Protein PRRC1	Q96M27	46.7		233632	249271	193764	188180	202468	175176	228537	213664	294677	224939	220380	274333
Protein PRRC2A	P48634	228.7		88687.5	109383	0	107533	67740.9	0	204548	0	0	91061.3	0	0
Protein PRRC2C	Q9Y520	316.7		1.47737e+06	1.2841e+06	685411	1.58685e+06	1.10045e+06	219769	1.35223e+06	185991	660891	1.27455e+06	0	403151
Protein quaking	Q96PU8	37.6		195181	185362	116769	153491	149748	117835	162533	0	125934	130057	0	69307.1
Protein RCC2	Q9P258	56		1.98972e+06	1.99667e+06	2.22405e+06	2.16954e+06	1.74529e+06	2.33492e+06	1.42868e+06	1.80601e+06	1.60847e+06	2159449	2.3609e+06	1.6376e+06
Protein RER1	O15258	22.9		328594	302871	286282	317926	230452	332217	252721	247306	320304	294786	222718	261178
Protein RTF2 homolog	Q9BY42	33.9		99353.8	72421.5	122720	159896	148623	64773	0	74105	131337	51571.7	0	85043.6
Protein S100-A10	P60903	11.2		9.26572e+06	1.02311e+07	1.2078e+07	7.85063e+06	1.21081e+07	1.07568e+07	1.07045e+07	1.35214e+07	1.38059e+07	1.14874e+07	1.41708e+07	1.27566e+07
Protein S100-A11	P31949	11.7		1.7652e+07	2.37898e+07	2.41242e+07	1.50737e+07	2.20093e+07	1.98958e+07	2.68369e+07	2.93305e+07	2.8233e+07	1.6989e+07	2.2541e+07	3.3486e+07
Protein S100-A13	Q99584	11.5		2.44541e+06	2.9086e+06	3.60943e+06	2.46601e+06	3.25179e+06	3.33506e+06	3.91209e+06	4.32885e+06	4.02025e+06	2.56315e+06	3.06108e+06	4.02375e+06
Protein S100-A16	Q96FQ6	11.8		619736	397969	1.31705e+06	982521	774541	1.28658e+06	779506	712258	1.47114e+06	1.1425e+06	788374	1.5901e+06
Protein S100-A2	P29034	11.1		149602	105517	161178	125044	266066	148419	172760	159595	151907	262278	0	262853
Protein S100-A6	P06703	10.2		3.65602e+07	1.11478e+08	5.18362e+07	3.73072e+07	5.61951e+07	4.36595e+07	8.89277e+07	8.93381e+07	6.37551e+07	4.1306e+07	4.07617e+07	1.38356e+08
Protein SEC13 homolog	P55735	35.5		730070	687907	666161	725679	578870	634652	702758	625602	906815	709320	437616	633327
Protein sel-1 homolog 1	Q9UBV2	88.7		76161.9	29161.6	67115.2	36221.3	0	103634	18568.3	54956.3	24205.1	48689.2	56271.7	26834.6
Protein SET	Q01105	33.5		3.37666e+07	4.01461e+07	4.38711e+07	3.22974e+07	5.3591e+07	3.47163e+07	6.12205e+07	5.99605e+07	5.29506e+07	3.54289e+07	4.06938e+07	5.0105e+07
[truncated: 845 more rows]

## Sheet: GLOBAL_H358
Global proteomics data, NCI-H358 cells w/wo AgNP
				Abundances (Normalized)
				H358, CTR 4h			H358, AgNP 4h			H358, CTR 24h			H358, AgNP 24h
Description	Accession	MW [kDa]	Modifications	1	2	3	1	2	3	1	2	3	1	2	3
(E3-independent) E2 ubiquitin-conjugating enzyme	Q9C0C9	141.2		2.65833e+06	2.51528e+06	2.21535e+06	2.8257e+06	2.74495e+06	2.87533e+06	3.92999e+06	2.50184e+06	2.3982e+06	2.56731e+06	2.9455e+06	2.95926e+06
[Pyruvate dehydrogenase [acetyl-transferring]]-phosphatase 1, mitochondrial	Q9P0J1	61		284849	245673	236390	358907	297948	330756	410480	0	275963	196334	269461	0
1,2-dihydroxy-3-keto-5-methylthiopentene dioxygenase	Q9BV57	21.5		979270	683271	520454	1.17192e+06	634407	465637	1.03782e+06	551824	443222	596656	560199	501572
1,4-alpha-glucan-branching enzyme	Q04446	80.4		1.68532e+06	1.54623e+06	1.86443e+06	1.36503e+06	2.59968e+06	2.0244e+06	3.01895e+06	2.02694e+06	2.23606e+06	2.20881e+06	2.68177e+06	2.54314e+06
10 kDa heat shock protein, mitochondrial	P61604	10.9		1.14631e+08	8.54255e+07	6.51056e+07	1.23364e+08	7.85948e+07	6.21317e+07	4.03567e+07	8.50509e+07	5.65737e+07	7.7373e+07	6.51888e+07	6.75275e+07
116 kDa U5 small nuclear ribonucleoprotein component	Q15029	109.4		4.65568e+06	5.23887e+06	3.65608e+06	4.05738e+06	5.1645e+06	4.09275e+06	6.30043e+06	5.89782e+06	3.92537e+06	6.59426e+06	6.37144e+06	3.92845e+06
14 kDa phosphohistidine phosphatase	Q9NRX4	13.8		1.31488e+07	8.40235e+06	5.83427e+06	6.33151e+06	8.48987e+06	6.31534e+06	9.5749e+06	7.58208e+06	6.64099e+06	5.2917e+06	6.66514e+06	5.79438e+06
14-3-3 protein beta/alpha	P31946	28.1		7.9178e+07	7.03737e+07	6.0708e+07	7.20476e+07	6.36709e+07	7.1067e+07	3.17889e+07	6.32372e+07	8.35451e+07	6.01485e+07	5.51321e+07	6.72259e+07
14-3-3 protein epsilon	P62258	29.2	Acetyl [N-Term]	3.19683e+08	2.60528e+08	2.22428e+08	2.69142e+08	2.83068e+08	2.44671e+08	1.60737e+08	2.48625e+08	2.53483e+08	2.81732e+08	2.37315e+08	2.63752e+08
14-3-3 protein eta	Q04917	28.2		1.14464e+07	1.37183e+07	1.07582e+07	1.24363e+07	1.33638e+07	1.18233e+07	9.47194e+06	1.16632e+07	1.34149e+07	9.9416e+06	1.25236e+07	1.17214e+07
14-3-3 protein gamma	P61981	28.3		2.57023e+07	2.64543e+07	2.15682e+07	2.61265e+07	2.67245e+07	2.853e+07	2.108e+07	2.16375e+07	2.61905e+07	2.50404e+07	2.51674e+07	2.66674e+07
14-3-3 protein sigma	P31947	27.8		5.4052e+07	5.3723e+07	5.7286e+07	5.53181e+07	5.33423e+07	6.61789e+07	3.59861e+07	5.51222e+07	8.00556e+07	6.10588e+07	6.74791e+07	8.5889e+07
14-3-3 protein theta	P27348	27.7		5.81468e+07	6.72149e+07	6.08989e+07	6.19562e+07	7.16463e+07	7.54726e+07	7.08187e+07	6.22081e+07	7.30357e+07	5.14103e+07	6.73912e+07	6.869e+07
14-3-3 protein zeta/delta	P63104	27.7	Acetyl [N-Term]	3.66053e+08	2.96112e+08	2.93125e+08	3.24726e+08	3.19308e+08	3.01008e+08	3.23064e+08	3.03088e+08	3.50693e+08	2.94987e+08	2.88665e+08	3.2836e+08
182 kDa tankyrase-1-binding protein	Q9C0C2	181.7		7.89072e+06	1.57334e+06	8.20765e+06	6.92481e+06	1.03904e+06	1.48297e+06	9.3728e+06	4.62784e+06	1.05577e+06	7.88683e+06	3.91027e+06	1.03945e+06
1-phosphatidylinositol 4,5-bisphosphate phosphodiesterase beta-3	Q01970	138.7		760113	1.01607e+06	907062	941800	1.14929e+06	914143	1.62828e+06	979237	993803	1.27047e+06	961462	504622
1-phosphatidylinositol 4,5-bisphosphate phosphodiesterase gamma-1	P19174	148.4		175174	0	169239	175424	0	164010	0	0	142566	0	188224	232788
2',3'-cyclic-nucleotide 3'-phosphodiesterase	P09543	47.5		896604	574624	435321	798486	901446	319633	409041	770388	670407	772417	678890	699649
2,4-dienoyl-CoA reductase, mitochondrial	Q16698	36		423844	359297	392856	438931	492994	451052	504081	350608	342505	408275	308754	364782
2',5'-phosphodiesterase 12	Q6L8Q7	67.3		327239	317447	449759	311278	334404	316815	544951	281799	128622	316478	181804	248237
26S proteasome non-ATPase regulatory subunit 1	Q99460	105.8		8.11551e+06	7.6433e+06	7.84818e+06	7.32699e+06	8.64355e+06	8.78303e+06	8.05206e+06	7.69247e+06	8.44288e+06	7.89085e+06	9.30766e+06	1.01766e+07
26S proteasome non-ATPase regulatory subunit 10	O75832	24.4		908648	710701	767374	828673	701369	734138	389429	595514	655943	604125	590242	588186
26S proteasome non-ATPase regulatory subunit 11	O00231	47.4		1.17654e+07	1.18182e+07	9.97697e+06	1.14956e+07	1.25219e+07	1.32261e+07	1.34843e+07	1.24131e+07	1.27987e+07	1.22711e+07	1.46771e+07	1.36961e+07
26S proteasome non-ATPase regulatory subunit 12	O00232	52.9		5.18422e+06	5.71912e+06	4.60729e+06	4.81349e+06	6.33885e+06	6.18396e+06	5.3982e+06	5.66814e+06	6.66171e+06	5.5412e+06	6.60588e+06	5.95539e+06
26S proteasome non-ATPase regulatory subunit 13	Q9UNM6	42.9		7.39215e+06	8.31208e+06	6.50842e+06	7.32638e+06	7.93237e+06	7.8803e+06	7.78915e+06	7.12621e+06	7.82287e+06	7.62914e+06	8.45601e+06	7.18942e+06
26S proteasome non-ATPase regulatory subunit 14	O00487	34.6		3.31655e+06	3.52095e+06	2.64261e+06	3.45882e+06	3.9807e+06	4.85878e+06	3.82924e+06	4.07395e+06	3.79641e+06	3.65186e+06	4.11044e+06	4.111e+06
26S proteasome non-ATPase regulatory subunit 2	Q13200	100.1		1.24332e+07	1.3998e+07	1.36883e+07	1.16848e+07	1.38349e+07	1.85704e+07	2.3878e+07	1.45193e+07	1.77873e+07	1.21863e+07	1.75185e+07	1.93866e+07
26S proteasome non-ATPase regulatory subunit 3	O43242	60.9		7.98147e+06	9.35052e+06	9.13114e+06	9.47064e+06	9.49272e+06	1.07868e+07	9.01384e+06	9.2274e+06	1.07601e+07	8.28878e+06	1.04186e+07	1.03195e+07
26S proteasome non-ATPase regulatory subunit 4	P55036	40.7		6.1365e+06	5.08411e+06	4.19826e+06	6.52987e+06	5.03226e+06	4.96159e+06	8.92824e+06	5.43018e+06	5.74396e+06	5.72021e+06	5.61962e+06	4.4178e+06
26S proteasome non-ATPase regulatory subunit 5	Q16401	56.2		9.15452e+06	1.06161e+07	9.33561e+06	9.20502e+06	1.02033e+07	1.37125e+07	7.98235e+06	1.03773e+07	1.37741e+07	9.07413e+06	1.09545e+07	1.25189e+07
26S proteasome non-ATPase regulatory subunit 6	Q15008	45.5		3.01471e+06	3.55091e+06	2.18583e+06	3.37497e+06	3.49639e+06	3.49726e+06	2.39201e+06	3.23991e+06	3.12436e+06	3.28813e+06	4.0368e+06	3.46128e+06
26S proteasome non-ATPase regulatory subunit 7	P51665	37		3.64672e+06	4.66428e+06	3.10378e+06	4.8348e+06	5.30921e+06	5.09895e+06	6.27039e+06	4.05318e+06	5.20886e+06	4.75721e+06	5.43387e+06	5.06549e+06
26S proteasome non-ATPase regulatory subunit 8	P48556	39.6		2.1916e+06	2.72914e+06	2.12841e+06	2.3978e+06	2.49841e+06	2.58812e+06	2.27312e+06	2.63048e+06	2.72636e+06	2.387e+06	2.91119e+06	2.75526e+06
26S proteasome non-ATPase regulatory subunit 9	O00233	24.7		726801	725147	632793	866041	615277	624527	817617	134826	647367	580207	539951	622326
26S proteasome regulatory subunit 10B	P62333	44.1		7.25953e+06	6.72191e+06	5.05285e+06	5.84643e+06	7.44365e+06	7.05894e+06	6.42861e+06	6.59276e+06	6.90503e+06	7.15596e+06	7.3192e+06	6.31625e+06
26S proteasome regulatory subunit 4	P62191	49.2		1.23339e+07	1.46208e+07	1.11231e+07	1.16206e+07	1.57334e+07	1.54012e+07	1.48985e+07	1.51053e+07	1.56897e+07	1.25779e+07	1.49348e+07	1.54659e+07
26S proteasome regulatory subunit 6A	P17980	49.2		8.35925e+06	8.18513e+06	8.03984e+06	7.63874e+06	8.68088e+06	8.96102e+06	7.80099e+06	8.91575e+06	8.85425e+06	8.54014e+06	9.54686e+06	8.70534e+06
26S proteasome regulatory subunit 6B	P43686	47.3	Acetyl [N-Term]	6.65562e+06	7.42346e+06	7.85199e+06	6.83103e+06	7.71152e+06	8.76132e+06	8.48233e+06	7.76176e+06	9.01771e+06	6.5815e+06	8.75904e+06	8.90519e+06
26S proteasome regulatory subunit 7	P35998	48.6		1.009e+07	1.31821e+07	1.04546e+07	1.05121e+07	1.22118e+07	1.53359e+07	1.37526e+07	1.18965e+07	1.55825e+07	1.18608e+07	1.32106e+07	1.48901e+07
26S proteasome regulatory subunit 8	P62195	45.6		4.97764e+06	5.53301e+06	4.42316e+06	4.78778e+06	5.8948e+06	4.90089e+06	5.24988e+06	5.69902e+06	6.02393e+06	6.2283e+06	6.34453e+06	6.97708e+06
28 kDa heat- and acid-stable phosphoprotein	Q13442	20.6		1.13686e+07	7.2727e+06	5.86199e+06	1.35764e+07	5.6071e+06	6.49019e+06	1.05672e+07	7.61073e+06	8.8374e+06	9.92599e+06	6.16307e+06	7.13325e+06
28S ribosomal protein S18b, mitochondrial	Q9Y676	29.4		296478	402345	207691	393730	420278	268313	363537	247992	349014	372409	338158	438507
28S ribosomal protein S2, mitochondrial	Q9Y399	33.2		175901	154822	195752	143883	168152	136814	141345	151591	158330	150520	118258	130584
28S ribosomal protein S23, mitochondrial	Q9Y3D9	21.8		854058	404772	510412	557890	460635	529356	1.11443e+06	758343	228298	260220	371025	327532
28S ribosomal protein S27, mitochondrial	Q92552	47.6		137783	132309	296626	144233	142740	345468	163572	136460	316780	144738	278628	274155
28S ribosomal protein S28, mitochondrial	Q9Y2Q9	20.8		44227.2	62266.5	21963.4	48111.4	41887	135298	25157.1	107151	138369	48664.1	127523	151575
28S ribosomal protein S29, mitochondrial	P51398	45.5		1.0681e+06	930134	811791	1.109e+06	888787	1.59379e+06	935391	1.05703e+06	1.13109e+06	1.03545e+06	1.2011e+06	1.18879e+06
28S ribosomal protein S31, mitochondrial	Q92665	45.3		425263	200023	234595	329616	226315	180054	421544	249402	270506	418026	222009	200269
28S ribosomal protein S35, mitochondrial	P82673	36.8		602585	304929	586738	588023	334487	330315	529296	560951	471801	569855	539571	481152
28S ribosomal protein S36, mitochondrial	P82909	11.5		568134	149516	179079	472369	382441	86086.6	110763	330740	197596	476817	255026	0
28S ribosomal protein S7, mitochondrial	Q9Y2R9	28.1		218638	337431	53550.6	0	0	335500	0	393361	8938.05	0	107768	240210
28S ribosomal protein S9, mitochondrial	P82933	45.8		273546	320108	155352	304346	269356	225334	540302	168692	367844	149144	166525	232964
2'-deoxynucleoside 5'-phosphate N-hydrolase 1	O43598	19.1		973390	313004	624671	1.14057e+06	960175	948472	1.19797e+06	589666	1.48906e+06	1.92283e+06	1.02224e+06	966436
2-iminobutanoate/2-iminopropanoate deaminase	P52758	14.5		2.67533e+06	1.75599e+06	1.33522e+06	2.97547e+06	1.69494e+06	1.76704e+06	442506	1.97402e+06	1.72295e+06	2.00584e+06	1.49296e+06	1.82317e+06
2-oxoglutarate dehydrogenase, mitochondrial	Q02218	115.9		814430	472437	710127	783405	705058	962854	316568	614116	877420	786372	860184	671669
3'(2'),5'-bisphosphate nucleotidase 1	O95861	33.4		2.12922e+06	3.06076e+06	2.35997e+06	1.55353e+06	2.74858e+06	2.40317e+06	3.9902e+06	2.42355e+06	3.16461e+06	2.63544e+06	3.02439e+06	2.48864e+06
39S ribosomal protein L1, mitochondrial	Q9BYD6	36.9		158805	169097	233210	130681	0	116591	381160	119629	146827	101107	130204	106465
39S ribosomal protein L11, mitochondrial	Q9Y3B7	20.7		710278	270408	505065	630474	268002	149330	390143	385948	429649	666082	619640	477795
39S ribosomal protein L12, mitochondrial	P52815	21.3		9.14099e+06	6.94135e+06	5.85294e+06	8.53933e+06	7.30813e+06	6.63465e+06	1.0662e+07	7.51765e+06	6.61143e+06	8.63626e+06	6.82083e+06	7.28385e+06
39S ribosomal protein L13, mitochondrial	Q9BYD1	20.7		388640	368262	302943	534029	377952	670959	807303	558707	492260	360724	553005	69505.9
39S ribosomal protein L14, mitochondrial	Q6P1L8	15.9		344550	514207	416892	356644	697543	403486	798192	280438	315126	351799	183089	534201
39S ribosomal protein L15, mitochondrial	Q9P015	33.4		399672	331120	312896	345009	437297	411211	969559	242054	478071	310933	462682	301744
39S ribosomal protein L17, mitochondrial	Q9NRX2	20		318115	267565	204419	301990	352225	429608	305366	295058	301039	301959	379649	242223
39S ribosomal protein L2, mitochondrial	Q5T653	33.3		497883	188175	0	424755	144462	120778	90063.9	354008	226254	369425	332422	231506
39S ribosomal protein L21, mitochondrial	Q7Z2W9	22.8		104474	142962	119555	149659	196343	212346	385349	152435	250339	97957.5	194579	186120
39S ribosomal protein L22, mitochondrial	Q9NWU5	23.6		0	186862	286646	190686	188037	280642	192503	162877	108913	274493	179982	161687
39S ribosomal protein L23, mitochondrial	Q16540	17.8		99062.7	177734	97168.6	349418	188460	456957	238814	250773	290204	103053	126015	260118
39S ribosomal protein L24, mitochondrial	Q96A35	24.9		144912	99479	0	151839	176832	0	94293.6	167970	162352	161847	180137	133697
39S ribosomal protein L28, mitochondrial	Q13084	30.1		292930	258456	255299	236145	240042	267708	607486	169099	373117	95909.5	329713	164692
39S ribosomal protein L3, mitochondrial	P09001	38.6		575447	458735	345396	541445	327267	486751	866158	486937	379149	417853	494822	495624
39S ribosomal protein L32, mitochondrial	Q9BYC8	21.4		491105	338738	470387	393528	64206.8	545376	441657	438631	597639	294288	454042	413011
39S ribosomal protein L37, mitochondrial	Q9BZE1	48.1		436448	546978	526226	466861	671110	663741	573000	670154	483316	619160	673864	614309
39S ribosomal protein L38, mitochondrial	Q96DV4	44.6		0	90511.4	0	0	113197	138047	177726	58515.1	166553	162417	0	112121
39S ribosomal protein L39, mitochondrial	Q9NYK5	38.7		268570	328938	134876	294075	377648	387481	433830	371848	361291	541415	343471	453349
39S ribosomal protein L4, mitochondrial	Q9BYD3	34.9		501659	367592	0	494336	462203	538282	647556	447721	504845	375088	538701	500922
39S ribosomal protein L40, mitochondrial	Q9NQ50	24.5		198035	85767.9	195500	195502	162861	94059.2	350927	223605	167293	372349	178091	164415
39S ribosomal protein L41, mitochondrial	Q8IXM3	15.4		659051	899899	719192	666983	785288	691304	702635	432786	941946	533047	1.02531e+06	783068
39S ribosomal protein L43, mitochondrial	Q8N983	23.4		0	412194	284509	435545	507367	853745	537055	489721	365887	0	508459	504506
39S ribosomal protein L44, mitochondrial	Q9H9J2	37.5		355315	229675	126592	364280	277943	348987	269034	443758	100018	433882	459832	391261
39S ribosomal protein L45, mitochondrial	Q9BRJ2	35.3		480340	457444	200329	471044	197915	426936	263326	557273	0	673050	312454	288972
39S ribosomal protein L46, mitochondrial	Q9H2W6	31.7		853498	333596	609708	766677	297855	221472	857802	802658	386098	546421	718447	443000
39S ribosomal protein L47, mitochondrial	Q9HD33	29.4		96141.6	159002	103458	87085.8	110579	225850	350148	151716	141956	103642	203444	203079
39S ribosomal protein L48, mitochondrial	Q96GC5	23.9		1.26628e+06	481995	818459	1.14462e+06	724395	125761	1.0723e+06	1.1751e+06	385727	1.30534e+06	938844	439642
39S ribosomal protein L49, mitochondrial	Q13405	19.2		2.38045e+06	1.44669e+06	1.3024e+06	2.48913e+06	1.47412e+06	1.76512e+06	1.9e+06	1.66154e+06	1.75176e+06	2.04952e+06	1.84648e+06	1.64975e+06
39S ribosomal protein L50, mitochondrial	Q8N5N7	18.3		896861	676508	1.11348e+06	1.27389e+06	1.11134e+06	1.21448e+06	1.28036e+06	1.07176e+06	1.11177e+06	1.01869e+06	984337	886739
39S ribosomal protein L52, mitochondrial	Q86TS9	13.7		429339	232223	400301	291527	281256	0	0	306197	206100	400496	244402	0
39S ribosomal protein L54, mitochondrial	Q6P161	15.8		270070	177912	62669.1	31497	0	0	201875	424881	0	303515	316618	124104
39S ribosomal protein L55, mitochondrial	Q7Z7F7	15.1		279339	103313	244743	264697	235421	0	0	212427	0	309888	179308	144265
3-beta-hydroxysteroid-Delta(8),Delta(7)-isomerase	Q15125	26.3		423483	578250	536527	530356	480165	820678	75501.7	595691	674309	466912	629474	697636
3-hydroxyacyl-CoA dehydrogenase type-2	Q99714	26.9		1.30074e+07	1.17144e+07	1.394e+07	1.35075e+07	1.54471e+07	1.7257e+07	1.37586e+07	1.54966e+07	1.6315e+07	1.38591e+07	1.7157e+07	1.54208e+07
3-hydroxybutyrate dehydrogenase type 2	Q9BUT1	26.7		1.37363e+06	467098	850861	1.88456e+06	558186	585343	477550	850990	744595	1.23905e+06	538073	513746
3-hydroxyisobutyrate dehydrogenase, mitochondrial	P31937	35.3		317204	168679	157658	235646	293640	36061.8	113611	308904	292875	271640	269356	56632.9
3-hydroxyisobutyryl-CoA hydrolase, mitochondrial	Q6NVY1	43.5		133646	62005.8	0	119633	120371	73274.7	0	75247.5	68624	224244	125282	88666.3
3-ketoacyl-CoA thiolase, peroxisomal	P09110	44.3		0	0	0	0	0	0	46066.2	0	0	0	0	0
3-mercaptopyruvate sulfurtransferase	P25325	33.2		559720	428046	457602	478805	504103	830187	1.10199e+06	798028	577218	983393	785323	492369
40S ribosomal protein S10	P46783	18.9		1.62545e+07	3.99584e+06	2.1945e+07	1.42607e+07	4.59872e+06	4.27427e+06	1.28739e+07	9.38098e+06	3.50295e+06	1.71305e+07	9.39257e+06	4.20545e+06
40S ribosomal protein S11	P62280	18.4		1.6798e+07	1.6916e+07	1.52764e+07	1.64177e+07	1.25873e+07	9.68568e+06	1.64547e+07	1.46147e+07	7.23489e+06	1.68231e+07	1.47593e+07	6.59871e+06
40S ribosomal protein S12	P25398	14.5		1.23574e+07	1.37835e+07	1.21924e+07	1.34247e+07	1.19585e+07	1.3351e+07	25668642	1.22699e+07	1.21094e+07	1.40175e+07	1.19578e+07	1.21516e+07
40S ribosomal protein S13	P62277	17.2		1.69077e+07	7.31165e+06	1.51933e+07	1.89677e+07	4.63105e+06	2.01961e+06	3.46186e+07	6.44434e+06	1.23955e+06	2.26464e+07	6.24099e+06	1.66174e+06
40S ribosomal protein S14	P62263	16.3		2.47119e+07	1.463e+07	2.79111e+07	2.57337e+07	1.32401e+07	1.22789e+07	2.31433e+07	1.81357e+07	1.20195e+07	2.82184e+07	1.80172e+07	1.52263e+07
40S ribosomal protein S15	P62841	17		2.29461e+06	310115	2.47684e+06	2.53816e+06	270069	0	3.0674e+06	940247	41678.7	4.02885e+06	934043	110056
40S ribosomal protein S15a	P62244	14.8		2.84453e+07	2.4054e+07	2.79906e+07	2.99179e+07	2.3333e+07	1.6861e+07	2.42859e+07	2.8813e+07	1.20025e+07	3.44713e+07	2.59582e+07	1.07559e+07
40S ribosomal protein S16	P62249	16.4		2.87535e+07	1.93891e+07	3.94402e+07	2.71933e+07	1.68533e+07	7.96065e+06	3.05342e+07	1.42929e+07	4.68533e+06	3.57462e+07	1.54961e+07	5.8707e+06
40S ribosomal protein S17	P08708	15.5		2.37174e+07	6.47034e+06	1.5714e+07	1.93453e+07	7.27414e+06	3.08261e+06	2.16614e+07	1.43608e+07	1.94949e+06	2.34955e+07	1.34563e+07	3.71609e+06
40S ribosomal protein S18	P62269	17.7		4.18739e+07	8.03085e+06	5.17555e+07	4.13169e+07	6.23631e+06	5.11321e+06	5.16604e+07	1.79688e+07	4.68615e+06	4.83934e+07	1.72371e+07	8.14088e+06
40S ribosomal protein S19	P39019	16.1		2.94408e+07	7.80019e+06	2.68525e+07	3.30465e+07	7.16116e+06	3.17618e+06	3.73321e+07	2.26314e+07	2.2052e+06	3.42199e+07	1.92343e+07	7.7109e+06
40S ribosomal protein S2	P15880	31.3		3.50644e+07	3.16529e+07	3.70131e+07	3.80257e+07	3.04879e+07	2.74993e+07	3.84712e+07	3.30495e+07	1.88917e+07	3.93043e+07	3.44963e+07	1.88516e+07
40S ribosomal protein S20	P60866	13.4		2.36026e+07	2.21259e+07	2.49124e+07	2.47919e+07	2.0888e+07	1.27372e+07	4.49246e+07	2.24322e+07	1.12545e+07	2.56742e+07	2.18804e+07	1.29807e+07
40S ribosomal protein S21	P63220	9.1	Acetyl [N-Term]	2.65572e+07	1.34685e+07	1.4102e+07	2.4506e+07	1.76512e+07	1.45078e+07	6.09519e+06	1.69174e+07	1.55022e+07	1.5571e+07	1.74859e+07	1.43061e+07
40S ribosomal protein S23	P62266	15.8		4.13747e+06	3.05838e+06	5.28093e+06	3.87e+06	2.87579e+06	2.4567e+06	2.74762e+06	3.15369e+06	1.76126e+06	3.81658e+06	3.49268e+06	1.83489e+06
40S ribosomal protein S24	P62847	15.4	Acetyl [N-Term]	1.03582e+07	7.50211e+06	7.3589e+06	7.95582e+06	8.54202e+06	4.13295e+06	4.46745e+06	7.8049e+06	3.57978e+06	1.11027e+07	9.50533e+06	4.18105e+06
40S ribosomal protein S25	P62851	13.7		3.43572e+07	1.37364e+07	2.59564e+07	3.60358e+07	1.94158e+07	3.12572e+06	3.42133e+07	2.74816e+07	5.73924e+06	3.69159e+07	2.43268e+07	1.13403e+07
40S ribosomal protein S26	P62854	13		1.09964e+07	5.96985e+06	8.17211e+06	9.91591e+06	6.25917e+06	3.51318e+06	2.47748e+07	5.32037e+06	1.90461e+06	1.24674e+07	6.10165e+06	2.60569e+06
40S ribosomal protein S27	P42677	9.5		1.10902e+07	9.42466e+06	1.06753e+07	1.28353e+07	9.73849e+06	7.93957e+06	9.75952e+06	9.94049e+06	6.48488e+06	1.19961e+07	1.15737e+07	6.78993e+06
40S ribosomal protein S28	P62857	7.8		2.73703e+07	2.01416e+07	2.50477e+07	3.07117e+07	2.18931e+07	2.29594e+07	1.98154e+07	2.41192e+07	1.97298e+07	2.28277e+07	2.02151e+07	1.99729e+07
40S ribosomal protein S29	P62273	6.7		540134	306020	2.19259e+06	584152	429442	587961	1.34539e+06	520519	340488	741837	440046	521487
40S ribosomal protein S3	P23396	26.7		9.07243e+07	8.00014e+07	8.80656e+07	8.94072e+07	7.45629e+07	8.16912e+07	8.33939e+07	8.53857e+07	6.46505e+07	8.75228e+07	8.94383e+07	6.62172e+07
40S ribosomal protein S3a	P61247	29.9		2.8863e+07	1.88189e+07	3.16242e+07	2.91867e+07	1.36639e+07	1.29212e+07	4.5996e+07	1.48779e+07	1.24659e+07	2.93352e+07	1.47026e+07	1.46413e+07
40S ribosomal protein S4, X isoform	P62701	29.6		3.07081e+07	1.95531e+07	3.72526e+07	2.97312e+07	1.18886e+07	1.0197e+07	3.07314e+07	1.5336e+07	8.56389e+06	3.92092e+07	1.45153e+07	1.19066e+07
40S ribosomal protein S5	P46782	22.9		6.20679e+06	4.0238e+06	2.97534e+06	6.51054e+06	3.14647e+06	2.89552e+06	7.01443e+06	4.05442e+06	2.19137e+06	8.89274e+06	4.36508e+06	2.50603e+06
40S ribosomal protein S6	P62753	28.7		2.47236e+07	1.95364e+07	2.15798e+07	2.54561e+07	1.81864e+07	1.65579e+07	4.31006e+07	2.05382e+07	1.25243e+07	2.46937e+07	2.11361e+07	1.23544e+07
40S ribosomal protein S7	P62081	22.1		1.82197e+07	7.61129e+06	2.07905e+07	1.53701e+07	5.5099e+06	2.81845e+06	2.89058e+07	1.34874e+07	1.30959e+06	2.09464e+07	9.77557e+06	1.16465e+06
40S ribosomal protein S8	P62241	24.2		4.13864e+07	3.6812e+07	3.956e+07	3.89397e+07	2.67817e+07	3.52816e+07	3.27106e+07	2.60276e+07	2.0984e+07	3.79278e+07	2.96482e+07	2.7782e+07
40S ribosomal protein S9	P46781	22.6		4.51628e+07	3.37796e+07	4.41122e+07	4.73514e+07	2.61735e+07	2.01796e+07	4.7855e+07	2.99932e+07	1.38081e+07	4.67696e+07	2.91812e+07	1.51535e+07
40S ribosomal protein SA	P08865	32.8		8.58934e+07	9.26611e+07	1.01203e+08	8.67982e+07	9.41148e+07	9.28855e+07	9.26885e+07	8.05713e+07	9.06715e+07	8.88254e+07	8.53147e+07	1.01226e+08
45 kDa calcium-binding protein	Q9BRK5	41.8		3.31301e+06	2.49837e+06	1.90736e+06	2.81954e+06	2.48857e+06	1.76911e+06	2.97538e+06	2.00391e+06	2.53038e+06	2.93789e+06	1.95209e+06	2.53919e+06
4F2 cell-surface antigen heavy chain	P08195	68		6.45442e+07	8.93646e+07	9.65924e+07	6.31118e+07	1.04308e+08	1.23962e+08	1.25502e+08	9.42324e+07	1.16409e+08	7.86231e+07	1.19538e+08	1.28478e+08
4-hydroxyphenylpyruvate dioxygenase-like protein	Q96IR7	39.4		142829	100812	0	117877	141431	127027	334394	41631.3	147269	99404	122785	112578
4-trimethylaminobutyraldehyde dehydrogenase	P49189	53.8		4.99005e+06	5.26394e+06	5.14766e+06	4.81814e+06	5.74073e+06	5.61944e+06	5.0705e+06	6.0636e+06	5.36149e+06	9.42892e+06	5.68795e+06	5.45647e+06
5'(3')-deoxyribonucleotidase, cytosolic type	Q8TCD5	23.4		0	0	134895	13788.2	0	0	24010.6	23144.1	38912.7	19486.9	0	23244.8
5'-3' exoribonuclease 2	Q9H0D6	108.5		308604	176550	948024	248398	73683	58346.9	779572	18610.6	82426.4	815158	123600	0
5'-AMP-activated protein kinase subunit beta-1	Q9Y478	30.4		173607	0	0	115093	0	0	309779	169418	208532	192797	125565	0
5'-AMP-activated protein kinase subunit gamma-1	P54619	37.6		29232.1	0	0	0	0	0	12322.8	0	0	17781.4	0	15086.4
5-formyltetrahydrofolate cyclo-ligase	P49914	23.2		44323.9	30558.4	0	0	0	0	0	24406.7	0	0	0	0
5'-nucleotidase domain-containing protein 1	Q5TFE4	51.8		489759	74607.1	102238	142878	0	84439.5	501508	244027	201389	454338	78934.1	88566.8
5'-nucleotidase	P21589	63.3		2.41513e+06	5.50964e+06	4.37083e+06	2.908e+06	3.72804e+06	5.15336e+06	3.36269e+06	4.17696e+06	6.22018e+06	3.116e+06	5.61e+06	5.37627e+06
60 kDa heat shock protein, mitochondrial	P10809	61		2.89615e+08	3.11007e+08	2.58479e+08	3.0089e+08	2.95675e+08	2.98252e+08	2.77544e+08	2.81769e+08	2.99066e+08	2.80704e+08	2.86773e+08	2.98129e+08
60 kDa SS-A/Ro ribonucleoprotein	P10155	60.6		1.54278e+06	1.54689e+06	1.50786e+06	1.35798e+06	1.63848e+06	2.02977e+06	2.29646e+06	1.70022e+06	1.88979e+06	1.5003e+06	1.64962e+06	1.42245e+06
60S acidic ribosomal protein P0	P05388	34.3		4.43529e+07	5.3201e+07	5.07424e+07	4.73237e+07	5.86232e+07	6.8187e+07	2.86686e+07	5.24295e+07	6.51443e+07	4.34372e+07	5.61219e+07	5.49698e+07
60S acidic ribosomal protein P1	P05386	11.5		2.34447e+07	1.82356e+07	1.83633e+07	1.82557e+07	1.92873e+07	2.18706e+07	2.02389e+07	2.0737e+07	2.04799e+07	1.96239e+07	1.83885e+07	2.09105e+07
60S acidic ribosomal protein P2	P05387	11.7		1.44829e+08	1.13084e+08	1.30334e+08	1.58892e+08	1.24219e+08	1.29559e+08	1.25978e+08	1.33622e+08	1.25917e+08	1.26125e+08	1.10308e+08	1.3235e+08
60S ribosomal export protein NMD3	Q96D46	57.6		711570	551484	676718	639537	593863	680249	953983	686187	527237	560931	573277	609482
60S ribosomal protein L10	P27635	24.6		1.19948e+07	9.15004e+06	1.08861e+07	1.13489e+07	8.61419e+06	5.93407e+06	8.42847e+06	9.21285e+06	5.10938e+06	1.14526e+07	9.7769e+06	5.8442e+06
60S ribosomal protein L10a	P62906	24.8		3.00211e+07	3.3541e+07	2.63064e+07	3.29354e+07	2.83523e+07	3.35359e+07	4.52811e+07	3.33523e+07	3.46188e+07	3.13981e+07	3.79442e+07	3.55358e+07
60S ribosomal protein L11	P62913	20.2		1.38155e+07	1.12734e+07	1.29684e+07	1.38866e+07	1.06592e+07	8.95542e+06	1.88273e+07	1.13059e+07	7.72025e+06	1.48092e+07	1.17981e+07	9.234e+06
60S ribosomal protein L12	P30050	17.8		1.69011e+07	1.82276e+07	1.67149e+07	1.65129e+07	1.92596e+07	2.36005e+07	2.93341e+07	1.8323e+07	2.40862e+07	1.64491e+07	1.98889e+07	2.19108e+07
60S ribosomal protein L13	P26373	24.2		3.40664e+07	2.1049e+07	3.30359e+07	3.64023e+07	1.09693e+07	2.29441e+07	3.34535e+07	9.17083e+06	1.86797e+07	3.65985e+07	1.11836e+07	2.01027e+07
60S ribosomal protein L13a	P40429	23.6		1.48707e+07	1.2834e+07	1.19711e+07	1.37601e+07	1.03304e+07	1.34586e+07	2.52014e+07	1.15409e+07	1.33813e+07	1.36211e+07	1.38877e+07	1.40437e+07
60S ribosomal protein L14	P50914	23.4		1.4888e+07	1.71707e+07	1.21643e+07	1.47862e+07	1.57041e+07	1.85438e+07	1.78199e+07	1.30675e+07	1.72013e+07	1.2771e+07	1.5331e+07	1.95934e+07
60S ribosomal protein L15	P61313	24.1		2.90535e+07	2.64898e+07	2.22454e+07	2.86693e+07	2.82952e+07	3.81917e+07	2.40959e+07	2.81418e+07	3.38055e+07	2.4817e+07	3.32243e+07	2.90564e+07
60S ribosomal protein L17	P18621	21.4		1.80381e+07	1.22848e+07	1.59035e+07	1.92597e+07	1.02476e+07	9.60629e+06	2.30568e+07	1.1399e+07	6.23275e+06	1.92496e+07	1.23172e+07	6.25071e+06
60S ribosomal protein L18	Q07020	21.6		3.19511e+07	2.70404e+07	2.8087e+07	3.40007e+07	2.31771e+07	3.39453e+07	2.55946e+07	2.90011e+07	3.47755e+07	2.96981e+07	3.43419e+07	3.1686e+07
60S ribosomal protein L18a	Q02543	20.7		8.94512e+06	1.19222e+07	8.816e+06	1.18262e+07	9.68329e+06	1.20849e+07	1.11152e+07	8.55513e+06	1.08234e+07	9.33143e+06	9.04092e+06	1.23608e+07
60S ribosomal protein L19	P84098	23.5		1.34076e+07	8.954e+06	1.10758e+07	1.5895e+07	8.4227e+06	9.81399e+06	6.96011e+06	9.07249e+06	6.31809e+06	1.43408e+07	9.79492e+06	6.06274e+06
60S ribosomal protein L21	P46778	18.6		1.57468e+07	1.26503e+07	1.49698e+07	1.6357e+07	9.81882e+06	1.07809e+07	1.40392e+07	6.9959e+06	7.45236e+06	1.61452e+07	6.93591e+06	9.2385e+06
60S ribosomal protein L22	P35268	14.8		2.4793e+07	1.70596e+07	2.59195e+07	2.15483e+07	1.65752e+07	1.00807e+07	2.24839e+07	2.70152e+07	1.08323e+07	2.66706e+07	2.26717e+07	1.02803e+07
60S ribosomal protein L23	P62829	14.9		7.32359e+06	6.48406e+06	4.92714e+06	8.08977e+06	3.90651e+06	2.90067e+06	2.47829e+06	5.21917e+06	3.06655e+06	7.73516e+06	5.56529e+06	1.82936e+06
60S ribosomal protein L23a	P62750	17.7		1.63949e+07	6.47175e+06	2.19091e+07	1.725e+07	3.25373e+06	3.38202e+06	2.29954e+07	4.93766e+06	1.55706e+06	2.25589e+07	3.68196e+06	1.71781e+06
60S ribosomal protein L24	P83731	17.8		9.1556e+06	6.22963e+06	6.00219e+06	9.80754e+06	4.93689e+06	3.37018e+06	1.15984e+07	6.49866e+06	2.91731e+06	9.19904e+06	5.42064e+06	2.51534e+06
60S ribosomal protein L26	P61254	17.2		9.36948e+06	3.94955e+06	1.4368e+07	8.81626e+06	2.16907e+06	1.53464e+06	5.60199e+06	2.42287e+06	1.29487e+06	1.03346e+07	2.1849e+06	798578
60S ribosomal protein L27	P61353	15.8		3.72302e+07	2.92282e+07	2.44648e+07	3.77855e+07	2.45709e+07	3.04628e+07	2.7821e+07	3.09461e+07	2.99399e+07	3.18406e+07	2.83667e+07	3.0982e+07
60S ribosomal protein L27a	P46776	16.6		1.38419e+07	1.07096e+07	1.34637e+07	1.4508e+07	7.7141e+06	8.09858e+06	1.54765e+07	1.06611e+07	3.84225e+06	1.49093e+07	9.25077e+06	2.65921e+06
60S ribosomal protein L28	P46779	15.7		3.11096e+06	2.20698e+06	2.48859e+06	3.03616e+06	1.91178e+06	3.72473e+06	428046	1.84435e+06	3.75311e+06	2.00546e+06	2.77273e+06	2.85359e+06
60S ribosomal protein L29	P47914	17.7		1.51766e+07	7.08641e+06	1.14107e+07	2.20286e+07	3.7461e+06	9.83212e+06	9052679	6.25598e+06	1.46179e+07	1.10289e+07	7.30268e+06	1.43184e+07
60S ribosomal protein L3	P39023	46.1		5.02896e+07	4.25177e+07	4.32477e+07	5.01106e+07	4.1294e+07	4.94844e+07	4.52861e+07	4.11042e+07	4.36628e+07	4.68697e+07	3.62951e+07	4.44122e+07
60S ribosomal protein L30	P62888	12.8		4.47048e+06	5.00103e+06	3.57238e+06	4.45094e+06	5.05198e+06	4.09406e+06	2.07257e+06	6.297e+06	4.48047e+06	5.88352e+06	6.27488e+06	4.84956e+06
60S ribosomal protein L31	P62899	14.5		7.23541e+06	4.84433e+06	7.32465e+06	8.48972e+06	3.7663e+06	1.39821e+06	1.4857e+07	4.83138e+06	1.41956e+06	8.40383e+06	4.86198e+06	920141
60S ribosomal protein L32	P62910	15.9		2.73958e+06	5.98922e+06	5.00804e+06	4.08414e+06	946752	5.06134e+06	345309	1.21568e+06	5.95093e+06	1.69606e+06	1.38411e+06	2.69466e+06
60S ribosomal protein L34	P49207	13.3		1.06019e+07	1.35667e+07	1.20082e+07	1.10097e+07	1.25903e+07	1.36797e+07	9073762	1.22866e+07	1.26527e+07	1.11174e+07	1.19707e+07	1.18049e+07
60S ribosomal protein L35	P42766	14.5		2.89075e+06	700732	5.43676e+06	4.40089e+06	444767	406869	3.40961e+06	820430	298228	7.83953e+06	966882	280477
60S ribosomal protein L35a	P18077	12.5		1.09925e+07	1.44164e+07	8.71714e+06	1.26312e+07	8.25394e+06	7.56937e+06	1.25801e+06	9.0801e+06	1.44956e+07	1.00058e+07	1.05876e+07	9.11748e+06
60S ribosomal protein L36	Q9Y3U8	12.2		1.62561e+07	8.89591e+06	1.13003e+07	1.91101e+07	1.05121e+07	1.37579e+07	1.12411e+07	1.10728e+07	1.12402e+07	1.34657e+07	1.14038e+07	1.13947e+07
60S ribosomal protein L37a	P61513	10.3		1.51921e+06	501860	1.41644e+06	1.68715e+06	496806	954509	268011	541938	871293	1.46733e+06	575240	772356
60S ribosomal protein L38	P63173	8.2		9.98986e+06	5.372e+06	1.07883e+07	9.59273e+06	7.39027e+06	3.37532e+06	1.67063e+07	1.45892e+07	3.24522e+06	1.27776e+07	1.13503e+07	3.69366e+06
60S ribosomal protein L4	P36578	47.7		4.12449e+07	4.56701e+07	4.04519e+07	3.95196e+07	4.18236e+07	4.87057e+07	4.73404e+07	3.56032e+07	5.27656e+07	3.73536e+07	3.96052e+07	4.1983e+07
60S ribosomal protein L5	P46777	34.3		4.10222e+07	2.72269e+07	3.75286e+07	3.95094e+07	3.13721e+07	2.51502e+07	4.78307e+07	4.35813e+07	2.19095e+07	3.0336e+07	3.44492e+07	2.43477e+07
60S ribosomal protein L6	Q02878	32.7		6.23976e+07	6.02108e+07	5.46166e+07	7.23703e+07	5.08524e+07	6.5968e+07	8.93992e+07	5.40175e+07	6.47882e+07	4.61077e+07	5.83016e+07	6.02617e+07
60S ribosomal protein L7	P18124	29.2		4.79562e+07	4.25614e+07	4.82079e+07	4.51335e+07	4.40815e+07	5.66526e+07	6.81576e+07	4.36942e+07	5.48037e+07	3.83239e+07	4.46828e+07	5.23967e+07
60S ribosomal protein L7a	P62424	30		4.06295e+07	4.55692e+07	3.93588e+07	3.93456e+07	4.15418e+07	5.13393e+07	4.21298e+07	4.42721e+07	4.71701e+07	3.9378e+07	4.39919e+07	4.3661e+07
60S ribosomal protein L8	P62917	28		3.14013e+07	3.62794e+07	3.15623e+07	3.1451e+07	3.06292e+07	3.68348e+07	3.44423e+07	2.78457e+07	3.69037e+07	2.46749e+07	2.82826e+07	2.85064e+07
60S ribosomal protein L9	P32969	21.9		9.65114e+06	8.58157e+06	6.68635e+06	9.30035e+06	6.16431e+06	5.67649e+06	1.52003e+07	7.95116e+06	3.80673e+06	1.02562e+07	8.16507e+06	4.11813e+06
6-phosphogluconate dehydrogenase, decarboxylating	P52209	53.1		2.36307e+07	2.58113e+07	2.09141e+07	2.31572e+07	2.84527e+07	2.76951e+07	3.05195e+07	2.41187e+07	2.77581e+07	2.7261e+07	2.95813e+07	2.85183e+07
6-phosphogluconolactonase	O95336	27.5		1.59339e+06	1.45037e+06	1.52424e+06	1.44919e+06	1.54317e+06	2.20297e+06	2.05303e+06	1.61013e+06	1.8547e+06	1.17883e+06	1.62884e+06	1.90338e+06
7,8-dihydro-8-oxoguanine triphosphatase	P36639	22.5		691180	724797	527104	910229	706369	763839	282307	863160	756426	684508	883073	615649
78 kDa glucose-regulated protein	P11021	72.3		5.92202e+08	4.56876e+08	4.53368e+08	5.49516e+08	4.5376e+08	4.24015e+08	4.76674e+08	4.72939e+08	5.39974e+08	6.06311e+08	4.51332e+08	4.86347e+08
7-dehydrocholesterol reductase	Q9UBM7	54.5		571916	522606	191072	497251	499084	597341	878490	642968	486133	182248	531300	534453
Abl interactor 1	Q8IZP0	55		0	155719	0	272852	0	0	214418	0	100242	146949	273951	106293
Acetoacetyl-CoA synthetase	Q86V21	75.1		190156	0	0	0	215208	0	283010	181332	0	204806	162196	0
Acetyl-CoA acetyltransferase, cytosolic	Q9BWD1	41.3		2.28757e+06	1.74441e+06	1.10946e+06	2.22191e+06	2.16959e+06	2.52816e+06	2.53724e+06	2.10436e+06	2.31476e+06	2.32706e+06	2.12859e+06	1.96577e+06
Acetyl-CoA acetyltransferase, mitochondrial	P24752	45.2		6.89332e+06	7.54366e+06	6.38451e+06	5.70193e+06	8.9062e+06	7.46895e+06	7.56341e+06	1.02393e+07	9.34179e+06	5.60899e+06	5.91742e+06	5.98365e+06
Acetyl-CoA carboxylase 1	Q13085	265.4		951526	233302	0	833467	361141	825015	1.14214e+06	309168	642402	775891	716635	380328
Acid ceramidase	Q13510	44.6		119693	0	0	64980	0	0	0	0	0	0	0	56405.9
Acidic leucine-rich nuclear phosphoprotein 32 family member A	P39687	28.6		4.93602e+07	3.37922e+07	2.92516e+07	5.01845e+07	2.97283e+07	2.81824e+07	3.12809e+07	3.3496e+07	3.01568e+07	4.87944e+07	2.7861e+07	3.17355e+07
Acidic leucine-rich nuclear phosphoprotein 32 family member B	Q92688	28.8		1.94596e+07	1.56413e+07	1.58009e+07	2.05367e+07	1.56187e+07	1.30435e+07	9.98127e+06	1.72592e+07	1.34099e+07	2.26232e+07	1.52887e+07	1.58704e+07
Acidic leucine-rich nuclear phosphoprotein 32 family member E	Q9BTT0	30.7		1.51857e+07	1.22533e+07	1.10431e+07	1.62518e+07	1.44771e+07	1.38866e+07	1.30328e+07	1.24961e+07	1.42982e+07	1.22945e+07	1.2416e+07	1.37164e+07
Aconitate hydratase, mitochondrial	Q99798	85.4		6.23688e+06	1.68299e+07	5.30791e+06	5.17189e+06	5.68255e+06	6.00664e+06	1.14848e+07	2.08446e+07	6.99385e+06	7.59905e+06	5.97677e+06	5.92522e+06
Actin, alpha cardiac muscle 1	P68032	42		1.7945e+08	2.60613e+08	2.64822e+08	2.00899e+08	2.6387e+08	3.41013e+08	1.82808e+08	2.53706e+08	3.63238e+08	2.63502e+08	2.99701e+08	2.89182e+08
Actin, cytoplasmic 1	P60709	41.7		1.3345e+09	1.94881e+09	2.06895e+09	1.30932e+09	2.03421e+09	2.21258e+09	1.30831e+09	1.93331e+09	2.23918e+09	1.70538e+09	1.74844e+09	2.00878e+09
Actin-like protein 6A	O96019	47.4		1.94307e+06	1.55061e+06	1.35232e+06	2.10126e+06	1.63215e+06	1.7147e+06	2.93887e+06	1.72309e+06	1.7683e+06	2.56895e+06	1.57855e+06	907047
Actin-related protein 2	P61160	44.7		6.17706e+06	6.62011e+06	5.29903e+06	5.73415e+06	7.05495e+06	8.56362e+06	5.29864e+06	7.2012e+06	8.03192e+06	6.6367e+06	7.76585e+06	7.11843e+06
Actin-related protein 2/3 complex subunit 1A	Q92747	41.5		1.52128e+06	1.90856e+06	1.30366e+06	1.78579e+06	1.58017e+06	1.99537e+06	1.35232e+06	1.68297e+06	1.65983e+06	1.59327e+06	1.75887e+06	1.80679e+06
Actin-related protein 2/3 complex subunit 1B	O15143	40.9		2.5785e+06	3.64639e+06	2.66203e+06	3.12076e+06	3.72152e+06	3.89233e+06	6.95671e+06	3.29342e+06	3.68398e+06	2.67656e+06	3.68986e+06	3.17632e+06
Actin-related protein 2/3 complex subunit 2	O15144	34.3		1.03214e+07	1.32073e+07	1.08982e+07	9.16903e+06	1.59034e+07	1.32229e+07	8.60876e+06	1.41732e+07	1.56358e+07	1.17168e+07	1.50294e+07	1.49101e+07
Actin-related protein 2/3 complex subunit 3	O15145	20.5		3.11939e+06	3.57247e+06	3.3326e+06	3.18808e+06	3.58803e+06	3.70038e+06	3.54351e+06	3.70345e+06	4.5307e+06	3.01639e+06	4.02226e+06	3.80456e+06
Actin-related protein 2/3 complex subunit 4	P59998	19.7		5.85899e+06	7.10619e+06	5.34293e+06	5.33989e+06	7.40953e+06	8.15823e+06	4.9028e+06	7.06853e+06	7.66839e+06	5.58248e+06	7.70707e+06	6.54723e+06
Actin-related protein 2/3 complex subunit 5	O15511	16.3		3.42081e+06	3.56381e+06	3.27603e+06	2.74735e+06	2.74607e+06	3.41413e+06	3.10986e+06	2.90286e+06	3.11783e+06	3.04297e+06	2.98925e+06	3.2472e+06
Actin-related protein 2/3 complex subunit 5-like protein	Q9BPX5	16.9		2.45526e+06	2.08353e+06	1.28382e+06	2.12235e+06	2.15775e+06	2.6288e+06	2.38597e+06	2.32107e+06	3.11131e+06	2.19677e+06	2.46172e+06	2.25546e+06
Actin-related protein 3	P61158	47.3		8.9576e+06	1.17629e+07	9.48132e+06	9.38934e+06	1.1989e+07	1.15388e+07	8.58263e+06	1.18401e+07	1.4368e+07	8.87837e+06	1.19367e+07	1.14843e+07
Activated RNA polymerase II transcriptional coactivator p15	P53999	14.4		8.72603e+07	5.09066e+07	5.06064e+07	9.18915e+07	4.69726e+07	4.66567e+07	3.90819e+07	6.00972e+07	5.02205e+07	7.00266e+07	4.52159e+07	5.37695e+07
Activator of 90 kDa heat shock protein ATPase homolog 1	O95433	38.3		1.29966e+07	1.37206e+07	1.67236e+07	1.13215e+07	1.53682e+07	1.59227e+07	1.09179e+07	1.41556e+07	1.6799e+07	1.1223e+07	1.71074e+07	1.56887e+07
Activity-dependent neuroprotector homeobox protein	Q9H2P0	123.5		390427	100412	342164	499849	0	0	690346	279281	0	336138	239963	0
Acyl carrier protein, mitochondrial	O14561	17.4		8.1835e+06	6.56488e+06	6.41898e+06	8.84275e+06	5.39578e+06	6.33658e+06	3.76903e+06	6.93495e+06	6.16499e+06	6.59019e+06	6.09794e+06	7.01997e+06
Acylamino-acid-releasing enzyme	P13798	81.2		3.89305e+06	4.09978e+06	2.9904e+06	4.4323e+06	4.82179e+06	4.77112e+06	4.51161e+06	4.15645e+06	4.04878e+06	6.43029e+06	4.08798e+06	3.84542e+06
Acyl-CoA dehydrogenase family member 9, mitochondrial	Q9H845	68.7		3.14357e+07	1.96344e+08	2.25871e+08	5.32953e+07	2.37644e+08	8.64889e+07	1.18898e+07	1.12217e+08	7.13353e+07	3.84904e+07	1.18821e+08	2.18031e+08
Acyl-CoA-binding protein	P07108	10		3.5292e+07	1.80313e+07	1.98897e+07	3.35045e+07	1.66169e+07	2.16417e+07	1.00141e+07	2.09493e+07	2.17306e+07	2.36834e+07	1.74338e+07	2.22022e+07
Acyl-coenzyme A thioesterase 13	Q9NPJ3	15		1.33364e+06	1.08152e+06	854230	1.17738e+06	1.25183e+06	1.00547e+06	1.23608e+06	962120	1.0431e+06	1.16748e+06	1.17255e+06	1.075e+06
Acyl-coenzyme A thioesterase 2, mitochondrial	P49753	53.2		398943	138512	0	285972	260770	234648	389319	213282	187908	186694	99396.4	123368
Acyl-coenzyme A thioesterase 8	O14734	35.9		0	0	56007.3	0	0	0	62262.7	23109.3	0	15969.9	0	168580
Acyl-coenzyme A thioesterase 9, mitochondrial	Q9Y305	49.9		606140	655256	490475	589897	535187	945918	554776	790438	860445	688976	800364	839489
Acylglycerol kinase, mitochondrial	Q53H12	47.1		316317	258915	341905	304305	348016	479195	530252	311266	450200	363095	398444	337168
Acylphosphatase-1	P07311	11.3		2.22795e+06	1.18324e+06	1.18019e+06	2.7055e+06	1.23882e+06	1.10532e+06	1.4944e+06	1.36575e+06	1.14182e+06	1.44491e+06	1.11452e+06	1.24978e+06
Acylphosphatase-2	P14621	11.1		0	0	107143	0	0	120590	0	0	128055	0	234847	165801
Acyl-protein thioesterase 1	O75608	24.7		2.83961e+06	5.46069e+06	3.92368e+06	4.42453e+06	5.74703e+06	6.37703e+06	4.7903e+06	5.0747e+06	6.21043e+06	4.41133e+06	4.46437e+06	4.16927e+06
Acyl-protein thioesterase 2	O95372	24.7		3.92889e+06	3.93403e+06	2.00111e+06	3.80815e+06	3.98542e+06	3.72766e+06	3.02841e+06	3.5371e+06	3.93713e+06	4.1407e+06	3.88478e+06	3.02327e+06
Acylpyruvase FAHD1, mitochondrial	Q6P587	24.8		3.29501e+06	1.8487e+06	1.80851e+06	3.14822e+06	1.95156e+06	1.57284e+06	1.35391e+06	2.40694e+06	2.7217e+06	2.44376e+06	1.79808e+06	2.26976e+06
Adapter molecule crk	P46108	33.8		1.30548e+06	793508	1.13445e+06	1.17698e+06	951408	854683	990300	1.0224e+06	1.36069e+06	886268	1.10974e+06	906467
Adaptin ear-binding coat-associated protein 2	Q9NVZ3	28.3		250505	474183	504289	495722	668093	593025	489254	542686	523671	424344	521868	559632
Adenine phosphoribosyltransferase	P07741	19.6		9.76796e+06	1.11136e+07	8.98512e+06	9.79706e+06	1.29867e+07	1.35097e+07	1.13672e+07	1.08548e+07	1.20981e+07	1.1133e+07	1.14433e+07	1.20089e+07
Adenosine kinase	P55263	40.5		5.87916e+06	4.02516e+06	3.09344e+06	5.08468e+06	3.83131e+06	3.13899e+06	1.96465e+06	3.39783e+06	3.55827e+06	5.54108e+06	3.4348e+06	3.75745e+06
Adenosylhomocysteinase	P23526	47.7		5.20909e+07	5.76743e+07	4.36524e+07	5.25995e+07	6.29619e+07	6.1529e+07	6.25594e+07	5.80623e+07	5.71936e+07	5.20357e+07	6.05588e+07	4.95723e+07
Adenylate kinase 2, mitochondrial	P54819	26.5		1.5772e+07	1.11304e+07	8.98924e+06	1.73357e+07	1.13451e+07	1.23376e+07	1.41459e+07	1.28249e+07	1.17506e+07	1.63156e+07	1.18818e+07	1.27899e+07
Adenylate kinase 4, mitochondrial	P27144	25.3		627443	177285	72994.6	687529	393481	89834.5	623339	0	186642	380401	101361	195377
Adenylate kinase isoenzyme 1	P00568	21.6		3.87841e+06	5.16392e+06	4.86751e+06	4.19714e+06	6.14014e+06	6.14989e+06	4.20405e+06	5.8138e+06	6.33651e+06	4.22207e+06	5.82196e+06	6.45227e+06
Adenylate kinase isoenzyme 6	Q9Y3D8	20		187555	300590	243440	246427	265070	371229	398869	310429	324618	269205	286715	297105
Adenylosuccinate lyase	P30566	54.9		4.45535e+06	3.58445e+06	3.80888e+06	3.89679e+06	3.73461e+06	4.9367e+06	4.57752e+06	4.41027e+06	4.42617e+06	4.20577e+06	3.90513e+06	3.49593e+06
Adenylosuccinate synthetase isozyme 2	P30520	50.1		8.41255e+06	9.24084e+06	8.01899e+06	8.2518e+06	8.66815e+06	9.73254e+06	9.77938e+06	9.32182e+06	9.4638e+06	8.74005e+06	9.41571e+06	7.84519e+06
Adenylyl cyclase-associated protein 1	Q01518	51.9		1.77436e+07	2.2398e+07	2.19012e+07	1.80126e+07	2.34393e+07	2.66099e+07	2.33075e+07	2.09718e+07	2.70939e+07	2.0784e+07	2.26188e+07	2.6907e+07
Adhesion G-protein coupled receptor G1	Q9Y653	77.7		461403	464928	720585	823248	451055	714188	636933	696365	716393	172560	754809	327900
Adipocyte plasma membrane-associated protein	Q9HDC9	46.5		1.78526e+07	2.16305e+07	1.66892e+07	1.77873e+07	2.20187e+07	2.22819e+07	2.19456e+07	2.00382e+07	2.19244e+07	1.58234e+07	1.97971e+07	2.4093e+07
Adipogenesis regulatory factor	Q15847	7.9		1.03006e+07	6.20025e+06	4.81231e+06	1.23975e+07	5.59556e+06	6.00941e+06	1.23826e+07	6.78508e+06	5.94942e+06	1.06851e+07	5.23913e+06	6.69895e+06
ADP/ATP translocase 1	P12235	33		196454	217790	368784	190777	257045	267126	95950.2	268794	156021	213666	231923	214175
ADP/ATP translocase 2	P05141	32.8		8.63668e+07	9.78775e+07	1.13699e+08	8.95611e+07	1.00481e+08	9.89816e+07	8.4585e+07	1.01399e+08	7.86673e+07	8.74689e+07	9.65615e+07	7.87369e+07
ADP/ATP translocase 3	P12236	32.8		8.99929e+06	9.6292e+06	9.97721e+06	9.7615e+06	8.96941e+06	1.11681e+07	4.64118e+06	1.11193e+07	7.96162e+06	8.12822e+06	1.11914e+07	1.05838e+07
ADP-dependent glucokinase	Q9BRR6	54.1		0	0	0	0	0	0	0	0	0	0	0	0
ADP-ribose pyrophosphatase, mitochondrial	Q9BW91	39.1		544790	650385	614214	396198	344295	379509	978737	329043	616434	1.16914e+06	137278	700704
ADP-ribosylation factor 3	P61204	20.6		5.40043e+07	4.80982e+07	4.33964e+07	4.73277e+07	6.06209e+07	6.18438e+07	2.28375e+07	5.32254e+07	6.46396e+07	5.47631e+07	6.22862e+07	6.18819e+07
ADP-ribosylation factor 4	P18085	20.5		1.2491e+07	1.54417e+07	1.7461e+07	1.29353e+07	1.56923e+07	1.95401e+07	9.29134e+06	1.56228e+07	2.01495e+07	1.32392e+07	1.63503e+07	1.84695e+07
ADP-ribosylation factor 5	P84085	20.5		621705	497256	555987	654832	612527	294050	227248	645100	479715	473752	692628	0
ADP-ribosylation factor 6	P62330	20.1		4.25983e+06	4.34629e+06	3.9113e+06	3.93899e+06	4.9155e+06	6.39885e+06	2.7921e+06	4.74514e+06	5.28961e+06	4.11568e+06	5.35732e+06	5.41752e+06
ADP-ribosylation factor GTPase-activating protein 1	Q8N6T3	44.6		531142	418869	754981	183509	141430	83033.9	706560	608879	173852	606930	598902	116732
ADP-ribosylation factor GTPase-activating protein 2	Q8N6H7	56.7		272671	240331	209015	283759	125234	0	823037	243536	0	330230	266577	72641.6
ADP-ribosylation factor GTPase-activating protein 3	Q9NP61	56.9		177305	82292.5	0	0	70125.2	105981	233737	0	0	196654	0	0
ADP-ribosylation factor-binding protein GGA1	Q9UJY5	70.3		54825.8	78429	0	61312.2	64645.6	108043	125135	52988.9	96516.3	91180.7	55260.8	150452
ADP-ribosylation factor-like protein 1	P40616	20.4		1.19123e+06	1.06134e+06	1.0806e+06	1.08247e+06	1.18541e+06	1.42625e+06	473327	893856	1.25279e+06	1.25874e+06	910001	1.18093e+06
ADP-ribosylation factor-like protein 2	P36404	20.9		0	0	0	0	0	0	0	0	0	0	0	0
ADP-ribosylation factor-like protein 3	P36405	20.4		2.30059e+06	1.33106e+06	1.09015e+06	2.36044e+06	1.46833e+06	970041	1.95304e+06	1.64781e+06	1.32501e+06	1.96688e+06	1.33542e+06	1.49811e+06
ADP-ribosylation factor-like protein 6-interacting protein 1	Q15041	23.3		578495	474399	456302	483708	670523	663659	581805	622787	614373	520035	685244	559444
ADP-ribosylation factor-like protein 6-interacting protein 4	Q66PJ3	44.9		258949	128199	253490	261296	148709	78096.2	446503	268297	70889.6	223727	212075	63256.9
ADP-ribosylation factor-like protein 8B	Q9NVJ2	21.5		1.26653e+06	1.38684e+06	1.14087e+06	1.41768e+06	1.58019e+06	1.63052e+06	1.22863e+06	1.5443e+06	1.54444e+06	1.46041e+06	1.52432e+06	1.93841e+06
ADP-sugar pyrophosphatase	Q9UKK9	24.3		5.10298e+06	3.34927e+06	2.85527e+06	4.71059e+06	3.65301e+06	3.31072e+06	4.00642e+06	3.45648e+06	3.97444e+06	4.18256e+06	3.77828e+06	3.70384e+06
Adrenodoxin, mitochondrial	P10109	19.4		66396.4	0	45346.2	0	0	0	24500.3	0	0	0	0	63427.6
Adseverin	Q9Y6U3	80.4		0	152666	0	273374	99984.2	120104	0	0	0	384079	0	56230.8
Afamin	P43652	69		119780	994031	829054	185409	1.27404e+06	568594	0	428638	461500	203065	661751	1.0464e+06
AFG3-like protein 2	Q9Y4W6	88.5		1.28932e+06	1.63589e+06	1.47195e+06	1.32312e+06	1.72323e+06	1.31389e+06	2.04153e+06	1.30336e+06	1.50559e+06	1.44902e+06	1.74802e+06	1.56388e+06
Aflatoxin B1 aldehyde reductase member 2	O43488	39.6		939275	747063	494637	946512	859453	643299	503829	823094	801277	1.16315e+06	892123	660792
Agrin	O00468	217.1		427400	197066	99804.1	135245	180757	76645	268157	315633	101393	540605	175277	74639.8
AH receptor-interacting protein	O00170	37.6		2.10052e+06	1.59945e+06	1.51035e+06	2.08877e+06	1.31824e+06	1.37663e+06	2.54785e+06	1.589e+06	1.43695e+06	1.97822e+06	1.41191e+06	1.32456e+06
A-kinase anchor protein 1, mitochondrial	Q92667	97.3		0	0	0	0	0	0	103033	0	0	0	0	0
A-kinase anchor protein 12	Q02952	191.4		382768	717138	304585	1.06835e+06	573506	346288	4531.28	42065.7	296683	388804	202289	311333
A-kinase anchor protein 2	Q9Y2D5	94.6		333455	132684	305886	256844	0	0	310269	303280	0	466416	282159	0
Alanine--tRNA ligase, cytoplasmic	P49588	106.7		2.0977e+07	1.93444e+07	1.67377e+07	1.99525e+07	2.26984e+07	2.37398e+07	2.49845e+07	2.13436e+07	2.3911e+07	2.07589e+07	2.35235e+07	2.19594e+07
Alanine--tRNA ligase, mitochondrial	Q5JTZ9	107.3		0	0	0	0	0	0	0	0	0	0	0	0
Alanyl-tRNA editing protein Aarsd1	Q9BTE6	45.5		822525	552432	906970	797188	1.0788e+06	1.09983e+06	1.33136e+06	648880	1.24602e+06	775249	507446	947871
Alcohol dehydrogenase [NADP(+)]	P14550	36.6		1.15036e+06	905194	884314	853976	969260	954046	922163	769985	908524	1.7335e+06	832515	1.03927e+06
Alcohol dehydrogenase class-3	P11766	39.7		1.64963e+07	1.32136e+07	1.14948e+07	1.27975e+07	1.49674e+07	1.69718e+07	1.64764e+07	1.35019e+07	1.58348e+07	1.51761e+07	1.46739e+07	1.66495e+07
Aldehyde dehydrogenase family 1 member A3	P47895	56.1		1.10524e+07	1.40348e+07	1.33941e+07	6.95189e+06	1.52322e+07	1.68397e+07	8.4011e+06	1.39834e+07	1.5323e+07	8.62058e+06	1.31842e+07	1.32214e+07
Aldehyde dehydrogenase X, mitochondrial	P30837	57.2		1.44877e+06	1.48062e+06	1.08589e+06	1.22802e+06	1.6418e+06	1.87375e+06	2.45568e+06	1.57966e+06	1.40745e+06	2.42229e+06	1.75853e+06	1.48926e+06
Aldehyde dehydrogenase, dimeric NADP-preferring	P30838	50.4		2.87959e+06	3.85526e+06	3.53871e+06	2.40036e+06	4.31049e+06	4.37317e+06	3.7738e+06	3.38804e+06	3.81009e+06	5.22913e+06	4.43037e+06	4.3387e+06
Aldo-keto reductase family 1 member C3	P42330	36.8		592607	701607	453973	601624	733833	1.0765e+06	50379.4	569101	961851	889764	960950	1.41743e+06
Aldose 1-epimerase	Q96C23	37.7		1.53145e+06	722771	724361	1.48793e+06	587959	702234	1.32732e+06	671598	613011	1.5024e+06	610376	534189
Aldose reductase	P15121	35.8		7.01185e+06	9.03557e+06	6.64861e+06	1.26301e+07	1.16173e+07	1.31844e+07	1.13317e+06	9.85719e+06	1.05262e+07	5.41077e+06	1.32213e+07	1.17512e+07
Alkyldihydroxyacetonephosphate synthase, peroxisomal	O00116	72.9		1.85192e+06	1.72617e+06	1.52778e+06	1.92844e+06	2.22551e+06	2.25884e+06	2.24205e+06	1.8256e+06	2.01798e+06	1.67939e+06	2.35531e+06	1.47271e+06
Alpha- and gamma-adaptin-binding protein p34	Q6PD74	34.6		0	247174	173017	246592	210030	293313	0	194745	296129	259325	278781	355689
Alpha-(1,6)-fucosyltransferase	Q9BYC5	66.5		558663	495813	277251	276035	585608	388837	303812	520350	308472	527094	487498	431691
Alpha-1,3/1,6-mannosyltransferase ALG2	Q9H553	47.1		0	0	0	0	0	120385	0	0	46181.7	0	0	0
Alpha-2-HS-glycoprotein	P02765	39.3		65255.1	649896	1.70818e+06	9503.56	1.33116e+06	466688	0	447960	590181	340.24	631250	728465
Alpha-2-macroglobulin	P01023	163.2		2.98484e+06	3.62672e+07	3.72044e+07	4.60754e+06	4.42658e+07	2.15747e+07	2.38687e+06	2.00922e+07	1.73277e+07	6.68642e+06	2.43772e+07	3.6663e+07
Alpha-2-macroglobulin receptor-associated protein	P30533	41.4		5.93431e+06	4.03621e+06	3.99734e+06	6.22689e+06	4.00903e+06	3.63723e+06	6.91869e+06	3.74154e+06	3.48838e+06	5.06291e+06	3.19207e+06	3.6893e+06
Alpha-actinin-1	P12814	103	Acetyl [N-Term]	2.63293e+07	3.90357e+07	3.66303e+07	2.34592e+07	4.2876e+07	6.05716e+07	2.34704e+07	4.30153e+07	5.52107e+07	2.5185e+07	4.62543e+07	5.15558e+07
Alpha-actinin-4	O43707	104.8		1.29357e+08	2.11604e+08	1.97903e+08	1.09171e+08	1.93237e+08	2.63373e+08	1.19995e+08	2.16601e+08	2.50072e+08	1.14385e+08	1.98487e+08	2.08195e+08
Alpha-adducin	P35611	80.9		234631	92967	40815.5	216362	0	94910.3	421249	86524.7	0	252274	116825	0
Alpha-aminoadipic semialdehyde dehydrogenase	P49419	58.5		1.19715e+06	665078	463548	1.15351e+06	816358	710531	1.16707e+06	705936	743382	1.05698e+06	725876	625965
Alpha-centractin	P61163	42.6		3.40131e+06	3.77978e+06	2.87822e+06	2.86031e+06	3.6135e+06	3.64325e+06	4.07552e+06	3.72587e+06	3.87001e+06	3.33624e+06	4.16141e+06	3.46095e+06
Alpha-endosulfine	O43768	13.4		1.28938e+07	6.37716e+06	5.62107e+06	1.37424e+07	6.79212e+06	7.04573e+06	5.04738e+06	8.59799e+06	7.16806e+06	9.33512e+06	6.52936e+06	7.26274e+06
Alpha-enolase	P06733	47.1		1.5899e+09	1.09933e+09	5.95245e+08	1.17516e+09	1.06848e+09	8.00892e+08	1.14037e+09	7.32542e+08	7.56839e+08	1.31335e+09	7.53188e+08	7.91457e+08
Alpha-fetoprotein	P02771	68.6		1.27699e+07	9.84728e+07	9.33699e+07	2.58129e+07	1.26838e+08	5.19726e+07	3.5781e+06	5.71103e+07	4.16779e+07	2.05561e+07	6.11573e+07	9.38371e+07
Alpha-galactosidase A	P06280	48.7		196642	139984	125589	225984	112391	114131	127173	119022	114380	87314.3	102328	200871
Alpha-ketoglutarate-dependent dioxygenase FTO	Q9C0B1	58.2		221658	256027	206286	231508	278287	172680	361031	275399	274555	147899	170844	131965
Alpha-parvin	Q9NVD7	42.2		24027.9	69760.7	82310.1	17551	76544.5	0	67138	36731.9	65185.1	0	0	61538
Alpha-soluble NSF attachment protein	P54920	33.2		2.80226e+06	3.06711e+06	2.66373e+06	2.72852e+06	3.58973e+06	3.44252e+06	2.91683e+06	3.04384e+06	2.94864e+06	2.51261e+06	3.57438e+06	2.74304e+06
Alpha-taxilin	P40222	61.9		3.6007e+06	3.03238e+06	3.75452e+06	3.88139e+06	3.4677e+06	3.10881e+06	4.37686e+06	3.88232e+06	3.17018e+06	3.56841e+06	2.90949e+06	3.66063e+06
Amidophosphoribosyltransferase	Q06203	57.4		5.37332e+06	1.81738e+06	1.46372e+06	5.20164e+06	1.22393e+06	2.09261e+06	5.35696e+06	2.57962e+06	2.623e+06	5.34601e+06	2.26216e+06	2.32932e+06
Aminoacyl tRNA synthase complex-interacting multifunctional protein 1	Q12904	34.3		6.34608e+06	7.63417e+06	4.77389e+06	6.55145e+06	7.62887e+06	8.74362e+06	9.31396e+06	7.09033e+06	8.16286e+06	6.32538e+06	8.79212e+06	8.33951e+06
Aminoacyl tRNA synthase complex-interacting multifunctional protein 2	Q13155	35.3		2.19536e+06	2.60612e+06	2.55951e+06	2.19202e+06	3.18187e+06	3.11437e+06	1.47549e+06	2.77986e+06	3.89194e+06	2.05589e+06	3.434e+06	2.73661e+06
Aminoacylase-1	Q03154	45.9		711755	402760	492294	402007	642691	433453	469473	349173	446459	628370	441010	467031
Aminopeptidase B	Q9H4A4	72.5		2.94835e+06	2.92706e+06	2.23826e+06	2.40978e+06	3.2519e+06	3.00801e+06	3.89182e+06	3.04319e+06	2.82418e+06	2.31723e+06	2.84205e+06	2.59389e+06
Amyloid-beta A4 protein	P05067	86.9		890528	695173	846155	922962	957519	904632	1.13604e+06	681957	611916	994899	761537	964405
Amyloid-like protein 2	Q06481	86.9		571169	306845	0	418099	289684	232117	159796	448383	356605	487259	324469	372361
AN1-type zinc finger protein 5	O76080	23.1		377771	154985	249227	225521	214162	296356	371416	110053	228485	203823	299042	383940
AN1-type zinc finger protein 6	Q6FIF0	22.5		507624	360990	334228	549079	301834	259747	272005	283126	251304	270462	249428	379078
Anamorsin	Q6FI81	33.6		1.81223e+06	1.30527e+06	1.78501e+06	1.78409e+06	1.76894e+06	1.95337e+06	2.79209e+06	1.49676e+06	1.28247e+06	2.37908e+06	2.03788e+06	2.16457e+06
Angio-associated migratory cell protein	Q13685	46.7		860712	643351	349652	534522	770380	705919	256083	725573	834599	1.07179e+06	719341	805612
Anillin	Q9NQW6	124.1		0	0	0	0	0	0	0	0	0	0	0	0
Anion exchange protein 2	P04920	136.9		0	0	51706.7	0	0	44698.9	176635	45990.4	0	0	68899	0
Ankyrin repeat and SOCS box protein 9	Q96DX5	31.8		160248	156326	89207	142411	191025	215864	117333	186281	171750	138044	169477	158386
Ankyrin repeat domain-containing protein 17	O75179	274.1		102729	0	0	150204	0	0	312880	0	0	180894	0	0
Annexin A1	P04083	38.7		2.83902e+08	2.83088e+08	2.67963e+08	3.05896e+08	2.78064e+08	3.51766e+08	4.74642e+08	2.51697e+08	3.04066e+08	3.23625e+08	2.83671e+08	3.14969e+08
Annexin A11	P50995	54.4		77615.6	112636	593388	0	141296	169507	134234	0	0	506747	41263.9	80592.5
Annexin A2	P07355	38.6		9.00477e+08	1.00737e+09	9.9386e+08	8.39228e+08	1.0619e+09	1.21705e+09	1.1319e+09	9.62256e+08	1.157e+09	1.25215e+09	9.87868e+08	1.10403e+09
Annexin A3	P12429	36.4		1.6189e+07	2.24551e+07	2.07997e+07	1.58923e+07	2.50659e+07	2.80209e+07	2.11203e+07	2.25213e+07	2.89009e+07	1.73256e+07	2.55603e+07	2.96741e+07
Annexin A4	P09525	35.9		3.27607e+06	2.65262e+06	1.56588e+06	2.52684e+06	2.46843e+06	3.32195e+06	1.62856e+06	2.77324e+06	3.31559e+06	4.47843e+06	2.50894e+06	2.80884e+06
Annexin A5	P08758	35.9		1.24522e+08	1.12214e+08	1.18105e+08	1.10715e+08	1.24748e+08	1.53508e+08	8.76572e+07	1.19657e+08	1.47546e+08	1.31688e+08	1.3529e+08	1.56419e+08
Annexin A6	P08133	75.8		183097	138064	250714	166500	200838	277888	331440	193503	217246	198544	195498	187085
Annexin A7	P20073	52.7		117304	306675	1.1832e+06	281300	239563	113998	47024	218232	163080	322822	199253	112709
Anterior gradient protein 2 homolog	O95994	20		1.287e+07	7.90759e+06	7.25825e+06	1.22299e+07	8.44925e+06	8.51809e+06	1.01928e+07	8.34862e+06	7.50754e+06	1.66192e+07	7.27423e+06	8.0869e+06
Antithrombin-III	P01008	52.6		394172	2.8578e+06	6.48789e+06	946792	3.49905e+06	5.39257e+06	569509	1.76971e+06	3.28166e+06	382174	1.50616e+06	3.62688e+06
AP-1 complex subunit beta-1	Q10567	104.6		2.39987e+06	2.37102e+06	2.18747e+06	2.22426e+06	2.77835e+06	2.76176e+06	1.59922e+06	2.53769e+06	2.78852e+06	2.30789e+06	3.26616e+06	2.77474e+06
AP-1 complex subunit gamma-1	O43747	91.3		1.45093e+06	1.56206e+06	1.48884e+06	1.65539e+06	1.4545e+06	1.86721e+06	1.07026e+06	1.46228e+06	1.88915e+06	1.07318e+06	1.69567e+06	1.63558e+06
AP-1 complex subunit mu-1	Q9BXS5	48.6		1.00446e+06	1.08476e+06	856909	1.12629e+06	1.05385e+06	1.53076e+06	1.13187e+06	1.16796e+06	1.54468e+06	1.03212e+06	1.10471e+06	1.19527e+06
AP-1 complex subunit mu-2	Q9Y6Q5	48.1		436140	391377	235811	452402	492666	541802	708057	357515	450882	398552	472689	442520
AP-1 complex subunit sigma-1A	P61966	18.7		549899	162803	379511	230473	0	429334	674865	583764	486739	525588	505413	161746
AP-2 complex subunit alpha-1	O95782	107.5		2.2585e+06	1.98008e+06	999707	2.19427e+06	1.66362e+06	1.90907e+06	2.35563e+06	2.08396e+06	2.02539e+06	1.93014e+06	2.28496e+06	1.64814e+06
AP-2 complex subunit alpha-2	O94973	103.9		110197	236390	0	59935.6	0	242268	0	211815	42561.7	0	0	274758
AP-2 complex subunit beta	P63010	104.5		7.65e+06	9.96285e+06	1.36642e+07	7.7528e+06	1.0354e+07	1.31753e+07	9.74507e+06	8.89905e+06	1.13152e+07	7.13411e+06	9.37868e+06	1.01492e+07
AP-2 complex subunit mu	Q96CW1	49.6		669887	699382	781358	705377	873548	691984	1.08218e+06	763504	668710	610543	563719	613677
AP-3 complex subunit beta-1	O00203	121.2		1.07755e+06	1.06058e+06	866093	1.04406e+06	1.26425e+06	1.1615e+06	954634	869795	1.08111e+06	1.07907e+06	637260	965823
AP-3 complex subunit delta-1	O14617	130.1		89088	188880	105702	70049.5	127101	46632.1	596130	74250.7	31489.2	102070	152790	0
AP-3 complex subunit sigma-1	Q92572	21.7		330544	541756	868788	374832	480315	228300	554925	545145	797463	360843	513062	334054
Apolipoprotein A-I	P02647	30.8		1.35523e+06	1.5755e+07	1.79736e+07	1.83803e+06	2.38007e+07	8.83316e+06	251892	9.78866e+06	7.67849e+06	2.55138e+06	9.30489e+06	1.66659e+07
Apolipoprotein A-IV	P06727	45.4		72189.9	100701	288627	58687.5	0	210006	0	65453	0	0	0	320646
Apolipoprotein B-100	P04114	515.3		515924	3.9437e+06	5.03874e+06	543225	5.48688e+06	2.6828e+06	517915	2.29305e+06	2.23857e+06	1.10534e+06	2.86016e+06	4.0628e+06
Apolipoprotein E	P02649	36.1		790337	2.82415e+06	7.93095e+06	1.0709e+06	3.41652e+06	5.4144e+06	1.75013e+06	1.80509e+06	3.56897e+06	856413	1.87996e+06	3.5725e+06
Apolipoprotein L2	Q9BQE5	37.1		0	0	0	0	0	0	54543.1	0	0	0	0	0
Apoptosis inhibitor 5	Q9BZZ5	59		5.39946e+06	5.40111e+06	5.33599e+06	4.91277e+06	5.06082e+06	4.57443e+06	5.98524e+06	4.96091e+06	4.42625e+06	6.30077e+06	5.36984e+06	4.99115e+06
Apoptosis regulator BAX	Q07812	21.2		573946	455909	241491	527219	629902	552419	554151	558914	491735	530133	680093	598322
Apoptosis-inducing factor 1, mitochondrial	O95831	66.9		2.70849e+06	2.98293e+06	2.04542e+06	2.5229e+06	2.67526e+06	3.16943e+06	2.65104e+06	3.0191e+06	3.30833e+06	2.73867e+06	3.51378e+06	3.1168e+06
Apoptotic chromatin condensation inducer in the nucleus	Q9UKV3	151.8		899812	136396	1.57121e+06	998795	52706	476632	1.1611e+06	748336	168270	1.19484e+06	333874	203714
ARF GTPase-activating protein GIT1	Q9Y2X7	84.3		202279	141038	121406	200280	0	0	308684	175752	0	236720	214616	109015
Arfaptin-1	P53367	41.7		1.64481e+06	1.83026e+06	1.43827e+06	1.80043e+06	1.83337e+06	1.62886e+06	3.28509e+06	1.57581e+06	1.50859e+06	2.08934e+06	1.39735e+06	1.72157e+06
Arfaptin-2	P53365	37.8		41759.3	66466.8	134220	63146.9	55781.3	156844	158391	123846	164251	8627.35	126488	0
Arf-GAP domain and FG repeat-containing protein 1	P52594	58.2		229923	0	493773	124253	0	0	495292	128871	0	423652	0	0
Arf-GAP with coiled-coil, ANK repeat and PH domain-containing protein 1	Q15027	81.5		20920.8	34811.2	376962	22815.3	4758.14	355232	5.8771e+06	122322	265592	0	73634.5	304151
Arginine--tRNA ligase, cytoplasmic	P54136	75.3		1.77826e+07	1.73972e+07	1.44215e+07	1.62501e+07	1.7519e+07	2.01571e+07	1.21173e+07	1.77526e+07	1.903e+07	1.65735e+07	2.20708e+07	1.79706e+07
Argininosuccinate lyase	P04424	51.6		735325	546746	346965	530369	586537	663187	302725	474990	534546	840402	435188	551685
Argininosuccinate synthase	P00966	46.5		120162	271760	317258	118398	285639	236630	0	204360	236937	152786	197899	199170
Armadillo repeat-containing protein 6	Q6NXE6	54.1		29553.4	0	0	0	113041	0	19806.3	0	0	0	0	114994
Asparagine synthetase [glutamine-hydrolyzing]	P08243	64.3		294842	352408	505607	166997	406916	560325	81939.8	440148	547987	317718	460577	478033
Asparagine--tRNA ligase, cytoplasmic	O43776	62.9		7.14052e+06	6.65789e+06	6.46503e+06	7.34277e+06	9.03187e+06	8.54386e+06	5.36789e+06	6.24958e+06	9.38938e+06	7.46706e+06	9.92458e+06	8.77608e+06
Aspartate aminotransferase, cytoplasmic	P17174	46.2		9.91138e+06	7.75058e+06	7.81399e+06	9.85722e+06	1.08857e+07	9.34686e+06	4.51127e+06	8.9969e+06	8.67816e+06	1.42987e+07	8.94051e+06	8.76972e+06
Aspartate aminotransferase, mitochondrial	P00505	47.5		1.28177e+07	1.34974e+07	5.90115e+06	1.24437e+07	1.55658e+07	1.16522e+07	742816	1.11125e+07	7.03182e+06	8.58177e+06	1.59322e+07	1.48934e+07
Aspartate--tRNA ligase, cytoplasmic	P14868	57.1		2.09514e+07	2.32576e+07	2.07685e+07	2.10043e+07	2.34417e+07	2.46142e+07	1.7378e+07	2.30698e+07	2.45845e+07	2.1419e+07	2.58593e+07	2.38632e+07
Aspartate--tRNA ligase, mitochondrial	Q6PI48	73.5		0	0	0	0	0	0	0	0	0	0	0	0
Aspartyl aminopeptidase	Q9ULA0	52.4		676681	996406	754245	587698	777996	920276	373684	731339	1.02528e+06	642419	712604	570070
Aspartyl/asparaginyl beta-hydroxylase	Q12797	85.8		1.30084e+07	9.59174e+06	8.49994e+06	1.18266e+07	1.21766e+07	1.15941e+07	9.45275e+06	1.07613e+07	1.12453e+07	1.23478e+07	1.25948e+07	1.1933e+07
Astrocytic phosphoprotein PEA-15	Q15121	15		4.54958e+06	4.7974e+06	4.98245e+06	4.4385e+06	4.18921e+06	5.10451e+06	3.56053e+06	4.70503e+06	5.78411e+06	5.23133e+06	5.25975e+06	5.83384e+06
Ataxin-10	Q9UBB4	53.5		1.03064e+06	847164	829355	1.11729e+06	801521	1.11002e+06	1.17249e+06	738402	1.07259e+06	1.02494e+06	1.14048e+06	576818
Ataxin-2-like protein	Q8WWM7	113.3	Acetyl [N-Term]	1.2267e+06	10757	3.3118e+06	1.24614e+06	0	0	2.02111e+06	8033.93	0	3.11132e+06	60556	0
Atlastin-2	Q8NHH9	66.2		136519	162297	0	111477	247808	244747	139312	240375	208327	144999	215373	196434
Atlastin-3	Q6DD88	60.5		4.47838e+06	5.13327e+06	4.55167e+06	4.2176e+06	6.13552e+06	6.45437e+06	3.84903e+06	6.26543e+06	6.70576e+06	5.04722e+06	6.03127e+06	6.81589e+06
ATP synthase F(0) complex subunit B1, mitochondrial	P24539	28.9		2.028e+06	3.73975e+06	2.43262e+06	2.34468e+06	2.38938e+06	2.77381e+06	4.94175e+06	2.05873e+06	5.81987e+06	2.22621e+06	2.35427e+06	1.93631e+06
ATP synthase mitochondrial F1 complex assembly factor 2	Q8N5M1	32.8		131284	0	0	139234	159010	163690	0	134900	178716	98840.1	172535	173140
ATP synthase subunit alpha, mitochondrial	P25705	59.7		7.54867e+07	7.62476e+07	6.52261e+07	7.48351e+07	8.32652e+07	9.58105e+07	8.82691e+07	7.80608e+07	8.75532e+07	6.75533e+07	8.31149e+07	8.41041e+07
ATP synthase subunit beta, mitochondrial	P06576	56.5		1.39866e+08	9.91437e+07	8.26202e+07	1.01212e+08	1.11295e+08	1.10981e+08	1.04855e+08	1.03904e+08	1.16514e+08	1.01305e+08	9.83915e+07	1.05399e+08
ATP synthase subunit d, mitochondrial	O75947	18.5		4.00442e+06	3.37034e+06	4.77775e+06	4.3989e+06	4.43883e+06	4.6064e+06	8.00538e+06	4.63114e+06	4.9755e+06	4.19127e+06	4.84395e+06	4.89616e+06
ATP synthase subunit delta, mitochondrial	P30049	17.5		7.25163e+06	7.37873e+06	5.66222e+06	8.68736e+06	6.59944e+06	6.10395e+06	1.0282e+07	6.33045e+06	6.60649e+06	7.358e+06	5.70241e+06	6.66533e+06
ATP synthase subunit e, mitochondrial	P56385	7.9		8.55686e+06	8.48414e+06	7.38065e+06	7.74e+06	8.87304e+06	9.67106e+06	8.17444e+06	7.93865e+06	8.01084e+06	1.11013e+07	9.24732e+06	9.5103e+06
ATP synthase subunit f, mitochondrial	P56134	10.9		1.59669e+06	1.2453e+06	1.79779e+06	1.59337e+06	1.50401e+06	2.00299e+06	889097	1.61903e+06	2.08894e+06	1.31143e+06	1.4904e+06	1.73577e+06
ATP synthase subunit g, mitochondrial	O75964	11.4		2.88937e+06	3.22488e+06	4.29945e+06	2.82496e+06	4.62479e+06	5.13561e+06	2.87333e+06	4.15761e+06	4.7921e+06	3.21696e+06	4.57382e+06	4.50176e+06
ATP synthase subunit gamma, mitochondrial	P36542	33		5.15263e+06	4.72201e+06	4.12459e+06	5.65081e+06	4.64039e+06	9.23825e+06	3.63477e+06	4.91604e+06	6.67131e+06	3.89786e+06	5.61388e+06	5.03347e+06
ATP synthase subunit O, mitochondrial	P48047	23.3		7.29971e+06	5.61723e+06	7.46694e+06	7.52317e+06	7.69479e+06	7.74263e+06	8.57158e+06	8.18616e+06	8.3592e+06	6.83984e+06	8.19638e+06	8.55501e+06
ATP synthase-coupling factor 6, mitochondrial	P18859	12.6		5.70812e+06	3.6395e+06	4.15544e+06	5.63351e+06	4.08683e+06	3.30521e+06	5.86735e+06	4.75962e+06	4.02704e+06	5.38025e+06	3.70246e+06	3.64999e+06
ATPase ASNA1	O43681	38.8		1.49404e+06	1.36331e+06	1.51232e+06	1.60845e+06	1.70173e+06	1.59522e+06	1.76838e+06	1.49836e+06	1.74447e+06	1.41646e+06	1.73788e+06	1.84871e+06
ATP-binding cassette sub-family D member 3	P28288	75.4		224969	165081	144032	103694	74746.4	124027	167088	178140	126672	141069	170804	181878
ATP-binding cassette sub-family E member 1	P61221	67.3		1.13069e+07	1.0068e+07	9.36505e+06	1.09801e+07	9.91773e+06	9.16494e+06	1.62666e+07	9.20742e+06	1.04604e+07	1.15358e+07	9.69367e+06	8.55203e+06
ATP-binding cassette sub-family F member 1	Q8NE71	95.9		5.90337e+06	5.20116e+06	5.57104e+06	5.63676e+06	5.49632e+06	2.78398e+06	6.63118e+06	6.50465e+06	3.13775e+06	5.49952e+06	7.29433e+06	4.36157e+06
ATP-binding cassette sub-family F member 2	Q9UG63	71.2		173111	159709	201322	192296	207946	92696.6	557069	229414	0	173049	225351	186605
ATP-binding cassette sub-family F member 3	Q9NUQ8	79.7		206650	138064	0	110307	0	0	460872	141079	160922	155611	84932	142250
ATP-citrate synthase	P53396	120.8		2.57291e+07	3.35971e+07	2.62934e+07	2.53751e+07	3.17463e+07	3.66271e+07	4.25131e+07	3.07123e+07	3.95596e+07	2.84133e+07	3.48596e+07	3.37837e+07
ATP-dependent 6-phosphofructokinase, liver type	P17858	85		1.47134e+06	1.03469e+06	1.28515e+06	953672	1.39523e+06	803128	962988	1.28368e+06	1.26955e+06	1.54131e+06	1.14286e+06	837323
ATP-dependent 6-phosphofructokinase, muscle type	P08237	85.1		5.20464e+06	4.29298e+06	3.45238e+06	5.05774e+06	4.61271e+06	4.97282e+06	3.44689e+06	4.22776e+06	4.64721e+06	4.93287e+06	4.68817e+06	4.29318e+06
ATP-dependent 6-phosphofructokinase, platelet type	Q01813	85.5		4.18237e+06	5.28484e+06	7.37672e+06	5.36483e+06	5.35715e+06	6.9397e+06	3.56993e+06	5.48775e+06	7.25949e+06	5.18671e+06	6.40597e+06	7.17066e+06
ATP-dependent Clp protease ATP-binding subunit clpX-like, mitochondrial	O76031	69.2		262958	141212	128996	192948	200790	161101	556327	307034	163478	236758	377092	332419
ATP-dependent Clp protease proteolytic subunit, mitochondrial	Q16740	30.2		175393	212680	0	0	116837	202681	558977	146738	133409	230952	271840	0
ATP-dependent DNA helicase Q1	P46063	73.4		195446	213292	172611	167770	301296	234592	0	244235	184883	155152	298102	182259
ATP-dependent RNA helicase A	Q08211	140.9		2.4302e+07	1.07269e+07	2.16269e+07	1.96753e+07	3.48466e+06	4.1225e+06	2.54713e+07	1.23063e+07	875228	2.70698e+07	1.50288e+07	604614
ATP-dependent RNA helicase DDX1	Q92499	82.4		3.26104e+06	1.53259e+06	7.4358e+06	2.94907e+06	1.53623e+06	564215	6.95839e+06	2.55765e+06	1.2256e+06	5.4733e+06	2.31731e+06	1.05259e+06
ATP-dependent RNA helicase DDX19B	Q9UMR2	53.9		2.12181e+06	2.14646e+06	1.88279e+06	2.16845e+06	2.43495e+06	2.61608e+06	3.09376e+06	1.43284e+06	2.43444e+06	1.99227e+06	2.56956e+06	2.20911e+06
ATP-dependent RNA helicase DDX24	Q9GZR7	96.3		183800	0	0	209237	135226	0	107952	149718	0	212894	201414	0
ATP-dependent RNA helicase DDX39A	O00148	49.1		459947	550508	266105	371183	758182	380992	158274	801120	505022	436198	633623	385123
ATP-dependent RNA helicase DDX3X	O00571	73.2		1.07842e+07	8.92152e+06	1.44939e+07	9.339e+06	3.60943e+06	1.98164e+06	5.44035e+06	3.72356e+06	344088	1.18516e+07	4.32304e+06	490992
ATP-dependent RNA helicase DDX42	Q86XP3	102.9		340103	251515	3.78145e+06	274357	210803	75190.8	5.79898e+06	811980	146251	4.14791e+06	419599	105677
ATP-dependent RNA helicase DDX54	Q8TDD1	98.5		0	0	0	0	0	0	22776.1	16579.1	0	0	0	28504.8
ATP-dependent RNA helicase DHX29	Q7Z478	155.1		0	0	0	0	0	0	0	0	84782.3	91102.2	0	0
ATP-dependent RNA helicase DHX36	Q9H2U1	114.7		644399	102070	307133	695826	0	0	1.28925e+06	146304	56635	185910	157438	127678
BAG family molecular chaperone regulator 2	O95816	23.8		560424	435060	633056	586030	350387	498946	1.08833e+06	629923	576747	696795	529556	591069
BAG family molecular chaperone regulator 5	Q9UL15	51.2		110210	101648	61386.1	127131	138196	184662	110444	202962	150173	134090	134996	131358
Barrier-to-autointegration factor	O75531	10.1		2.34382e+07	1.68034e+07	2.06551e+07	1.58643e+07	1.67298e+07	1.55228e+07	4.84538e+06	1.99934e+07	1.68747e+07	1.87301e+07	1.22157e+07	1.41467e+07
Basal cell adhesion molecule	P50895	67.4		1.38068e+06	100951	246187	1.35792e+06	111097	127271	1.02963e+06	120517	229399	1.22944e+06	195527	64048.6
Basic leucine zipper and W2 domain-containing protein 1	Q7L1Q6	48		7.82971e+06	1.03322e+07	7.90274e+06	8.12442e+06	1.05282e+07	1.05549e+07	3.633e+06	9.5123e+06	1.15813e+07	8.32272e+06	1.17164e+07	1.14694e+07
Basic leucine zipper and W2 domain-containing protein 2	Q9Y6E2	48.1		597752	520838	646922	483396	502928	565740	604623	611804	543018	561566	665875	641045
Basigin	P35613	42.2		2.88573e+07	2.36199e+07	2.11918e+07	3.17299e+07	2.2574e+07	2.10048e+07	2.79528e+07	2.42992e+07	2.41049e+07	2.29179e+07	1.93222e+07	2.34479e+07
B-cell receptor-associated protein 31	P51572	28		8.21743e+06	9.15941e+06	6.62514e+06	7.69e+06	9.22993e+06	8.64592e+06	1.3034e+07	9.27456e+06	8.06079e+06	9.34924e+06	1.03577e+07	8.44337e+06
BCL2/adenovirus E1B 19 kDa protein-interacting protein 3-like	O60238	23.9		156306	0	141577	113394	68777.6	162668	837638	39839.3	146006	124116	34462.6	0
Bcl-2-associated transcription factor 1	Q9NYF8	106.1		2.49611e+06	172931	4.46493e+06	2.44376e+06	70382.5	0	1.97694e+06	610236	149003	4.837e+06	290741	0
Bcl-2-like protein 13	Q9BXK5	52.7		576715	410958	450144	505349	459543	489068	227018	437847	607061	432778	437140	689279
Beta-2-glycoprotein 1	P02749	38.3		276772	3.52799e+06	4.3288e+06	494056	4.00506e+06	1.86245e+06	313156	2.2749e+06	1.37129e+06	649103	1.91301e+06	3.52958e+06
Beta-2-microglobulin	P61769	13.7		9.37047e+06	7.39692e+06	5.34158e+06	1.22527e+07	7.42507e+06	4.97046e+06	5.57029e+06	7.32024e+06	5.83052e+06	5.78572e+06	6.49864e+06	5.94439e+06
Beta-actin-like protein 2	Q562R1	42		0	0	0	0	0	0	0	0	0	0	0	0
Beta-adrenergic receptor kinase 1	P25098	79.5		108705	163551	0	176749	213424	106452	296188	75814.9	77761.2	231966	208805	176525
Beta-arrestin-1	P49407	47		559217	105683	105177	468340	318945	229060	547930	268026	261821	461873	214938	0
Beta-catenin-like protein 1	Q8WYA6	65.1	Acetyl [N-Term]	1.78708e+06	2.04448e+06	890090	1.47552e+06	1.6879e+06	1.98149e+06	1.5633e+06	2.19957e+06	1.39639e+06	1.41188e+06	1.67144e+06	1.40792e+06
Beta-centractin	P42025	42.3		342209	349545	285098	372162	274093	306185	310288	270072	456420	280080	282374	313909
Beta-enolase	P13929	47		694479	413267	468341	408093	616450	201071	0	267400	279132	346581	286944	325190
Beta-galactosidase	P16278	76		1.8598e+06	1.7725e+06	1.96281e+06	1.4792e+06	1.61911e+06	530972	1.06592e+06	1.24158e+06	1.12173e+06	1.44595e+06	1.28412e+06	1.59536e+06
Beta-hexosaminidase subunit alpha	P06865	60.7		614948	246642	455394	719992	243908	220492	120465	277318	56273.2	723330	272801	324101
Beta-hexosaminidase subunit beta	P07686	63.1		277957	144945	220204	220729	164505	150400	238937	77770.8	0	276928	136221	153895
BH3-interacting domain death agonist	P55957	22		1.58121e+06	1.85141e+06	570632	1.80683e+06	1.71086e+06	1.76839e+06	1.57075e+06	1.3977e+06	1.43494e+06	1.84057e+06	1.4988e+06	1.54081e+06
Bifunctional 3'-phosphoadenosine 5'-phosphosulfate synthase 1	O43252	70.8		517526	395521	0	404543	502541	38752.8	1.10084e+06	401775	546466	568987	629484	453937
Bifunctional arginine demethylase and lysyl-hydroxylase JMJD6	Q6NYC1	46.4		652576	746062	639124	768676	555466	935569	694219	713927	735768	915199	800091	905470
Bifunctional coenzyme A synthase	Q13057	62.3		1.11286e+06	919921	1.005e+06	973921	1.54627e+06	1.22002e+06	918050	1.08463e+06	824312	1.19347e+06	1.00231e+06	978931
Bifunctional glutamate/proline--tRNA ligase	P07814	170.5		1.50753e+07	1.64846e+07	1.52467e+07	1.49079e+07	1.80922e+07	1.81455e+07	1.95348e+07	1.76814e+07	1.81515e+07	1.61357e+07	1.93648e+07	1.63936e+07
Bifunctional methylenetetrahydrofolate dehydrogenase/cyclohydrolase, mitochondrial	P13995	37.9		2.95905e+06	2.67606e+06	2.49489e+06	3.12982e+06	3.34207e+06	3.5498e+06	1.69839e+06	3.22958e+06	3.61024e+06	3.49712e+06	3.65223e+06	4.57335e+06
Bifunctional polynucleotide phosphatase/kinase	Q96T60	57		296936	160561	145450	284778	325494	377120	296564	399762	203808	161388	362976	221483
Bifunctional purine biosynthesis protein PURH	P31939	64.6		2.90313e+07	3.19182e+07	2.49715e+07	2.89304e+07	3.40178e+07	4.06548e+07	5.1387e+07	3.21905e+07	3.67271e+07	3.74331e+07	3.68966e+07	3.41647e+07
Biorientation of chromosomes in cell division protein 1-like 1	Q8NFC6	330.3		605231	240832	400089	683491	0	0	589881	550877	42862.1	292538	80030.1	0
Bis(5'-nucleosyl)-tetraphosphatase [asymmetrical]	P50583	16.8		101633	98937.2	79450.3	48166.2	116309	177647	82109.6	67231.5	184861	98922.8	103862	113538
BolA-like protein 2	Q9H3K6	10.1	Acetyl [N-Term]	6.46411e+06	1.03908e+07	7.38976e+06	6.25426e+06	9.19095e+06	7.25761e+06	4.06897e+06	7.17875e+06	8.84179e+06	5.73337e+06	6.52532e+06	6.3671e+06
Brain acid soluble protein 1	P80723	22.7		9.95384e+07	6.54805e+07	6.45117e+07	9.53956e+07	6.96997e+07	6.77878e+07	70726593	8.19256e+07	6.70338e+07	6.96077e+07	5.19558e+07	7.25879e+07
Brain-specific angiogenesis inhibitor 1-associated protein 2	Q9UQB8	60.8		852328	883473	1.37194e+06	670524	918697	336058	1.26493e+06	1.1711e+06	608193	1.08344e+06	1.23588e+06	645046
Brain-specific angiogenesis inhibitor 1-associated protein 2-like protein 1	Q9UHR4	56.8		206949	128765	300030	227494	83925.7	103853	314331	310733	105901	118508	298278	178658
Branched-chain-amino-acid aminotransferase, cytosolic	P54687	42.9		2.36574e+06	2.24135e+06	1.85617e+06	2.08002e+06	2.52595e+06	2.65926e+06	3.12885e+06	2.36744e+06	2.82426e+06	2.65067e+06	2.52837e+06	2.68346e+06
BRCA2 and CDKN1A-interacting protein	Q9P287	36		2.09554e+06	1.81459e+06	2.12413e+06	2.104e+06	1.90247e+06	2.0737e+06	1966223	2.38208e+06	2.16089e+06	2.11102e+06	1.83789e+06	1.81397e+06
Breast cancer anti-estrogen resistance protein 1	P56945	93.3		294742	0	261742	344115	0	0	501751	260683	0	244966	0	0
BRI3-binding protein	Q8WY22	27.8		154275	165411	273721	79064.1	265825	180460	69315.4	179247	164560	106715	194683	217455
BRISC and BRCA1-A complex member 1	Q9NWV8	36.5	Acetyl [N-Term]	416949	182269	173713	379983	199224	305706	781615	446647	184839	281043	415912	306005
BRO1 domain-containing protein BROX	Q5VW32	46.4		151582	142263	175842	197390	197169	254749	0	188475	290720	107917	382193	296611
Bromodomain adjacent to zinc finger domain protein 1A	Q9NRL2	178.6		0	0	0	0	0	0	52810.9	0	0	0	14768.1	0
Bromodomain-containing protein 2	P25440	88		225826	182659	0	257082	225486	0	420019	0	0	275768	0	0
Bromodomain-containing protein 3	Q15059	79.5		0	0	0	0	0	0	0	0	0	0	0	0
BSD domain-containing protein 1	Q9NW68	47.1		54379.9	0	0	57506.6	78286.7	0	0	0	0	40454.4	37023.2	25249.1
BTB/POZ domain-containing protein KCTD12	Q96CX2	35.7		171138	121098	94793.2	201228	126878	96821.4	324573	83405.5	103626	293744	96775.5	138321
Bystin	Q13895	49.6		231663	135554	308811	239626	88146.1	109558	340612	169539	0	244095	51549.1	0
C-1-tetrahydrofolate synthase, cytoplasmic	P11586	101.5		2.71479e+07	2.58614e+07	2.25975e+07	2.49051e+07	2.75681e+07	2.66799e+07	3.6137e+07	2.65642e+07	2.64017e+07	2.55297e+07	3.00127e+07	2.43509e+07
CAAX prenyl protease 1 homolog	O75844	54.8		1.53039e+06	1.6036e+06	1.3613e+06	1.28406e+06	1.71899e+06	1.41602e+06	873152	1.72383e+06	1.89052e+06	1.50053e+06	1.51404e+06	1.4126e+06
CAD protein	P27708	242.8		1.8726e+07	1.94627e+07	1.6169e+07	1.85404e+07	2.13454e+07	2.27999e+07	2.04443e+07	2.13296e+07	2.06986e+07	1.85904e+07	2.17993e+07	1.80879e+07
Cadherin-1	P12830	97.4		3.41706e+06	3.01555e+06	2.49638e+06	3.15196e+06	2.91553e+06	2.97606e+06	5.71241e+06	3.17599e+06	4.22818e+06	5.01812e+06	3.45848e+06	4.06618e+06
Cadherin-2	P19022	99.7		371740	599802	517380	455049	764126	492204	452142	626236	780812	403765	566556	842410
Cadherin-3	P22223	91.4		246781	65151.8	0	216828	90923.7	60872.1	321820	191453	0	257616	166351	97892.6
Calcineurin B homologous protein 1	Q99653	22.4		2.42708e+06	2.25134e+06	3.35956e+06	3.11749e+06	2.25815e+06	3.69523e+06	2.06362e+06	2.71193e+06	3.35462e+06	2.55626e+06	2.73689e+06	2.85839e+06
Calcineurin subunit B type 1	P63098	19.3		1.98106e+06	1.71013e+06	1.19833e+06	1.90131e+06	1.63454e+06	1.79505e+06	666347	1.80854e+06	1.89658e+06	1.52277e+06	1.6871e+06	1.63852e+06
Calcium load-activated calcium channel	Q9UM00	21.2		1.22488e+06	1.34573e+06	1.22776e+06	1.01233e+06	1.31851e+06	1.64938e+06	782144	1.32876e+06	1.38023e+06	1.18238e+06	1.24425e+06	1.67956e+06
Calcium/calmodulin-dependent protein kinase type II subunit delta	Q13557	56.3		2.63322e+06	2.45892e+06	2.46603e+06	2.43655e+06	2.5707e+06	2.76257e+06	3.13286e+06	2.50178e+06	2.41588e+06	2.30883e+06	2.03668e+06	1.85148e+06
Calcium-binding mitochondrial carrier protein Aralar2	Q9UJS0	74.1		432662	473158	546323	480859	553094	636338	817995	611594	644533	357331	616404	651589
Calcium-binding mitochondrial carrier protein SCaMC-1	Q6NUK1	53.3		354474	377254	525013	451949	324923	557455	338424	511457	526253	330305	526428	525249
Calcium-binding protein 39	Q9Y376	39.8		4.66235e+06	5.44849e+06	5.20985e+06	4.87507e+06	4.36144e+06	7.59282e+06	4.03829e+06	5.44885e+06	7.1794e+06	4.09489e+06	5.9605e+06	6.3171e+06
Calcium-regulated heat-stable protein 1	Q9Y2V2	15.9		4.75547e+06	2.46587e+06	2.06981e+06	4.85243e+06	2.73707e+06	2.39271e+06	4.42265e+06	2.25777e+06	2.32737e+06	3.4259e+06	2.25711e+06	2.10155e+06
Calcyclin-binding protein	Q9HB71	26.2		4.03943e+07	2.7851e+07	2.63507e+07	4.41644e+07	2.8382e+07	2.90517e+07	2.98948e+07	3.62869e+07	3.12901e+07	4.11862e+07	3.23577e+07	3.86453e+07
Calcyphosin	Q13938	21		5.34393e+06	2.58245e+06	2.60288e+06	5.94904e+06	2.77121e+06	3.0593e+06	5.5445e+06	2.63069e+06	3.05635e+06	6.37866e+06	2.74821e+06	3.14143e+06
Caldesmon	Q05682	93.2		511386	198457	502153	517403	94841.5	0	588798	381722	0	514647	335247	0
Calmodulin-1	P0DP23	16.8		1.77456e+08	1.1828e+08	1.333e+08	1.81602e+08	1.1994e+08	1.39577e+08	1.33315e+08	1.43903e+08	1.5429e+08	1.31013e+08	1.12954e+08	1.47468e+08
Calmodulin-like protein 5	Q9NZT1	15.9		0	0	1.7607e+06	0	0	0	0	0	0	0	0	0
Calnexin	P27824	67.5		4.46029e+07	3.88351e+07	4.26437e+07	4.97642e+07	4.59276e+07	5.11393e+07	4.8839e+07	4.5109e+07	5.38747e+07	4.96661e+07	5.0194e+07	5.37963e+07
Calpain small subunit 1	P04632	28.3	Acetyl [N-Term]	1.5916e+07	1.81177e+07	1.65108e+07	1.74293e+07	2.18091e+07	2.08904e+07	1.67934e+07	1.81041e+07	2.30633e+07	1.32695e+07	1.91564e+07	1.95608e+07
Calpain-1 catalytic subunit	P07384	81.8		6.41003e+06	6.68901e+06	3.67184e+06	6.45058e+06	6.55034e+06	7.65169e+06	5.34064e+06	7.16236e+06	8.52069e+06	7.42188e+06	6.58354e+06	7.09474e+06
Calpain-2 catalytic subunit	P17655	79.9		1.17293e+07	1.54613e+07	1.3723e+07	1.11224e+07	1.79541e+07	1.999e+07	9.60732e+06	1.57921e+07	1.99332e+07	1.16635e+07	1.79451e+07	1.83229e+07
Calpastatin	P20810	76.5		3.13947e+07	1.77356e+07	1.5761e+07	3.40001e+07	1.70594e+07	1.80065e+07	3.04486e+07	1.94451e+07	1.91185e+07	2.68015e+07	1.85947e+07	1.99236e+07
Calponin-2	Q99439	33.7		1.79735e+06	460363	2.25998e+06	1.00276e+06	431390	391567	2.07774e+06	877176	0	570997	685283	65099.5
Calponin-3	Q15417	36.4		7.65768e+06	3.90855e+06	1.2667e+07	6.1946e+06	4.16802e+06	1.15914e+06	1.24331e+07	8.86328e+06	985409	1.19261e+07	7.25811e+06	1.40787e+06
Calreticulin	P27797	48.1		1.63529e+08	1.29023e+08	1.34457e+08	1.70548e+08	1.28988e+08	1.29985e+08	1.58206e+08	1.53309e+08	1.58764e+08	1.62289e+08	1.15002e+08	1.58365e+08
Calumenin	O43852	37.1		2.94267e+07	2.07866e+07	1.46805e+07	2.97509e+07	2.16878e+07	1.90115e+07	1.29366e+07	2.26201e+07	2.1971e+07	2.53888e+07	1.98027e+07	2.40348e+07
cAMP-dependent protein kinase catalytic subunit alpha	P17612	40.6		717340	509857	262158	544986	766354	928761	178310	638965	698199	666576	861917	1.00954e+06
cAMP-dependent protein kinase type I-alpha regulatory subunit	P10644	43		2.02755e+06	1.92995e+06	1.34541e+06	1.7018e+06	1.94668e+06	1.24776e+06	2.31915e+06	1.72376e+06	1.43459e+06	2.5946e+06	1.82014e+06	1.14346e+06
cAMP-dependent protein kinase type II-alpha regulatory subunit	P13861	45.5		2.27395e+06	2.78032e+06	2.84338e+06	2.27312e+06	2.61958e+06	2.91981e+06	2.88959e+06	3.0455e+06	3.1616e+06	2.23658e+06	3.23756e+06	3.28978e+06
cAMP-regulated phosphoprotein 19	P56211	12.3		2.92777e+06	1.95774e+06	2.17937e+06	3.05668e+06	1.71932e+06	1.77238e+06	3.23068e+06	3.49726e+06	1.8242e+06	2.76868e+06	2.35785e+06	2.63088e+06
CAP-Gly domain-containing linker protein 1	P30622	162.1		591946	524652	479809	641095	359893	489705	617843	533544	352881	534858	518579	127646
Caprin-1	Q14444	78.3		0	89583.1	4.66488e+06	53970.9	0	0	395193	0	0	1.2395e+06	80394.5	0
Carbonyl reductase [NADPH] 1	P16152	30.4		2.4363e+07	2.01605e+07	1.87827e+07	2.65805e+07	2.14508e+07	2.92331e+07	2.15325e+07	2.22103e+07	2.51327e+07	2.84862e+07	2.54416e+07	2.74533e+07
Carboxypeptidase D	O75976	152.8		236377	0	188996	261109	280010	212292	338400	183239	282411	244013	247453	0
Cartilage-associated protein	O75718	46.5		0	0	0	0	0	0	0	0	0	0	0	0
Casein kinase I isoform alpha	P48729	38.9		132440	102760	98886.2	86690.7	135268	65406.9	109491	124545	45857.7	198449	157454	97231.8
Casein kinase II subunit alpha	P68400	45.1		1.13104e+07	1.13009e+07	9.09454e+06	1.2008e+07	1.13829e+07	1.29117e+07	1.5581e+07	1.09071e+07	1.24713e+07	1.35164e+07	1.27802e+07	1.23878e+07
Casein kinase II subunit alpha'	P19784	41.2		1.11637e+06	941790	590923	1.02266e+06	1.216e+06	1.23931e+06	1775134	1.23279e+06	1.46938e+06	1.31374e+06	1.27249e+06	1.10767e+06
Casein kinase II subunit beta	P67870	24.9		3.39523e+06	2.67338e+06	2.17431e+06	3.53042e+06	2.36952e+06	3.32849e+06	1.31583e+06	3.21589e+06	3.16613e+06	3.57419e+06	3.24871e+06	3.48642e+06
Caseinolytic peptidase B protein homolog	Q9H078	78.7		241877	198889	0	155038	184887	0	103937	217101	0	216416	230563	173425
Caspase-3	P42574	31.6		454362	897166	614073	870445	614238	1.29119e+06	823880	706872	807086	577691	890512	677931
Caspase-4	P49662	43.2		0	0	0	0	0	0	0	0	0	0	0	0
Caspase-6	P55212	33.3		1.64057e+06	813578	638403	2.34669e+06	1.23261e+06	1.11981e+06	299002	940938	892473	2.07565e+06	1.40266e+06	1.09956e+06
Catalase	P04040	59.7		2.91147e+06	976274	761956	3.98698e+06	1.34687e+06	948020	897973	1.55511e+06	851934	1.97003e+06	1.0931e+06	1.38587e+06
Catechol O-methyltransferase	P21964	30		1.48e+06	979152	914130	912360	1.85463e+06	1.10386e+06	3.80703e+06	1.1027e+06	1.05924e+06	1.47207e+06	1.33582e+06	1.41652e+06
Catenin alpha-1	P35221	100		2.65281e+07	2.8224e+07	2.88719e+07	2.68171e+07	2.83904e+07	3.02854e+07	3.96723e+07	2.58077e+07	3.07008e+07	2.66797e+07	3.01971e+07	3.10572e+07
Catenin beta-1	P35222	85.4		1.12315e+07	9.65549e+06	7.11307e+06	1.08089e+07	1.00848e+07	1.03474e+07	1.31658e+07	9.12613e+06	9.43373e+06	1.09649e+07	1.12551e+07	9.95527e+06
Catenin delta-1	O60716	108.1		1.14227e+07	9.02183e+06	1.07407e+07	1.26538e+07	7.54958e+06	6.8907e+06	1.82799e+07	8.73664e+06	4.8298e+06	1.09152e+07	9.73507e+06	5.65331e+06
Cathepsin B	P07858	37.8		8.08424e+06	4.05612e+06	3.94764e+06	6.95988e+06	5.372e+06	8.09915e+06	4.51014e+06	5.62373e+06	5.08325e+06	6.42903e+06	4.96318e+06	5.18056e+06
Cathepsin D	P07339	44.5		9.60837e+07	5.28065e+07	5.88267e+07	9.92667e+07	5.28456e+07	4.68085e+07	5.51371e+07	5.93055e+07	5.18615e+07	8.723e+07	4.82546e+07	6.06752e+07
Cathepsin L1	P07711	37.5		813746	329318	681405	803129	533236	577390	460568	434939	812760	761782	722743	944012
Cation-dependent mannose-6-phosphate receptor	P20645	31		1.15016e+06	1.06767e+06	839431	1.38697e+06	1.05239e+06	1.36836e+06	560173	1.30611e+06	1.53207e+06	1.24968e+06	1.35401e+06	1.61883e+06
Cation-independent mannose-6-phosphate receptor	P11717	274.2		68675.2	224021	171609	99154.5	143201	89237.6	0	105213	0	60965.6	108697	243291
Caveolae-associated protein 1	Q6NZI2	43.5		1.45462e+06	2.56847e+06	2.83898e+06	1.75039e+06	2.55957e+06	2.78285e+06	1.88833e+06	2.98206e+06	3.42644e+06	2.29237e+06	2.35786e+06	2.80819e+06
Caveolae-associated protein 2	O95810	47.1		0	71012	0	98293.2	81398.2	0	156782	66930	53502.2	122842	74216.1	0
Caveolin-1	Q03135	20.5		3.42174e+06	5.66069e+06	4.49674e+06	2.87295e+06	5.52194e+06	4.15715e+06	2.86194e+06	6.02774e+06	4.69431e+06	3.53631e+06	5.881e+06	4.4953e+06
CCA tRNA nucleotidyltransferase 1, mitochondrial	Q96Q11	50.1		195065	0	152052	232978	100210	244929	103585	0	0	0	110359	0
CCR4-NOT transcription complex subunit 2	Q9NZN8	59.7		233385	0	168471	147077	0	0	394080	95647.9	0	229785	113172	0
CCR4-NOT transcription complex subunit 3	O75175	81.8		228912	131600	317690	217625	107929	0	338192	192111	57238.8	231132	184607	0
CCR4-NOT transcription complex subunit 9	Q92600	33.6		0	0	0	0	0	0	0	0	0	0	0	0
CD109 antigen	Q6YHK3	161.6		2.73132e+06	2.69898e+06	2.78171e+06	2.53219e+06	2.52737e+06	3.0708e+06	2.38534e+06	2.97607e+06	2.49412e+06	2.49101e+06	2.25651e+06	2.40485e+06
CD166 antigen	Q13740	65.1		538231	473486	0	518630	667179	303935	198743	490063	435485	476857	677102	510907
CD2 antigen cytoplasmic tail-binding protein 2	O95400	37.6		1.00326e+06	852382	509053	1.14248e+06	705525	563759	1059937	679080	641936	1.04072e+06	651213	618323
CD276 antigen	Q5ZPR3	57.2		786580	670537	352585	933439	809501	581397	0	622570	680185	615985	406134	524437
CD2-associated protein	Q9Y5K6	71.4		2.64662e+06	1.93523e+06	1.9943e+06	2.94197e+06	1.45373e+06	976122	3.24533e+06	1.74092e+06	1.22117e+06	2.23123e+06	1.61039e+06	1.31154e+06
CD44 antigen	P16070	81.5		1.91073e+06	3.04253e+06	2.44091e+06	2.25968e+06	3.60087e+06	3.37621e+06	1.43004e+06	3.41492e+06	3.88886e+06	1.91308e+06	3.83085e+06	3.82898e+06
CD59 glycoprotein	P13987	14.2		267295	529018	392112	246807	384371	347228	0	398175	370917	62766.4	83851.3	203026
CD81 antigen	P60033	25.8		162063	152490	214530	160258	0	332214	226461	183731	286898	196173	348115	298351
CD99 antigen	P14209	18.8		0	0	128051	0	0	0	0	0	204761	0	210411	0
Cdc42 effector protein 3	Q9UKI2	27.7		278350	0	383759	161432	0	82692.7	73677.7	0	45475.4	179139	71052.2	0
Cdc42-interacting protein 4	Q15642	68.3		59548.5	50265.1	67806.2	31745	0	53014.4	179502	0	68750	0	41543	0
CDGSH iron-sulfur domain-containing protein 2	Q8N5K1	15.3		1.12044e+06	1.11338e+06	722259	1.32325e+06	1.1706e+06	1.36755e+06	878037	1.13332e+06	1.32798e+06	1.48353e+06	1.37273e+06	1.16822e+06
CDK-activating kinase assembly factor MAT1	P51948	35.8		0	0	0	0	0	0	0	0	0	0	0	0
Cell cycle and apoptosis regulator protein 2	Q8N163	102.8		1.18137e+07	6.22161e+06	1.11249e+07	1.09749e+07	4.82816e+06	1.07821e+06	1.88043e+07	8.06549e+06	730420	1.11456e+07	7.63037e+06	707504
Cell division control protein 42 homolog	P60953	21.2		2.21506e+06	1.90811e+06	1.9704e+06	2.27172e+06	2.97353e+06	3.31949e+06	5.07791e+06	2.39611e+06	2.95113e+06	2.52636e+06	2.35853e+06	2.91093e+06
Cell division cycle 5-like protein	Q99459	92.2		1.6466e+06	459676	1.37163e+06	1.13237e+06	178233	101164	3.47472e+06	732674	0	1.7631e+06	778116	274769
Cell division cycle and apoptosis regulator protein 1	Q8IX12	132.7		140029	0	292234	120023	0	0	0	115106	134969	143642	0	178243
Cell growth-regulating nucleolar protein	Q9NX58	43.6		3.67791e+06	1.58496e+06	4.70249e+06	3.2083e+06	1.81317e+06	915222	3.4654e+06	2.08683e+06	592171	2.99647e+06	2.43583e+06	565617
Cellular retinoic acid-binding protein 2	P29373	15.7		8.45184e+07	5.02108e+07	3.83148e+07	8.03055e+07	4.30812e+07	4.50492e+07	8.06421e+07	5.16483e+07	3.84925e+07	8.31157e+07	4.27993e+07	3.68902e+07
Centrin-2	P41208	19.7		682430	357017	123081	559056	136461	229380	194087	474449	563468	699071	490303	458594
Centromere/kinetochore protein zw10 homolog	O43264	88.8		0	0	0	0	0	0	0	0	0	0	0	0
Centrosomal protein of 170 kDa	Q5SW79	175.2		101229	0	0	0	0	0	139430	0	0	81064.8	0	0
Ceramide synthase 2	Q96G23	44.8		1.16333e+06	1.35176e+06	1.4668e+06	1.18361e+06	1.20596e+06	1.18799e+06	582771	1.42503e+06	1.46957e+06	1.47327e+06	1.29946e+06	1.59078e+06
Charged multivesicular body protein 1a	Q9HD42	21.7	Acetyl [N-Term]	869872	847629	566755	871445	753327	701077	50882.7	790671	664817	704599	578918	725894
Charged multivesicular body protein 1b	Q7LBR1	22.1		898511	904244	894855	1.37017e+06	923691	939854	116770	889229	710782	822208	548785	815126
Charged multivesicular body protein 2b	Q9UQN3	23.9		407019	230479	487503	259707	216856	0	819741	366614	0	605855	355617	0
Charged multivesicular body protein 4a	Q9BY43	25.1		2.66539e+06	1.37425e+06	1.61461e+06	2.50532e+06	1.14456e+06	1.25933e+06	1.92076e+06	1.56338e+06	1.33769e+06	2.10495e+06	1.15934e+06	1.2114e+06
Charged multivesicular body protein 4b	Q9H444	24.9		2.89236e+06	1.93122e+06	1.71974e+06	2.88695e+06	1.86417e+06	1.13912e+06	1844957	2.25817e+06	1.56204e+06	2.33034e+06	2.09946e+06	1.73508e+06
Charged multivesicular body protein 4c	Q96CF2	26.4		45433.1	26287.4	0	0	28338.1	0	0	54394.6	30657	131503	0	0
Charged multivesicular body protein 5	Q9NZZ3	24.6		498535	0	1.25101e+06	329714	0	0	979448	654079	0	1.21988e+06	492281	0
Charged multivesicular body protein 6	Q96FZ7	23.5		246909	192270	157675	179209	92081.8	142470	233506	194616	117055	171697	145268	0
Chitinase domain-containing protein 1	Q9BWS9	44.9		0	0	0	0	0	0	88222.5	0	0	17039.3	0	0
Chloride intracellular channel protein 1	O00299	26.9		2.3857e+07	3.19932e+07	3.39799e+07	2.44707e+07	3.41143e+07	4.23009e+07	3.15506e+07	3.10176e+07	4.10612e+07	2.45303e+07	3.53253e+07	4.12915e+07
Chloride intracellular channel protein 4	Q9Y696	28.8		1.5705e+06	1.68727e+06	1.30856e+06	1.33234e+06	1.91554e+06	2.06156e+06	1.37173e+06	1.96017e+06	2.20708e+06	1.5927e+06	2.06464e+06	2.46287e+06
Choriogonadotropin subunit beta variant 2	Q6NT52	21.2		0	0	0	0	0	0	0	0	0	0	0	0
Chromatin accessibility complex protein 1	Q9NRG0	14.7		453884	175150	260093	345635	239919	281086	384463	273300	284556	330949	261754	288968
Chromobox protein homolog 1	P83916	21.4		3.40288e+06	3.0245e+06	3.00743e+06	4.01363e+06	2.58049e+06	2.7519e+06	877666	3.16978e+06	2.72356e+06	2.18979e+06	2.79948e+06	2.47685e+06
Chromobox protein homolog 3	Q13185	20.8		2.53881e+07	2.03471e+07	1.75381e+07	2.59494e+07	1.71126e+07	1.67538e+07	2.52705e+07	2.18498e+07	1.7231e+07	2.20881e+07	1.76391e+07	1.70675e+07
Chromobox protein homolog 5	P45973	22.2		8.96371e+06	7.71999e+06	7.44102e+06	8.57032e+06	7.24962e+06	7.46556e+06	5.06185e+06	9.03736e+06	7.24969e+06	6.13755e+06	8.01885e+06	6.85365e+06
Chromodomain-helicase-DNA-binding protein 4	Q14839	217.9		5.36226e+06	3.28678e+06	3.30965e+06	5.54821e+06	2.74907e+06	947354	6.69881e+06	4.06315e+06	830955	3.5472e+06	3.87865e+06	1.33204e+06
Chromosome alignment-maintaining phosphoprotein 1	Q96JM3	89		0	0	0	0	0	0	120997	0	0	0	0	0
Chromosome transmission fidelity protein 8 homolog	P0CG13	13.3		0	0	0	0	0	0	0	0	0	0	0	0
Chromosome-associated kinesin KIF4A	O95239	139.8		183084	217532	309108	205394	207310	68703.5	472971	219419	54192	220141	349774	175051
Cilia- and flagella-associated protein 20	Q9Y6A4	22.8		0	0	0	0	0	0	0	0	0	0	0	0
Cingulin	Q9P2M7	136.3		371891	319513	579755	202329	181350	68715.5	1.21902e+06	471174	0	432794	392733	0
Citrate synthase, mitochondrial	O75390	51.7		1.2319e+07	1.27291e+07	8.27882e+06	1.05668e+07	1.52728e+07	1.50491e+07	1.24587e+07	1.25672e+07	1.50178e+07	1.17394e+07	1.58407e+07	1.45109e+07
C-Jun-amino-terminal kinase-interacting protein 4	O60271	146.1		799680	784204	1.01503e+06	912401	858001	1.3761e+06	1.59405e+06	1.12189e+06	1.43707e+06	1.07731e+06	1.39878e+06	1.50719e+06
Clathrin heavy chain 1	Q00610	191.5		1.24572e+08	1.39798e+08	1.36746e+08	1.18701e+08	1.32475e+08	1.81136e+08	1.24485e+08	1.50752e+08	1.72275e+08	1.29061e+08	1.66917e+08	1.52882e+08
Clathrin interactor 1	Q14677	68.2		1.06926e+06	0	1.32818e+06	901716	0	0	1.83032e+06	387889	43307.4	1.28111e+06	123937	0
Clathrin light chain A	P09496	27.1		1.26193e+07	8.83959e+06	7.12416e+06	1.43731e+07	8.15778e+06	9.01337e+06	4.45631e+06	1.00083e+07	9.3864e+06	1.14903e+07	9.11795e+06	9.0702e+06
Clathrin light chain B	P09497	25.2		1.51534e+06	1.1744e+06	894357	1.77697e+06	773563	1.00484e+06	580572	1.28291e+06	1.31072e+06	586126	1.09338e+06	1.16869e+06
Cleavage and polyadenylation specificity factor subunit 1	Q10570	160.8		330255	150328	416821	317221	285790	222629	935442	118879	462983	494598	324820	275550
Cleavage and polyadenylation specificity factor subunit 2	Q9P2I0	88.4		16497.1	0	0	16964.8	0	0	23916.2	0	0	28113.7	0	0
Cleavage and polyadenylation specificity factor subunit 5	O43809	26.2		5.99261e+06	636392	8.69078e+06	5.54907e+06	316685	296496	1.21974e+07	1.47299e+06	539422	1.204e+07	1.12557e+06	346376
Cleavage and polyadenylation specificity factor subunit 6	Q16630	59.2		2.33495e+06	28163	2.95141e+06	2.05778e+06	19638.1	0	2.08582e+06	465860	0	4.11048e+06	258127	0
Cleavage and polyadenylation specificity factor subunit 7	Q8N684	52		408378	174897	1.60935e+06	435395	0	46216.5	1.49424e+06	5367.89	28464.6	1.37761e+06	40179.7	50704.9
Cleavage stimulation factor subunit 1	Q05048	48.3		447140	458112	640145	291916	189123	152290	177044	652645	142492	710901	563041	123906
Cleavage stimulation factor subunit 2	P33240	60.9		2.8962e+06	1.16624e+06	1.67494e+06	3.14323e+06	946381	494253	3.90955e+06	1.1304e+06	0	3.11598e+06	1.79965e+06	0
Cleavage stimulation factor subunit 3	Q12996	82.9		698145	488365	797448	658303	216242	69851.4	1.09501e+06	959119	0	753615	789865	0
Cleft lip and palate transmembrane protein 1	O96005	76		1.38668e+06	1.64871e+06	1.42869e+06	1.3393e+06	1.05777e+06	2.03112e+06	1.5823e+06	1.40983e+06	2.05204e+06	1.74598e+06	1.71298e+06	1.84417e+06
Cleft lip and palate transmembrane protein 1-like protein	Q96KA5	62.2		621996	454231	694878	645389	541563	851179	676871	720511	653071	734494	755823	747843
CLIP-associating protein 1	Q7Z460	169.3		0	0	0	0	22091	0	93523.2	0	0	0	0	0
[truncated: 2,271 more rows]

## Sheet: TRO_CALU
Total reversible oxidation data, Calu-1 cells w/wo AgNP
[truncated: 2,130 more rows]

[truncated: 1 more sheets: TRO_H358]
