# Supplementary material for: Integrated Redox Proteomic Analysis Highlights New Mechanisms of Sensitivity to Silver Nanoparticles
Source: Mol Cell Proteomics. 2021 Mar 20;20:100073. doi: 10.1016/j.mcpro.2021.100073 (PMC8724861; doi:10.1016/j.mcpro.2021.100073)
Supplement: Supplemental Data S1B [file mmc2.xlsx]

## Sheet: GLOBAL_CALU
List of peptides identified from global proteomics analysis of Calu-1 cells w/wo AgNP treatment
								Abundances (Normalized)												Abundances Count
								Calu-1, CTR 4h			Calu-1, AgNP 4h			Calu-1, CTR 24h			Calu-1, AgNP 24h			Calu-1, CTR 4h			Calu-1, AgNP 4h			Calu-1, CTR 24h			Calu-1, AgNP 24h
Annotated Sequence	Modifications	# Protein Groups	Master Protein Accessions	Master Protein Descriptions	Positions in Master Proteins	# Missed Cleavages	Theo. MH+ [Da]	1	2	3	1	2	3	1	2	3	1	2	3	1	2	3	1	2	3	1	2	3	1	2	3
[K].MAATFIGNSTAIQELFK.[R]	1xOxidation [M1]	0				0	1857.94	0	0	0	0	0	0	0	0	0	0	0	0
[R].NELAETLALLK.[A]		0				0	1214.7	0	0	0	0	0	0	0	0	0	0	0	0
[R].LLEPLVTQVTTLVNTSNK.[G]		0				0	1970.12	0	0	0	0	0	0	0	0	0	0	0	0
[K].VAIQLNDTHPSLAIPELMR.[I]		0				0	2118.14	0	0	0	0	0	0	0	0	0	0	0	0
[K].STIGGQIMFLTGMVDK.[R]	1xOxidation [M8]	0				0	1713.86	0	0	0	0	0	0	0	0	0	0	0	0
[K].YEELQVTAGK.[H]		0				0	1137.58	0	0	0	0	0	0	0	0	0	0	0	0
[K].YILEIENVR.[E]		0				0	1148.63	0	0	0	0	0	0	0	0	0	0	0	0
[K].LSLVDLAGSER.[A]		0				0	1159.63	0	0	0	0	0	0	0	0	0	0	0	0
[R].ATAENEFVVLKK.[D]		0				1	1348.75	0	0	0	0	0	0	0	0	0	0	0	0
[K].QILEGLK.[Y]		0				0	800.488	0	0	0	0	0	0	0	0	0	0	0	0
[R].KMIEDLQNELK.[T]	1xOxidation [M2]	0				1	1376.71	0	0	0	0	0	0	0	0	0	0	0	0
[K].FAVALLDDSVR.[V]		0				0	1205.65	0	0	0	0	0	0	0	0	0	0	0	0
[R].LGLEDFESLK.[V]		0				0	1150.6	0	0	0	0	0	0	0	0	0	0	0	0
[R].WLIITNK.[L]		0				0	887.535	0	0	0	0	0	0	0	0	0	0	0	0
[K].LLVVDIR.[N]		0				0	827.535	0	0	0	0	0	0	0	0	0	0	0	0
[R].IAEETILK.[S]		0				0	916.535	0	0	0	0	0	0	0	0	0	0	0	0
[R].VVQSMTQLVR.[R]		1	Q9C0C9	(E3-independent) E2 ubiquitin-conjugating enzyme	Q9C0C9 [1108-1117]	0	1160.65	66614.4	69044.7	73313.5	76311.3	87666.6	87459.4	57930.1	63524.3	79240.8	74714.1	78521.5	52546.4	1	1	1	1	1	1	1	1	1	1	1	1
[K].SGYPDIGFPLFPLSK.[G]		1	Q9C0C9	(E3-independent) E2 ubiquitin-conjugating enzyme	Q9C0C9 [1249-1263]	0	1637.86	0	0	0	0	0	0	0	0	0	0	98758.9	0											1
[R].FRPELINFDSLNEDDAVENNQLAFDVAER.[E]		1	O94851	[F-actin]-monooxygenase MICAL2	O94851 [558-586]	0	3380.6	165655	105154	155640	159355	117416	127242	111934	94859.5	125833	102725	69494.2	0	1	1	1	1	1	1	1	1	1	1	1
[R].EEEATWQEQEAPR.[R]		1	O94851	[F-actin]-monooxygenase MICAL2	O94851 [1077-1089]	0	1602.7	59390.4	55607.2	48711.8	70160.6	52630.1	48314	39776.2	39861.5	52076.1	0	33342.7	27555.8	1	1	1	1	1	1	1	1	1		1	1
[K].VLEPPEDQENQK.[I]		1	O94851	[F-actin]-monooxygenase MICAL2	O94851 [186-197]	0	1425.69	67807.6	64317.7	72667.9	74714.4	77657.5	71810.4	49619	32989.3	0	59435.7	41498.2	41454.4	1	1	1	1	1	1	1	1		1	1	1
[R].VIESGPDQLNDNEYTK.[F]		1	Q9P0J1	[Pyruvate dehydrogenase [acetyl-transferring]]-phosphatase 1, mitochondrial	Q9P0J1 [368-383]	0	1821.85	66457.1	61024.1	72445.9	89960.4	0	94570	50159.3	69825.7	66366	55057	78429.1	74975.4	1	1	1	1		1	1	1	1	1	1	1
[K].LDADKYENDPELEK.[I]		1	Q9BV57	1,2-dihydroxy-3-keto-5-methylthiopentene dioxygenase	Q9BV57 [41-54]	1	1678.78	147749	264397	108579	212876	60394.9	117346	224600	99756.1	161432	182327	57240.9	53563.3	1	1	1	1	1	1	1	1	1	1	1	1
[R].QPHRPDPGRPVGLEQLR.[R]		1	Q9BV57	1,2-dihydroxy-3-keto-5-methylthiopentene dioxygenase	Q9BV57 [16-32]	0	1952.06	367075	397308	389733	516348	219827	294920	404210	274469	227226	123136	244247	172331	2	2	2	2	2	2	2	2	2	1	2	2
[R].LGVLYWK.[L]		1	Q9BV57	1,2-dihydroxy-3-keto-5-methylthiopentene dioxygenase	Q9BV57 [34-40]	0	878.513	0	111315	121636	143206	159916	119784	131369	187149	158109	74476.7	119792	116470		1	1	1	1	1	1	1	1	1	1	1
[R].LITHGLGGEGYLNFMGNEFGHPEWLDFPR.[K]		1	Q04446	1,4-alpha-glucan-branching enzyme	Q04446 [525-553]	0	3303.57	136019	72217.5	111077	167812	116068	120232	107771	105224	88164	219118	217188	83468.6	1	1	1	1	1	1	1	1	1	1	1	1
[R].LLEIDPYLKPYAVDFQR.[R]		1	Q04446	1,4-alpha-glucan-branching enzyme	Q04446 [31-47]	0	2080.11	180397	95129	197977	116708	152751	172169	147636	150928	191648	237965	249445	198269	1	1	1	1	1	1	1	1	1	1	1	1
[R].YGTPEELQELVDTAHSMGIIVLLDVVHSHASK.[N]		1	Q04446	1,4-alpha-glucan-branching enzyme	Q04446 [263-294]	0	3488.77	18766.4	11973.3	29132	31748.9	17396	37063.1	25950.3	32065.5	8168.21	54410.6	42657.7	69003.1	1	1	1	1	1	1	1	1	1	1	1	1
[R].YGWLAAPQAYVSEK.[H]		1	Q04446	1,4-alpha-glucan-branching enzyme	Q04446 [594-607]	0	1582.79	141006	141755	136299	158413	112519	164311	142523	108179	150584	205101	247274	136746	1	1	1	1	1	1	1	1	1	1	1	1
[K].EFKDEDWNMGDIVYTLTNR.[R]		1	Q04446	1,4-alpha-glucan-branching enzyme	Q04446 [449-467]	1	2346.07	0	0	0	33769.2	43307	0	80303.7	85916	0	113498	179419	44969.2				1	1		1	1		1	1	1
[R].AGLLFIFNFHPSK.[S]		1	Q04446	1,4-alpha-glucan-branching enzyme	Q04446 [619-631]	0	1490.82	54250.4	39631.7	57638.8	70113.1	44407.7	72361.8	44107.7	37585.7	31861.1	83472.8	119117	45192.2	1	1	1	1	1	1	1	1	1	1	1	1
[R].VALILQNVDLPN.[-]		1	Q04446	1,4-alpha-glucan-branching enzyme	Q04446 [691-702]	0	1308.75	163379	138204	162565	159583	143974	162645	146380	136283	145668	144233	199880	84111.5	1	1	1	1	1	1	1	1	1	1	1	1
[R].LAMAIPDKWIQLLK.[E]		1	Q04446	1,4-alpha-glucan-branching enzyme	Q04446 [435-448]	1	1639.96	30723.5	31788.8	0	28310.6	0	0	0	0	0	64585.6	42768.4	20538.2	1	1		1						1	1	1
[R].EGDNVNYDWIHWDPEHSYEFK.[H]		1	Q04446	1,4-alpha-glucan-branching enzyme	Q04446 [167-187]	0	2680.14	130629	132036	146991	119671	96507.1	176136	122937	95686.9	105914	152093	196786	130694	1	1	1	1	1	1	1	1	1	1	1	1
[K].SGEILYR.[I]		1	Q04446	1,4-alpha-glucan-branching enzyme	Q04446 [150-156]	0	837.446	0	0	0	0	0	0	0	0	0	0	0	0
[R].GTHDLWDSR.[L]		1	Q04446	1,4-alpha-glucan-branching enzyme	Q04446 [317-325]	0	1086.5	79484.5	52027.4	70726.7	88713.5	40709.6	74592.6	55782.2	83527.6	79698.9	95541.5	90910.4	94972.5	1	1	1	1	1	1	1	1	1	1	1	1
[K].IVLDSDAAEYGGHQR.[L]		1	Q04446	1,4-alpha-glucan-branching enzyme	Q04446 [648-662]	0	1630.78	448099	386387	468731	388891	397012	429422	412551	379101	396174	536383	508020	454529	1	1	1	1	1	1	1	1	1	1	1	1
[K].VLQATVVAVGSGSK.[G]		1	P61604	10 kDa heat shock protein, mitochondrial	P61604 [41-54]	0	1315.76	6.12248e+06	6.11611e+06	8.95212e+06	5.32595e+06	7.77757e+06	5.60421e+06	6.88988e+06	8.55365e+06	6.26069e+06	6.66741e+06	1.12071e+07	9.65346e+06	2	2	2	2	2	2	2	2	2	2	2	2
[K].VVLDDKDYFLFR.[D]		1	P61604	10 kDa heat shock protein, mitochondrial	P61604 [81-92]	1	1529.8	4.04492e+06	4.8628e+06	5.08259e+06	3.03084e+06	5.38833e+06	3.84868e+06	4.79532e+06	5.84181e+06	5.51881e+06	4.12506e+06	8.13686e+06	7.00149e+06	2	2	2	2	2	2	2	2	2	2	2	2
[K].SQGKVLQATVVAVGSGSKGK.[G]		1	P61604	10 kDa heat shock protein, mitochondrial	P61604 [37-56]	2	1901.08	723641	1.28189e+06	888962	636665	2.09025e+06	1.35821e+06	1.82857e+06	2.39012e+06	2.32781e+06	1.22559e+06	618886	2.25852e+06	3	3	3	3	3	3	3	3	3	3	3	3
[K].GGEIQPVSVK.[V]		1	P61604	10 kDa heat shock protein, mitochondrial	P61604 [57-66]	0	1013.56	2.00036e+06	3.48784e+06	3.55661e+06	2.17568e+06	2.98164e+06	2.27611e+06	2.96422e+06	3.49563e+06	3.22933e+06	2748892	3.70763e+06	3.65206e+06	1	1	1	1	1	1	1	1	1	1	1	1
[K].GGIMLPEK.[S]		1	P61604	10 kDa heat shock protein, mitochondrial	P61604 [29-36]	0	844.46	3.98518e+06	4.50238e+06	4.10077e+06	3.40211e+06	5.4603e+06	3.4559e+06	5.34767e+06	6.12597e+06	5.04586e+06	3402106	3.94316e+06	6.32685e+06	1	1	1	1	1	1	1	1	1	1	1	1
[K].GGIMLPEK.[S]	1xOxidation [M4]	1	P61604	10 kDa heat shock protein, mitochondrial	P61604 [29-36]	0	860.455	565339	1.24581e+06	1.17909e+06	431122	2.18972e+06	854216	1.44587e+06	1.66041e+06	834827	788352	1.73983e+06	1.59772e+06	3	3	2	2	3	2	3	3	2	3	2	2
[R].KFLPLFDR.[V]		1	P61604	10 kDa heat shock protein, mitochondrial	P61604 [8-15]	1	1035.6	727800	990485	1.13538e+06	657687	1.05015e+06	956503	1.01631e+06	1.55605e+06	1.21113e+06	1.04295e+06	1.89964e+06	1.41119e+06	1	1	1	1	1	1	1	1	1	1	1	1
[K].FLPLFDR.[V]		1	P61604	10 kDa heat shock protein, mitochondrial	P61604 [9-15]	0	907.504	1.77501e+06	2.40663e+06	3.09985e+06	1.52806e+06	2.91585e+06	2.05066e+06	2.05809e+06	2.85106e+06	2.43961e+06	1.82173e+06	4.16123e+06	3.06223e+06	1	1	1	1	1	1	1	1	1	1	1	1
[K].VLLPEYGGTK.[V]		1	P61604	10 kDa heat shock protein, mitochondrial	P61604 [71-80]	0	1076.6	4.94732e+06	5.34319e+06	7.10116e+06	4.45917e+06	7.2693e+06	5.70513e+06	5.69123e+06	7.90741e+06	6.50034e+06	5602124	1.05313e+07	8.97575e+06	1	1	1	1	1	1	1	1	1	1	1	1
[K].IYADTFGDINYQEFAK.[R]		1	Q15029	116 kDa U5 small nuclear ribonucleoprotein component	Q15029 [326-341]	0	1894.89	0	213958	196084	0	184762	207328	148449	174953	187757	0	200240	163219		1	1		1	1	1	1	1		1	1
[K].IAVEPVNPSELPK.[M]		1	Q15029	116 kDa U5 small nuclear ribonucleoprotein component	Q15029 [590-602]	0	1392.77	553079	639005	572406	448460	474319	666019	476781	395844	492699	443021	625676	512095	1	1	1	1	1	1	1	1	1	1	1	1
[K].ILAQVVGDVDTSLPR.[T]		1	Q15029	116 kDa U5 small nuclear ribonucleoprotein component	Q15029 [380-394]	0	1582.88	312238	284409	229944	290339	185774	295490	236484	186577	248707	216462	249620	209836	1	1	1	1	1	1	1	1	1	1	1	1
[K].YYPTAEEVYGPEVETIVQEEDTQPLTEPIIKPVK.[T]		1	Q15029	116 kDa U5 small nuclear ribonucleoprotein component	Q15029 [65-98]	0	3904.96	258837	427685	427633	306796	257302	309828	240719	250984	314006	291064	238156	371003	2	2	2	2	1	2	1	1	2	2	2	2
[R].VPAGNWVLIEGVDQPIVK.[T]		1	Q15029	116 kDa U5 small nuclear ribonucleoprotein component	Q15029 [544-561]	0	1934.07	268791	265862	295332	240709	194248	231116	219244	143801	276702	210923	237746	164115	2	2	2	2	2	2	2	1	2	2	2	2
[R].SFVEFILEPLYK.[I]		1	Q15029	116 kDa U5 small nuclear ribonucleoprotein component	Q15029 [368-379]	0	1484.8	112630	101338	112697	106696	121800	127323	66359.5	82276.2	57111.8	93868.4	120010	84854.3	1	1	1	1	1	1	1	1	1	1	1	1
[R].SIWAFGPDATGPNILVDDTLPSEVDK.[A]		1	Q15029	116 kDa U5 small nuclear ribonucleoprotein component	Q15029 [731-756]	0	2757.36	267874	188221	290277	281770	137136	306358	218946	187047	229329	262022	253944	220599	2	2	2	2	2	2	2	2	2	2	2	2
[K].SYLFNIMDTPGHVNFSDEVTAGLR.[I]		1	Q15029	116 kDa U5 small nuclear ribonucleoprotein component	Q15029 [197-220]	0	2683.28	304457	285433	176577	254012	285785	251038	229860	138289	232713	247510	261326	147932	1	1	1	1	1	1	1	1	1	1	1	1
[K].FFDDPMLLELAK.[Q]		1	Q15029	116 kDa U5 small nuclear ribonucleoprotein component	Q15029 [952-963]	0	1438.73	228954	218873	164629	219184	176376	190522	179211	138850	153123	182706	151203	163867	1	1	1	1	1	1	1	1	1	1	1	1
[K].AFIPAIDSFGFETDLR.[T]		1	Q15029	116 kDa U5 small nuclear ribonucleoprotein component	Q15029 [873-888]	0	1798.9	250179	187655	208477	237987	178354	268551	175899	139910	126597	221707	227651	169165	1	1	1	1	1	1	1	1	1	1	1	1
[K].DLDEMDDDDDDDDVGDHDDDHPGMEVVLHEDKK.[Y]		1	Q15029	116 kDa U5 small nuclear ribonucleoprotein component	Q15029 [32-64]	1	3795.47	194812	174341	163534	203789	186844	162478	155640	167614	202657	146831	146301	250708	1	1	1	1	1	1	1	1	1	1	1	1
[R].GHVTQDAPIPGSPLYTIK.[A]		1	Q15029	116 kDa U5 small nuclear ribonucleoprotein component	Q15029 [855-872]	0	1894.01	152051	118842	176686	193254	0	198594	110748	74035.2	97895	119224	151909	136574	1	1	1	1		1	1	1	1	1	1	1
[K].ILDAVVAQEPLHR.[G]		1	Q15029	116 kDa U5 small nuclear ribonucleoprotein component	Q15029 [791-803]	0	1460.82	499132	561206	512063	496821	465648	509222	418181	410188	519475	546991	502235	361523	2	2	2	2	2	2	2	2	2	2	2	2
[K].LGEFFQTK.[Y]		1	Q15029	116 kDa U5 small nuclear ribonucleoprotein component	Q15029 [714-721]	0	969.504	171257	251130	215373	171022	173223	224806	176403	155377	212937	191182	221445	197397	1	1	1	1	1	1	1	1	1	1	1	1
[K].SIVIRPLEPQPAPHLAR.[E]		1	Q15029	116 kDa U5 small nuclear ribonucleoprotein component	Q15029 [915-931]	0	1894.1	181551	129738	221110	191316	112188	200653	104633	167621	150626	158458	122721	134001	1	1	1	1	1	1	1	1	1	1	1	1
[K].GLSEDVSISK.[F]		1	Q15029	116 kDa U5 small nuclear ribonucleoprotein component	Q15029 [942-951]	0	1034.54	195425	268579	171523	194725	167763	174721	185307	169526	157764	182115	152742	148743	1	1	1	1	1	1	1	1	1	1	1	1
[K].STPVTVVLPDTK.[G]		1	Q15029	116 kDa U5 small nuclear ribonucleoprotein component	Q15029 [183-194]	0	1256.71	267247	359504	318723	285410	299330	345313	240011	236288	272135	191352	336344	303569	1	1	1	1	1	1	1	1	1	1	1	1
[R].ISDGVVLFIDAAEGVMLNTER.[L]		1	Q15029	116 kDa U5 small nuclear ribonucleoprotein component	Q15029 [221-241]	0	2249.15	0	0	0	0	0	0	0	0	0	0	0	0
[R].LWISVAR.[Y]		1	Q15029	116 kDa U5 small nuclear ribonucleoprotein component	Q15029 [530-536]	0	844.504	113344	156193	202769	119663	104334	265100	90883.5	93337.2	132043	199123	164925	231631	1	1	2	1	1	2	1	1	2	2	1	2
[K].IHVYGYSMAYGPAQHAISTEK.[I]	1xOxidation [M8]	1	Q9NRX4	14 kDa phosphohistidine phosphatase	Q9NRX4 [88-108]	0	2339.11	1.24514e+06	1.68326e+06	2.04387e+06	1.61145e+06	1.42815e+06	2.10175e+06	480220	2.597e+06	1.85034e+06	966009	1.39402e+06	332798	3	3	3	3	2	3	1	3	3	3	3	1
[K].WAEYHADIYDK.[V]		1	Q9NRX4	14 kDa phosphohistidine phosphatase	Q9NRX4 [49-59]	0	1410.63	613806	700895	833691	625487	410267	699529	446396	1.13446e+06	1.03593e+06	637969	573029	445310	2	2	2	2	1	2	2	2	2	2	2	2
[K].AKYPDYEVTWANDGY.[-]		1	Q9NRX4	14 kDa phosphohistidine phosphatase	Q9NRX4 [111-125]	1	1791.79	192664	290170	307379	222755	245366	261861	216530	488415	392890	195174	179987	151010	1	1	1	1	1	1	1	1	1	1	1	1
[KR].LAEQAERYDDMAAAMK.[AN]		2	P31946; P61981	14-3-3 protein beta/alpha	P31946 [14-29]; P61981 [13-28]	1	1812.83	36607.1	84377.3	157782	49423.6	122162	168756	92863.2	207372	114189	0	0	448856	1	1	1	1	1	1	1	1	1			1
[R].YDDMAAAMK.[AN]		2	P31946; P61981	14-3-3 protein beta/alpha	P31946 [21-29]; P61981 [20-28]	0	1015.42	5.57768e+06	5.09564e+06	5.24354e+06	5.07462e+06	4.29498e+06	5.31919e+06	5.35733e+06	6.60851e+06	7.8982e+06	4589558	5.07572e+06	7.07503e+06	1	1	1	1	1	1	1	1	1	1	1	1
[K].YLIPNATQPESK.[V]		1	P31946	14-3-3 protein beta/alpha	P31946 [106-117]	0	1360.71	5.47825e+06	6.23292e+06	7.4435e+06	5.57886e+06	7.07923e+06	7.02934e+06	5.22647e+06	8.58508e+06	8.25624e+06	4.94672e+06	5.63399e+06	7.68808e+06	1	1	1	1	1	1	1	1	1	1	1	1
[K].QTTVSNSQQAYQEAFEISK.[K]		1	P31946	14-3-3 protein beta/alpha	P31946 [141-159]	0	2159.03	3.65728e+06	4.1482e+06	4.98896e+06	3.41214e+06	3.85411e+06	5.91343e+06	4.33023e+06	4.89016e+06	6.29379e+06	3.53677e+06	5.46553e+06	6.63852e+06	3	3	3	3	3	3	3	3	3	3	3	3
[K].TAFDEAIAELDTLNEESYK.[D]		1	P31946	14-3-3 protein beta/alpha	P31946 [196-214]	0	2159	3.82583e+06	4.0575e+06	5.39672e+06	3.44477e+06	4.54444e+06	5.2839e+06	4.3086e+06	5.928e+06	7.2222e+06	3.25718e+06	4.69018e+06	5.58907e+06	2	2	2	2	2	2	2	2	2	2	2	2
[K].TAFDEAIAELDTLNEESYKDSTLIMQLLR.[D]		1	P31946	14-3-3 protein beta/alpha	P31946 [196-224]	1	3329.65	214093	62530.8	181716	161603	213252	163970	0	109215	162731	937717	326922	64606.3	2	2	2	3	3	3		2	3	3	3	2
[K].TAFDEAIAELDTLNEESYKDSTLIMQLLR.[D]	1xOxidation [M25]	1	P31946	14-3-3 protein beta/alpha	P31946 [196-224]	1	3345.64	89987.4	0	61833.6	78220.4	0	88539.3	54002.8	60456.6	92837.8	146409	97051.3	61743.4	3		1	2		3	2	2	2	3	2	1
[R].EKIEAELQDICNDVLELLDK.[Y]		1	P31946	14-3-3 protein beta/alpha	P31946 [86-105]	1	2330.18	0	0	0	0	0	10311.3	0	12977.2	0	33552.6	7749.49	0						1		1		1	1
[R].DNLTLWTSENQGDEGDAGEGEN.[-]		1	P31946	14-3-3 protein beta/alpha	P31946 [225-246]	0	2350.95	1.04246e+06	1.19401e+06	1.33182e+06	907892	1.49748e+06	1.23386e+06	1.1052e+06	1.68634e+06	1.82613e+06	907166	1.21736e+06	1.49874e+06	2	2	2	2	2	2	2	2	2	2	2	2
[K].AVTEQGHELSNEER.[N]		1	P31946	14-3-3 protein beta/alpha	P31946 [30-43]	0	1598.74	0	1.77188e+06	0	1.28238e+06	5119.65	2.69017e+06	911070	5.45786e+06	5.01071e+06	0	0	1.10023e+07		2		2	1	2	2	2	2			3
[R].YLSEVASGDNK.[Q]		1	P31946	14-3-3 protein beta/alpha	P31946 [130-140]	0	1182.56	5.12035e+06	5.71982e+06	7.39098e+06	6.14621e+06	5.65623e+06	5.99569e+06	6.75158e+06	6.55004e+06	8.18618e+06	5.72119e+06	4.6375e+06	7.5967e+06	1	1	1	1	1	1	1	1	1	1	1	1
[R].YDDMAAAMK.[AN]	1xOxidation [M]	2	P31946; P61981	14-3-3 protein beta/alpha	P31946 [21-29]; P61981 [20-28]	0	1031.42	0	0	0	0	0	0	0	0	0	0	0	0
[K].VAGMDVELTVEER.[N]	1xOxidation [M4]	1	P62258	14-3-3 protein epsilon	P62258 [30-42]	0	1463.7	236327	366397	465550	308005	503447	306813	231291	511363	294672	165247	684518	483902	2	1	1	2	1	1	1	1	1	1	1	2
[K].VAGMDVELTVEER.[N]		1	P62258	14-3-3 protein epsilon	P62258 [30-42]	0	1447.71	749222	781546	1.20462e+06	554077	882557	718024	708535	1.59397e+06	1.0095e+06	381866	1.09019e+06	1.20192e+06	1	1	1	1	1	1	1	1	1	1	1	1
[R].YLAEFATGNDR.[K]		1	P62258	14-3-3 protein epsilon	P62258 [131-141]	0	1256.59	3.81031e+06	4.43693e+06	4.49363e+06	3.53999e+06	4.12836e+06	4.20737e+06	3.94652e+06	5.92496e+06	5.30046e+06	3634908	4.66778e+06	5.15102e+06	1	1	1	1	1	1	1	1	1	1	1	1
[K].AAFDDAIAELDTLSEESYK.[D]		1	P62258	14-3-3 protein epsilon	P62258 [197-215]	0	2087.97	6.21348e+06	4.34529e+06	7.85711e+06	6.30925e+06	7.5915e+06	7.772e+06	6.72382e+06	8.52011e+06	8.9517e+06	5.42719e+06	7.51375e+06	9.50809e+06	2	2	2	2	2	2	2	2	2	2	2	2
[K].AASDIAMTELPPTHPIR.[L]	1xOxidation [M7]	1	P62258	14-3-3 protein epsilon	P62258 [154-170]	0	1835.93	643227	1.05075e+06	851632	510175	905554	697920	443762	916165	620955	537184	1.76938e+06	566044	2	3	2	2	2	2	2	2	2	3	3	2
[K].AASDIAMTELPPTHPIR.[L]		1	P62258	14-3-3 protein epsilon	P62258 [154-170]	0	1819.94	2.94238e+06	2.18319e+06	2.57513e+06	4.03915e+06	2.48558e+06	3.34771e+06	2.78248e+06	4.0362e+06	6.03786e+06	2.5477e+06	2.61129e+06	3.90247e+06	2	3	2	4	2	2	3	2	3	2	2	2
[R].DNLTLWTSDMQGDGEEQNK.[E]		1	P62258	14-3-3 protein epsilon	P62258 [226-244]	0	2180.94	517740	584884	590418	443803	488590	490003	462002	778782	1.04221e+06	495379	450757	814525	2	2	2	2	2	1	2	2	2	2	2	2
[R].DNLTLWTSDMQGDGEEQNKEALQDVEDENQ.[-]		1	P62258	14-3-3 protein epsilon	P62258 [226-255]	1	3451.47	2.14252e+06	2.09754e+06	2.55513e+06	1.99219e+06	3.23022e+06	2.4437e+06	2.79249e+06	3.62584e+06	3.81335e+06	2.00014e+06	2.66797e+06	3.28934e+06	1	1	1	1	1	1	1	1	1	1	1	1
[R].DNLTLWTSDMQGDGEEQNKEALQDVEDENQ.[-]	1xOxidation [M10]	1	P62258	14-3-3 protein epsilon	P62258 [226-255]	1	3467.47	218048	404066	492017	181129	590666	349264	266696	563385	351720	163767	694312	454934	1	1	1	1	1	1	1	1	1	1	1	1
[R].KEAAENSLVAYK.[A]		1	P62258	14-3-3 protein epsilon	P62258 [142-153]	1	1322.7	165648	184468	307823	293863	204000	258399	315531	160841	394682	378427	184189	442207	2	2	2	2	2	2	2	2	2	2	2	2
[K].EALQDVEDENQ.[-]		1	P62258	14-3-3 protein epsilon	P62258 [245-255]	0	1289.55	507156	725516	786301	444848	520584	708617	496695	996258	1.00229e+06	414174	681334	1.02308e+06	1	1	1	1	1	1	1	1	1	1	1	1
[-].MDDREDLVYQAK.[L]	1xAcetyl [N-Term]	1	P62258	14-3-3 protein epsilon	P62258 [1-12]	1	1524.7	7.70657e+06	6.47546e+06	8.43144e+06	7.64793e+06	6.81883e+06	8.99279e+06	7.9194e+06	8.36142e+06	1.02088e+07	8808590	6.88395e+06	1.0855e+07	1	1	1	1	1	1	1	1	1	1	1	1
[R].IISSIEQK.[E]		1	P62258	14-3-3 protein epsilon	P62258 [62-69]	0	917.53	4.8652e+06	6.3363e+06	5.75249e+06	6.75746e+06	5.59559e+06	6.71168e+06	7.38996e+06	8.02655e+06	9.16035e+06	1.74721e+06	992457	6.88982e+06	1	1	1	1	1	1	1	1	1	1	1	1
[R].YDEMVESMKK.[V]		1	P62258	14-3-3 protein epsilon	P62258 [20-29]	1	1259.56	373414	360421	283243	396421	290448	226757	489090	284748	463311	495450	312799	490041	2	2	2	2	2	2	2	2	2	2	2	2
[R].YDEMVESMK.[K]		1	P62258	14-3-3 protein epsilon	P62258 [20-28]	0	1131.47	4.23669e+06	4.17995e+06	4.42678e+06	3.8373e+06	4.01602e+06	4.68977e+06	3.98715e+06	6.97314e+06	5.76252e+06	3.135e+06	4.10796e+06	5.89015e+06	1	1	1	1	1	1	1	1	1	1	1	1
[K].HLIPAANTGESK.[V]		1	P62258	14-3-3 protein epsilon	P62258 [107-118]	0	1237.65	4.37067e+06	5.0748e+06	6.96784e+06	4.52194e+06	6.65885e+06	6.65896e+06	5.7405e+06	7.19758e+06	9.55652e+06	4.42707e+06	5.91791e+06	9.22901e+06	2	2	1	1	2	3	1	3	2	2	1	2
[R].EDLVYQAK.[L]		1	P62258	14-3-3 protein epsilon	P62258 [5-12]	0	965.494	150721	203481	166073	114990	151280	169017	169167	238351	308521	176353	139491	225635	1	1	1	1	1	1	1	1	1	1	1	1
[K].EAAENSLVAYK.[A]		1	P62258	14-3-3 protein epsilon	P62258 [143-153]	0	1194.6	5.62627e+06	7.84381e+06	7.11408e+06	6.07725e+06	7.59994e+06	7.0596e+06	6.81958e+06	9.75272e+06	8.89261e+06	6.05185e+06	7.5131e+06	8.96698e+06	1	1	1	1	1	1	1	1	1	1	1	1
[R].YLAEFATGNDRK.[E]		1	P62258	14-3-3 protein epsilon	P62258 [131-142]	1	1384.69	3.07517e+06	2.7025e+06	2.96099e+06	2.39262e+06	2.93458e+06	2.80298e+06	4.25826e+06	3.43111e+06	3.24204e+06	3.94687e+06	3.1935e+06	3.24921e+06	2	2	2	2	2	2	2	2	2	2	2	2
[R].QMVETELK.[L]	1xOxidation [M2]	1	P62258	14-3-3 protein epsilon	P62258 [87-94]	0	993.492	11629.1	37770.1	38110.3	26536.1	78174.2	40085.9	0	26399.5	38112.7	58150	38030.6	47460.7	1	1	1	1	1	1		1	1	1	1	1
[K].QAFDDAIAELDTLNEDSYK.[D]		1	Q04917	14-3-3 protein eta	Q04917 [199-217]	0	2157.98	502353	436207	502554	446456	358496	585394	336771	350665	504273	390981	415576	365520	2	2	2	2	2	2	2	2	2	2	2	2
[K].NSVVEASEAAYK.[E]		1	Q04917	14-3-3 protein eta	Q04917 [144-155]	0	1267.62	1.32033e+06	1.40884e+06	1.24735e+06	1.14597e+06	875631	1.43631e+06	1.20877e+06	922472	1.39449e+06	1.27563e+06	1.49769e+06	1.31648e+06	1	1	1	1	1	1	1	1	1	1	1	1
[R].YDDMASAMK.[A]		1	Q04917	14-3-3 protein eta	Q04917 [20-28]	0	1031.42	869707	682264	841283	866413	595508	876032	757295	691984	1.17419e+06	571625	932856	852136	2	2	3	3	2	2	2	2	4	2	3	2
[R].DNLTLWTSDQQDEEAGEGN.[-]		1	Q04917	14-3-3 protein eta	Q04917 [228-246]	0	2121.88	148321	115519	154715	97490.4	136621	127413	210847	122596	142068	83139.5	0	117679	1	1	1	1	1	1	1	1	1	1		1
[K].AVTELNEPLSNEDR.[N]		1	Q04917	14-3-3 protein eta	Q04917 [29-42]	0	1586.77	2.65329e+06	2.06966e+06	2.42352e+06	2.5575e+06	1.67258e+06	2.83239e+06	2.02443e+06	1.923e+06	2.41701e+06	2.30188e+06	2.27818e+06	2.17184e+06	1	1	1	1	1	1	1	1	1	1	1	1
[K].QAFDDAIAELDTLNEDSYKDSTLIMQLLR.[D]		1	Q04917	14-3-3 protein eta	Q04917 [199-227]	1	3328.63	56602.8	0	32979.8	0	0	0	69275.6	56364.6	18194.6	48636.6	0	0	1		1				1	1	1	1
[K].NVTELNEPLSNEER.[N]		1	P61981	14-3-3 protein gamma	P61981 [29-42]	0	1643.79	3.34967e+06	3.46804e+06	4.04031e+06	3.76985e+06	3.36795e+06	4.42011e+06	2.96833e+06	3.68939e+06	4.19235e+06	3.81666e+06	5.08411e+06	4.85007e+06	1	1	2	1	1	1	1	2	1	1	2	2
[K].TAFDDAIAELDTLNEDSYK.[D]		1	P61981	14-3-3 protein gamma	P61981 [199-217]	0	2130.97	1.62137e+06	1.66113e+06	2.13557e+06	1.69879e+06	1.72553e+06	2.61812e+06	1.39393e+06	1.79445e+06	1.55056e+06	1.66301e+06	2.48655e+06	2.12166e+06	3	3	3	3	3	3	3	3	3	3	3	3
[K].TAFDDAIAELDTLNEDSYKDSTLIMQLLR.[D]		1	P61981	14-3-3 protein gamma	P61981 [199-227]	1	3301.61	106066	0	97829.5	94626.7	46336.3	135922	71229.9	125302	54419.7	252626	185369	152787	1		1	1	1	1	1	1	1	1	1	1
[R].DNLTLWTSDQQDDDGGEGNN.[-]		1	P61981	14-3-3 protein gamma	P61981 [228-247]	0	2193.88	337643	349207	433400	303817	308208	446954	308064	383375	490804	353724	452511	454222	1	1	1	1	1	1	1	1	1	1	1	1
[R].YLAEVATGEK.[R]		1	P61981	14-3-3 protein gamma	P61981 [133-142]	0	1080.56	2.77283e+06	3.67875e+06	2.87192e+06	2.3576e+06	2.86861e+06	3.66872e+06	3.03856e+06	2.99252e+06	3.19014e+06	3.05321e+06	4.26658e+06	3.37649e+06	1	1	1	1	1	1	1	1	1	1	1	1
[K].TAFDDAIAELDTLNEDSYKDSTLIMQLLR.[D]	1xOxidation [M25]	1	P61981	14-3-3 protein gamma	P61981 [199-227]	1	3317.61	0	0	0	0	0	0	0	0	0	0	0	0
[R].ATVVESSEK.[A]		1	P61981	14-3-3 protein gamma	P61981 [144-152]	0	949.484	0	0	0	0	0	0	0	0	0	0	0	0
[R].LGLALNFSVFHYEIANSPEEAISLAK.[T]		1	P31947	14-3-3 protein sigma	P31947 [170-195]	0	2833.48	325010	97660.1	245003	249662	303073	364131	363782	295691	67082.7	566778	953869	388566	1	1	1	1	1	1	1	1	1	1	1	1
[K].TTFDEAMADLHTLSEDSYK.[D]		1	P31947	14-3-3 protein sigma	P31947 [196-214]	0	2173.96	1.11542e+06	1.41522e+06	1.66011e+06	963603	1.3071e+06	1.58503e+06	1.36126e+06	1.83317e+06	2.22396e+06	1.34346e+06	1.41333e+06	1.93873e+06	2	2	2	2	2	2	2	2	2	2	2	2
[R].YLAEVATGDDK.[K]		1	P31947	14-3-3 protein sigma	P31947 [130-140]	0	1181.57	1.15055e+06	1.62434e+06	1.49335e+06	1.11885e+06	1.12402e+06	1.49722e+06	1.62417e+06	1.71504e+06	2.09918e+06	1.26378e+06	1.40949e+06	2.04448e+06	1	1	1	1	1	1	1	1	1	1	1	1
[R].SAYQEAMDISK.[K]		1	P31947	14-3-3 protein sigma	P31947 [149-159]	0	1242.57	1.09349e+06	1.26887e+06	1.48745e+06	1.20927e+06	1.13854e+06	1.40761e+06	1.19897e+06	1.67281e+06	1.86573e+06	1.18741e+06	1.34836e+06	1.91082e+06	1	1	1	1	1	1	1	1	1	1	1	1
[R].SAYQEAMDISKK.[E]		1	P31947	14-3-3 protein sigma	P31947 [149-160]	1	1370.66	246981	183478	252804	208737	263201	221638	345672	294529	326358	268863	347267	333779	1	1	1	1	1	1	1	1	1	1	1	1
[R].DNLTLWTADNAGEEGGEAPQEPQS.[-]		1	P31947	14-3-3 protein sigma	P31947 [225-248]	0	2529.1	303606	426970	436403	280633	440529	411284	408439	461921	506510	267979	413360	512862	2	2	2	2	2	2	2	2	2	2	2	2
[R].KQTIDNSQGAYQEAFDISK.[K]		1	P27348	14-3-3 protein theta	P27348 [139-157]	1	2143.03	2.32098e+06	2.70218e+06	2.59199e+06	2.32972e+06	2.65237e+06	2.88685e+06	2.36704e+06	2.70182e+06	2.69994e+06	2.49593e+06	3.07684e+06	2.44065e+06	2	2	2	2	2	2	2	2	2	2	2	2
[R].KQTIDNSQGAYQEAFDISKK.[E]		1	P27348	14-3-3 protein theta	P27348 [139-158]	2	2271.13	432767	292146	279753	331498	384174	291586	577878	233700	321276	600253	485386	170338	1	1	1	1	1	1	1	1	1	1	1	1
[K].YLIANATNPESK.[V]		1	P27348	14-3-3 protein theta	P27348 [104-115]	0	1320.68	4.44213e+06	5.81542e+06	5.92728e+06	5.01165e+06	5.00273e+06	5.76159e+06	4.14266e+06	4.66172e+06	5.64964e+06	3.90607e+06	5.05364e+06	5.04498e+06	1	1	1	1	1	1	1	1	1	1	1	1
[K].QTIDNSQGAYQEAFDISK.[K]		1	P27348	14-3-3 protein theta	P27348 [140-157]	0	2014.94	1.08433e+06	1.36602e+06	1.22173e+06	1.18558e+06	663215	1.68838e+06	763452	1.08847e+06	1.5337e+06	882640	1.42772e+06	1.34853e+06	1	1	1	1	1	1	1	1	1	1	1	1
[K].QTIDNSQGAYQEAFDISKK.[E]		1	P27348	14-3-3 protein theta	P27348 [140-158]	1	2143.03	909122	618804	897710	1.01364e+06	705790	949450	737404	903425	802123	1.02435e+06	1.31189e+06	788008	2	1	2	2	1	2	2	2	2	2	2	1
[K].TAFDEAIAELDTLNEDSYK.[D]		1	P27348	14-3-3 protein theta	P27348 [194-212]	0	2144.99	4.22898e+06	4.2254e+06	4.77517e+06	3.64719e+06	3.31909e+06	4.94983e+06	3.47118e+06	3.68807e+06	5.64606e+06	3.59629e+06	4.22797e+06	4.50998e+06	2	2	2	2	2	2	2	2	2	2	2	2
[K].TAFDEAIAELDTLNEDSYKDSTLIMQLLR.[D]		1	P27348	14-3-3 protein theta	P27348 [194-222]	1	3315.63	295971	178112	226391	229415	164809	176275	337772	215258	225428	788575	487613	315508	2	2	2	2	1	2	2	2	2	2	2	2
[K].TAFDEAIAELDTLNEDSYKDSTLIMQLLR.[D]	1xOxidation [M25]	1	P27348	14-3-3 protein theta	P27348 [194-222]	1	3331.62	184102	46563.5	78389.8	78654.6	14813.7	36506.6	204425	41716.9	96981.3	74514.4	133793	7328.27	4	2	2	2	1	2	3	2	3	2	2	1
[K].AVTEQGAELSNEER.[N]		1	P27348	14-3-3 protein theta	P27348 [28-41]	0	1532.72	7.847e+06	6.42852e+06	7.46517e+06	8.21765e+06	6.40217e+06	8.70921e+06	7.42542e+06	5.88293e+06	9.64483e+06	9.27831e+06	6.67564e+06	9.66404e+06	2	2	2	2	2	2	2	2	2	2	2	2
[-].MEKTELIQKAK.[L]	1xAcetyl [N-Term]	1	P27348	14-3-3 protein theta	P27348 [1-11]	2	1360.75	379957	573902	569517	374905	792854	514986	874739	862763	827424	462079	629351	711185	1	1	1	1	1	1	1	1	1	1	1	1
[K].KGIVDQSQQAYQEAFEISK.[K]		1	P63104	14-3-3 protein zeta/delta	P63104 [139-157]	1	2169.08	1.07482e+06	1.12027e+06	1.38562e+06	798723	1.9795e+06	1.4409e+06	1.51976e+06	2.05136e+06	1.87987e+06	1.29144e+06	2.03822e+06	1.6986e+06	2	2	2	2	2	2	2	2	2	2	2	2
[R].YLAEVAAGDDKK.[G]		1	P63104	14-3-3 protein zeta/delta	P63104 [128-139]	1	1279.65	6.9613e+06	6.13498e+06	9.62917e+06	6.21961e+06	8.20374e+06	9.40583e+06	7.12679e+06	1.00738e+07	4.96111e+06	7.95601e+06	7.23036e+06	5.35282e+06	3	4	5	5	3	4	3	5	2	3	3	3
[K].SVTEQGAELSNEER.[N]		1	P63104	14-3-3 protein zeta/delta	P63104 [28-41]	0	1548.71	9.30898e+06	1.15677e+07	1.30421e+07	1.11161e+07	9.22333e+06	1.44374e+07	1.36558e+07	1.38322e+07	2.01637e+07	13140531	1.34693e+07	1.40522e+07	1	1	1	1	1	1	1	1	1	1	1	1
[K].TAFDEAIAELDTLSEESYK.[D]		1	P63104	14-3-3 protein zeta/delta	P63104 [194-212]	0	2131.99	5.34302e+06	6.64451e+06	7.77587e+06	5.5028e+06	6.89732e+06	7.79597e+06	5.33613e+06	8.20861e+06	7.65275e+06	5.52075e+06	6.88231e+06	7.29471e+06	2	2	2	2	2	2	2	2	2	2	2	2
[R].DICNDVLSLLEK.[F]		1	P63104	14-3-3 protein zeta/delta	P63104 [92-103]	0	1361.7	0	11071.3	15302.2	13867.1	16421.1	42139	11713.2	45419.2	0	28585	23798.4	0		1	1	1	1	1	1	1		1	1
[K].DSTLIMQLLR.[D]	1xOxidation [M6]	7	P63104; P31947; P31946; Q04917; P61981; P27348; P62258	14-3-3 protein zeta/delta	P63104 [213-222]; P31947 [215-224]; P31946 [215-224]; Q04917 [218-227]; P61981 [218-227]; P27348 [213-222]; P62258 [216-225]	0	1205.66	1.16648e+06	1.64992e+06	2.16153e+06	1.06798e+06	1.79337e+06	1.42739e+06	814681	1.50057e+06	1.61334e+06	746828	2.11982e+06	1.34205e+06	4	4	5	4	4	5	3	5	5	4	4	4
[K].DSTLIMQLLR.[D]		7	P63104; P31947; P31946; Q04917; P61981; P27348; P62258	14-3-3 protein zeta/delta	P63104 [213-222]; P31947 [215-224]; P31946 [215-224]; Q04917 [218-227]; P61981 [218-227]; P27348 [213-222]; P62258 [216-225]	0	1189.66	1.59693e+07	1.72342e+07	1.99272e+07	1.48213e+07	1.8776e+07	1.97159e+07	1.58103e+07	2.13153e+07	1.59059e+07	15411029	1.41517e+07	2.24975e+07	1	1	1	2	1	1	1	1	1	1	1	1
[R].DNLTLWTSDTQGDEAEAGEGGEN.[-]		1	P63104	14-3-3 protein zeta/delta	P63104 [223-245]	0	2409	915882	944786	1.13706e+06	745120	1.15181e+06	1.05251e+06	995209	1.42169e+06	1.65277e+06	681322	1.12466e+06	1.17773e+06	1	1	1	1	1	1	1	1	1	1	1	1
[K].GIVDQSQQAYQEAFEISK.[K]		1	P63104	14-3-3 protein zeta/delta	P63104 [140-157]	0	2040.99	8.79319e+06	9.65466e+06	1.23128e+07	7.24122e+06	1.04062e+07	1.07627e+07	8.22196e+06	1.26196e+07	1.32939e+07	7.91131e+06	1.14423e+07	1.17496e+07	2	2	2	2	2	2	2	2	2	2	2	2
[K].FLIPNASQAESK.[V]		1	P63104	14-3-3 protein zeta/delta	P63104 [104-115]	0	1304.68	0	0	0	0	0	0	0	0	0	0	0	0
[-].MDKNELVQK.[A]	1xAcetyl [N-Term]	1	P63104	14-3-3 protein zeta/delta	P63104 [1-9]	1	1146.58	9.66541e+06	1.05738e+07	9.58967e+06	1.0577e+07	9.16483e+06	9.79534e+06	1.19798e+07	1.2586e+07	1.4001e+07	11330051	9.22715e+06	1.23438e+07	1	1	1	1	1	1	1	1	1	1	1	1
[R].NLLSVAYK.[N]		7	P63104; P31947; P31946; Q04917; P61981; P27348; P62258	14-3-3 protein zeta/delta	P63104 [42-49]; P31947 [42-49]; P31946 [44-51]; Q04917 [43-50]; P61981 [43-50]; P27348 [42-49]; P62258 [43-50]	0	907.525	2.00168e+07	2.28479e+07	3.04683e+07	2.25532e+07	2.86344e+07	2.88356e+07	2.10103e+07	3.06625e+07	2.92005e+07	28625886	3.52761e+07	3.18729e+07	1	1	1	1	1	1	1	1	1	1	1	1
[R].YLAEVAAGDDK.[K]		1	P63104	14-3-3 protein zeta/delta	P63104 [128-138]	0	1151.56	823351	923092	848393	815065	1.36693e+06	921242	1.45727e+06	1.14551e+06	1.3687e+06	0	1.04003e+06	1.07821e+06	1	1	1	1	1	1	1	1	1		1	1
[R].SFGTRPLSSGFSPEEAQQQDEEFEK.[K]		1	Q9C0C2	182 kDa tankyrase-1-binding protein	Q9C0C2 [976-1000]	0	2830.28	148842	182601	140774	128176	109844	98946.5	148378	119520	122478	87442.9	52069.4	99734.3	1	1	1	1	1	1	1	1	1	1	1	1
[R].APVIRPGGTLGLSEAADSDAHLFQDSTEPR.[A]		1	Q9C0C2	182 kDa tankyrase-1-binding protein	Q9C0C2 [1585-1614]	0	3107.54	131026	117154	183949	174866	221581	116849	198077	113543	97628.3	81689.9	0	205695	1	1	1	1	1	1	1	1	1	1		1
[R].DQSSWQNSDASQEVGGHQER.[Q]		1	Q9C0C2	182 kDa tankyrase-1-binding protein	Q9C0C2 [1044-1063]	0	2244.95	78544.9	100981	85550.6	72877.3	110436	52924.6	84183.6	64540.3	107206	74945.8	44564.1	88697.7	1	1	1	1	1	1	1	1	1	1	1	1
[R].GVGQADWTPDLGLR.[N]		1	Q9C0C2	182 kDa tankyrase-1-binding protein	Q9C0C2 [1275-1288]	0	1484.75	127653	128346	90266.1	138740	138641	99773.9	104226	104235	103883	104498	0	86278	1	1	1	1	1	1	1	1	1	1		1
[R].AAEPQEQEFGK.[S]		1	Q9C0C2	182 kDa tankyrase-1-binding protein	Q9C0C2 [944-954]	0	1233.57	19283.2	37971.6	42083.2	0	29874	0	40979.1	26021.5	91880.3	16378.7	0	70958.1	1	1	1		1		1	1	1	1		1
[K].VNLFPGLSPSALK.[A]		1	Q9C0C2	182 kDa tankyrase-1-binding protein	Q9C0C2 [1645-1657]	0	1342.77	71238.9	112830	0	76941.9	101283	0	71319.5	50138.4	0	0	0	0	1	1		1	1		1	1
[K].VSAPGVLTAQDR.[V]		1	Q9C0C2	182 kDa tankyrase-1-binding protein	Q9C0C2 [812-823]	0	1213.65	237849	246498	166383	227478	181132	147783	238890	198714	165030	181371	69097.1	118402	1	1	1	1	1	1	1	1	1	1	1	1
[R].TGDAISVMSEVAQTLLTQDVR.[V]		1	Q99943	1-acyl-sn-glycerol-3-phosphate acyltransferase alpha	Q99943 [152-172]	0	2234.13	7195.21	12869.2	0	8752.26	13016.8	12691.8	8675.92	0	8812.95	6348.99	0	0	1	1		1	1	1	1		1	1
[K].LMTVVSGPDPVNTVFLNFMAVQDDTAK.[V]		1	Q01970	1-phosphatidylinositol 4,5-bisphosphate phosphodiesterase beta-3	Q01970 [103-129]	0	2909.44	48961.4	28720	23676.1	0	0	0	0	0	0	0	15847.8	0	1	1	1								1
[K].GKPYLTLEQLMDFINQK.[Q]		1	Q01970	1-phosphatidylinositol 4,5-bisphosphate phosphodiesterase beta-3	Q01970 [237-253]	0	2038.07	52866.6	50939.5	59207.5	52281.5	51753.3	51250.4	39565	48006.3	42648.1	25973	38359.1	23296.9	1	1	1	1	1	1	1	1	1	1	1	1
[R].DDLIASILSEVAPTPLDELR.[G]		1	Q01970	1-phosphatidylinositol 4,5-bisphosphate phosphodiesterase beta-3	Q01970 [939-958]	0	2167.15	0	0	0	0	0	0	0	0	0	0	0	0
[K].ILIDSIYK.[V]		1	Q4KWH8	1-phosphatidylinositol 4,5-bisphosphate phosphodiesterase eta-1	Q4KWH8 [64-71]	0	964.571	214675	203070	231460	197095	183166	311740	202049	169278	266154	249399	445485	326524	1	1	1	1	1	1	1	1	1	1	1	1
[K].IYYSEETSSDQGNEDEEEPKEVSSSTELHSNEK.[W]		1	P19174	1-phosphatidylinositol 4,5-bisphosphate phosphodiesterase gamma-1	P19174 [517-549]	1	3776.61	95402.3	0	0	66904.1	69083.8	109214	0	57095.2	121731	108394	0	69358.5	1			1	1	1		1	1	1		1
[R].VELSEQQLQLWPSDVDK.[L]		1	P09543	2',3'-cyclic-nucleotide 3'-phosphodiesterase	P09543 [300-316]	0	2014.01	189951	166308	187606	254365	135137	201423	152517	140138	194036	179296	195615	145021	1	1	1	1	1	1	1	1	1	1	1	1
[K].APGAEEYAQQDVLK.[K]		1	P09543	2',3'-cyclic-nucleotide 3'-phosphodiesterase	P09543 [262-275]	0	1518.74	181013	210588	209326	217737	164811	190638	151676	147075	170479	216710	175225	147706	1	1	1	1	1	1	1	1	1	1	1	1
[K].APGAEEYAQQDVLKK.[S]		1	P09543	2',3'-cyclic-nucleotide 3'-phosphodiesterase	P09543 [262-276]	1	1646.84	173106	0	143858	141148	158744	108839	220872	189790	160080	181418	188909	148439	1		1	1	1	1	1	1	1	1	1	1
[K].DFLPLYFGWFLTK.[K]		1	P09543	2',3'-cyclic-nucleotide 3'-phosphodiesterase	P09543 [184-196]	0	1646.86	0	0	7408.97	13535.2	12978.5	9350.97	0	0	0	18991	21186.8	13139.4			1	1	1	1				1	1	1
[K].MDLVTYFGK.[R]		1	P09543	2',3'-cyclic-nucleotide 3'-phosphodiesterase	P09543 [236-244]	0	1073.53	149017	109465	125492	179271	160716	138739	126384	108627	146260	128459	168792	94168.2	1	1	1	1	1	1	1	1	1	1	1	1
[K].VAGHPNIVINNAAGNFISPTER.[L]		1	Q16698	2,4-dienoyl-CoA reductase, mitochondrial	Q16698 [134-155]	0	2291.19	267106	197439	251760	253944	207626	316355	269803	263964	245976	245889	349005	299760	1	1	1	1	1	1	1	1	1	1	1	1
[K].EQWDTIEELIR.[K]		1	Q16698	2,4-dienoyl-CoA reductase, mitochondrial	Q16698 [320-330]	0	1431.71	67160.2	71559	86552.8	80595.3	54761.1	83723.2	60099.1	91975.4	86825.3	82616	72688.1	89229.1	1	1	1	1	1	1	1	1	1	1	1	1
[K].EAKPGAAEPEVGVPSSLSPSSPSSSWTETDVEER.[V]		1	Q6L8Q7	2',5'-phosphodiesterase 12	Q6L8Q7 [200-233]	0	3499.63	91271.1	0	0	93818.6	0	0	0	0	0	54429.3	0	33267.9	1			1						1		1
[-].MITSAAGIISLLDEDEPQLK.[E]		1	Q99460	26S proteasome non-ATPase regulatory subunit 1	Q99460 [1-20]	0	2144.12	394301	129400	328377	356708	217288	332766	235316	234485	140447	340245	324460	213870	2	2	2	2	2	2	2	2	2	2	2	2
[K].KKEPEPNFQLLDNPAR.[V]		1	Q99460	26S proteasome non-ATPase regulatory subunit 1	Q99460 [868-883]	2	1896	296210	296167	274096	329089	193054	324100	245558	214581	274875	310952	222756	247966	1	1	1	1	1	1	1	1	1	1	1	1
[R].LLHVAVSDVNDDVR.[R]		1	Q99460	26S proteasome non-ATPase regulatory subunit 1	Q99460 [602-615]	0	1551.81	294183	557897	347977	541530	362028	455757	198287	302052	361705	503448	559570	361943	1	2	2	2	2	2	1	1	2	2	2	2
[K].LNAVVNDFWAEISESVDK.[I]		1	Q99460	26S proteasome non-ATPase regulatory subunit 1	Q99460 [27-44]	0	2036	302422	470182	955000	243580	305559	636477	268828	508239	678817	208467	291331	432511	1	1	1	1	1	1	1	1	1	1	1	1
[R].TVGTPIASVPGSTNTGTVPGSEK.[D]		1	Q99460	26S proteasome non-ATPase regulatory subunit 1	Q99460 [270-292]	0	2157.1	141619	121910	138394	201579	65232.6	150848	104158	99074.4	162415	115188	106794	82141.5	1	1	1	1	1	1	1	1	1	1	1	1
[R].TVGTPIASVPGSTNTGTVPGSEKDSDSMETEEK.[T]		1	Q99460	26S proteasome non-ATPase regulatory subunit 1	Q99460 [270-302]	1	3308.53	659662	569205	694776	628800	550511	644352	536411	459300	682562	445924	404029	395708	1	1	1	1	1	1	1	1	1	1	1	1
[K].TNLYQDDAVTGEAAGLALGLVMLGSK.[N]		1	Q99460	26S proteasome non-ATPase regulatory subunit 1	Q99460 [499-524]	0	2607.33	578226	380728	560627	472733	172963	477211	288735	348456	307369	388762	517587	436764	3	3	3	3	2	2	3	2	3	3	3	3
[K].EAINLLEPMTNDPVNYVR.[Q]		1	Q99460	26S proteasome non-ATPase regulatory subunit 1	Q99460 [667-684]	0	2088.04	306887	245162	230670	297445	228682	336969	193134	162332	289882	294503	230677	224268	1	1	1	1	1	1	1	1	1	1	1	1
[K].DTSEDIEELVEPVAAHGPK.[I]		1	Q99460	26S proteasome non-ATPase regulatory subunit 1	Q99460 [916-934]	0	2035.98	642903	564950	637030	576930	564735	600479	340593	432554	548152	481087	598240	514850	2	2	2	2	2	2	1	2	2	2	2	2
[K].DTSPGSAYQEGGGLYALGLIHANHGGDIIDYLLNQLK.[N]		1	Q99460	26S proteasome non-ATPase regulatory subunit 1	Q99460 [430-466]	0	3870.93	105714	27981.5	43228	61453.5	48382.7	149580	155803	181108	80149.8	215447	145713	285889	1	1	1	1	1	1	1	1	1	1	1	1
[K].FTATASLGVIHK.[G]		1	Q99460	26S proteasome non-ATPase regulatory subunit 1	Q99460 [402-413]	0	1244.7	311917	274836	341298	443788	279688	362985	249653	293687	221342	373833	368851	275288	1	1	1	1	1	1	1	1	1	1	1	1
[K].FGAILAQGILDAGGHNVTISLQSR.[T]		1	Q99460	26S proteasome non-ATPase regulatory subunit 1	Q99460 [728-751]	0	2438.32	250558	132071	221740	244286	182880	219297	127363	123587	104203	219874	309621	153118	2	1	1	1	1	1	1	1	1	1	2	1
[R].AAVESLGFILFR.[T]		1	Q99460	26S proteasome non-ATPase regulatory subunit 1	Q99460 [617-628]	0	1322.75	322892	210108	262598	318770	263775	287505	244668	232506	198056	318943	334811	291828	1	1	1	1	1	1	1	1	1	1	1	1
[R].HGGSLGLGLAAMGTAR.[Q]		1	Q99460	26S proteasome non-ATPase regulatory subunit 1	Q99460 [475-490]	0	1468.77	108718	108111	0	112460	164820	168052	120075	122593	162533	154013	165274	127472	1	1		1	1	1	1	1	1	1	1	1
[K].QAIGIALETR.[R]		1	Q99460	26S proteasome non-ATPase regulatory subunit 1	Q99460 [149-158]	0	1071.62	853111	718911	713666	978304	558267	733086	634326	568124	792201	1.11062e+06	764231	617046	2	2	2	2	2	2	2	2	2	2	2	2
[R].YQPFKPLSIGGIIILK.[D]		1	Q99460	26S proteasome non-ATPase regulatory subunit 1	Q99460 [900-915]	0	1787.08	189860	109690	139391	182672	197384	206830	105841	121619	99588.6	229907	259613	168964	1	1	1	1	1	1	1	1	1	1	1	1
[R].TVGTPIASVPGSTNTGTVPGSEKDSDSMETEEK.[T]	1xOxidation [M28]	1	Q99460	26S proteasome non-ATPase regulatory subunit 1	Q99460 [270-302]	1	3324.53	95004.4	95916.9	105556	71634.5	0	115228	0	0	62500.9	45609.7	117765	43972	1	1	1	1		1			1	1	1	1
[R].LLHVAVSDVNDDVRR.[A]		1	Q99460	26S proteasome non-ATPase regulatory subunit 1	Q99460 [602-616]	1	1707.91	176612	174467	88135.7	214574	160337	165058	147562	137595	101307	152788	226482	147672	1	1	1	1	1	1	1	1	1	1	1	1
[K].NAQAIEDMVGYAQETQHEK.[I]		1	Q99460	26S proteasome non-ATPase regulatory subunit 1	Q99460 [525-543]	0	2161.98	551996	627749	755249	631003	622859	768545	514491	576969	876112	533330	845466	664061	1	1	1	1	1	1	1	1	1	1	1	1
[K].EALQLMATYLPK.[D]		1	Q99460	26S proteasome non-ATPase regulatory subunit 1	Q99460 [418-429]	0	1377.74	333171	0	297972	320162	249981	355503	251810	248805	349800	331773	308604	272770	1		1	1	1	1	1	1	1	1	1	1
[R].QDVYDLLK.[T]		1	Q99460	26S proteasome non-ATPase regulatory subunit 1	Q99460 [491-498]	0	993.525	195495	246002	240859	224367	197024	259129	148536	172531	196500	179523	221058	219262	1	1	1	1	1	1	1	1	1	1	1	1
[K].LNAVVNDFWAEISESVDKIEVLYEDEGFR.[S]		1	Q99460	26S proteasome non-ATPase regulatory subunit 1	Q99460 [27-55]	1	3386.64	0	0	0	0	0	0	0	0	0	0	0	0
[K].NRHEIAVMLLEGGANPDAK.[D]		1	O75832	26S proteasome non-ATPase regulatory subunit 10	O75832 [117-135]	1	2035.04	0	0	0	0	0	0	0	0	0	0	0	0
[K].LEELKESILADK.[S]		1	O75832	26S proteasome non-ATPase regulatory subunit 10	O75832 [19-30]	1	1387.77	151605	154688	166618	232505	134156	128257	179198	246511	183915	312164	184922	116573	1	1	1	2	1	1	1	1	1	2	1	1
[K].LLVSQGASIYIENK.[E]		1	O75832	26S proteasome non-ATPase regulatory subunit 10	O75832 [190-203]	0	1534.85	206293	304062	349443	271215	128177	229452	262099	185697	176285	178752	152205	217894	1	2	2	2	1	1	2	1	1	1	1	2
[K].GGLGLILK.[R]		1	O75832	26S proteasome non-ATPase regulatory subunit 10	O75832 [214-221]	0	770.513	268438	256706	416497	285384	220881	310279	214796	379798	231712	200555	255036	248702	1	1	1	1	1	1	1	1	1	1	1	1
[K].LYDNLLEQNLIR.[V]		1	O00231	26S proteasome non-ATPase regulatory subunit 11	O00231 [326-337]	0	1503.82	596878	498321	501168	533611	389004	477792	409131	374549	489300	501736	511193	356696	1	1	1	1	1	1	1	1	1	1	1	1
[K].LQATLDMQSGIIHAAEEK.[D]		1	O00231	26S proteasome non-ATPase regulatory subunit 11	O00231 [206-223]	0	1954.99	290000	429737	471315	312923	255801	461922	253340	343117	372235	272413	451604	269794	1	1	1	1	1	1	1	1	1	1	1	1
[K].IMLNTPEDVQALVSGK.[L]		1	O00231	26S proteasome non-ATPase regulatory subunit 11	O00231 [259-274]	0	1714.9	510892	577337	540131	498599	460592	524621	416239	387679	591932	464728	582511	482900	1	1	1	1	1	1	1	1	1	1	1	1
[R].YQEALHLGSQLLR.[E]		1	O00231	26S proteasome non-ATPase regulatory subunit 11	O00231 [143-155]	0	1527.83	730254	766186	852768	744991	451957	944148	585407	526196	644553	538444	603180	688311	2	2	2	2	1	2	2	2	2	2	2	2
[R].VQIEHISSLIK.[L]		1	O00231	26S proteasome non-ATPase regulatory subunit 11	O00231 [345-355]	0	1266.74	936629	775785	955310	1.01095e+06	655220	760767	578650	524391	475043	902893	780158	491560	2	2	2	2	2	2	2	2	2	2	2	2
[K].TGQAAELGGLLK.[Y]		1	O00231	26S proteasome non-ATPase regulatory subunit 11	O00231 [60-71]	0	1157.65	699600	586088	527494	590731	466317	728073	598655	494305	524029	538464	494107	543906	1	1	1	1	1	1	1	1	1	1	1	1
[K].TAYSYFYEAFEGYDSIDSPK.[A]		1	O00231	26S proteasome non-ATPase regulatory subunit 11	O00231 [227-246]	0	2353.02	99103.4	100505	130902	116103	102721	165378	85648.3	85284.4	105958	97892.6	142710	124569	1	1	1	1	1	1	1	1	1	1	1	1
[K].EQSILELGSLLAK.[T]		1	O00231	26S proteasome non-ATPase regulatory subunit 11	O00231 [47-59]	0	1400.8	558320	499007	517874	565324	416793	534399	440092	365555	441104	487136	480662	402272	1	1	1	1	1	1	1	1	1	1	1	1
[K].FHGILDQGEGVLIIFDEPPVDK.[T]		1	O00231	26S proteasome non-ATPase regulatory subunit 11	O00231 [374-395]	0	2438.26	211750	182101	255923	241050	208592	228138	176700	168061	136002	182323	244588	203238	1	1	1	1	1	1	1	1	1	1	1	1
[K].ALLVEVQLLESK.[T]		1	O00231	26S proteasome non-ATPase regulatory subunit 11	O00231 [164-175]	0	1341.8	174168	178231	174573	199118	166457	210346	158791	107606	135766	166208	169476	105563	1	1	1	1	1	1	1	1	1	1	1	1
[R].AELRDDPIISTHLAK.[L]		1	O00231	26S proteasome non-ATPase regulatory subunit 11	O00231 [311-325]	1	1678.91	1.07957e+06	815337	629271	1.59147e+06	590880	857956	1.04393e+06	613636	855667	1.03671e+06	903755	542305	3	3	2	3	2	3	3	2	2	3	2	2
[R].DIQENDEEAVQVK.[E]		1	O00231	26S proteasome non-ATPase regulatory subunit 11	O00231 [34-46]	0	1516.71	898909	973043	773417	911792	566982	882017	721373	609884	710495	757174	738099	571698	1	1	1	1	1	1	1	1	1	1	1	1
[R].EASIDILHSIVK.[R]		1	O00231	26S proteasome non-ATPase regulatory subunit 11	O00231 [21-32]	0	1324.75	533809	537963	494595	618550	353570	629791	361768	399214	457840	451772	485162	421283	2	2	2	2	2	2	2	2	2	2	2	2
[K].YVRPFLNSISK.[A]		1	O00231	26S proteasome non-ATPase regulatory subunit 11	O00231 [72-82]	0	1323.74	201193	166873	132925	247767	144394	214769	140975	166691	136198	276872	198772	193501	1	1	1	1	1	1	1	1	1	1	1	1
[R].AQSLLSTDR.[E]		1	O00231	26S proteasome non-ATPase regulatory subunit 11	O00231 [12-20]	0	990.521	480902	504347	418307	579965	312686	499548	449293	303398	398581	430656	380487	308363	1	1	1	1	1	1	1	1	1	1	1	1
[R].DDPIISTHLAK.[L]		1	O00231	26S proteasome non-ATPase regulatory subunit 11	O00231 [315-325]	0	1209.65	128219	120220	161247	137819	57498.8	129303	62417.1	65700.6	97142.7	83759.7	93695.2	111568	1	1	1	1	1	1	1	1	1	1	1	1
[R].LVSLYFDTK.[R]		1	O00231	26S proteasome non-ATPase regulatory subunit 11	O00231 [133-141]	0	1085.59	428378	348865	438432	415245	376335	389614	368458	373051	307299	403944	464912	330091	1	1	1	1	1	1	1	1	1	1	1	1
[R].KLSQMILDK.[K]		1	O00231	26S proteasome non-ATPase regulatory subunit 11	O00231 [364-372]	1	1075.62	222449	202009	136118	211122	108568	198131	154957	133581	161614	184623	156287	158034	1	1	1	1	1	1	1	1	1	1	1	1
[K].LSQMILDK.[K]		1	O00231	26S proteasome non-ATPase regulatory subunit 11	O00231 [365-372]	0	947.523	124814	0	116338	105771	0	106954	65842.6	0	78983.9	0	84557.9	106154	1		1	1		1	1		1		1	1
[R].VIEPFSR.[V]		1	O00231	26S proteasome non-ATPase regulatory subunit 11	O00231 [338-344]	0	847.467	253845	263634	172109	0	0	0	237853	0	145355	0	66073.9	0	1	1	1				1		1		1
[R].MAQLLDLSVDESEAFLSNLVVNK.[T]		1	O00232	26S proteasome non-ATPase regulatory subunit 12	O00232 [378-400]	0	2535.3	107569	25889.2	63779.5	55490.4	55941.8	143443	75076.8	86678.6	78474.4	54718.2	107997	68906.4	2	1	1	1	1	2	2	1	2	1	1	1
[R].LQEVIETLLSLEK.[Q]		1	O00232	26S proteasome non-ATPase regulatory subunit 12	O00232 [40-52]	0	1514.87	587662	357924	415766	505095	329789	342856	400217	317465	366612	455201	484327	285664	1	1	1	1	1	1	1	1	1	1	1	1
[K].MEVDYSATVDQR.[L]	1xOxidation [M1]	1	O00232	26S proteasome non-ATPase regulatory subunit 12	O00232 [16-27]	0	1429.63	27207.9	57076.8	47348.9	32074.8	0	38592.1	24104.6	27287.4	27549.8	27277.7	46047	0	1	1	1	1		1	1	1	1	1	1
[R].KGSLESPATDVFGSTEEGEKR.[W]		1	O00232	26S proteasome non-ATPase regulatory subunit 12	O00232 [330-350]	2	2224.07	518033	656169	338715	466770	269752	666723	696939	457089	491979	741192	709262	500976	1	2	1	1	1	2	2	2	2	2	2	2
[K].EAASILQELQVETYGSMEK.[K]		1	O00232	26S proteasome non-ATPase regulatory subunit 12	O00232 [161-179]	0	2126.03	252699	246310	213060	256110	226095	234311	208282	156683	260789	197975	196866	131811	2	2	2	2	2	2	2	2	2	2	2	1
[K].EWDLLNENIMLLSK.[R]		1	O00232	26S proteasome non-ATPase regulatory subunit 12	O00232 [79-92]	0	1717.88	280244	70579.3	175698	278436	73774.2	211748	136000	110907	95235	229632	166749	135332	1	1	1	1	1	1	1	1	1	1	1	1
[K].DPNNLLNDWSQK.[L]		1	O00232	26S proteasome non-ATPase regulatory subunit 12	O00232 [420-431]	0	1443.69	378766	342955	293787	371058	299856	311350	295445	276915	335019	350141	327310	254730	1	1	1	1	1	1	1	1	1	1	1	1
[K].GSLESPATDVFGSTEEGEKR.[W]		1	O00232	26S proteasome non-ATPase regulatory subunit 12	O00232 [331-350]	1	2095.98	331650	341750	375526	431102	228014	370108	156795	242092	319301	316245	341918	275549	2	2	2	2	1	2	1	1	1	2	2	1
[K].SVVLYVILAPFDNEQSDLVHR.[I]		1	O00232	26S proteasome non-ATPase regulatory subunit 12	O00232 [269-289]	0	2414.27	235179	44558	101969	216139	98447.2	162497	142651	120902	111128	264336	193620	111583	2	1	1	2	1	1	1	1	2	2	1	1
[K].MEVDYSATVDQR.[L]		1	O00232	26S proteasome non-ATPase regulatory subunit 12	O00232 [16-27]	0	1413.63	0	923318	1.06381e+06	592029	653915	663003	446190	554320	650204	0	270800	407047		1	2	1	2	1	1	2	1		1	1
[K].ERVEFILEQMR.[L]		1	O00232	26S proteasome non-ATPase regulatory subunit 12	O00232 [181-191]	1	1449.75	0	230356	34599.9	243880	0	0	101488	0	0	200604	224389	0		1	1	1			1			1	1
[K].FFQEENTEK.[L]		1	O00232	26S proteasome non-ATPase regulatory subunit 12	O00232 [213-221]	0	1171.53	599873	499079	473651	579198	336895	558670	498622	401108	534996	541736	418093	394518	1	1	1	1	1	1	1	1	1	1	1	1
[R].ILVAVVK.[M]		1	O00232	26S proteasome non-ATPase regulatory subunit 12	O00232 [66-72]	0	741.523	561166	441362	650730	605311	405456	476896	327111	313735	363755	620054	472830	411682	1	1	1	1	1	1	1	1	1	1	1	1
[K].IYVEIER.[A]		1	O00232	26S proteasome non-ATPase regulatory subunit 12	O00232 [136-142]	0	921.504	526264	519198	550663	580113	407145	525065	409801	419291	356636	521325	592774	472579	1	1	1	1	1	1	1	1	1	1	1	1
[K].LNSLMSLVNK.[T]		1	O00232	26S proteasome non-ATPase regulatory subunit 12	O00232 [432-441]	0	1118.62	551862	458545	470381	571235	341526	579023	410844	404896	520055	487475	499148	324283	1	1	1	1	1	1	1	1	1	1	1	1
[K].ITVNEVELLVMK.[A]		1	Q9UNM6	26S proteasome non-ATPase regulatory subunit 13	Q9UNM6 [302-313]	0	1387.79	460565	434103	449511	498738	334094	555253	370471	339260	458870	470318	441161	403158	1	1	1	1	1	1	1	1	1	1	1	1
[K].LYENFISEFEHR.[V]		1	Q9UNM6	26S proteasome non-ATPase regulatory subunit 13	Q9UNM6 [59-70]	0	1583.75	574722	537475	479267	666615	372751	749865	315173	353194	455168	559708	639381	427190	2	1	1	2	1	2	1	2	1	2	2	2
[K].YYQTIGNHASYYK.[D]		1	Q9UNM6	26S proteasome non-ATPase regulatory subunit 13	Q9UNM6 [162-174]	0	1607.75	569683	544933	506426	534689	486491	781343	495152	438555	588803	459590	551845	389742	2	2	2	2	2	2	2	2	2	2	2	2
[R].VNPLSLVEIILHVVR.[Q]		1	Q9UNM6	26S proteasome non-ATPase regulatory subunit 13	Q9UNM6 [71-85]	0	1701.04	185507	44002.2	397372	53055.3	50272	118042	118894	891784	28996	217893	189910	74942.3	2	2	2	1	1	1	1	2	1	2	2	1
[R].QWLIDTLYAFNSGNVER.[F]		1	Q9UNM6	26S proteasome non-ATPase regulatory subunit 13	Q9UNM6 [231-247]	0	2026	132768	32495.3	42621.3	120176	0	35556	0	21963.1	17019.8	166506	97354.3	0	1	1	1	1		1		1	1	1	1
[K].TAWGQQPDLAANEAQLLR.[K]		1	Q9UNM6	26S proteasome non-ATPase regulatory subunit 13	Q9UNM6 [253-270]	0	1982.01	419616	420105	370508	449389	237924	493085	213589	324435	409258	314464	470759	371419	2	2	2	2	1	2	1	2	2	1	2	2
[K].ETIEDVEEMLNNLPGVTSVHSR.[F]		1	Q9UNM6	26S proteasome non-ATPase regulatory subunit 13	Q9UNM6 [133-154]	0	2469.19	442439	384213	432044	475381	303580	461366	325706	368853	369341	447929	316945	270175	1	1	1	1	1	1	1	1	1	1	1	1
[K].DLPVSEQQER.[A]		1	Q9UNM6	26S proteasome non-ATPase regulatory subunit 13	Q9UNM6 [187-196]	0	1200.59	632494	669139	777807	775660	487789	725631	600572	452513	575521	615896	637683	595246	1	1	1	1	1	1	1	1	1	1	1	1
[K].LNIGDLQVTK.[E]		1	Q9UNM6	26S proteasome non-ATPase regulatory subunit 13	Q9UNM6 [123-132]	0	1100.63	601795	550193	724353	446916	513948	791072	429522	560597	642577	544696	734854	497554	1	1	1	1	1	1	1	1	1	1	1	1
[K].SMEMLVEHQAHDILT.[-]		1	Q9UNM6	26S proteasome non-ATPase regulatory subunit 13	Q9UNM6 [362-376]	0	1753.82	345827	264956	236549	284187	150229	215395	240707	212612	230636	261062	209905	152743	1	1	1	1	1	1	1	1	1	1	1	1
[R].VLDLQQIK.[G]		1	Q9UNM6	26S proteasome non-ATPase regulatory subunit 13	Q9UNM6 [340-347]	0	956.578	561252	643559	573456	707783	417396	587977	499473	501767	551905	555046	590142	336035	1	1	1	1	1	1	1	1	1	1	1	1
[K].ALSVGLVK.[G]		1	Q9UNM6	26S proteasome non-ATPase regulatory subunit 13	Q9UNM6 [314-321]	0	786.508	439921	327210	392257	465951	233060	485794	258511	284842	348816	446230	328616	449591	1	1	1	1	1	1	1	1	1	1	1	1
[R].LGGGMPGLGQGPPTDAPAVDTAEQVYISSLALLK.[M]		1	O00487	26S proteasome non-ATPase regulatory subunit 14	O00487 [7-40]	0	3323.72	295326	153618	255556	176359	174370	267864	208690	189899	261440	223247	209609	261017	1	2	1	1	2	2	2	1	2	2	2	2
[R].VIDVFAMPQSGTGVSVEAVDPVFQAK.[M]		1	O00487	26S proteasome non-ATPase regulatory subunit 14	O00487 [69-94]	0	2691.37	384574	293444	383132	347855	292746	366871	315993	267458	302896	396615	323751	305713	2	2	2	2	2	2	2	2	2	2	2	2
[R].AGVPMEVMGLMLGEFVDDYTVR.[V]		1	O00487	26S proteasome non-ATPase regulatory subunit 14	O00487 [47-68]	0	2429.15	35522.4	15880.7	77075.4	21309.9	0	41243.8	19486.4	0	71163.6	79596.8	51275.3	41382.9	2	1	2	1		2	1		2	2	1	1
[K].AVEEEDKMTPEQLAIK.[N]		1	O00487	26S proteasome non-ATPase regulatory subunit 14	O00487 [258-273]	1	1830.92	809474	630967	741542	893855	496530	611305	622060	617029	686129	800784	753331	477442	2	2	2	2	2	2	2	2	2	2	2	2
[R].AVAVVVDPIQSVK.[G]		1	O00487	26S proteasome non-ATPase regulatory subunit 14	O00487 [140-152]	0	1324.78	716387	714449	800449	632510	552538	798421	577619	734136	754160	573173	816295	566405	1	1	1	1	1	1	1	1	1	1	1	1
[K].VVIDAFR.[L]		1	O00487	26S proteasome non-ATPase regulatory subunit 14	O00487 [155-161]	0	819.472	397725	394634	410059	382834	349442	436583	266761	278632	359558	334953	473546	301743	1	1	1	1	1	1	1	1	1	1	1	1
[R].HYYSITINYR.[K]		1	O00487	26S proteasome non-ATPase regulatory subunit 14	O00487 [199-208]	0	1329.66	73476.4	0	98321.7	155452	109763	145944	87211.1	160033	131408	225882	183448	91728.1	1		1	1	1	1	1	1	1	1	1	1
[R].LGGGMPGLGQGPPTDAPAVDTAEQVYISSLALLK.[M]	1xOxidation [M5]	1	O00487	26S proteasome non-ATPase regulatory subunit 14	O00487 [7-40]	0	3339.71	0	61798.9	47245.7	0	0	61475.7	19183.3	70773.1	0	0	69629.9	63371.8		1	1			1	1	1			1	1
[R].LVGSQEELASWGHEYVR.[H]		1	Q13200	26S proteasome non-ATPase regulatory subunit 2	Q13200 [144-160]	0	1959.96	1.87443e+06	1.66477e+06	2.09398e+06	1.70655e+06	1.49302e+06	2.12734e+06	1.26772e+06	1.59078e+06	1.88188e+06	1.59514e+06	1.55339e+06	1.26251e+06	2	2	2	1	2	2	1	2	2	2	2	2
[R].MLVTFDEELRPLPVSVR.[V]		1	Q13200	26S proteasome non-ATPase regulatory subunit 2	Q13200 [829-845]	0	2001.08	1.19248e+06	1.06829e+06	1.23045e+06	1.15809e+06	985885	1.24332e+06	1.05202e+06	729148	1.2974e+06	1.00943e+06	868386	888915	2	2	2	2	2	2	2	2	2	2	2	2
[-].MEEGGRDKAPVQPQQSPAAAPGGTDEKPSGK.[E]	1xAcetyl [N-Term]	1	Q13200	26S proteasome non-ATPase regulatory subunit 2	Q13200 [1-31]	2	3162.51	0	0	0	27877.3	21530.9	0	0	0	0	0	0	149674				1	1							1
[R].MNLASSFVNGFVNAAFGQDK.[L]		1	Q13200	26S proteasome non-ATPase regulatory subunit 2	Q13200 [370-389]	0	2117.01	119481	62918.6	110858	119913	92006.1	131254	103051	60073.8	80105.2	142314	82411	110302	2	1	2	2	2	2	2	1	1	2	1	2
[R].LGSIFGLGLAYAGSNR.[E]		1	Q13200	26S proteasome non-ATPase regulatory subunit 2	Q13200 [479-494]	0	1595.85	264407	209510	252048	287557	345393	371711	203050	212378	264022	320991	287774	228822	1	1	1	1	1	1	1	1	1	1	1	1
[K].LKEIYENMAPGENKR.[F]		1	Q13200	26S proteasome non-ATPase regulatory subunit 2	Q13200 [106-120]	2	1791.91	743703	973772	1.03617e+06	1.18972e+06	703367	1.04993e+06	1.01809e+06	655028	686762	1.13689e+06	894217	494821	3	3	3	3	2	3	3	2	3	3	2	2
[R].VGQAVDVVGQAGKPK.[T]		1	Q13200	26S proteasome non-ATPase regulatory subunit 2	Q13200 [846-860]	0	1452.82	1.56225e+06	1.18635e+06	2.05261e+06	2.29435e+06	1.13206e+06	1.61708e+06	1.56185e+06	827706	2.25874e+06	2209136	933888	1.76427e+06	2	2	2	2	2	2	2	2	2	2	2	2
[R].WLPLGLGLNHLGK.[G]		1	Q13200	26S proteasome non-ATPase regulatory subunit 2	Q13200 [557-569]	0	1417.83	313905	261803	288953	402226	448937	433862	246357	175591	241477	459046	369628	269195	1	1	1	1	1	1	1	1	1	1	1	1
[K].SHYVLYGLVAAMQPR.[M]		1	Q13200	26S proteasome non-ATPase regulatory subunit 2	Q13200 [814-828]	0	1704.89	145431	45199.7	89268.4	104173	155238	119942	122166	143959	106587	185239	208195	147142	1	1	1	1	1	1	1	1	1	1	1	1
[K].TITGFQTHTTPVLLAHGER.[A]		1	Q13200	26S proteasome non-ATPase regulatory subunit 2	Q13200 [861-879]	0	2079.1	1.40121e+06	1.28794e+06	1.27274e+06	1.74195e+06	991887	1.13113e+06	969286	841948	922778	1.27328e+06	1.35938e+06	728853	3	3	3	3	2	3	3	2	3	3	3	3
[R].SSTTSMTSVPKPLK.[F]		1	Q13200	26S proteasome non-ATPase regulatory subunit 2	Q13200 [84-97]	0	1463.78	322092	287583	227134	482627	120438	245065	430151	121447	193027	428849	127383	108380	1	1	1	1	1	1	1	1	1	1	1	1
[R].EDVLTLLLPVMGDSK.[S]		1	Q13200	26S proteasome non-ATPase regulatory subunit 2	Q13200 [495-509]	0	1629.88	385257	445728	360800	241781	188012	504343	148096	311965	265056	211490	307940	282472	2	2	2	2	2	2	1	1	1	1	2	1
[R].EDVLTLLLPVMGDSK.[S]	1xOxidation [M11]	1	Q13200	26S proteasome non-ATPase regulatory subunit 2	Q13200 [495-509]	0	1645.87	0	0	0	26163.7	19494.9	0	26311.4	0	0	0	0	0				1	1		1
[K].FSHDADPEVSYNSIFAMGMVGSGTNNAR.[L]		1	Q13200	26S proteasome non-ATPase regulatory subunit 2	Q13200 [713-740]	0	2974.31	672463	657019	685080	617448	657299	557905	552747	597873	571872	682497	674339	541934	1	1	1	1	1	1	1	1	1	1	1	1
[R].FAADIISVLAMTMSGER.[E]		1	Q13200	26S proteasome non-ATPase regulatory subunit 2	Q13200 [121-137]	0	1811.9	111488	24202.8	109483	46700.5	55627.7	88961	58963.6	76933.8	70980.7	82906.4	75793.7	62054.8	2	2	2	3	2	2	2	2	2	2	2	2
[R].AELATEEFLPVTPILEGFVILR.[K]		1	Q13200	26S proteasome non-ATPase regulatory subunit 2	Q13200 [880-901]	0	2457.36	178943	182087	327442	223248	182623	319498	105868	274726	173336	243758	273082	220834	2	2	2	2	2	2	2	2	2	2	2	2
[R].AVPLALALISVSNPR.[L]		1	Q13200	26S proteasome non-ATPase regulatory subunit 2	Q13200 [689-703]	0	1520.92	665248	720262	713814	786743	659516	799479	565371	470766	601977	552935	660539	513994	2	2	2	2	2	2	2	2	2	2	2	2
[R].LNILDTLSK.[F]		1	Q13200	26S proteasome non-ATPase regulatory subunit 2	Q13200 [704-712]	0	1016.6	1.0523e+06	1.17955e+06	1.12253e+06	993937	981413	1.17733e+06	912645	881254	1.07035e+06	967414	956104	751425	1	1	1	1	1	1	1	1	1	1	1	1
[K].YLYSSEDYIK.[S]		1	Q13200	26S proteasome non-ATPase regulatory subunit 2	Q13200 [432-441]	0	1280.6	661196	851721	852743	597281	748809	966654	0	621010	799044	563186	722407	741009	1	1	1	1	1	1		1	1	1	1	1
[K].DTSLYRPALEELR.[R]		1	Q13200	26S proteasome non-ATPase regulatory subunit 2	Q13200 [67-79]	0	1562.82	477838	545129	542809	468038	466428	639835	364431	421654	471630	390178	517371	435370	2	2	2	2	2	2	2	2	2	2	2	2
[R].DKAPVQPQQSPAAAPGGTDEKPSGK.[E]		1	Q13200	26S proteasome non-ATPase regulatory subunit 2	Q13200 [7-31]	1	2461.23	526092	0	0	0	0	681277	232526	213814	12884.5	255656	493520	15250.4	1					1	1	1	1	1	1	1
[R].LGSIFGLGLAYAGSNREDVLTLLLPVMGDSK.[S]		1	Q13200	26S proteasome non-ATPase regulatory subunit 2	Q13200 [479-509]	1	3206.71	0	0	0	0	0	0	0	0	0	0	0	0
[R].YGEPTLR.[R]		1	Q13200	26S proteasome non-ATPase regulatory subunit 2	Q13200 [681-687]	0	835.431	801250	653854	821383	672205	497305	796799	645013	401881	739754	982902	650580	424743	1	1	1	1	1	1	1	1	1	1	1	1
[R].EPLLTLVK.[E]		1	Q13200	26S proteasome non-ATPase regulatory subunit 2	Q13200 [182-189]	0	912.576	579489	703808	626021	651606	582390	692728	497559	488405	618638	525256	663479	560887	1	1	1	1	1	1	1	1	1	1	1	1
[K].EWQELDDAEK.[V]		1	Q13200	26S proteasome non-ATPase regulatory subunit 2	Q13200 [169-178]	0	1262.55	183363	186333	216430	172146	167192	0	162135	156127	152161	185369	161523	130840	1	1	1	1	1		1	1	1	1	1	1
[K].DPNNLFMVR.[L]		1	Q13200	26S proteasome non-ATPase regulatory subunit 2	Q13200 [755-763]	0	1105.55	803918	813709	835689	774770	672170	797090	709736	636620	765722	688980	701413	498770	1	1	1	1	1	1	1	1	1	1	1	1
[K].LQLDSPEDAEFIVAK.[A]		1	O43242	26S proteasome non-ATPase regulatory subunit 3	O43242 [426-440]	0	1674.86	771029	541961	590505	678514	406310	521316	430008	430052	579567	629012	408902	490135	1	1	1	1	1	1	1	1	1	1	1	1
[R].NYLHYSLYDQAEK.[L]		1	O43242	26S proteasome non-ATPase regulatory subunit 3	O43242 [257-269]	0	1643.77	455927	298556	386026	471142	320357	292776	336877	436598	423705	508288	566215	396777	2	2	2	2	2	1	2	2	2	2	2	2
[R].VYEFLDKLDVVR.[S]		1	O43242	26S proteasome non-ATPase regulatory subunit 3	O43242 [217-228]	1	1495.82	73944.8	53512.7	76961.7	82838.6	76483.3	69854.7	110934	59132.3	48340.7	123197	100882	32593.3	1	1	1	1	1	1	1	1	1	1	1	1
[K].SVFPEQANNNEWAR.[Y]		1	O43242	26S proteasome non-ATPase regulatory subunit 3	O43242 [274-287]	0	1661.77	588311	480809	519068	546850	294803	608517	350920	323491	493101	634379	554940	459880	1	1	1	1	1	1	1	1	1	1	1	1
[K].FNQVLDQFGEK.[F]		1	O43242	26S proteasome non-ATPase regulatory subunit 3	O43242 [375-385]	0	1324.65	501878	639198	703003	532519	452895	756640	500537	618951	481745	441016	835595	646754	1	1	1	1	1	1	1	1	1	1	1	1
[K].AIQLEYSEAR.[R]		1	O43242	26S proteasome non-ATPase regulatory subunit 3	O43242 [297-306]	0	1179.6	753519	639307	560412	636070	504387	565178	302739	504449	495362	0	870519	600224	1	1	1	1	1	1	1	1	1		1	1
[K].AKPPPGGGEQEPPPPPAPQDVEMK.[E]		1	O43242	26S proteasome non-ATPase regulatory subunit 3	O43242 [15-38]	0	2450.2	253637	173472	261008	196642	180012	222254	155249	141869	228038	180065	157448	170668	1	1	1	1	1	1	1	1	1	1	1	1
[K].AKPPPGGGEQEPPPPPAPQDVEMKEEAATGGGSTGEADGK.[T]		1	O43242	26S proteasome non-ATPase regulatory subunit 3	O43242 [15-54]	1	3867.8	370831	331022	259428	348969	274478	368705	297909	421012	622437	365778	348945	364859	1	1	1	1	1	1	1	1	1	1	1	1
[R].DGVIEASINHEK.[G]		1	O43242	26S proteasome non-ATPase regulatory subunit 3	O43242 [444-455]	0	1311.65	718249	953467	660426	796093	491966	661879	923756	546233	672039	936328	736561	599791	2	2	2	2	2	2	2	2	2	2	2	2
[R].DFLLPFLEEPMDTEADLQFRPR.[T]		1	O43242	26S proteasome non-ATPase regulatory subunit 3	O43242 [129-150]	0	2679.31	798994	0	400260	302472	146190	538103	229635	291154	146462	477540	408001	413105	1		1	1	1	1	1	1	1	1	1	1
[R].HDADGQATLLNLLLR.[N]		1	O43242	26S proteasome non-ATPase regulatory subunit 3	O43242 [242-256]	0	1649.9	345497	229570	150427	278964	223503	209344	242674	185781	203993	316133	306724	249823	2	2	1	2	2	1	2	2	2	2	2	2
[R].ISLADIAQK.[L]		1	O43242	26S proteasome non-ATPase regulatory subunit 3	O43242 [417-425]	0	958.557	441294	539456	551150	481359	302203	456410	332895	368980	463077	316140	438787	380805	1	1	1	1	1	1	1	1	1	1	1	1
[R].LNHYVLYK.[A]		1	O43242	26S proteasome non-ATPase regulatory subunit 3	O43242 [108-115]	0	1049.58	82475.2	88765	103376	102193	80702.2	85615.8	69760.8	76592.6	70575.6	106061	138967	48575.1	1	1	1	1	1	1	1	1	1	1	1	1
[R].VYEFLDK.[L]		1	O43242	26S proteasome non-ATPase regulatory subunit 3	O43242 [217-223]	0	913.467	244457	251602	228090	211511	171713	191152	129578	177588	210067	181780	234207	200789	1	1	1	1	1	1	1	1	1	1	1	1
[R].DFLLPFLEEPMDTEADLQFRPR.[T]	1xOxidation [M11]	1	O43242	26S proteasome non-ATPase regulatory subunit 3	O43242 [129-150]	0	2695.31	67953.9	125969	112611	102841	105379	107279	0	50168.5	74579.9	72067.2	136868	0	1	1	1	1	1	1		1	1	1	1
[R].NAMGSLASQATK.[D]		1	P55036	26S proteasome non-ATPase regulatory subunit 4	P55036 [354-365]	0	1178.58	913262	676104	827246	751665	638135	780959	875777	752184	968150	740728	675549	787387	1	1	1	1	1	1	1	1	1	1	1	1
[K].MTISQQEFGR.[T]		1	P55036	26S proteasome non-ATPase regulatory subunit 4	P55036 [263-272]	0	1196.57	900383	618760	808227	749122	499552	684433	498174	697193	677748	618378	732899	801203	1	1	1	1	1	1	1	1	1	1	1	1
[R].IIAFVGSPVEDNEKDLVK.[L]		1	P55036	26S proteasome non-ATPase regulatory subunit 4	P55036 [109-126]	1	1973.06	871784	1.07338e+06	1.07544e+06	1.03639e+06	888845	926094	783550	753975	934500	874178	1.14353e+06	696350	2	2	2	2	1	2	2	1	2	2	2	1
[K].VNVDIINFGEEEVNTEK.[L]		1	P55036	26S proteasome non-ATPase regulatory subunit 4	P55036 [136-152]	0	1948.95	301360	357666	319971	295842	293184	303627	266450	332655	317350	258255	320847	298009	1	1	1	1	1	1	1	1	1	1	1	1
[R].RAAAASAAEAGIATTGTEDSDDALLK.[M]		1	P55036	26S proteasome non-ATPase regulatory subunit 4	P55036 [237-262]	1	2476.22	125407	202602	171502	116315	231877	177056	148057	159922	154664	159262	191653	186378	1	1	1	1	1	1	1	1	1	1	1	1
[K].EKVNVDIINFGEEEVNTEK.[L]		1	P55036	26S proteasome non-ATPase regulatory subunit 4	P55036 [134-152]	1	2206.09	164328	188476	194851	137934	186534	161924	145507	176788	139244	171813	176283	157138	1	1	1	1	1	1	1	1	1	1	1	1
[R].AAAASAAEAGIATTGTEDSDDALLK.[M]		1	P55036	26S proteasome non-ATPase regulatory subunit 4	P55036 [238-262]	0	2320.12	558197	699315	449792	554548	421885	649803	569070	659966	637852	447988	528349	515636	2	2	2	2	2	2	2	2	2	2	2	2
[R].IIAFVGSPVEDNEK.[D]		1	P55036	26S proteasome non-ATPase regulatory subunit 4	P55036 [109-122]	0	1517.78	88924.9	117288	89554.1	64332.9	69336.1	113912	61178	78455.3	0	57101.7	0	83644.9	1	1	1	1	1	1	1	1		1		1
[R].NGDFLPTR.[L]		1	P55036	26S proteasome non-ATPase regulatory subunit 4	P55036 [18-25]	0	919.463	125110	83619.9	99408.2	109232	105662	106496	143791	94005.6	89161.8	114054	86296.8	74100.8	1	1	1	1	1	1	1	1	1	1	1	1
[R].IVENSDAVTEILNNAELLK.[Q]		1	Q16401	26S proteasome non-ATPase regulatory subunit 5	Q16401 [110-128]	0	2085.11	398511	225272	248745	390453	158185	343495	218248	262879	288393	236955	242583	263884	2	1	2	2	1	2	2	2	2	2	2	2
[R].ISLTQAGLEALFESNLLDDLK.[S]		1	Q16401	26S proteasome non-ATPase regulatory subunit 5	Q16401 [152-172]	0	2290.22	33982.2	35215.3	48889.9	36651.3	37009.5	63934.4	65736.7	31657.8	26708.7	58410.1	45650	41934.5	1	1	1	1	1	1	1	1	1	1	1	1
[K].LMFNSPGFVEYVVDR.[S]		1	Q16401	26S proteasome non-ATPase regulatory subunit 5	Q16401 [430-444]	0	1772.87	237807	0	0	272965	146057	248058	157956	165552	0	241120	194056	146037	1			1	1	1	1	1		1	1	1
[K].VFEMIESQDPTMIGVAVDTVGILGSNVEGK.[Q]		1	Q16401	26S proteasome non-ATPase regulatory subunit 5	Q16401 [300-329]	0	3135.56	121129	27466.7	90711	49291	0	99744.1	39775.7	33239.9	63748.3	57857.5	0	69254.3	1	1	1	1		1	1	1	1	1		1
[R].TYLSEGPYYVKPVSTTAVEGAE.[-]		1	Q16401	26S proteasome non-ATPase regulatory subunit 5	Q16401 [483-504]	0	2361.15	179487	131744	150433	154442	92991.6	176362	107998	94453.7	130429	158094	118899	115059	1	1	1	1	1	1	1	1	1	1	1	1
[R].LGPLFSLLNENHR.[E]		1	Q16401	26S proteasome non-ATPase regulatory subunit 5	Q16401 [46-58]	0	1509.82	344805	231281	240440	272904	198348	282118	178408	186860	219394	332132	264695	159290	1	1	1	1	1	1	1	1	1	1	1	1
[K].ILTLSQIGR.[I]		1	Q16401	26S proteasome non-ATPase regulatory subunit 5	Q16401 [101-109]	0	1000.61	290595	214776	240271	322610	250612	282132	218336	189619	239757	269875	319002	187246	1	1	1	1	1	1	1	1	1	1	1	1
[R].LLQAMEPVHVAR.[N]		1	Q16401	26S proteasome non-ATPase regulatory subunit 5	Q16401 [71-82]	0	1363.75	201269	137221	183505	269059	97152.1	165684	148468	155131	129417	179452	124868	101088	1	1	1	1	1	1	1	1	1	1	1	1
[R].LEAPLEELR.[A]		1	Q16401	26S proteasome non-ATPase regulatory subunit 5	Q16401 [15-23]	0	1069.59	2.03839e+06	2.39781e+06	2.38178e+06	1.97961e+06	1.84945e+06	2.62833e+06	1.59889e+06	2.19171e+06	1.82194e+06	1.63881e+06	2.51243e+06	1.75895e+06	1	1	1	1	1	1	1	1	1	1	1	1
[R].ALHSVLQAVPLNELR.[Q]		1	Q16401	26S proteasome non-ATPase regulatory subunit 5	Q16401 [24-38]	0	1659.95	218630	166316	228377	207486	151637	200863	170726	176883	174079	252081	200647	154885	1	1	1	1	1	1	1	1	1	1	1	1
[K].IDKVNEIVETNRPDSK.[N]		1	Q15008	26S proteasome non-ATPase regulatory subunit 6	Q15008 [347-362]	1	1856.97	199026	373386	298897	632265	212373	272761	286781	182141	199609	412882	293488	219684	1	2	1	2	1	2	2	1	1	2	1	1
[R].IGLFYMDNDLITR.[N]		1	Q15008	26S proteasome non-ATPase regulatory subunit 6	Q15008 [147-159]	0	1570.79	233649	199542	279907	214065	231113	290557	186384	181162	239226	245105	340524	206324	1	1	1	1	1	1	1	1	1	1	1	1
[R].IHAYSQLLESYR.[S]		1	Q15008	26S proteasome non-ATPase regulatory subunit 6	Q15008 [301-312]	0	1479.76	222427	245224	263492	224817	179573	301286	186758	178294	201483	225916	290010	162943	1	1	1	1	1	1	1	1	1	1	1	1
[R].YSVFFQSLAVVEQEMK.[K]		1	Q15008	26S proteasome non-ATPase regulatory subunit 6	Q15008 [268-283]	0	1904.95	65124.6	59934.7	60389.5	60158.2	0	83742.5	38584.8	57184.9	56154.4	0	82083.5	66601.9	1	1	1	1		1	1	1	1		1	1
[K].SLDWQIDVDLLNK.[M]		1	Q15008	26S proteasome non-ATPase regulatory subunit 6	Q15008 [60-72]	0	1558.81	142206	149021	116458	149984	99725.5	118898	115810	102058	88693.4	26700.5	154487	71013.3	1	1	1	1	1	1	1	1	1	1	1	1
[K].GAEILEVLHSLPAVR.[Q]		1	Q15008	26S proteasome non-ATPase regulatory subunit 6	Q15008 [243-257]	0	1603.92	223108	164318	140228	181008	141136	184515	122324	92919.4	172470	200957	123752	99099	1	1	1	1	1	1	1	1	1	1	1	1
[K].RLDEELEDAEK.[N]		1	Q15008	26S proteasome non-ATPase regulatory subunit 6	Q15008 [83-93]	1	1346.64	460099	529231	330154	487072	296254	578645	512114	282210	518560	531084	423556	370904	1	1	1	1	1	1	1	1	1	1	1	1
[R].LDIVFYLLR.[I]		1	Q15008	26S proteasome non-ATPase regulatory subunit 6	Q15008 [138-146]	0	1151.68	0	0	0	0	0	0	0	0	0	68947.7	95942.5	0										1	1
[R].FLLSLPEHR.[G]		1	Q15008	26S proteasome non-ATPase regulatory subunit 6	Q15008 [24-32]	0	1111.63	361911	360694	453333	411544	315075	416756	280435	165272	295398	536273	417622	378456	1	1	1	1	1	1	1	1	1	2	1	1
[K].QAAELFLDTVSTFTSYELMDYK.[T]		1	Q15008	26S proteasome non-ATPase regulatory subunit 6	Q15008 [196-217]	0	2572.22	0	0	0	0	0	0	0	0	0	0	0	0
[K].EGALTAFR.[K]		1	Q15008	26S proteasome non-ATPase regulatory subunit 6	Q15008 [118-125]	0	864.457	368671	299921	258672	387255	203689	375521	228220	178109	251813	265634	244540	214635	1	1	1	1	1	1	1	1	1	1	1	1
[K].KGDLLLNR.[V]		1	Q15008	26S proteasome non-ATPase regulatory subunit 6	Q15008 [372-379]	1	928.557	469006	348246	306958	607763	237717	426466	364605	292057	452309	55360.8	120103	350827	1	1	1	1	1	1	1	1	1	1	1	1
[R].LDEELEDAEK.[N]		1	Q15008	26S proteasome non-ATPase regulatory subunit 6	Q15008 [84-93]	0	1190.54	148637	111379	119182	168716	100776	160664	129145	102407	137852	123356	120204	126307	1	1	1	1	1	1	1	1	1	1	1	1
[R].DELMAAVR.[D]		1	Q15008	26S proteasome non-ATPase regulatory subunit 6	Q15008 [39-46]	0	904.456	93755.7	100965	70878.7	89447.1	74605.3	95318.1	74735.4	62234.9	97032	94207.8	80251.5	65164	1	1	1	1	1	1	1	1	1	1	1	1
[R].GDAAVRDELMAAVR.[D]		1	Q15008	26S proteasome non-ATPase regulatory subunit 6	Q15008 [33-46]	1	1473.75	0	0	0	249814	0	0	0	0	146187	0	0	0				1					1
[K].VVVHPLVLLSVVDHFNR.[I]		1	P51665	26S proteasome non-ATPase regulatory subunit 7	P51665 [9-25]	0	1943.12	585615	395610	518595	553607	439468	542432	403454	385059	404179	662128	618275	421347	2	2	2	2	2	2	2	2	2	2	2	2
[R].VVGVLLGSWQK.[K]		1	P51665	26S proteasome non-ATPase regulatory subunit 7	P51665 [35-45]	0	1185.7	519126	488509	519709	488969	479835	549292	365150	461202	510451	493547	506012	457380	1	1	1	1	1	1	1	1	1	1	1	1
[K].TFEHVTSEIGAEEAEEVGVEHLLR.[D]		1	P51665	26S proteasome non-ATPase regulatory subunit 7	P51665 [154-177]	0	2681.31	693634	488832	702743	544580	557308	768064	455773	480800	458251	539915	544034	359416	2	2	2	2	2	2	2	2	2	2	2	2
[K].TNDQMVVVYLASLIR.[S]		1	P51665	26S proteasome non-ATPase regulatory subunit 7	P51665 [253-267]	0	1721.93	107604	0	38033.9	40105.2	21787.1	89076.8	27179.8	98342.5	61413.9	151185	105027	102181	2		1	2	1	2	1	2	2	2	2	2
[R].SVVALHNLINNK.[I]		1	P51665	26S proteasome non-ATPase regulatory subunit 7	P51665 [268-279]	0	1321.76	710121	629838	492399	782938	390327	618744	416211	497881	499692	764234	461479	411553	2	2	2	2	2	2	2	2	2	2	2	2
[K].DLGLPTEAYISVEEVHDDGTPTSK.[T]		1	P51665	26S proteasome non-ATPase regulatory subunit 7	P51665 [130-153]	0	2573.23	667151	718348	842103	607894	600694	663419	631802	547778	702997	644737	643166	597072	2	2	2	2	1	2	2	1	2	2	2	1
[K].DTTVGTLSQR.[I]		1	P51665	26S proteasome non-ATPase regulatory subunit 7	P51665 [181-190]	0	1077.55	388732	404883	471504	482831	286764	428384	396181	314064	419931	388863	381346	0	1	1	1	1	1	1	1	1	1	1	1
[K].LPINHQIIYQLQDVFNLLPDVSLQEFVK.[A]		1	P51665	26S proteasome non-ATPase regulatory subunit 7	P51665 [220-247]	0	3323.8	35681.1	0	11582.4	33825.6	13343.6	0	27079.8	17056.3	0	102753	81510.8	122043	1		1	1	1		1	1		1	1	1
[K].NDIAINELMK.[R]		1	P51665	26S proteasome non-ATPase regulatory subunit 7	P51665 [104-113]	0	1160.6	309819	335651	340094	299408	227995	402271	245128	338382	384318	306726	299846	274740	1	1	1	1	1	1	1	1	1	1	1	1
[K].VLDVSNSFAVPFDEDDKDDSVWFLDHDYLENMYGMFK.[K]		1	P51665	26S proteasome non-ATPase regulatory subunit 7	P51665 [47-83]	1	4402.95	115657	18782.5	0	0	0	0	0	0	0	135343	0	84967.1	1	1								1		1
[K].LVLLELNFLPTTGTK.[L]		1	P48556	26S proteasome non-ATPase regulatory subunit 8	P48556 [121-135]	0	1658.97	318832	175944	230831	216638	191315	285334	226596	135171	199640	288129	303428	209324	1	1	1	1	1	1	1	1	1	1	1	1
[R].DILEIGAQWSILR.[K]		1	P48556	26S proteasome non-ATPase regulatory subunit 8	P48556 [146-158]	0	1513.84	114613	31052.6	77885.5	93291.1	28677.6	130126	81245.6	67955.4	28629.9	134224	155920	96591	1	1	1	1	1	1	1	1	1	1	1	1
[K].HPVSLEQYLMEGSYNK.[V]		1	P48556	26S proteasome non-ATPase regulatory subunit 8	P48556 [228-243]	0	1894.9	374940	378450	318257	263285	234035	302140	296460	318529	310375	331292	341019	323228	2	2	2	2	2	2	2	2	2	2	2	2
[K].EQLPESAYMHQLLGLNLLFLLSQNR.[V]		1	P48556	26S proteasome non-ATPase regulatory subunit 8	P48556 [180-204]	0	2927.54	0	0	0	0	0	54705.2	22200.1	0	0	27516.2	87671.2	26280.6						1	1			1	1	1
[R].GWVLGPNNYYSFASQQQKPEDTTIPSTELAK.[Q]		1	P48556	26S proteasome non-ATPase regulatory subunit 8	P48556 [307-337]	0	3469.69	198791	174054	0	202974	222559	229157	186638	184219	261676	260266	161634	211076	1	1		1	1	1	1	1	1	1	1	1
[K].DIQTNVYIK.[H]		1	P48556	26S proteasome non-ATPase regulatory subunit 8	P48556 [219-227]	0	1093.59	0	367619	332044	409071	278591	393649	291262	262158	255279	412201	346023	325183		1	1	1	1	1	1	1	1	1	1	1
[K].ILFTEATR.[I]		1	P48556	26S proteasome non-ATPase regulatory subunit 8	P48556 [282-289]	0	950.531	555174	427286	501236	491529	405810	510433	429189	386840	426765	387809	564085	360544	1	1	1	1	1	1	1	1	1	1	1	1
[R].QSGGSSQAGVVTVSDVQELMR.[R]		1	O00233	26S proteasome non-ATPase regulatory subunit 9	O00233 [8-28]	0	2135.04	105082	96843	141244	104841	0	104645	99681.3	106155	141111	85173	0	88208.8	1	1	1	1		1	1	1	1	1		1
[K].ANYDVLESQK.[G]		1	O00233	26S proteasome non-ATPase regulatory subunit 9	O00233 [39-48]	0	1166.57	484888	542338	474137	477729	340537	403652	667646	713807	499477	327357	438847	434781	1	1	1	1	1	1	1	1	1	1	1	1
[K].QVEEALHQLHAR.[D]		1	O00233	26S proteasome non-ATPase regulatory subunit 9	O00233 [92-103]	0	1430.75	35696	85385	179580	135107	100353	108713	131320	119139	309631	110670	86572.4	280950	3	3	2	2	2	2	2	3	2	2	3	2
[R].KIHIDLPNEQAR.[L]		1	P62333	26S proteasome regulatory subunit 10B	P62333 [298-309]	1	1433.79	368703	339017	309581	299002	268972	286601	289806	232108	255603	390189	329974	292998	1	1	1	1	1	1	1	1	1	1	1	1
[R].VALDMTTLTIMR.[Y]		1	P62333	26S proteasome regulatory subunit 10B	P62333 [98-109]	0	1364.73	408868	206091	255087	359095	262525	308050	346587	274711	321618	454737	405616	284486	1	1	1	1	1	1	1	1	1	1	1	1
[R].TLMELLNQMDGFDTLHR.[V]		1	P62333	26S proteasome regulatory subunit 10B	P62333 [256-272]	0	2033.98	388471	304396	298299	278804	251046	308770	277020	261895	125881	342526	259703	221284	1	1	1	1	1	1	1	1	1	1	1	1
[R].EVIELPLTNPELFQR.[V]		1	P62333	26S proteasome regulatory subunit 10B	P62333 [147-161]	0	1797.97	556236	530530	586003	472977	437605	592841	418745	412774	536828	627827	485005	442245	1	1	1	1	1	1	1	1	1	1	1	1
[R].EVDPLVYNMSHEDPGNVSYSEIGGLSEQIR.[E]	1xOxidation [M9]	1	P62333	26S proteasome regulatory subunit 10B	P62333 [114-143]	0	3350.55	84513.2	164707	158396	0	120314	138330	61645.2	127967	108914	44055	248434	71166	1	1	1		1	1	1	1	1	1	1	1
[R].EVDPLVYNMSHEDPGNVSYSEIGGLSEQIR.[E]		1	P62333	26S proteasome regulatory subunit 10B	P62333 [114-143]	0	3334.55	785190	610069	684009	661952	650895	886188	591323	469112	824622	716314	850764	572996	1	2	1	1	1	1	1	1	1	1	1	1
[K].ALQSVGQIVGEVLK.[Q]		1	P62333	26S proteasome regulatory subunit 10B	P62333 [49-62]	0	1440.84	486414	376306	399871	459636	319899	426240	394486	327955	423236	501696	389606	330066	1	1	1	1	1	1	1	1	1	1	1	1
[R].ADHDFVVQEDFMK.[A]		1	P62333	26S proteasome regulatory subunit 10B	P62333 [357-369]	0	1580.7	703103	630411	565770	697565	369735	780776	442545	379018	648415	468313	707235	497101	2	2	2	2	2	2	2	2	2	2	2	2
[K].LSDGFNGADLR.[N]		1	P62333	26S proteasome regulatory subunit 10B	P62333 [334-344]	0	1164.56	359337	0	299903	283874	291759	255263	265900	290264	259503	280848	296158	227807	1		1	1	1	1	1	1	1	1	1	1
[K].MIMATNRPDTLDPALLRPGR.[L]		1	P62333	26S proteasome regulatory subunit 10B	P62333 [275-294]	0	2238.18	1.09618e+06	717998	695929	988702	596349	1.08778e+06	673902	567193	635939	828107	861553	603112	2	2	2	2	2	2	2	2	2	2	2	2
[K].VVSSSIVDK.[Y]		1	P62333	26S proteasome regulatory subunit 10B	P62333 [198-206]	0	933.525	34668.7	217942	71809.3	394289	62285.2	458242	205927	138323	568074	0	0	399112	1	1	1	1	1	1	1	1	1			1
[R].MTLADDVTLDDLIMAK.[D]		1	P62191	26S proteasome regulatory subunit 4	P62191 [372-387]	0	1764.88	389045	234901	316490	329921	193187	286621	308390	209382	288600	381219	203843	252281	1	1	1	1	1	1	1	1	1	1	1	1
[R].MTLADDVTLDDLIMAK.[D]	1xOxidation [M1]	1	P62191	26S proteasome regulatory subunit 4	P62191 [372-387]	0	1780.87	0	99104.2	48697.3	38214.5	43127.1	79507.7	26311.9	38041.4	39871.8	37927.3	0	37286.2		1	1	1	1	1	1	1	1	1		1
[R].IKDYLLMEEEFIR.[N]		1	P62191	26S proteasome regulatory subunit 4	P62191 [68-80]	1	1698.88	703412	693617	587535	658979	503261	693650	639032	551482	728540	703694	636857	579715	2	2	2	2	2	2	2	2	2	2	2	2
[K].VHAVIGVLMDDTDPLVTVMK.[V]		1	P62191	26S proteasome regulatory subunit 4	P62191 [156-175]	0	2153.13	758100	493444	578049	773579	389816	541415	566473	450863	483810	728944	522506	441656	2	2	2	2	2	2	2	2	2	2	2	2
[R].VAEEHAPSIVFIDEIDAIGTK.[R]		1	P62191	26S proteasome regulatory subunit 4	P62191 [273-293]	0	2254.16	1.4463e+06	1.21022e+06	1.23782e+06	1.54971e+06	969935	1.40401e+06	897236	981517	1.08369e+06	1.20644e+06	1.23325e+06	843060	2	2	2	2	1	2	2	2	2	2	2	1
[R].TMLELLNQLDGFDSR.[G]		1	P62191	26S proteasome regulatory subunit 4	P62191 [308-322]	0	1751.86	535480	224552	326850	544411	150470	418320	360641	267362	220475	407231	410864	289496	1	1	1	1	1	1	1	1	1	1	1	1
[K].ESVELPLTHPEYYEEMGIKPPK.[G]		1	P62191	26S proteasome regulatory subunit 4	P62191 [199-220]	0	2586.28	861972	566221	614344	825494	753337	679764	505335	487654	626079	690119	678653	617814	2	2	2	2	2	2	2	2	2	2	2	2
[K].APQETYADIGGLDNQIQEIK.[E]		1	P62191	26S proteasome regulatory subunit 4	P62191 [179-198]	0	2203.09	1.11277e+06	923656	922852	1.03254e+06	728602	1.08761e+06	784850	816433	974543	911301	1.02644e+06	797304	2	2	2	2	2	2	2	2	2	2	2	2
[K].AVANQTSATFLR.[V]		1	P62191	26S proteasome regulatory subunit 4	P62191 [238-249]	0	1278.68	1.99856e+06	1.48156e+06	1.61471e+06	2.02926e+06	1.12416e+06	1.78492e+06	1.13074e+06	1.32143e+06	1.3218e+06	1.60407e+06	1.40247e+06	1.30233e+06	1	1	1	1	1	1	1	1	1	1	1	1
[R].VVGSELIQK.[Y]		1	P62191	26S proteasome regulatory subunit 4	P62191 [250-258]	0	972.572	2.26474e+06	2.43122e+06	1.89721e+06	2.3741e+06	1.60154e+06	2.09841e+06	2.05286e+06	1.90229e+06	1.81671e+06	2.02918e+06	2.06365e+06	1.44409e+06	1	1	1	1	1	1	1	1	1	1	1	1
[K].DDLSGADIK.[A]		1	P62191	26S proteasome regulatory subunit 4	P62191 [388-396]	0	933.452	437975	502539	453469	445036	366183	514851	475862	357988	448749	482782	319940	403301	1	1	1	1	1	1	1	1	1	1	1	1
[R].IETLDPALIRPGR.[I]		1	P62191	26S proteasome regulatory subunit 4	P62191 [334-346]	0	1450.84	825961	860314	1.02277e+06	942760	680295	952450	623852	618215	761432	744330	898992	769322	1	1	1	1	1	1	1	1	1	1	1	1
[R].KIEFPLPDEK.[T]		1	P62191	26S proteasome regulatory subunit 4	P62191 [350-359]	1	1215.66	253205	560069	264810	339449	169117	287989	479113	213891	274886	298845	250219	226384	1	2	1	1	1	1	2	1	1	1	1	1
[K].KQEGTPEGLYL.[-]		1	P62191	26S proteasome regulatory subunit 4	P62191 [430-440]	1	1234.63	475476	410228	421057	516152	322946	441477	329843	325948	406638	292900	476048	369011	1	1	1	1	1	1	1	1	1	1	1	1
[K].IEFPLPDEK.[T]		1	P62191	26S proteasome regulatory subunit 4	P62191 [351-359]	0	1087.57	145212	140380	152450	138573	112371	129337	108024	147074	135695	116259	115302	110576	1	1	1	1	1	1	1	1	1	1	1	1
[K].MATVWDEAEQDGIGEEVLK.[M]		1	P17980	26S proteasome regulatory subunit 6A	P17980 [17-35]	0	2119.99	87624	70338.6	0	86465.3	0	60845.4	0	0	105316	104418	0	77426.4	1	1		1		1			1	1		1
[K].MNVSPDVNYEELAR.[C]		1	P17980	26S proteasome regulatory subunit 6A	P17980 [373-386]	0	1636.76	408243	517893	515843	545861	270480	701773	320235	518204	574587	408036	591719	521348	1	1	1	1	1	1	1	1	1	1	1	1
[R].KMNVSPDVNYEELAR.[C]		1	P17980	26S proteasome regulatory subunit 6A	P17980 [372-386]	1	1764.86	339282	291436	277438	381903	179426	250175	320522	267766	340357	435958	296041	204797	2	2	2	2	1	2	2	2	2	2	2	2
[R].KMNVSPDVNYEELAR.[C]	1xOxidation [M2]	1	P17980	26S proteasome regulatory subunit 6A	P17980 [372-386]	1	1780.85	0	0	0	0	0	0	0	0	0	0	0	0
[K].LAGPQLVQMFIGDGAK.[L]		1	P17980	26S proteasome regulatory subunit 6A	P17980 [251-266]	0	1644.88	364224	299771	357670	429977	284261	363768	353209	234144	354895	376486	379354	318727	1	1	1	1	1	1	1	1	1	1	1	1
[K].QIQELVEAIVLPMNHK.[E]		1	P17980	26S proteasome regulatory subunit 6A	P17980 [194-209]	0	1862.02	269649	215938	217419	243108	182898	203564	170741	209744	246560	245792	244686	197033	1	1	1	1	1	1	1	1	1	1	1	1
[R].QTYFLPVIGLVDAEK.[L]		1	P17980	26S proteasome regulatory subunit 6A	P17980 [130-144]	0	1692.92	475786	353612	374414	444598	309137	419347	347453	327704	366642	447657	428619	296586	1	1	1	1	1	1	1	1	1	1	1	1
[R].TMLELLNQLDGFQPNTQVK.[V]		1	P17980	26S proteasome regulatory subunit 6A	P17980 [309-327]	0	2189.13	529936	254599	466356	414830	296320	460894	408010	344877	232622	526437	410068	339913	2	2	2	2	2	2	2	2	2	2	2	2
[K].EKAPSIIFIDELDAIGTK.[R]		1	P17980	26S proteasome regulatory subunit 6A	P17980 [277-294]	1	1960.06	547829	576638	550904	563060	382164	606824	433818	453279	529627	621418	628593	454600	2	2	2	2	2	2	2	2	2	2	2	1
[K].APSIIFIDELDAIGTK.[R]		1	P17980	26S proteasome regulatory subunit 6A	P17980 [279-294]	0	1702.93	102627	78375.9	122881	115156	0	121456	80796.5	66074.6	72717.1	107582	127899	79834.5	1	1	1	1		1	1	1	1	1	1	1
[K].AMEVDERPTEQYSDIGGLDK.[Q]		1	P17980	26S proteasome regulatory subunit 6A	P17980 [174-193]	0	2253.03	1.47078e+06	1.22316e+06	1.46104e+06	1.67744e+06	1.0355e+06	1.56259e+06	1.13307e+06	1.16034e+06	1.34159e+06	1.39637e+06	1.33356e+06	1.4239e+06	2	2	2	2	1	2	2	2	2	2	2	2
[K].AMEVDERPTEQYSDIGGLDK.[Q]	1xOxidation [M2]	1	P17980	26S proteasome regulatory subunit 6A	P17980 [174-193]	0	2269.03	49049.7	153915	102639	67468	140689	96498.3	66363.8	61151.8	51839	0	167710	92217.3	1	1	1	1	1	1	1	1	1		1	1
[K].DSYLILETLPTEYDSR.[V]		1	P17980	26S proteasome regulatory subunit 6A	P17980 [156-171]	0	1914.93	264019	454032	367394	270614	380645	438171	264862	293927	416974	325398	430080	338526	1	1	1	1	1	1	1	1	1	1	1	1
[R].GATELTHEDYMEGILEVQAK.[K]		1	P17980	26S proteasome regulatory subunit 6A	P17980 [411-430]	0	2234.06	326371	229191	348016	302749	134780	260480	35717.6	149481	274931	50047.1	210301	176419	2	2	2	2	1	2	1	1	2	1	2	1
[R].KIEFPMPNEEAR.[A]		1	P17980	26S proteasome regulatory subunit 6A	P17980 [351-362]	1	1460.72	167985	144521	130791	151368	133398	178937	123358	159909	151828	155223	233662	184597	1	1	1	1	1	1	1	1	1	1	1	1
[R].VDILDPALLR.[S]		1	P17980	26S proteasome regulatory subunit 6A	P17980 [335-344]	0	1124.67	788654	774765	774315	750222	655397	854518	596691	601454	766291	715852	779126	769050	1	1	1	1	1	1	1	1	1	1	1	1
[K].GVLMYGPPGTGK.[T]		1	P17980	26S proteasome regulatory subunit 6A	P17980 [222-233]	0	1176.61	661659	531777	669355	686249	416782	633363	494289	493730	567829	546279	667001	537616	1	1	1	1	1	1	1	1	1	1	1	1
[K].MSTEEIIQR.[T]		1	P17980	26S proteasome regulatory subunit 6A	P17980 [36-44]	0	1106.55	983117	791114	769399	987918	604256	772699	670412	601140	770328	850238	814907	628109	1	1	1	1	1	1	1	1	1	1	1	1
[R].DAFALAK.[E]		1	P17980	26S proteasome regulatory subunit 6A	P17980 [270-276]	0	735.404	305908	219530	294849	286588	195196	244549	184948	207979	191503	304219	219036	194651	1	1	1	1	1	1	1	1	1	1	1	1
[K].FENLGIQPPK.[G]		1	P17980	26S proteasome regulatory subunit 6A	P17980 [212-221]	0	1142.62	84491.9	76841.4	87462.8	0	81534.4	0	0	0	64684.4	103152	0	78906.2	1	1	1		1				1	1		1
[K].LQQELEFLEVQEEYIKDEQK.[N]		1	P43686	26S proteasome regulatory subunit 6B	P43686 [47-66]	1	2538.26	727964	703466	784217	653079	527451	709827	417170	547454	718013	636265	857466	627162	1	1	1	1	1	1	1	1	1	1	1	1
[K].MNLSEEVDLEDYVARPDK.[I]		1	P43686	26S proteasome regulatory subunit 6B	P43686 [352-369]	0	2123	590129	543315	565290	542437	337970	557651	469873	427584	553833	582718	637207	370259	2	2	2	2	2	2	2	2	2	2	2	2
[R].ILLELLNQMDGFDQNVNVK.[V]		1	P43686	26S proteasome regulatory subunit 6B	P43686 [288-306]	0	2203.14	403958	99939.7	353138	371879	164653	339146	167240	187003	73157.7	386065	353380	185504	2	2	2	2	2	2	2	2	2	2	2	2
[R].ELLKPNASVALHK.[H]		1	P43686	26S proteasome regulatory subunit 6B	P43686 [122-134]	0	1419.83	788361	819990	819341	1.00025e+06	548352	628940	945392	393080	572154	1.01016e+06	996112	634119	2	2	2	2	2	2	2	2	2	2	2	1
[K].ENAPAIIFIDEIDAIATK.[R]		1	P43686	26S proteasome regulatory subunit 6B	P43686 [256-273]	0	1944.03	421786	264673	343323	297566	204723	322043	293911	278437	324912	306489	326542	307971	3	2	2	2	2	2	2	2	2	2	2	2
[K].AQDEIPALSVSRPQTGLSFLGPEPEDLEDLYSR.[Y]		1	P43686	26S proteasome regulatory subunit 6B	P43686 [11-43]	0	3629.8	730511	328470	683920	783780	644004	552606	550992	529931	420175	843557	647756	694258	2	2	2	2	2	2	2	2	2	2	2	2
[K].HSNALVDVLPPEADSSIMMLTSDQKPDVMYADIGGMDIQK.[Q]		1	P43686	26S proteasome regulatory subunit 6B	P43686 [135-174]	0	4332.05	287965	171706	181983	309250	0	265566	254528	203775	190565	350685	198902	248432	1	1	1	1		1	1	1	1	1	1	1
[R].VVGSEFVQK.[Y]		1	P43686	26S proteasome regulatory subunit 6B	P43686 [230-238]	0	992.541	760814	848517	715182	773167	576970	759804	707945	463035	606836	796700	758603	576295	1	1	1	1	1	1	1	1	1	1	1	1
[R].IQSIPLVIGQFLEAVDQNTAIVGSTTGSNYYVR.[I]		1	P43686	26S proteasome regulatory subunit 6B	P43686 [82-114]	0	3553.85	162685	63236.6	67922.1	93584.7	115222	67609.2	116989	95552.6	141842	141485	128229	134225	2	1	2	2	2	2	2	2	2	2	2	2
[R].EAVELPLTHFELYK.[Q]		1	P43686	26S proteasome regulatory subunit 6B	P43686 [179-192]	0	1688.89	291455	273093	323897	233716	262541	315968	288328	235669	276779	327015	330726	243967	1	1	1	1	1	1	1	1	1	1	1	1
[K].HSNALVDVLPPEADSSIMMLTSDQKPDVMYADIGGMDIQK.[Q]	1xOxidation [M29]	1	P43686	26S proteasome regulatory subunit 6B	P43686 [135-174]	0	4348.05	0	95164.1	91117.2	19802	0	78882.1	0	24717.9	32998.6	0	41235.8	26456.2		1	1	1		1		1	1		1	1
[-].MEEIGILVEK.[A]	1xAcetyl [N-Term]	1	P43686	26S proteasome regulatory subunit 6B	P43686 [1-10]	0	1202.63	185597	90972	137269	153087	114724	146166	128491	104735	148866	157635	153333	133982	1	1	1	1	1	1	1	1	1	1	1	1
[R].LIFSTITSK.[M]		1	P43686	26S proteasome regulatory subunit 6B	P43686 [343-351]	0	1009.59	557588	669887	634283	713523	479353	693526	430830	414997	499776	571260	675080	516562	1	1	1	1	1	1	1	1	1	1	1	1
[R].YIVLAK.[D]		1	P43686	26S proteasome regulatory subunit 6B	P43686 [392-397]	0	706.45	219947	171652	199358	359415	177330	243693	204917	185616	199769	190212	183135	195550	1	1	1	1	1	1	1	1	1	1	1	1
[K].IATEKDFLEAVNK.[V]		1	P35998	26S proteasome regulatory subunit 7	P35998 [403-415]	1	1477.79	169396	136191	206642	272280	84115.3	154901	258512	123603	134442	320798	161965	109673	1	1	1	1	1	1	1	1	1	1	1	1
[R].KIEFSLPDLEGR.[T]		1	P35998	26S proteasome regulatory subunit 7	P35998 [340-351]	1	1403.75	435976	463797	379650	404610	308656	410672	372948	354488	422426	504628	392026	342219	2	2	2	2	2	2	2	2	2	2	2	2
[K].VLMATNRPDTLDPALMRPGR.[L]		1	P35998	26S proteasome regulatory subunit 7	P35998 [317-336]	0	2224.17	1.0684e+06	431640	685042	1.06104e+06	577208	1.10194e+06	730026	532626	514314	1.0205e+06	675474	911550	2	2	2	2	2	2	2	2	2	2	2	2
[K].QTLQSEQPLQVAR.[C]		1	P35998	26S proteasome regulatory subunit 7	P35998 [85-97]	0	1497.8	1.19698e+06	864066	705921	1.12266e+06	485179	882830	750851	514562	704152	743283	677325	571891	1	1	1	1	1	1	1	1	1	1	1	1
[K].QVEDDIQQLLK.[K]		1	P35998	26S proteasome regulatory subunit 7	P35998 [47-57]	0	1328.71	449183	365374	349423	411622	296112	403627	276767	331520	381891	312964	377507	299442	1	1	1	1	1	1	1	1	1	1	1	1
[R].TMLELINQLDGFDPR.[G]		1	P35998	26S proteasome regulatory subunit 7	P35998 [298-312]	0	1761.88	560400	262127	404025	511942	357030	439331	355805	316538	345296	476942	481065	213660	2	2	2	2	2	2	2	2	2	2	2	2
[K].ESDTGLAPPALWDLAADK.[Q]		1	P35998	26S proteasome regulatory subunit 7	P35998 [67-84]	0	1869.92	458476	473752	486530	486188	331214	604306	363349	395971	369296	469007	495232	391293	1	1	1	1	1	1	1	1	1	1	1	1
[K].ESDTGLAPPALWDLAADKQTLQSEQPLQVAR.[C]		1	P35998	26S proteasome regulatory subunit 7	P35998 [67-97]	1	3348.71	148115	95948.6	92340.7	127926	108158	89931.8	111664	92705.5	98088.7	205469	184244	100833	1	1	1	1	1	1	1	1	1	1	1	1
[K].FVVDLSDQVAPTDIEEGMR.[V]		1	P35998	26S proteasome regulatory subunit 7	P35998 [121-139]	0	2121.02	877399	763626	752902	813701	636886	675635	573727	518262	673878	679783	760823	639873	2	2	2	2	2	2	2	2	2	2	2	2
[R].FDDGAGGDNEVQR.[T]		1	P35998	26S proteasome regulatory subunit 7	P35998 [285-297]	0	1379.58	773011	155989	644281	590154	196292	749103	217634	331337	775362	712739	665445	716893	2	1	2	1	1	2	1	2	2	1	2	1
[R].ALDEGDIALLK.[T]		1	P35998	26S proteasome regulatory subunit 7	P35998 [24-34]	0	1157.64	860857	803003	806156	901955	694241	848653	730843	788992	853236	909581	885631	828599	1	1	1	1	1	1	1	1	1	1	1	1
[R].EVVETPLLHPER.[F]		1	P35998	26S proteasome regulatory subunit 7	P35998 [189-200]	0	1418.76	434464	513951	381571	615535	269866	383342	306485	326283	367892	507832	512130	352337	2	2	2	2	2	2	2	2	2	2	2	2
[R].FVNLGIEPPK.[G]		1	P35998	26S proteasome regulatory subunit 7	P35998 [201-210]	0	1113.63	454224	440051	531909	455041	407265	495730	361903	443133	498315	435999	673943	408714	1	1	1	1	1	1	1	1	1	1	1	1
[K].GVLLFGPPGTGK.[T]		1	P35998	26S proteasome regulatory subunit 7	P35998 [211-222]	0	1142.66	732159	956635	856007	737002	826626	986892	726152	748818	885984	622409	857350	882532	1	1	1	1	1	1	1	1	1	1	1	1
[R].TMLELINQLDGFDPR.[G]	1xOxidation [M2]	1	P35998	26S proteasome regulatory subunit 7	P35998 [298-312]	0	1777.88	0	0	0	0	0	0	0	0	0	0	0	0
[K].DFLEAVNK.[V]		1	P35998	26S proteasome regulatory subunit 7	P35998 [408-415]	0	935.483	0	248697	286040	289712	115618	333585	175361	206180	189450	202119	243720	227305		1	1	1	1	1	1	1	1	1	1	1
[K].INELTGIK.[E]		1	P35998	26S proteasome regulatory subunit 7	P35998 [59-66]	0	887.52	310979	309617	302654	435569	257360	285671	294917	214138	231196	353400	266186	306913	1	1	1	1	1	1	1	1	1	1	1	1
[R].FELLAR.[L]		1	P35998	26S proteasome regulatory subunit 7	P35998 [370-375]	0	748.435	430857	496073	370811	560729	384171	481402	336174	364569	475808	593884	499568	347127	1	1	1	1	1	1	1	1	1	1	1	1
[K].KINELTGIK.[E]		1	P35998	26S proteasome regulatory subunit 7	P35998 [58-66]	1	1015.61	237226	207765	225811	412271	145006	213697	243901	124198	274864	412100	223218	269203	1	1	1	1	1	1	1	1	1	1	1	1
[R].IDILDSALLRPGR.[I]		1	P62195	26S proteasome regulatory subunit 8	P62195 [298-310]	0	1438.84	574697	522389	516191	530673	422391	562549	452605	421626	474976	545338	622723	505514	2	2	2	2	2	2	2	2	2	2	2	2
[K].IAELMPGASGAEVK.[G]		1	P62195	26S proteasome regulatory subunit 8	P62195 [347-360]	0	1372.71	519584	411937	565398	699394	356496	574515	425427	360748	533610	584515	484710	383283	1	1	1	1	1	1	1	1	1	1	1	1
[K].ILPNKVDPLVSLMMVEK.[V]		1	P62195	26S proteasome regulatory subunit 8	P62195 [126-142]	1	1926.08	261907	88872.9	112542	221465	159176	158990	174148	142512	135286	297797	182642	135232	1	1	1	1	1	1	1	1	1	1	1	1
[R].LLREELQLLQEQGSYVGEVVR.[A]		1	P62195	26S proteasome regulatory subunit 8	P62195 [58-78]	1	2458.33	544892	315737	361326	596068	323053	408824	434453	270248	387849	542973	493982	362130	2	2	2	2	1	2	2	1	2	2	2	2
[R].VHVTQEDFEMAVAK.[V]		1	P62195	26S proteasome regulatory subunit 8	P62195 [376-389]	0	1603.78	418220	343074	353966	415878	257142	467568	270538	168512	329886	441545	374191	352118	2	2	2	2	2	2	2	1	2	2	2	2
[K].VDPLVSLMMVEK.[V]		1	P62195	26S proteasome regulatory subunit 8	P62195 [131-142]	0	1360.72	157439	126769	113359	159612	108284	152474	118351	89439	155404	150539	122370	119237	1	1	1	1	1	1	1	1	1	1	1	1
[K].VPDSTYEMIGGLDK.[Q]		1	P62195	26S proteasome regulatory subunit 8	P62195 [143-156]	0	1524.73	425216	442689	404102	474069	346233	333657	413718	407988	449017	478836	432117	348279	1	1	1	1	1	1	1	1	1	1	1	1
[R].RVHVTQEDFEMAVAK.[V]		1	P62195	26S proteasome regulatory subunit 8	P62195 [375-389]	1	1759.88	337265	35383.9	0	486748	0	0	0	0	0	387874	275782	207228	1	1		1						1	1	1
[R].TMLELLNQLDGFEATK.[N]		1	P62195	26S proteasome regulatory subunit 8	P62195 [272-287]	0	1822.93	428241	159821	377399	424542	245095	405228	232319	259888	175262	375056	342891	261579	1	1	1	1	1	1	1	1	1	1	1	1
[R].EHAPSIIFMDEIDSIGSSR.[L]		1	P62195	26S proteasome regulatory subunit 8	P62195 [240-258]	0	2104	841387	712246	689170	826396	489142	706735	557797	576426	650355	731894	831278	534118	2	2	2	2	1	2	2	2	2	2	2	2
[R].EELQLLQEQGSYVGEVVR.[A]		1	P62195	26S proteasome regulatory subunit 8	P62195 [61-78]	0	2076.06	149810	129110	137149	144940	101002	143855	96780.3	129970	133544	95605.1	145966	101760	1	1	1	1	1	1	1	1	1	1	1	1
[K].EVIELPVKHPELFEALGIAQPK.[G]		1	P62195	26S proteasome regulatory subunit 8	P62195 [163-184]	1	2457.38	248323	120641	160274	170087	149639	141691	126326	139429	130432	234043	168092	140817	1	1	1	1	1	1	1	1	1	1	1	1
[K].HPELFEALGIAQPK.[G]		1	P62195	26S proteasome regulatory subunit 8	P62195 [171-184]	0	1549.84	179287	222324	188871	159191	146329	145902	129599	143266	181505	117800	151797	113134	1	1	1	1	1	1	1	1	1	1	1	1
[R].KGVEGLIDIENPNR.[V]		1	Q13442	28 kDa heat- and acid-stable phosphoprotein	Q13442 [75-88]	1	1553.83	707985	632209	808516	741103	1.23753e+06	650091	1.36964e+06	954877	1.22401e+06	827329	792458	1.22161e+06	2	2	2	2	2	2	2	2	2	2	2	2
[R].QYTSPEEIDAQLQAEK.[Q]		1	Q13442	28 kDa heat- and acid-stable phosphoprotein	Q13442 [16-31]	0	1849.88	1.01371e+06	1.34993e+06	1.40617e+06	904216	1.42741e+06	1.38513e+06	1.82593e+06	2.15055e+06	1.77976e+06	751717	1.36601e+06	1.91735e+06	1	1	1	1	1	1	1	1	1	1	1	1
[K].GVEGLIDIENPNR.[V]		1	Q13442	28 kDa heat- and acid-stable phosphoprotein	Q13442 [76-88]	0	1425.73	1.14869e+06	1.12525e+06	1.34758e+06	959636	1.65847e+06	960054	2.01184e+06	2.03171e+06	1.73128e+06	854608	1.2819e+06	1.54782e+06	1	1	1	1	1	1	1	1	1	1	1	1
[K].KVTQLDLDGPK.[E]		1	Q13442	28 kDa heat- and acid-stable phosphoprotein	Q13442 [95-105]	1	1213.68	1.12652e+06	1.43273e+06	1.00234e+06	1.32371e+06	1.66062e+06	1.20942e+06	2.71218e+06	1.80234e+06	1.70188e+06	1.33663e+06	847145	1.167e+06	1	1	1	1	1	1	1	1	1	1	1	1
[K].VTQLDLDGPK.[E]		1	Q13442	28 kDa heat- and acid-stable phosphoprotein	Q13442 [96-105]	0	1085.58	901350	816342	746621	631406	1.06119e+06	691855	1.3766e+06	1.1072e+06	1.16057e+06	628993	618563	729741	1	1	1	1	1	1	1	1	1	1	1	1
[R].MQSLSLNK.[-]	1xOxidation [M1]	1	Q13442	28 kDa heat- and acid-stable phosphoprotein	Q13442 [174-181]	0	936.482	0	94281.2	0	0	0	0	0	0	0	0	0	0		1
[K].APSEEDSLSSVPISPYKDEPWK.[Y]		1	Q9Y676	28S ribosomal protein S18b, mitochondrial	Q9Y676 [36-57]	1	2461.18	167603	166671	197400	156356	117510	125515	94408.7	148653	123994	131100	160515	161536	1	1	1	1	1	1	1	1	1	1	1	1
[R].DLDFSTSHGAVSATPPAPTLVSGDPWYPWYNWK.[Q]		1	Q9Y676	28S ribosomal protein S18b, mitochondrial	Q9Y676 [174-206]	0	3662.72	106058	0	74566.3	120086	14630.4	86532	67829.8	0	53590.6	130145	80353	68712.3	1		1	1	1	1	1		1	1	1	1
[R].LPDLIIFLHTLNNIFEPHVAVR.[D]		1	Q9Y399	28S ribosomal protein S2, mitochondrial	Q9Y399 [189-210]	0	2571.44	0	0	0	0	0	8647.6	5847.07	0	0	26314.7	0	0						1	1			1
[R].DLIDDATNLVQLYHVLHPDGQSAQGAK.[D]		1	P82650	28S ribosomal protein S22, mitochondrial	P82650 [292-318]	0	2918.46	69994.2	34527.8	67385.2	132189	62364.2	110984	42577.6	39269.1	20822.1	0	91128.4	60297.8	1	1	2	2	1	2	1	1	1		1	1
[K].YVFTDISYSIPHR.[E]		1	P82650	28S ribosomal protein S22, mitochondrial	P82650 [156-168]	0	1597.8	82273.9	0	74331.3	74677.2	92632	95038.5	56420.7	111139	93937.3	98710.3	0	90181.3	1		1	1	1	1	1	1	1	1		1
[K].EKPLWFDVYDAFPPLR.[E]		1	Q9Y3D9	28S ribosomal protein S23, mitochondrial	Q9Y3D9 [27-42]	0	1993.02	44665.8	31399.4	34115.7	25607.9	36364	50825.5	26502.9	37161.2	51569	38847.8	53428.2	32394.7	1	1	1	1	1	1	1	1	1	1	1	1
[K].ALLAEGVILR.[R]		1	Q9Y3D9	28S ribosomal protein S23, mitochondrial	Q9Y3D9 [124-133]	0	1054.66	109448	128223	107128	99548.3	91683.3	95096.2	88903.4	73868.3	101622	82691.1	111347	56180.6	1	1	1	1	1	1	1	1	1	1	1	1
[K].LVEQLDIEETEQSK.[L]		1	Q92552	28S ribosomal protein S27, mitochondrial	Q92552 [313-326]	0	1660.83	149113	151932	162591	164689	131546	194892	156771	131808	185482	207092	154881	125739	1	1	1	1	1	1	1	1	1	1	1	1
[K].IESEGLLSLTTQLVK.[E]		1	Q92552	28S ribosomal protein S27, mitochondrial	Q92552 [347-361]	0	1630.93	99046.2	77881.3	90576.8	96388.9	84236	91357	83569.1	64007.8	73135.4	68517	83671.9	88448	1	1	1	1	1	1	1	1	1	1	1	1
[R].EALDVLGAVLK.[A]		1	Q92552	28S ribosomal protein S27, mitochondrial	Q92552 [278-288]	0	1127.67	155350	103740	119001	141669	76804.2	107409	100997	78256.6	115762	74766.1	86091.3	62586.2	1	1	1	1	1	1	1	1	1	1	1	1
[K].SPIAPEELALVHNLR.[K]		1	P51398	28S ribosomal protein S29, mitochondrial	P51398 [280-294]	0	1658.92	0	0	0	0	0	0	0	0	0	0	0	0
[K].HEEEAFTAFTPAPEDSLASVPYPPLLR.[A]		1	P82930	28S ribosomal protein S34, mitochondrial	P82930 [145-171]	0	2984.47	101140	0	76968.5	0	48982.1	91785.6	0	0	73100.9	0	0	0	1		1		1	1			1
[K].MAVDQDWPSVYPVAAPFKPSAVPLPVR.[M]		1	P82673	28S ribosomal protein S35, mitochondrial	P82673 [60-86]	0	2937.53	108482	153584	107630	135242	104602	123134	125030	111811	111958	158194	109018	104672	1	1	1	1	1	1	1	1	1	1	1	1
[K].LVSQEEMEFIQR.[G]		1	P82909	28S ribosomal protein S36, mitochondrial	P82909 [88-99]	0	1508.74	66938.6	134019	128783	77227.8	135086	114800	113363	159411	127579	53045.7	93550.8	166583	1	1	1	1	1	1	1	1	1	1	1	1
[K].VSGSINMLSLTQGLFR.[G]		1	P82675	28S ribosomal protein S5, mitochondrial	P82675 [336-351]	0	1722.92	40818.6	0	29706.4	57619.6	0	0	30954.9	34281.5	23277.3	43703.9	0	21152.4	1		1	1			1	1	1	1		1
[R].SKEEQEKVEADMIQQR.[E]		1	P82675	28S ribosomal protein S5, mitochondrial	P82675 [161-176]	2	1947.94	0	29311.2	36304.9	63664.3	0	16455.3	42089.5	0	39992	61473.1	0	31965.3		1	1	1		1	1		1	1		1
[R].YGFLWPGLNVPLMK.[N]		1	P82675	28S ribosomal protein S5, mitochondrial	P82675 [137-150]	0	1634.88	30492.2	0	0	34753	35483.6	28719.5	10171.1	0	13095.8	43038.8	0	16527.3	1			1	1	1	1		1	1		1
[R].GGYFLVDFYAPTAAVESMVEHLSR.[D]		1	P82932	28S ribosomal protein S6, mitochondrial	P82932 [61-84]	0	2659.29	35565.9	0	0	0	9156.05	33174.9	12737.4	27737.6	0	12539.3	17835.3	0	1				1	1	1	1		1	1
[R].AIAYLFPSGLFEK.[R]		1	P82933	28S ribosomal protein S9, mitochondrial	P82933 [107-119]	0	1455.79	86200.3	53242.3	63516.8	75937.4	68584.2	74475.7	50709	39273.7	58745	65853.5	63560.8	57411	1	1	1	1	1	1	1	1	1	1	1	1
[R].LIHEQDLEWLQQADVVVAEVTQPSLGVGYELGR.[A]		1	O43598	2'-deoxynucleoside 5'-phosphate N-hydrolase 1	O43598 [75-107]	0	3691.9	72253.7	76334.4	90430.6	47949.2	0	104414	49746.9	0	54315.1	48992.8	0	104842	1	1	1	1		1	1		1	1		1
[R].FQVWDYEEGEVEALLDR.[Y]		1	O43598	2'-deoxynucleoside 5'-phosphate N-hydrolase 1	O43598 [140-156]	0	2097.98	0	0	0	0	0	0	0	0	0	0	0	0
[R].FGTVLTEHVAAAELGAR.[G]		1	O43598	2'-deoxynucleoside 5'-phosphate N-hydrolase 1	O43598 [49-65]	0	1741.92	397002	236566	267620	192279	200102	263689	214329	226386	206295	156727	213890	268798	1	1	1	1	1	1	1	1	1	2	1	1
[K].LVEDHLAVQSLIR.[A]		1	Q02218	2-oxoglutarate dehydrogenase, mitochondrial	Q02218 [123-135]	0	1492.85	241150	262435	292145	257958	207342	359335	187817	240587	286666	148597	321956	274199	1	1	1	1	1	1	1	1	1	1	1	1
[R].NITLSLVANPSHLEAADPVVMGK.[T]		1	Q02218	2-oxoglutarate dehydrogenase, mitochondrial	Q02218 [365-387]	0	2376.26	256054	249921	196455	276963	149211	240793	159688	178346	207832	245653	164940	135675	2	2	1	2	1	2	1	1	2	2	1	1
[R].NTNAGAPPGTAYQSPLPLSR.[G]		1	Q02218	2-oxoglutarate dehydrogenase, mitochondrial	Q02218 [82-101]	0	2012.02	141250	140213	110922	153506	99232.6	181962	92448.9	92344.4	179917	94069.1	172937	160984	1	1	1	1	1	1	1	1	1	1	1	1
[R].IEQLSPFPFDLLLK.[E]		1	Q02218	2-oxoglutarate dehydrogenase, mitochondrial	Q02218 [930-943]	0	1659.94	100987	113682	113417	82170.8	68255.3	118352	79186.2	86344.5	103057	73526.8	105903	89152.8	1	1	1	1	1	1	1	1	1	1	1	1
[K].LGFYGLDESDLDK.[V]		1	Q02218	2-oxoglutarate dehydrogenase, mitochondrial	Q02218 [172-184]	0	1471.7	110615	145008	133668	96617.5	0	131902	0	101545	134481	0	100352	116068	1	1	1	1		1		1	1		1	1
[R].LLDTAFDLDVFK.[N]		1	Q02218	2-oxoglutarate dehydrogenase, mitochondrial	Q02218 [1009-1020]	0	1396.74	204386	221862	242719	203868	158271	192401	185493	158731	178479	196449	222991	173295	1	1	1	1	1	1	1	1	1	1	1	1
[K].VFHLPTTTFIGGQESALPLR.[E]		1	Q02218	2-oxoglutarate dehydrogenase, mitochondrial	Q02218 [185-204]	0	2184.18	198135	197470	250466	171055	141289	261567	134968	170984	209800	183406	202480	158550	1	1	1	1	1	1	1	1	1	1	1	1
[R].TVDWALAEYMAFGSLLK.[E]		1	Q02218	2-oxoglutarate dehydrogenase, mitochondrial	Q02218 [650-666]	0	1914.97	0	0	13186.5	0	0	20435.8	9924.45	0	0	10729.2	26963.8	0			1			1	1			1	1
[K].YAELLVSQGVVNQPEYEEEISKYDK.[I]		1	Q02218	2-oxoglutarate dehydrogenase, mitochondrial	Q02218 [540-564]	1	2930.43	159011	0	138059	146972	117801	185405	96643.4	115969	158050	131371	176277	0	1		1	1	1	1	1	1	1	1	1
[R].SSFDEMLPGTHFQR.[V]		1	Q02218	2-oxoglutarate dehydrogenase, mitochondrial	Q02218 [870-883]	0	1651.75	267617	230478	268182	210098	172405	308244	240340	279884	255494	207641	299640	243743	1	1	1	1	1	1	1	1	1	1	1	1
[R].GSLAAVAHAQSLVEAQPNVDK.[L]		1	Q02218	2-oxoglutarate dehydrogenase, mitochondrial	Q02218 [102-122]	0	2105.1	316058	340082	349316	405883	232074	362317	210434	254934	321902	279198	360202	266954	2	2	2	2	1	2	2	1	2	2	2	1
[K].HWLDSPWPGFFTLDGQPR.[S]		1	Q02218	2-oxoglutarate dehydrogenase, mitochondrial	Q02218 [583-600]	0	2156.03	24712.1	0	0	19798.2	0	23733.4	25408.1	34025.4	0	87240.1	98637.4	31830.5	1			1		1	1	1		1	1	1
[R].GHHVAQLDPLGILDADLDSSVPADIISSTDK.[L]		1	Q02218	2-oxoglutarate dehydrogenase, mitochondrial	Q02218 [141-171]	0	3199.61	298969	295320	478228	248079	227132	347496	128228	343544	151018	64860.4	227951	389686	2	2	2	1	2	2	2	2	1	2	2	2
[R].VIPEDGPAAQNPENVK.[R]		1	Q02218	2-oxoglutarate dehydrogenase, mitochondrial	Q02218 [884-899]	0	1677.84	119753	135658	135803	131494	116390	153371	136013	173117	184592	136827	147102	160116	1	1	1	1	1	1	1	1	1	1	1	1
[R].LNVLANVIR.[K]		1	Q02218	2-oxoglutarate dehydrogenase, mitochondrial	Q02218 [315-323]	0	1011.63	194674	205858	181919	221208	196338	181920	188777	217428	214660	159705	227006	186678	1	1	1	1	1	1	1	1	1	1	1	1
[K].LGFYGLDESDLDKVFHLPTTTFIGGQESALPLR.[E]		1	Q02218	2-oxoglutarate dehydrogenase, mitochondrial	Q02218 [172-204]	1	3636.86	91295.7	0	0	105986	68801.7	105128	91745.9	60697	56116.7	125419	110843	61963.7	1			1	1	1	1	1	1	1	1	1
[K].SWDIFFR.[N]		1	Q02218	2-oxoglutarate dehydrogenase, mitochondrial	Q02218 [75-81]	0	970.478	96597.4	73673.5	86379.1	102251	76324.4	92937.9	74401.8	79464.9	95967	69735.5	118504	64869.8	1	1	1	1	1	1	1	1	1	1	1	1
[R].FEEFLQR.[K]		1	Q02218	2-oxoglutarate dehydrogenase, mitochondrial	Q02218 [264-270]	0	968.484	175717	164223	169397	187522	135936	200510	154612	130973	178070	143580	197873	128471	1	1	1	1	1	1	1	1	1	1	1	1
[R].LVASAYSIAQK.[A]		1	O95861	3'(2'),5'-bisphosphate nucleotidase 1	O95861 [11-21]	0	1150.65	446156	311235	259966	377704	258222	305416	337495	292955	275916	421617	412859	234362	2	2	2	2	2	2	2	2	2	2	2	2
[K].AIAGVINQPYYNYEAGPDAVLGR.[T]		1	O95861	3'(2'),5'-bisphosphate nucleotidase 1	O95861 [145-167]	0	2451.23	0	0	109730	0	0	0	0	0	116763	0	0	0			1						1
[K].LTDIHGNVLQYHK.[D]		1	O95861	3'(2'),5'-bisphosphate nucleotidase 1	O95861 [262-274]	0	1537.81	90257.3	87933.5	121937	143236	78487.4	103033	162034	65058.8	95791.9	127452	130416	121036	1	1	1	1	1	1	1	1	1	1	1	1
[K].AQDEAFALQDVPLSSVVR.[S]		1	Q9Y3B7	39S ribosomal protein L11, mitochondrial	Q9Y3B7 [125-142]	0	1945	124943	87172.1	62330.4	92770.4	42193	86410.7	104610	59539.9	81850.6	93706.4	0	49609.7	1	1	1	1	1	1	1	1	1	1		1
[R].AGLAMPGPPLGPVLGQR.[G]		1	Q9Y3B7	39S ribosomal protein L11, mitochondrial	Q9Y3B7 [26-42]	0	1630.91	83948.3	0	61898.2	76059.2	63632.8	58671.3	86494.5	75104.4	61462.4	67959.2	39836.4	50732.2	1		1	1	1	1	1	1	1	1	1	1
[K].LVESLPQEIK.[A]		1	P52815	39S ribosomal protein L12, mitochondrial	P52815 [164-173]	0	1155.66	407769	415835	439839	302798	423430	366886	441612	544222	367286	385425	503024	437308	1	1	1	1	1	1	1	1	1	1	1	1
[K].IQDVGLVPMGGVMSGAVPAAAAQEAVEEDIPIAK.[E]	1xOxidation [M]	1	P52815	39S ribosomal protein L12, mitochondrial	P52815 [92-125]	0	3349.7	0	0	0	0	0	0	0	0	0	0	0	0
[K].KLVESLPQEIK.[A]		1	P52815	39S ribosomal protein L12, mitochondrial	P52815 [163-173]	1	1283.76	564672	670257	453465	474097	439732	618850	830588	545715	518681	363337	551853	607498	1	1	1	1	1	1	1	1	1	1	1	1
[K].RLDEYTQEEIDAFPR.[L]		1	Q9BYD1	39S ribosomal protein L13, mitochondrial	Q9BYD1 [154-168]	1	1881.9	20494.5	114266	167129	134443	133319	138896	64500.2	86706.1	142857	102897	121733	147262	1	1	1	1	1	1	1	1	1	1	1	1
[R].SNLYIAESTSGR.[G]		1	Q9NWU5	39S ribosomal protein L22, mitochondrial	Q9NWU5 [132-143]	0	1297.64	284234	257153	116340	315647	0	98989.6	197045	0	73291.1	152344	0	0	1	1	1	1		1	1		1	1
[R].NYLEGIYNVPVAAVR.[T]		1	Q16540	39S ribosomal protein L23, mitochondrial	Q16540 [55-69]	0	1677.9	85086.3	0	0	0	0	0	0	0	0	0	0	0	1
[K].TLQEEVMEAMGIK.[E]		1	Q96A35	39S ribosomal protein L24, mitochondrial	Q96A35 [193-205]	0	1478.72	72574.5	63103.7	0	92029.4	66375.4	0	51474.7	49549.5	0	67556.8	0	0	1	1		1	1		1	1		1
[K].IYVAELIQQLQQQALSEPAVVQK.[R]		1	Q13084	39S ribosomal protein L28, mitochondrial	Q13084 [229-251]	0	2596.43	83331.5	54628.7	79598.7	54776.8	37272.7	63210.2	0	66031.6	51799.1	54793.1	66645.1	50215.1	1	1	1	1	1	1		1	1	1	1	1
[R].TLDLIDEAYGLDFYILK.[T]		1	Q13084	39S ribosomal protein L28, mitochondrial	Q13084 [131-147]	0	2002.04	0	0	0	0	0	0	0	0	0	0	0	0
[K].SGTWWDEHLSEENVPFIK.[Q]		1	P09001	39S ribosomal protein L3, mitochondrial	P09001 [45-62]	0	2174.02	108088	0	87174	89894.8	110090	104918	69658.5	87049.5	127720	72913.2	0	78771	1		1	1	1	1	1	1	1	1		1
[K].VLEQPVVVQSVGTDGR.[V]		1	Q9BZE1	39S ribosomal protein L37, mitochondrial	Q9BZE1 [335-350]	0	1682.91	160444	141853	126042	203670	112019	139696	106699	110622	105088	167035	118825	111030	1	1	1	1	1	1	1	1	1	1	1	1
[R].VVVEPVGPVGFKPETFR.[K]		1	Q9BZE1	39S ribosomal protein L37, mitochondrial	Q9BZE1 [396-412]	0	1857.03	126179	133947	129154	116094	93418.7	115339	95132.9	139287	113020	103577	119732	54189.5	1	1	1	1	1	1	1	1	1	1	1	1
[R].TPPLGPMPNSDIDLSNLER.[L]		1	Q96DV4	39S ribosomal protein L38, mitochondrial	Q96DV4 [29-47]	0	2066.02	0	0	0	0	0	0	0	0	0	0	0	0
[R].LAFLLFK.[Q]		1	Q96DV4	39S ribosomal protein L38, mitochondrial	Q96DV4 [268-274]	0	851.539	51327.2	34035.2	45202.5	60699.4	55238.8	50157.9	33325.6	25947.6	32622.2	60119.9	52571.6	35915.4	1	1	1	1	1	1	1	1	1	1	1	1
[K].DLPFETLEVEAK.[V]		1	Q9NYK5	39S ribosomal protein L39, mitochondrial	Q9NYK5 [213-224]	0	1390.71	92390.3	91467.6	106937	80044.5	83560.9	103420	71461.1	67377.5	111412	0	71900.2	84906.9	1	1	1	1	1	1	1	1	1		1	1
[R].WGDSVLLVDLTHEEMPQSIVEATSR.[L]		1	Q9BYD3	39S ribosomal protein L4, mitochondrial	Q9BYD3 [212-236]	0	2812.38	114423	140041	0	105211	60511.7	96916.9	79247.6	85015.3	32204	0	120664	110307	1	1		1	1	1	1	1	1		1	1
[R].ATENPEQVASEGLPEPVLR.[K]		1	Q9BYD3	39S ribosomal protein L4, mitochondrial	Q9BYD3 [31-49]	0	2036.03	88108.6	84128.8	88227.7	111853	70474.9	117859	70063.8	88873	104658	70382.4	100610	75490.8	1	1	1	1	1	1	1	1	1	1	1	1
[K].LAQDDLHIMDSLELPTGDPQYLTELAHYR.[R]		1	Q9BYD3	39S ribosomal protein L4, mitochondrial	Q9BYD3 [182-210]	0	3354.63	0	0	0	0	0	0	0	0	0	0	0	0
[K].ATQELIPIEDFITPLK.[F]		1	Q9NQ50	39S ribosomal protein L40, mitochondrial	Q9NQ50 [78-93]	0	1828.01	109273	59938.4	73533.2	86396.4	93811.4	81761.3	99618.1	120188	69608.4	78323.8	59405.1	48345.5	1	1	1	1	1	1	1	1	1	1	1	1
[K].LKPYVSYLAPESEETPLTAAQLFSEAVAPAIEK.[D]		1	Q8IXM3	39S ribosomal protein L41, mitochondrial	Q8IXM3 [70-102]	0	3562.86	183157	143033	145142	190766	0	149091	132314	119922	111331	168801	163764	133231	1	1	1	1		1	1	1	1	1	1	1
[K].EMVPEFVVPDLTGFK.[L]		1	Q8IXM3	39S ribosomal protein L41, mitochondrial	Q8IXM3 [55-69]	0	1707.87	91113	65307.7	76218.6	90511.1	75296.9	81625.1	105690	75197.6	95243.7	85107.5	51460.5	59575.5	1	1	1	1	1	1	1	1	1	1	1	1
[K].VEHLEEGPMIEQLSK.[M]		1	Q9Y6G3	39S ribosomal protein L42, mitochondrial	Q9Y6G3 [100-114]	0	1738.87	0	107304	0	105451	91378.1	0	103279	112824	95935.8	104785	0	0		1		1	1		1	1	1	1
[K].IINPMGLLVEELK.[K]		1	Q9H9J2	39S ribosomal protein L44, mitochondrial	Q9H9J2 [234-246]	0	1468.84	58049.1	58017.7	51270.4	61031.8	47697.9	52911.8	27044.1	41748.9	46574.3	45638.9	40896.2	32173.5	1	1	1	1	1	1	1	1	1	1	1	1
[K].TVMIPGPQLKPEEEYEEAQGEAQKPQLA.[-]		1	Q9BRJ2	39S ribosomal protein L45, mitochondrial	Q9BRJ2 [279-306]	0	3110.54	0	0	0	0	0	0	0	0	0	0	0	0
[R].WSFVESLEPSHVVQVR.[C]		1	Q9BRJ2	39S ribosomal protein L45, mitochondrial	Q9BRJ2 [183-198]	0	1898.98	0	92329.3	57856.6	37957.9	0	204144	32619.1	76161.4	72514.2	74336.6	72049	79145.8		1	1	1		1	1	1	1	1	1	1
[R].TLATLSENNMEAK.[F]		1	Q9H2W6	39S ribosomal protein L46, mitochondrial	Q9H2W6 [191-203]	0	1421.69	129682	117472	105371	101751	181080	111860	134766	188925	155159	83753.3	83320.5	108720	1	1	1	1	1	1	1	1	1	1	1	1
[K].TIEVLQLQDQGSK.[M]		1	Q96GC5	39S ribosomal protein L48, mitochondrial	Q96GC5 [131-143]	0	1458.78	97328	91050.1	0	0	120484	0	0	143796	85771.7	0	0	0	1	1			1			1	1
[K].TPVTQVNEVTGTLR.[I]		1	Q13405	39S ribosomal protein L49, mitochondrial	Q13405 [135-148]	0	1514.82	210317	274297	203292	257564	228214	192022	226240	304938	316208	234708	250924	213925	1	1	1	1	1	1	1	1	1	1	1	1
[K].DVEDFLSPLLGK.[T]		1	Q13405	39S ribosomal protein L49, mitochondrial	Q13405 [123-134]	0	1332.7	79867.3	87525.2	89865.7	70826.5	93903.5	103408	95289.9	123705	111604	70562.3	87158.4	121703	1	1	1	1	1	1	1	1	1	1	1	1
[R].FVESVDEYQFVER.[L]		1	Q13405	39S ribosomal protein L49, mitochondrial	Q13405 [38-50]	0	1646.77	142547	179769	147312	107161	171047	123153	154893	216441	163451	119391	165960	203886	1	1	1	1	1	1	1	1	1	1	1	1
[K].EVFGSSLPSNWQDISLEDSR.[L]		1	Q8N5N7	39S ribosomal protein L50, mitochondrial	Q8N5N7 [76-95]	0	2266.06	84620.2	69391.9	0	72965	0	0	0	0	0	0	0	0	1	1		1
[R].AYTPPEDLQSR.[L]		1	Q8N5N7	39S ribosomal protein L50, mitochondrial	Q8N5N7 [59-69]	0	1276.62	122089	169089	108258	105471	112144	111781	125374	115622	112114	98844.3	123918	115423	1	1	1	1	1	1	1	1	1	1	1	1
[R].LQQGLAANPSGYGPLTELPDWSYADGRPAPPMK.[G]		1	Q86TS9	39S ribosomal protein L52, mitochondrial	Q86TS9 [29-61]	0	3497.72	45500.2	0	79193.6	85635.8	0	93379.3	117236	83247.8	132830	0	0	0	1		1	1		1	1	1	1
[K].EGQDVPLKPDAEYPEWLFEMNLGPPK.[T]		1	Q6P161	39S ribosomal protein L54, mitochondrial	Q6P161 [80-105]	0	2999.45	116277	113950	0	118523	174258	0	105415	87576.7	0	104468	0	0	1	1		1	1		1	1		1
[R].MLAMPIDLDTLSPEER.[R]		1	Q7Z7F7	39S ribosomal protein L55, mitochondrial	Q7Z7F7 [74-89]	0	1830.9	80185.5	103162	77591.8	83814.1	106622	75052.2	106351	112413	83134.3	78744.6	50594.8	63278.3	1	1	1	1	1	1	1	1	1	1	1	1
[K].WELNPEIVAR.[H]		1	Q9BYD2	39S ribosomal protein L9, mitochondrial	Q9BYD2 [182-191]	0	1226.65	0	0	0	0	0	0	0	0	0	0	0	0
[K].GFNDDVLLQIVHFLLNRPK.[E]		1	Q9NP92	39S ribosomal protein S30, mitochondrial	Q9NP92 [412-430]	0	2238.24	0	0	0	0	6202.04	0	14170.1	0	0	27600.7	0	13370.8					1		1			1		1
[R].AAVVPLGTWR.[R]		1	Q15125	3-beta-hydroxysteroid-Delta(8),Delta(7)-isomerase	Q15125 [53-62]	0	1069.62	207354	267502	211767	224241	193473	437864	148549	253217	255939	235091	376940	327315	1	1	1	1	1	1	1	1	1	1	1	1
[R].LVAGEMGQNEPDQGGQR.[G]		1	Q99714	3-hydroxyacyl-CoA dehydrogenase type-2	Q99714 [131-147]	0	1785.82	701700	429211	516754	621580	420295	623885	470964	478526	691374	626853	665671	570776	1	1	1	1	1	1	1	1	1	1	1	1
[R].LVGQGASAVLLDLPNSGGEAQAK.[K]		1	Q99714	3-hydroxyacyl-CoA dehydrogenase type-2	Q99714 [30-52]	0	2195.17	468209	495498	431219	485279	376686	568077	410051	314573	536260	505599	622810	465900	1	1	1	1	1	1	1	1	1	1	1	1
[R].LGDPAEYAHLVQAIIENPFLNGEVIR.[L]		1	Q99714	3-hydroxyacyl-CoA dehydrogenase type-2	Q99714 [227-252]	0	2878.51	223797	89209.3	153582	122833	69153.5	273531	158636	106218	156696	190494	237000	168814	2	1	2	2	2	2	2	1	2	2	2	2
[R].VLDVNLMGTFNVIR.[L]		1	Q99714	3-hydroxyacyl-CoA dehydrogenase type-2	Q99714 [117-130]	0	1590.87	203551	89804.9	126813	210023	147725	184589	185624	161159	156150	278590	315289	136817	1	1	1	1	1	1	1	1	1	1	1	1
[R].VMTIAPGLFGTPLLTSLPEK.[V]		1	Q99714	3-hydroxyacyl-CoA dehydrogenase type-2	Q99714 [193-212]	0	2085.17	341941	143059	273657	381517	112218	440301	248627	150347	205815	364410	286056	215525	1	1	1	1	1	1	1	1	1	1	1	1
[K].GGIVGMTLPIAR.[D]		1	Q99714	3-hydroxyacyl-CoA dehydrogenase type-2	Q99714 [173-184]	0	1184.68	469498	378544	408991	437106	378485	436148	345860	310115	398049	470926	465136	391718	1	1	1	1	1	1	1	1	1	1	1	1
[K].GLVAVITGGASGLGLATAER.[L]		1	Q99714	3-hydroxyacyl-CoA dehydrogenase type-2	Q99714 [10-29]	0	1813.02	535921	445008	603822	447534	454355	567686	349126	390766	451094	488749	683552	423972	2	2	2	2	2	2	2	2	2	2	2	2
[R].GVIINTASVAAFEGQVGQAAYSASK.[G]		1	Q99714	3-hydroxyacyl-CoA dehydrogenase type-2	Q99714 [148-172]	0	2439.25	380602	270418	396633	275727	214658	314250	286146	216676	302913	294051	488878	368822	2	2	2	2	2	2	2	2	2	2	2	2
[K].GQTHTLEDFQR.[V]		1	Q99714	3-hydroxyacyl-CoA dehydrogenase type-2	Q99714 [106-116]	0	1331.63	64202.4	73608.5	65858.9	132121	0	66788.1	143405	0	65952	149775	0	0	1	1	1	1		1	1		1	1
[R].DLAPIGIR.[V]		1	Q99714	3-hydroxyacyl-CoA dehydrogenase type-2	Q99714 [185-192]	0	854.509	266837	359251	429973	276247	271759	428506	324524	331142	293082	270161	530304	389422	1	1	1	1	1	1	1	1	1	1	1	1
[K].DVQTALALAK.[G]		1	Q99714	3-hydroxyacyl-CoA dehydrogenase type-2	Q99714 [70-79]	0	1029.59	226162	204528	217943	200215	132970	232990	196204	161899	173753	162969	161116	252347	1	1	1	1	1	1	1	1	1	1	1	1
[K].MGAVFMDAPVSGGVGAAR.[S]		1	P31937	3-hydroxyisobutyrate dehydrogenase, mitochondrial	P31937 [150-167]	0	1692.82	415514	243391	314140	428591	170783	371526	281581	251839	293878	343577	303931	240434	1	1	1	1	1	1	1	1	1	1	1	1
[K].TPVGFIGLGNMGNPMAK.[N]		1	P31937	3-hydroxyisobutyrate dehydrogenase, mitochondrial	P31937 [40-56]	0	1703.86	0	0	0	0	0	0	0	145916	0	224358	161305	0								1		1	1
[K].EFQDAGEQVVSSPADVAEK.[A]		1	P31937	3-hydroxyisobutyrate dehydrogenase, mitochondrial	P31937 [77-95]	0	2005.93	321148	211629	210152	309370	123581	290019	234040	158427	246024	304727	180241	235246	1	1	1	1	1	1	1	1	1	1	1	1
[K].DLGLAQDSATSTK.[S]		1	P31937	3-hydroxyisobutyrate dehydrogenase, mitochondrial	P31937 [285-297]	0	1306.65	359381	350537	121741	419329	267128	347354	373152	285850	326654	363010	333264	0	1	1	1	1	1	1	1	1	1	1	1
[K].GSLLIDSSTIDPAVSK.[E]		1	P31937	3-hydroxyisobutyrate dehydrogenase, mitochondrial	P31937 [126-141]	0	1602.86	195858	168862	147695	163751	105962	180033	141570	106966	174897	139757	177377	192584	1	1	1	1	1	1	1	1	1	1	1	1
[K].DFSSVFQFLR.[E]		1	P31937	3-hydroxyisobutyrate dehydrogenase, mitochondrial	P31937 [322-331]	0	1245.63	38636	13975.4	42578.2	45842.5	66780.7	47536.1	44521.6	73595	31330.8	71409.7	129340	61198.3	1	1	1	1	1	1	1	1	1	1	1	1
[K].LAMLEEDLLALK.[S]		1	Q6NVY1	3-hydroxyisobutyryl-CoA hydrolase, mitochondrial	Q6NVY1 [222-233]	0	1358.76	63691.7	60032.1	64977.4	64241.9	52391.9	65514.5	57690.4	55761.6	77186.2	64299.9	76174.8	66943.4	1	1	1	1	1	1	1	1	1	1	1	1
[K].LEDSLWVSLTDQHVQLPMAMTAENLAVK.[H]		1	P42765	3-ketoacyl-CoA thiolase, mitochondrial	P42765 [144-171]	0	3139.58	126966	0	85456.3	151051	98516.1	92869.1	0	53028.6	0	170063	107052	85160.3	1		1	1	1	1		1		1	1	1
[K].VSPETVDSVIMGNVLQSSSDAIYLAR.[H]		1	P42765	3-ketoacyl-CoA thiolase, mitochondrial	P42765 [46-71]	0	2751.39	105146	46803.9	97886.9	98405.1	184045	106465	136536	161362	86385.1	216300	276823	149285	1	1	1	1	1	1	1	1	1	1	1	1
[K].QTMQVDEHARPQTTLEQLQK.[L]		1	P42765	3-ketoacyl-CoA thiolase, mitochondrial	P42765 [215-234]	0	2381.19	392026	216234	310383	382103	292429	328831	317621	266336	252075	258875	337834	247844	2	2	2	2	2	2	2	2	2	2	2	2
[K].AANDAGYFNDEMAPIEVK.[T]		1	P42765	3-ketoacyl-CoA thiolase, mitochondrial	P42765 [192-209]	0	1954.89	267969	202896	217408	244978	188644	272404	210142	195561	241016	345113	359154	210779	1	1	1	1	1	1	1	1	1	1	1	1
[K].DMDLVEVNEAFAPQYLAVER.[S]		1	P42765	3-ketoacyl-CoA thiolase, mitochondrial	P42765 [313-332]	0	2309.11	230838	0	154486	198874	161433	186750	193245	143310	158577	231471	285718	136374	2		2	2	2	2	2	2	2	2	2	2
[K].DFTATDLSEFAAK.[A]		1	P42765	3-ketoacyl-CoA thiolase, mitochondrial	P42765 [26-38]	0	1415.67	263841	216375	201183	228801	229753	228095	194956	202601	210754	233703	324902	278938	1	1	1	1	1	1	1	1	1	1	1	1
[R].TPFGAYGGLLK.[D]		1	P42765	3-ketoacyl-CoA thiolase, mitochondrial	P42765 [15-25]	0	1123.61	155821	144950	108695	131410	108883	156962	126050	104941	106252	135839	183504	98959.2	1	1	1	1	1	1	1	1	1	1	1	1
[R].ITAHLVHELR.[R]		1	P42765	3-ketoacyl-CoA thiolase, mitochondrial	P42765 [361-370]	0	1188.68	11910	32894.1	47560.3	58134.3	76657.9	81442.6	71048.4	51287.5	80095	83637.5	68687.3	136980	2	1	1	1	1	1	2	1	1	1	2	1
[K].HNFTPLAR.[I]		1	P42765	3-ketoacyl-CoA thiolase, mitochondrial	P42765 [271-278]	0	955.511	57010	58788.1	74945.4	92049.1	43271.5	93910.8	76729.1	38599.1	67393.3	49724.4	59987.1	0	1	1	1	1	1	1	1	1	1	1	1
[K].AEELGLPILGVLR.[S]		1	P09110	3-ketoacyl-CoA thiolase, peroxisomal	P09110 [293-305]	0	1379.83	59147	39305.1	58735.1	64100.4	0	64085.6	51410.3	44719.9	24387.6	58716.5	74337.1	58161.6	1	1	1	1		1	1	1	1	1	1	1
[R].DGIEPGHIPGTVNIPFTDFLSQEGLEK.[S]		1	P25325	3-mercaptopyruvate sulfurtransferase	P25325 [198-224]	0	2910.45	163231	67461.2	159002	166613	106125	187867	148997	115158	130067	87438.1	69400.2	88102	1	1	1	1	1	1	1	1	1	1	1	1
[R].DYLHLPPEIVPATLR.[R]		1	P46783	40S ribosomal protein S10	P46783 [81-95]	0	1733.96	1.17922e+06	1.11178e+06	664557	1.04075e+06	1.06292e+06	598950	697743	661571	754788	840524	198899	435069	2	2	2	2	2	2	2	2	2	2	2	2
[K].AEAGAGSATEFQFR.[G]		1	P46783	40S ribosomal protein S10	P46783 [140-153]	0	1441.67	1.65175e+06	1.55641e+06	964553	1.57602e+06	1.34943e+06	815575	1.32943e+06	1.28678e+06	1.28708e+06	975695	263639	719777	1	1	1	1	1	1	1	1	1	1	1	1
[R].HFYWYLTNEGIQYLR.[D]		1	P46783	40S ribosomal protein S10	P46783 [66-80]	0	2002.98	284622	260827	327088	740470	525572	357354	254001	300309	246543	604157	222180	208291	2	2	3	3	2	2	2	3	2	2	3	2
[K].KAEAGAGSATEFQFR.[G]		1	P46783	40S ribosomal protein S10	P46783 [139-153]	1	1569.77	2.80884e+06	3.08324e+06	1.15188e+06	2.63592e+06	2.54741e+06	946560	3.85133e+06	1.91937e+06	1.52729e+06	2633787	466962	948630	2	2	2	2	2	2	2	2	2	2	2	2
[R].IAIYELLFK.[E]		1	P46783	40S ribosomal protein S10	P46783 [9-17]	0	1109.66	3.97716e+06	3.16814e+06	2.53713e+06	4.07647e+06	4.23559e+06	2.34414e+06	2.98486e+06	2.67518e+06	1.67162e+06	3.52379e+06	907141	1.57762e+06	1	1	1	1	1	1	1	1	1	1	1	1
[R].RDYLHYIR.[K]		1	P62280	40S ribosomal protein S11	P62280 [90-97]	1	1135.6	357925	252032	225371	422276	276976	252597	243359	186327	264207	274230	215330	84164.6	2	1	1	1	1	1	1	1	1	2	1	1
[K].EAIEGTYIDKK.[C]		1	P62280	40S ribosomal protein S11	P62280 [49-59]	1	1266.66	1.63815e+06	1.47375e+06	1.77373e+06	2.12029e+06	978013	1.38116e+06	1.2383e+06	818434	1.75273e+06	1.67987e+06	883752	1.32003e+06	2	2	2	2	2	2	2	2	2	2	2	2
[K].EAIEGTYIDK.[K]		1	P62280	40S ribosomal protein S11	P62280 [49-58]	0	1138.56	1.73678e+06	1.26469e+06	1.08245e+06	1.84004e+06	781452	1.02777e+06	1.27041e+06	899789	986752	1.10881e+06	637105	781828	1	1	1	1	1	1	1	1	1	1	1	1
[R].ILSGVVTK.[M]		1	P62280	40S ribosomal protein S11	P62280 [72-79]	0	816.519	3.13718e+06	3.26906e+06	3.00583e+06	3.93171e+06	2.26182e+06	2.52788e+06	2.99283e+06	1.95741e+06	2.85407e+06	2.84684e+06	1.93035e+06	2.2056e+06	1	1	1	1	1	1	1	1	1	1	1	1
[K].QPTIFQNK.[K]		1	P62280	40S ribosomal protein S11	P62280 [13-20]	0	975.526	1.56822e+06	1.6478e+06	1.06874e+06	1.49644e+06	883493	1.05197e+06	1.23339e+06	932111	1.10091e+06	1.2008e+06	842297	774541	1	1	1	1	1	1	1	1	1	1	1	1
[K].NIGLGFK.[T]		1	P62280	40S ribosomal protein S11	P62280 [39-45]	0	748.435	2.11166e+06	1.62737e+06	1.9653e+06	2.30973e+06	1.29977e+06	1.50352e+06	1.52712e+06	1.31586e+06	1.54314e+06	1.76154e+06	978236	1.07369e+06	1	1	1	1	1	1	1	1	1	1	1	1
[R].VLLGETGK.[E]		1	P62280	40S ribosomal protein S11	P62280 [23-30]	0	816.483	268146	3.38074e+06	54566	3.03503e+06	229004	1.11963e+06	2.22509e+06	1.804e+06	1.46856e+06	0	0	1.72773e+06	1	1	1	1	1	1	1	1	1			1
[K].TALIHDGLAR.[G]		1	P25398	40S ribosomal protein S12	P25398 [24-33]	0	1066.6	2.71707e+06	3.50073e+06	3.16346e+06	3.61406e+06	3.33345e+06	3.66602e+06	2.72054e+06	2.53658e+06	2.75081e+06	3.08569e+06	2.68402e+06	2.11637e+06	1	1	1	1	1	1	1	1	1	1	1	1
[K].DVIEEYFK.[C]		1	P25398	40S ribosomal protein S12	P25398 [122-129]	0	1042.51	2.13284e+06	2.2222e+06	2.09234e+06	1.83971e+06	1.91482e+06	2.20936e+06	1.62911e+06	1.7607e+06	2.10507e+06	1.61699e+06	1.81789e+06	1.68159e+06	1	1	1	1	1	1	1	1	1	1	1	1
[K].KGLTPSQIGVILR.[D]		1	P62277	40S ribosomal protein S13	P62277 [43-55]	1	1381.85	2.50196e+06	2.54356e+06	1.76077e+06	2.22001e+06	2.06753e+06	1.61122e+06	2.10576e+06	1.52923e+06	1.54361e+06	2.01195e+06	432277	1.09467e+06	2	2	2	2	2	2	2	2	2	2	2	2
[K].SKGLAPDLPEDLYHLIK.[K]		1	P62277	40S ribosomal protein S13	P62277 [77-93]	1	1909.04	56888.4	0	0	32245.8	38647.9	23199.6	50966.5	0	0	105727	0	0	1			1	1	1	1			1
[K].GLAPDLPEDLYHLIK.[K]		1	P62277	40S ribosomal protein S13	P62277 [79-93]	0	1693.92	2.86746e+06	1.81509e+06	1.96633e+06	2.40911e+06	2.51888e+06	1.61578e+06	2.44118e+06	1.72255e+06	2.42127e+06	2.90952e+06	648135	1.22839e+06	2	2	2	2	2	2	2	2	2	2	2	2
[K].GLTPSQIGVILR.[D]		1	P62277	40S ribosomal protein S13	P62277 [44-55]	0	1253.76	1.77061e+06	1.41761e+06	1.20974e+06	1.59073e+06	932026	890712	1.12231e+06	742268	1.19563e+06	1.12588e+06	263397	454366	1	1	1	1	1	1	1	1	1	1	1	1
[R].LILIESR.[I]		1	P62277	40S ribosomal protein S13	P62277 [115-121]	0	843.53	3.71446e+06	3.07333e+06	2.66405e+06	3.92186e+06	3.13711e+06	2.03261e+06	2.74161e+06	1.80774e+06	2.442e+06	2.94163e+06	688118	1.25111e+06	1	1	1	1	1	1	1	1	1	1	1	1
[K].GLSQSALPYR.[R]		1	P62277	40S ribosomal protein S13	P62277 [10-19]	0	1091.58	4.45967e+06	3.80881e+06	2.59032e+06	3.67739e+06	2.5979e+06	2.06589e+06	3.59838e+06	1.99676e+06	3.02001e+06	3.90524e+06	724411	1.43391e+06	1	1	1	1	1	1	1	1	1	1	1	1
[R].IEDVTPIPSDSTR.[R]		1	P62263	40S ribosomal protein S14	P62263 [129-141]	0	1429.72	6.16646e+06	5.53005e+06	4.799e+06	5.92282e+06	4.75832e+06	3.75838e+06	4.75913e+06	3.63594e+06	4.30545e+06	5.42279e+06	2.18321e+06	2.87318e+06	1	1	1	1	1	1	1	1	1	1	1	1
[K].VKADRDESSPYAAMLAAQDVAQR.[C]		1	P62263	40S ribosomal protein S14	P62263 [62-84]	2	2492.22	1.00264e+06	585936	789891	878593	740288	659180	1.14704e+06	500888	604996	1.22057e+06	274488	469132	2	2	2	2	2	2	2	2	2	2	2	2
[K].ADRDESSPYAAMLAAQDVAQR.[C]	1xOxidation [M12]	1	P62263	40S ribosomal protein S14	P62263 [64-84]	1	2281.05	175234	248145	229760	0	228985	172029	107252	183832	122318	116604	196102	182442	1	1	1		1	1	1	1	1	1	1	1
[K].ADRDESSPYAAMLAAQDVAQR.[C]		1	P62263	40S ribosomal protein S14	P62263 [64-84]	1	2265.06	2.87034e+06	2.54671e+06	2.33058e+06	2.73987e+06	2.2191e+06	1.90323e+06	2.04268e+06	1.71386e+06	2.45957e+06	2.77899e+06	1.15871e+06	1.17679e+06	2	3	2	2	2	3	2	2	2	2	2	2
[R].DESSPYAAMLAAQDVAQR.[C]		1	P62263	40S ribosomal protein S14	P62263 [67-84]	0	1922.89	219229	185094	183530	172537	148071	154357	169441	154089	212659	168666	0	139053	1	1	1	1	1	1	1	1	1	1		1
[K].TPGPGAQSALR.[A]		1	P62263	40S ribosomal protein S14	P62263 [107-117]	0	1054.56	4.98724e+06	3.64542e+06	4.66862e+06	5.69891e+06	4.14891e+06	3.14361e+06	3.87146e+06	0	1.12165e+06	3.67937e+06	1.57142e+06	1.45145e+06	1	1	1	1	1	1	1		1	1	1	1
[K].ELGITALHIK.[L]		1	P62263	40S ribosomal protein S14	P62263 [87-96]	0	1094.66	2.09407e+06	1.66816e+06	1.77269e+06	2.77043e+06	1.00876e+06	1.30601e+06	1.50495e+06	951029	1.30492e+06	2.28696e+06	511196	827325	2	2	2	2	2	2	2	2	2	2	2	2
[K].TFNQVEIKPEMIGHYLGEFSITYKPVK.[H]		1	P62841	40S ribosomal protein S15	P62841 [101-127]	0	3168.64	2.3017e+06	1.31183e+06	1.15891e+06	1.97333e+06	2.24018e+06	911901	1.66055e+06	1.15466e+06	1.33382e+06	2.36542e+06	120953	838638	3	3	3	3	3	3	3	3	3	3	1	3
[R].DMIILPEMVGSMVGVYNGK.[T]		1	P62841	40S ribosomal protein S15	P62841 [82-100]	0	2053.02	480416	269045	236532	294516	213479	218966	440143	233629	214557	464927	0	139733	2	2	2	2	2	2	2	2	2	2		2
[R].DMIILPEMVGSMVGVYNGK.[T]	1xOxidation [M8]	1	P62841	40S ribosomal protein S15	P62841 [82-100]	0	2069.01	13547.4	0	0	39544.8	0	0	16914.9	0	0	0	0	0	1			1			1
[R].GVDLDQLLDMSYEQLMQLYSAR.[Q]		1	P62841	40S ribosomal protein S15	P62841 [19-40]	0	2588.24	446022	782516	840663	382709	1.59458e+06	527676	0	1.06235e+06	371508	1.46051e+06	2.06619e+06	0	1	1	1	1	1	1		1	1	1	1
[R].MNVLADALK.[S]		1	P62244	40S ribosomal protein S15a	P62244 [4-12]	0	974.534	3.25081e+06	2.51752e+06	2.95221e+06	3.04754e+06	2.0278e+06	2.70292e+06	2.15715e+06	2.0304e+06	2.58148e+06	2.40819e+06	1.83039e+06	1.6142e+06	1	1	1	1	1	1	1	1	1	1	1	1
[R].QFGFIVLTTSAGIMDHEEAR.[R]		1	P62244	40S ribosomal protein S15a	P62244 [98-117]	0	2222.09	1.02028e+06	326611	491022	896510	473357	443787	707782	332380	424154	705041	375414	365057	2	1	1	2	1	1	2	2	1	2	1	2
[K].HGYIGEFEIIDDHR.[A]		1	P62244	40S ribosomal protein S15a	P62244 [44-57]	0	1700.8	5.0307e+06	5.42107e+06	4.91563e+06	5.47303e+06	3.36868e+06	4.81074e+06	4.37775e+06	3.40508e+06	4.6353e+06	3.87373e+06	4.34861e+06	3.0419e+06	2	2	2	2	2	2	2	2	2	2	2	2
[R].QFGFIVLTTSAGIMDHEEAR.[R]	1xOxidation [M14]	1	P62244	40S ribosomal protein S15a	P62244 [98-117]	0	2238.09	135695	311251	134238	88775.3	219087	221673	109689	250568	176361	99593	209610	154645	1	1	1	1	1	1	1	1	1	1	1	1
[K].WQNNLLPSR.[Q]		1	P62244	40S ribosomal protein S15a	P62244 [89-97]	0	1127.6	3.13835e+06	2.48735e+06	2.69127e+06	3.22876e+06	2.17096e+06	2.41819e+06	2.41706e+06	1.85206e+06	2.31856e+06	3.03983e+06	1.60132e+06	1.75808e+06	1	1	1	1	1	1	1	1	1	1	1	1
[R].MNVLADALK.[S]	1xOxidation [M1]	1	P62244	40S ribosomal protein S15a	P62244 [4-12]	0	990.529	173029	430398	264446	234556	266266	244266	158314	239262	223960	164289	321199	186999	1	1	1	1	1	1	1	1	1	1	1	1
[K].IVVNLTGR.[L]		1	P62244	40S ribosomal protein S15a	P62244 [61-68]	0	871.536	4.80492e+06	3.62655e+06	3.45901e+06	4.64395e+06	2.85963e+06	3.51703e+06	3.13817e+06	2.94599e+06	2.93822e+06	3.77727e+06	2.51908e+06	2.29421e+06	1	1	1	1	1	1	1	1	1	1	1	1
[R].FLTVMMK.[H]		1	P62244	40S ribosomal protein S15a	P62244 [37-43]	0	869.462	636685	434710	413836	624628	443121	421821	515076	332714	412070	731463	296573	296926	1	1	1	1	1	1	1	1	1	1	1	1
[R].FDVQLK.[D]		1	P62244	40S ribosomal protein S15a	P62244 [79-84]	0	749.419	3.39408e+06	2.49396e+06	2.57555e+06	3.3091e+06	2.09258e+06	2.11485e+06	2.18585e+06	2.04763e+06	2.09256e+06	3.08505e+06	1.54923e+06	1.47703e+06	1	1	1	1	1	1	1	1	1	1	1	1
[R].VKGGGHVAQIYAIR.[Q]		1	P62249	40S ribosomal protein S16	P62249 [72-85]	1	1468.84	32569.2	49198.2	32958	60203.7	28865.1	36270.4	78389.6	28955	0	356250	34327.5	38639.5	1	1	1	1	1	1	1	1		1	1	1
[K].VNGRPLEMIEPR.[T]		1	P62249	40S ribosomal protein S16	P62249 [34-45]	0	1410.75	939439	398463	407019	736480	423343	395976	488744	300170	270217	899999	237073	241808	2	2	2	2	2	2	2	2	2	2	2	1
[K].EIKDILIQYDR.[T]		1	P62249	40S ribosomal protein S16	P62249 [107-117]	1	1405.77	1.6134e+06	805393	1.25641e+06	1.40512e+06	1.1347e+06	1.04037e+06	1.15484e+06	559039	688188	1.48878e+06	714975	575596	2	2	2	2	2	2	2	2	2	2	2	2
[K].GPLQSVQVFGR.[K]		1	P62249	40S ribosomal protein S16	P62249 [5-15]	0	1187.65	3.0052e+06	2.89322e+06	1.91853e+06	3.13011e+06	2.31104e+06	1.1965e+06	2.31467e+06	1.50589e+06	1.19755e+06	2.70793e+06	1.51511e+06	846850	1	1	1	1	1	1	1	1	1	1	1	1
[R].TLLVADPR.[R]		1	P62249	40S ribosomal protein S16	P62249 [118-125]	0	884.52	3.78077e+06	3.039e+06	2.85692e+06	3.23551e+06	2.01033e+06	2.18781e+06	2.17146e+06	1.55188e+06	1.70528e+06	2.95484e+06	1.37215e+06	1.35238e+06	1	1	1	1	1	1	1	1	1	1	1	1
[K].GGGHVAQIYAIR.[Q]		1	P62249	40S ribosomal protein S16	P62249 [74-85]	0	1241.67	401919	0	39938.4	430469	555504	76757	1.54662e+06	650150	151298	3.37781e+06	1.12287e+06	282208	2		1	2	2	1	2	2	2	2	2	2
[K].DILIQYDR.[T]		1	P62249	40S ribosomal protein S16	P62249 [110-117]	0	1035.55	1.25089e+06	1.2358e+06	1.07847e+06	1.11668e+06	784495	759033	913103	535819	732205	840250	546574	523703	1	1	1	1	1	1	1	1	1	1	1	1
[K].ALVAYYQK.[Y]		1	P62249	40S ribosomal protein S16	P62249 [91-98]	0	955.525	2.71692e+06	2.18857e+06	1.94642e+06	2.71067e+06	2.01968e+06	1.6569e+06	2.20614e+06	1.25237e+06	1.63569e+06	2.10171e+06	1.02104e+06	917126	1	1	1	1	1	1	1	1	1	1	1	1
[K].LLEPVLLLGK.[E]		1	P62249	40S ribosomal protein S16	P62249 [51-60]	0	1094.72	5.56962e+06	4.16156e+06	4.27888e+06	4.97215e+06	4.23332e+06	3.26942e+06	4.19355e+06	2.4289e+06	3.15314e+06	4039057	2.33779e+06	2.07636e+06	1	1	1	1	1	1	1	1	1	1	1	1
[R].FAGVDIR.[V]		1	P62249	40S ribosomal protein S16	P62249 [63-69]	0	777.425	3.18312e+06	2.01945e+06	2.12456e+06	3.05641e+06	1.78853e+06	1.39872e+06	1.85166e+06	1.32458e+06	1.15528e+06	2.50965e+06	941734	873710	1	1	1	1	1	1	1	1	1	1	1	1
[K].IAGYVTHLMK.[R]		1	P08708	40S ribosomal protein S17	P08708 [50-59]	0	1132.62	3.88928e+06	2.88465e+06	2.29338e+06	3.68764e+06	2.51999e+06	2.91622e+06	3.65908e+06	3.04061e+06	2.6316e+06	2.70401e+06	1.42377e+06	1.72349e+06	2	2	2	2	2	2	2	2	2	2	2	2
[K].LLDFGSLSNLQVTQPTVGMNFK.[T]		1	P08708	40S ribosomal protein S17	P08708 [108-129]	0	2409.25	4.02608e+06	2.58976e+06	2.03483e+06	3.70912e+06	3.06843e+06	1.97907e+06	3.39244e+06	2.66248e+06	2.67698e+06	3.03147e+06	1.19978e+06	1.64257e+06	2	2	2	2	2	2	2	2	2	2	2	2
[K].LLDFGSLSNLQVTQPTVGMNFK.[T]	1xOxidation [M19]	1	P08708	40S ribosomal protein S17	P08708 [108-129]	0	2425.24	464389	794605	577173	337089	746220	598812	310804	686161	488598	350373	519103	385851	2	2	2	2	2	2	2	2	2	2	2	2
[R].RDNYVPEVSALDQEIIEVDPDTK.[E]		1	P08708	40S ribosomal protein S17	P08708 [81-103]	1	2645.29	851225	762807	637273	630997	511341	605143	780280	559602	887379	519886	187112	379587	2	2	2	2	2	2	2	2	2	2	1	1
[R].DNYVPEVSALDQEIIEVDPDTK.[E]		1	P08708	40S ribosomal protein S17	P08708 [82-103]	0	2489.19	2.26059e+06	2.36537e+06	1.73053e+06	2.05951e+06	2.37975e+06	1.86771e+06	2.31255e+06	2.10095e+06	2.25828e+06	1.87319e+06	409514	1.35068e+06	2	2	2	2	2	2	2	2	2	2	1	2
[R].AGELTEDEVER.[V]		1	P62269	40S ribosomal protein S18	P62269 [56-66]	0	1247.58	5.21358e+06	5.62203e+06	3.33237e+06	5.86728e+06	5.04307e+06	2.64213e+06	4.65928e+06	3.10322e+06	4.21484e+06	4.87208e+06	559267	2.19625e+06	1	1	1	1	1	1	1	1	1	1	1	1
[R].VLNTNIDGR.[R]		1	P62269	40S ribosomal protein S18	P62269 [15-23]	0	1001.54	4.36224e+06	4.66707e+06	2.71017e+06	5.25535e+06	3.71705e+06	1.78611e+06	4.48226e+06	2.50496e+06	2.66558e+06	4168244	355203	1.70775e+06	1	1	1	1	1	1	1	1	1	1	1	1
[K].IAFAITAIK.[G]		1	P62269	40S ribosomal protein S18	P62269 [26-34]	0	947.592	2.69298e+06	2.43115e+06	1.38027e+06	2.57908e+06	1.96719e+06	1.01744e+06	2.00798e+06	1.32537e+06	1.36558e+06	1.90538e+06	213463	566134	1	1	1	1	1	1	1	1	1	1	1	1
[R].VITIMQNPR.[Q]		1	P62269	40S ribosomal protein S18	P62269 [67-75]	0	1071.6	6.81822e+06	4.44078e+06	2.94132e+06	6.09228e+06	4.47885e+06	2.42427e+06	4.50494e+06	3.125e+06	3.20622e+06	4.53854e+06	552491	1.82615e+06	1	1	1	1	1	1	1	1	1	1	1	1
[K].YSQVLANGLDNK.[L]		1	P62269	40S ribosomal protein S18	P62269 [95-106]	0	1321.67	2.05958e+06	1.70988e+06	756001	1.64057e+06	986571	665629	1.59849e+06	634862	990915	1.55059e+06	109907	402066	1	1	1	1	1	1	1	1	1	1	1	1
[R].VITIMQNPR.[Q]	1xOxidation [M5]	1	P62269	40S ribosomal protein S18	P62269 [67-75]	0	1087.59	300716	548616	205768	456851	273137	106927	139130	136498	147309	378001	0	76448	2	2	2	2	1	1	1	1	2	2		1
[K].IPDWFLNR.[Q]		1	P62269	40S ribosomal protein S18	P62269 [79-86]	0	1060.56	3.6691e+06	3.0195e+06	1.82655e+06	3.76263e+06	3.07516e+06	786553	2.69476e+06	2.20748e+06	1.52246e+06	2752549	351479	900749	1	1	1	1	1	1	1	1	1	1	1	1
[R].HFWGLR.[V]		1	P62269	40S ribosomal protein S18	P62269 [125-130]	0	815.431	1.55534e+06	808410	524506	1.51207e+06	950885	528504	1.39685e+06	599386	797077	1.45361e+06	98513.2	378799	1	1	1	1	1	1	1	1	1	1	1	1
[K].LKVPEWVDTVK.[L]		1	P39019	40S ribosomal protein S19	P39019 [28-38]	1	1313.75	1.8991e+06	2.09247e+06	1.23123e+06	1.88317e+06	2.28121e+06	1.63739e+06	1.86187e+06	1.73426e+06	1.47819e+06	1.59153e+06	603891	1.11265e+06	1	1	1	1	1	1	1	1	1	1	1	1
[R].RVLQALEGLK.[M]		1	P39019	40S ribosomal protein S19	P39019 [102-111]	1	1126.69	3.27388e+06	2.017e+06	1.67208e+06	3.52207e+06	2.67899e+06	1.58132e+06	2.93461e+06	2.34727e+06	1.75604e+06	3.06656e+06	675136	1.31319e+06	2	2	2	2	2	2	2	2	2	2	2	2
[K].HKELAPYDENWFYTR.[A]		1	P39019	40S ribosomal protein S19	P39019 [42-56]	1	1968.92	1.20599e+06	859803	594065	1.03799e+06	876540	744638	936588	943480	792236	1.14706e+06	302890	606172	3	3	3	3	2	3	3	3	3	3	2	3
[K].DVNQQEFVR.[A]		1	P39019	40S ribosomal protein S19	P39019 [8-16]	0	1134.55	5.83476e+06	7.06078e+06	3.38553e+06	4.92665e+06	4.96444e+06	3.82451e+06	6.71528e+06	5.07597e+06	4.64628e+06	4.60943e+06	1.39848e+06	3.37144e+06	1	1	1	1	1	1	1	1	1	1	1	1
[R].VLQALEGLK.[M]		1	P39019	40S ribosomal protein S19	P39019 [103-111]	0	970.593	2.60967e+06	2.82499e+06	1.78793e+06	2.54212e+06	2.30304e+06	1.89207e+06	2.31278e+06	2.39885e+06	1.92166e+06	1.83397e+06	659202	1.7137e+06	1	1	1	1	1	1	1	1	1	1	1	1
[K].ELAPYDENWFYTR.[A]		1	P39019	40S ribosomal protein S19	P39019 [44-56]	0	1703.77	1.51618e+06	1.76815e+06	1.04182e+06	1.40284e+06	1.50674e+06	1.14457e+06	1.35242e+06	1.26017e+06	1.59042e+06	1103719	0	1.06794e+06	1	1	1	1	1	1	1	1	1	1		1
[R].ALAAFLK.[K]		1	P39019	40S ribosomal protein S19	P39019 [17-23]	0	733.461	1.89275e+06	2.16806e+06	1.32979e+06	2.09614e+06	1.84153e+06	1.37691e+06	1.85932e+06	1.43031e+06	1.63182e+06	1.69019e+06	654091	1.00821e+06	1	1	1	1	1	1	1	1	1	1	1	1
[K].VPEWVDTVK.[L]		1	P39019	40S ribosomal protein S19	P39019 [30-38]	0	1072.57	1.18748e+06	1.67445e+06	727769	1.20428e+06	1.101e+06	802181	917564	1.03565e+06	849367	823889	337144	635263	1	1	1	1	1	1	1	1	1	1	1	1
[R].NGVMPSHFSR.[G]		1	P39019	40S ribosomal protein S19	P39019 [85-94]	0	1131.54	69145.8	80228.6	66226	199248	114325	106091	129716	54835.6	173568	186577	20042.6	98712.3	1	1	1	1	1	1	1	1	1	1	1	1
[K].SLEEIYLFSLPIK.[E]		1	P15880	40S ribosomal protein S2	P15880 [77-89]	0	1551.87	1.67849e+06	376868	938753	1.3167e+06	1.26264e+06	1.11427e+06	1.3206e+06	1.36834e+06	1.23035e+06	1.97146e+06	1.27665e+06	1.27453e+06	1	1	1	1	1	1	1	1	1	1	1	1
[K].SPYQEFTDHLVK.[T]		1	P15880	40S ribosomal protein S2	P15880 [264-275]	0	1463.72	0	0	0	0	0	0	0	0	0	0	0	0
[K].ESEIIDFFLGASLK.[D]		1	P15880	40S ribosomal protein S2	P15880 [90-103]	0	1568.82	293837	17395	288849	135032	111486	267081	91568.5	202279	119153	181687	146418	183590	2	1	2	2	2	2	2	2	2	2	2	2
[K].ESEIIDFFLGASLKDEVLK.[I]		1	P15880	40S ribosomal protein S2	P15880 [90-108]	1	2153.14	1.05422e+06	600648	846840	981765	719375	757538	324297	651616	310475	831243	574259	545141	2	2	2	2	2	2	2	2	2	2	2	2
[K].AEDKEWMPVTK.[L]	1xOxidation [M7]	1	P15880	40S ribosomal protein S2	P15880 [55-65]	1	1349.64	46873.1	106431	168608	111699	99691.5	159954	51645.7	47514.7	140834	99636.6	50669.6	153694	1	1	1	1	1	1	1	1	1	1	1	1
[K].AFVAIGDYNGHVGLGVK.[C]		1	P15880	40S ribosomal protein S2	P15880 [126-142]	0	1716.91	1.19285e+06	821148	988939	925056	586737	1.02727e+06	721070	735370	831291	871765	684839	572189	2	2	2	2	1	2	2	2	2	2	2	2
[K].AEDKEWMPVTK.[L]		1	P15880	40S ribosomal protein S2	P15880 [55-65]	1	1333.65	3.35193e+06	1.84068e+06	1.89861e+06	3.21854e+06	1.15808e+06	2.12097e+06	1.60143e+06	1.20127e+06	2.31069e+06	2.84448e+06	929591	1.66767e+06	2	2	2	2	2	2	2	2	2	2	2	2
[K].TYSYLTPDLWK.[E]		1	P15880	40S ribosomal protein S2	P15880 [247-257]	0	1386.69	1.93617e+06	1.90987e+06	2.02636e+06	1.69503e+06	1.70505e+06	1.7874e+06	1.42045e+06	1.51062e+06	1.79865e+06	1.93919e+06	1.26406e+06	1.37551e+06	1	1	1	1	1	1	1	1	1	1	1	1
[K].ATFDAISK.[T]		1	P15880	40S ribosomal protein S2	P15880 [239-246]	0	852.446	3.58314e+06	3.59021e+06	2.67217e+06	3.79375e+06	2.25333e+06	2.6179e+06	3.21365e+06	2.1629e+06	2.66112e+06	3306383	1.96693e+06	2.06475e+06	1	1	1	1	1	1	1	1	1	1	1	1
[R].GTGIVSAPVPK.[K]		1	P15880	40S ribosomal protein S2	P15880 [201-211]	0	1025.6	5.51708e+06	4.73632e+06	3.4415e+06	6.2357e+06	3.45791e+06	3.56277e+06	3.80743e+06	3.60295e+06	3.39075e+06	3549202	2.38889e+06	3.31605e+06	1	1	1	1	1	1	1	1	1	1	1	1
[K].LSIVPVR.[R]		1	P15880	40S ribosomal protein S2	P15880 [160-166]	0	783.509	3.0302e+06	2.99302e+06	3.24854e+06	3.04927e+06	2.23963e+06	2.42808e+06	2.02037e+06	2.18397e+06	2.30075e+06	2.81241e+06	2.07728e+06	1.93383e+06	1	1	1	1	1	1	1	1	1	1	1	1
[K].TPVEPEVAIHR.[I]		1	P60866	40S ribosomal protein S20	P60866 [9-19]	0	1247.67	6.30511e+06	9.44979e+06	5.27931e+06	6.69621e+06	5.09082e+06	5.45414e+06	6.95219e+06	4.53516e+06	5.24287e+06	5.83094e+06	4.24284e+06	3.35097e+06	2	2	2	2	2	2	2	2	2	2	2	2
[K].DTGKTPVEPEVAIHR.[I]		1	P60866	40S ribosomal protein S20	P60866 [5-19]	1	1648.87	554845	359480	273480	615369	461281	222523	2.29618e+06	279697	246076	860813	793475	816138	2	2	1	2	1	2	3	1	2	2	2	2
[R].LIDLHSPSEIVK.[Q]		1	P60866	40S ribosomal protein S20	P60866 [88-99]	0	1350.76	4.94071e+06	4.85067e+06	5.4907e+06	5.24646e+06	4.35285e+06	5.30041e+06	3.60322e+06	4.03799e+06	4.28034e+06	4617610	3.68305e+06	4.0337e+06	1	1	1	1	1	1	1	1	1	1	1	1
[R].MGESDDSILR.[L]		1	P63220	40S ribosomal protein S21	P63220 [62-71]	0	1122.51	3.51088e+06	3.64514e+06	3.16515e+06	2.99929e+06	3.31833e+06	3.54523e+06	2.61393e+06	4.09388e+06	4.03505e+06	2.05243e+06	2.73667e+06	3.57216e+06	1	1	1	1	1	1	1	1	1	1	1	1
[-].MQNDAGEFVDLYVPR.[K]	1xAcetyl [N-Term]	1	P63220	40S ribosomal protein S21	P63220 [1-15]	0	1795.83	1.41846e+06	858511	1.31349e+06	1.23483e+06	1.68057e+06	1.43852e+06	1.06287e+06	1.51742e+06	1.33346e+06	1.24352e+06	1.24465e+06	1.34697e+06	2	2	2	2	2	2	2	1	2	2	2	2
[K].DHASIQMNVAEVDK.[V]		1	P63220	40S ribosomal protein S21	P63220 [28-41]	0	1556.74	3.59326e+06	3.46793e+06	4.27858e+06	3.22264e+06	3.45023e+06	3.86252e+06	2.04019e+06	4.91889e+06	3.10673e+06	2.25667e+06	3.23073e+06	4.7016e+06	2	2	2	2	2	2	2	2	2	2	2	2
[K].DHASIQMNVAEVDK.[V]	1xOxidation [M7]	1	P63220	40S ribosomal protein S21	P63220 [28-41]	0	1572.73	131239	539958	283810	279384	399954	237109	133667	213799	191495	130263	271362	184801	2	2	2	2	2	2	2	2	2	2	2	2
[K].DHASIQMNVAEVDKVTGR.[F]		1	P63220	40S ribosomal protein S21	P63220 [28-45]	1	1969.98	884933	536453	530599	743709	1.33036e+06	583120	1.07929e+06	1.0411e+06	594752	917568	760778	661426	2	1	1	2	2	2	2	2	1	2	1	2
[R].MGESDDSILR.[L]	1xOxidation [M1]	1	P63220	40S ribosomal protein S21	P63220 [62-71]	0	1138.5	249314	840620	417461	210912	492925	386097	246402	526496	366567	174893	668539	489705	1	1	1	1	1	1	1	1	1	1	1	1
[K].VANVSLLALYK.[G]		1	P62266	40S ribosomal protein S23	P62266 [125-135]	0	1190.71	2.22479e+06	1.15612e+06	1.99859e+06	1.81669e+06	1.63791e+06	1.54656e+06	1.66716e+06	1.39956e+06	1.42599e+06	2.0292e+06	1.23197e+06	1.37322e+06	1	1	1	1	1	1	1	1	1	1	1	1
[K].GHAVGDIPGVR.[F]		1	P62266	40S ribosomal protein S23	P62266 [109-119]	0	1077.58	388553	465063	345567	655806	189921	390985	641958	193144	441057	734844	199481	216634	1	1	1	1	1	1	1	1	1	1	1	1
[K].TTPDVIFVFGFR.[T]		1	P62847	40S ribosomal protein S24	P62847 [50-61]	0	1398.74	1.14476e+06	289025	536094	998405	930137	614560	1.13493e+06	936071	800728	1.6131e+06	1.10321e+06	784101	1	1	1	1	1	1	1	1	1	1	1	1
[K].TTGFGMIYDSLDYAK.[K]		1	P62847	40S ribosomal protein S24	P62847 [69-83]	0	1681.78	2.70279e+06	2.24636e+06	2.37175e+06	2.62773e+06	1.69467e+06	2.11394e+06	2.05381e+06	1.89146e+06	2.34089e+06	2.73853e+06	1.6155e+06	1.70083e+06	1	1	1	1	1	1	1	1	1	1	1	1
[K].QMVIDVLHPGK.[A]		1	P62847	40S ribosomal protein S24	P62847 [22-32]	0	1236.68	1.85415e+06	1.13619e+06	1.40144e+06	1.84878e+06	825884	1.43898e+06	1.11201e+06	907958	1.10632e+06	1.7046e+06	975711	882480	2	2	2	2	2	2	2	2	2	2	2	2
[-].MNDTVTIR.[T]	1xAcetyl [N-Term]	1	P62847	40S ribosomal protein S24	P62847 [1-8]	0	991.488	500772	376568	399117	504147	367502	384477	491715	308871	431489	421016	260261	334932	1	1	1	1	1	1	1	1	1	1	1	1
[R].AALQELLSK.[G]		1	P62851	40S ribosomal protein S25	P62851 [86-94]	0	972.572	4.98416e+06	5.75847e+06	4.61962e+06	4.34603e+06	5.07947e+06	4.81324e+06	6.79963e+06	6.51786e+06	4.30866e+06	4.48841e+06	2.68315e+06	4.77734e+06	1	1	1	1	1	1	1	1	1	1	1	1
[R].DKLNNLVLFDK.[A]		1	P62851	40S ribosomal protein S25	P62851 [42-52]	1	1318.74	315810	465122	294865	351763	494836	300979	399742	504547	327589	270298	239876	255080	1	1	1	1	1	1	1	1	1	1	1	1
[K].LITPAVVSER.[L]		1	P62851	40S ribosomal protein S25	P62851 [67-76]	0	1084.64	6.05619e+06	6.24027e+06	5.17265e+06	5.88825e+06	6.9455e+06	5.66693e+06	6.83416e+06	6.50398e+06	5.90413e+06	6.96266e+06	3.11567e+06	4.70147e+06	1	1	1	1	1	1	1	1	1	1	1	1
[K].LNNLVLFDK.[A]		1	P62851	40S ribosomal protein S25	P62851 [44-52]	0	1075.61	1.60864e+06	2.28727e+06	1.27398e+06	1.6442e+06	2.09662e+06	1.55199e+06	1.72882e+06	2.27488e+06	1.99196e+06	1.54257e+06	789036	1.38393e+06	1	1	1	1	1	1	1	1	1	1	1	1
[R].FRPAGAAPRPPPKPM.[-]		1	P62854	40S ribosomal protein S26	P62854 [101-115]	0	1589.87	1.73352e+06	548295	1.27751e+06	2.12964e+06	588231	1.10676e+06	1.56823e+06	456540	1.98042e+06	3.11971e+06	640914	1.23169e+06	3	3	3	3	2	3	3	2	3	3	2	2
[R].DISEASVFDAYVLPK.[L]		1	P62854	40S ribosomal protein S26	P62854 [52-66]	0	1653.84	1.1364e+06	889027	1.16473e+06	1.22179e+06	1.15804e+06	1.17837e+06	948178	693978	1.45751e+06	1.76967e+06	1.25689e+06	1.35224e+06	1	1	1	1	1	1	1	1	1	1	1	1
[R].NIVEAAAVR.[D]		1	P62854	40S ribosomal protein S26	P62854 [43-51]	0	942.537	3.5249e+06	2.4583e+06	2.42442e+06	2.75865e+06	1.64671e+06	2.42257e+06	3.5591e+06	1.42238e+06	2.92057e+06	4.1133e+06	2.35804e+06	2.62678e+06	1	1	1	1	1	1	1	1	1	1	1	1
[K].DLLHPSPEEEK.[R]		1	P42677	40S ribosomal protein S27	P42677 [6-16]	0	1293.63	3.04753e+06	2.8726e+06	2.55825e+06	3.35392e+06	2.19749e+06	2.78338e+06	3.25315e+06	2.20887e+06	2.58105e+06	3.22637e+06	1.7372e+06	2.30154e+06	2	2	2	2	2	2	2	2	2	2	2	2
[K].DLLHPSPEEEKR.[K]		1	P42677	40S ribosomal protein S27	P42677 [6-17]	1	1449.73	287683	214195	233665	347189	147431	234137	191772	150486	291207	270740	118654	211517	1	1	1	1	1	1	1	1	1	1	1	1
[R].LVQSPNSYFMDVK.[C]		2	Q71UM5; P42677	40S ribosomal protein S27-like	Q71UM5 [24-36]; P42677 [24-36]	0	1527.75	2.6804e+06	2.02364e+06	2.31019e+06	2.58234e+06	1.87276e+06	2.24161e+06	2.11282e+06	1.94629e+06	2.33374e+06	2.05088e+06	1.38626e+06	1.2712e+06	1	1	1	1	1	1	1	1	1	1	1	1
[R].LVQSPNSYFMDVK.[C]	1xOxidation [M10]	2	Q71UM5; P42677	40S ribosomal protein S27-like	Q71UM5 [24-36]; P42677 [24-36]	0	1543.75	259168	0	412182	252137	387403	0	241387	273862	0	0	375317	0	1		1	1	1		1	1			1
[R].DLLHPSLEEEK.[K]		1	Q71UM5	40S ribosomal protein S27-like	Q71UM5 [6-16]	0	1309.66	361402	239587	217995	381781	161806	225060	213936	208728	224383	394749	186082	155503	1	1	1	1	1	1	1	1	1	1	1	1
[R].EGDVLTLLESER.[E]		1	P62857	40S ribosomal protein S28	P62857 [52-63]	0	1360.7	4.97279e+06	5.69247e+06	5.61889e+06	4.24065e+06	7.22398e+06	4.64848e+06	5.17114e+06	6.79798e+06	6.51464e+06	3680781	4.42411e+06	5.35275e+06	1	1	1	1	1	1	1	1	1	1	1	1
[R].VEFMDDTSR.[S]		1	P62857	40S ribosomal protein S28	P62857 [32-40]	0	1099.47	4.30077e+06	5.37571e+06	4.45165e+06	3.99627e+06	5.90588e+06	4.32792e+06	5.14629e+06	6.2788e+06	5.49625e+06	3.34415e+06	3.78877e+06	4.70074e+06	1	1	1	1	1	1	1	1	1	1	1	1
[R].VEFMDDTSR.[S]	1xOxidation [M4]	1	P62857	40S ribosomal protein S28	P62857 [32-40]	0	1115.47	159489	687920	113440	314195	193578	334157	246312	404767	344370	0	0	368533	2	2	2	2	2	2	2	2	2			2
[K].DIGFIKLD.[-]		1	P62273	40S ribosomal protein S29	P62273 [49-56]	1	920.509	624218	275774	315667	570894	406446	225324	530754	224182	233586	601235	296747	262305	1	1	1	1	1	1	1	1	1	1	1	1
[K].KPLPDHVSIVEPK.[D]		1	P23396	40S ribosomal protein S3	P23396 [202-214]	0	1458.83	3.08714e+06	3.23864e+06	2.1637e+06	3.03455e+06	2.03258e+06	2.31946e+06	2.53963e+06	1.84701e+06	1.85187e+06	2.81438e+06	1.80018e+06	2.12392e+06	2	2	2	2	2	2	2	2	2	2	2	2
[R].ELAEDGYSGVEVR.[V]		1	P23396	40S ribosomal protein S3	P23396 [28-40]	0	1423.67	6.6875e+06	5.11099e+06	4.61704e+06	6.10955e+06	4.76951e+06	5.00529e+06	4.15937e+06	4.49243e+06	4.53564e+06	5248675	3.61624e+06	3.58114e+06	1	1	1	1	1	1	1	1	1	1	1	1
[K].FVDGLMIHSGDPVNYYVDTAVR.[H]		1	P23396	40S ribosomal protein S3	P23396 [152-173]	0	2468.19	6.49204e+06	4.08866e+06	4.62933e+06	5.5205e+06	3.25717e+06	5.16132e+06	4.73879e+06	3.71915e+06	4.74885e+06	6.43043e+06	4.44005e+06	2.86321e+06	2	2	2	2	2	2	2	3	2	2	2	2
[K].FVDGLMIHSGDPVNYYVDTAVR.[H]	1xOxidation [M6]	1	P23396	40S ribosomal protein S3	P23396 [152-173]	0	2484.19	429347	904003	715587	427696	576477	602631	245143	473992	491324	295249	749395	351247	1	1	1	1	1	1	1	1	1	1	1	1
[R].FGFPEGSVELYAEK.[V]		1	P23396	40S ribosomal protein S3	P23396 [77-90]	0	1572.76	2.83043e+06	1.55603e+06	2.28847e+06	2.89922e+06	942341	1.31988e+06	2.38883e+06	904104	2.03279e+06	1.6848e+06	783215	960975	1	1	1	1	1	1	1	1	1	1	1	1
[K].GGKPEPPAMPQPVPTA.[-]		1	P23396	40S ribosomal protein S3	P23396 [228-243]	0	1573.8	6.67917e+06	4.92336e+06	4.80468e+06	5.70593e+06	4.39991e+06	4.50128e+06	4.74171e+06	3.63074e+06	4.85197e+06	6.22015e+06	3.59359e+06	3.60569e+06	1	1	1	1	1	1	1	1	1	1	1	1
[K].AELNEFLTR.[E]		1	P23396	40S ribosomal protein S3	P23396 [19-27]	0	1092.57	5.44576e+06	5.50431e+06	4.76796e+06	4.99223e+06	3.62126e+06	6.12539e+06	4.59444e+06	4.19368e+06	4.11502e+06	4524127	4.3604e+06	4.66741e+06	1	1	1	1	1	1	1	1	1	1	1	1
[K].DEILPTTPISEQK.[G]		1	P23396	40S ribosomal protein S3	P23396 [215-227]	0	1470.77	4.93474e+06	4.37051e+06	5.71163e+06	4.76656e+06	3.90488e+06	5.10503e+06	3.68917e+06	3.45425e+06	3.78347e+06	3386600	3.447e+06	2.80486e+06	1	1	1	1	1	1	1	1	1	1	1	1
[R].TEIIILATR.[T]		1	P23396	40S ribosomal protein S3	P23396 [46-54]	0	1029.63	2.74196e+06	2.80276e+06	2.61302e+06	2.68584e+06	2.36172e+06	3.04977e+06	2.10218e+06	2.46071e+06	2.1528e+06	2.18598e+06	2.38658e+06	1.93127e+06	1	1	1	1	1	1	1	1	1	1	1	1
[K].LLGGLAVR.[R]		1	P23396	40S ribosomal protein S3	P23396 [109-116]	0	798.52	4.19155e+06	3.03633e+06	2.77011e+06	3.39092e+06	2.52735e+06	3.18287e+06	2.68293e+06	2.63735e+06	2.80773e+06	3.23735e+06	2.42541e+06	1.69739e+06	1	1	1	1	1	1	1	1	1	1	1	1
[R].FIMESGAK.[G]		1	P23396	40S ribosomal protein S3	P23396 [125-132]	0	882.439	2.53639e+06	2.07132e+06	1.85944e+06	1.94993e+06	1.45533e+06	1.888e+06	1.73729e+06	1.8994e+06	2.15291e+06	2.19436e+06	1.30495e+06	1.48749e+06	1	1	1	1	1	1	1	1	1	1	1	1
[K].GGKPEPPAMPQPVPTA.[-]	1xOxidation [M9]	1	P23396	40S ribosomal protein S3	P23396 [228-243]	0	1589.8	444008	1.05883e+06	912954	902470	519991	708480	530917	605210	468169	459671	895074	421256	2	2	2	3	1	2	2	2	2	2	2	2
[K].IMLPWDPTGK.[I]		1	P23396	40S ribosomal protein S3	P23396 [188-197]	0	1157.6	3.7185e+06	3.23611e+06	3.1292e+06	3.45716e+06	2.67452e+06	3.14533e+06	2.61219e+06	2.53638e+06	3.31172e+06	3044871	2.17333e+06	2.3246e+06	1	1	1	1	1	1	1	1	1	1	1	1
[R].ELTAVVQK.[R]		1	P23396	40S ribosomal protein S3	P23396 [68-75]	0	887.52	3.50441e+06	3.15514e+06	2.9323e+06	3.78642e+06	2.03662e+06	3.17638e+06	2.81963e+06	2.11351e+06	2.67073e+06	3.67336e+06	2.02542e+06	1.57147e+06	1	1	1	1	1	1	1	1	1	1	1	1
[K].IMLPWDPTGK.[I]	1xOxidation [M2]	1	P23396	40S ribosomal protein S3	P23396 [188-197]	0	1173.6	108615	203964	0	110184	0	156073	78193.9	0	108066	78820.1	0	106212	1	1		1		1	1		1	1		1
[K].FVADGIFK.[A]		1	P23396	40S ribosomal protein S3	P23396 [11-18]	0	896.488	1.84772e+06	2.14291e+06	2.48507e+06	1.64717e+06	2.00659e+06	2.18819e+06	1.38342e+06	1.79878e+06	1.71374e+06	1.72184e+06	1.59927e+06	1.69601e+06	1	1	1	1	1	1	1	1	1	1	1	1
[R].FVNVVPTFGK.[K]		1	P62861	40S ribosomal protein S30	P62861 [42-51]	0	1107.62	4.2481e+06	1.82395e+06	786833	2.74578e+06	2.98256e+06	0	6.88707e+06	0	0	3.32595e+06	0	101752	1	1	1	1	1		1			1		1
[R].VFEVSLADLQNDEVAFR.[K]		1	P61247	40S ribosomal protein S3a	P61247 [66-82]	0	1951.98	1.85148e+06	1.58384e+06	1.63589e+06	1.64603e+06	1.27648e+06	1.21972e+06	1.13857e+06	913103	1.29136e+06	1.26125e+06	620811	712525	2	2	2	2	2	2	2	2	2	2	2	2
[R].VFEVSLADLQNDEVAFRK.[F]		1	P61247	40S ribosomal protein S3a	P61247 [66-83]	1	2080.07	137189	26616.4	63000	105927	74081.8	40920.5	95501.2	0	0	168289	34862	0	1	1	1	1	1	1	1			1	1
[K].LITEDVQGK.[N]		1	P61247	40S ribosomal protein S3a	P61247 [86-94]	0	1002.55	5.2774e+06	4.9931e+06	4.65856e+06	7.03414e+06	3.92184e+06	3.47228e+06	5.35238e+06	2.62728e+06	3.63234e+06	5.74743e+06	2.32993e+06	2.61578e+06	1	1	1	1	1	1	1	1	1	1	1	1
[K].APAMFNIR.[N]		1	P61247	40S ribosomal protein S3a	P61247 [35-42]	0	919.482	720106	399292	209782	1.18123e+06	683786	45607.7	553730	493997	154479	780521	459115	121209	1	1	1	1	1	1	1	1	1	1	1	1
[K].TTDGYLLR.[L]		1	P61247	40S ribosomal protein S3a	P61247 [129-136]	0	938.494	2.12531e+06	2.49575e+06	1.73784e+06	2.11189e+06	1.55851e+06	1.68559e+06	1.81068e+06	1.17689e+06	1.65428e+06	1629754	833190	1.09614e+06	1	1	1	1	1	1	1	1	1	1	1	1
[K].MMEIMTR.[E]		1	P61247	40S ribosomal protein S3a	P61247 [168-174]	0	911.415	2.46836e+06	1.19187e+06	1.38467e+06	2.18493e+06	913826	1.09444e+06	1.17715e+06	886850	1.18652e+06	1.32199e+06	427458	587941	1	1	1	1	1	1	1	1	1	1	1	1
[K].LIPDSIGKDIEK.[A]		1	P61247	40S ribosomal protein S3a	P61247 [188-199]	1	1327.75	324010	109079	116488	339701	188813	67478.8	274203	0	74001.6	543365	66691.9	64230.7	1	1	1	1	1	1	1		1	1	1	1
[K].WQTMIEAHVDVK.[T]		1	P61247	40S ribosomal protein S3a	P61247 [117-128]	0	1456.73	240683	204165	188846	168105	192670	202404	125688	136868	189155	183533	152654	117658	1	1	1	1	1	1	1	1	1	1	1	1
[K].DWYDVK.[A]		1	P61247	40S ribosomal protein S3a	P61247 [29-34]	0	825.378	587960	636609	539766	608512	567239	441168	434253	392286	605676	753916	300551	420546	1	1	1	1	1	1	1	1	1	1	1	1
[K].VVDPFSK.[K]		1	P61247	40S ribosomal protein S3a	P61247 [21-27]	0	791.43	3.38903e+06	2.54629e+06	0	3.17085e+06	1.73567e+06	1.7954e+06	2.26585e+06	1.16505e+06	0	2445021	741465	1.06502e+06	1	1		1	1	1	1	1		1	1	1
[K].MMEIMTR.[E]	1xOxidation [M1]	1	P61247	40S ribosomal protein S3a	P61247 [168-174]	0	927.41	121321	138658	0	115809	0	0	71719.6	56446.9	71440.3	61265.6	0	12607.4	1	1		1			1	1	1	1		1
[R].LSNIFVIGK.[G]		1	P62701	40S ribosomal protein S4, X isoform	P62701 [222-230]	0	990.598	3.44165e+06	2.22781e+06	2.37737e+06	3.40183e+06	2.92362e+06	1.87751e+06	3.00794e+06	1.95778e+06	2.31969e+06	3.61314e+06	1.36855e+06	1.48414e+06	1	1	1	1	1	1	1	1	1	1	1	1
[K].VNDTIQIDLETGK.[I]		1	P62701	40S ribosomal protein S4, X isoform	P62701 [156-168]	0	1445.75	2.42499e+06	1.84719e+06	2.45007e+06	2.10721e+06	1.13497e+06	1.80853e+06	1.48732e+06	1.21427e+06	1.38862e+06	1.64499e+06	1.16303e+06	1.10103e+06	1	1	1	1	1	1	1	1	1	1	1	1
[R].TDITYPAGFMDVISIDK.[T]		1	P62701	40S ribosomal protein S4, X isoform	P62701 [78-94]	0	1885.93	2.40547e+06	2.05274e+06	1.98064e+06	2.47514e+06	1.69266e+06	1.50713e+06	1.99959e+06	1.14196e+06	1.72975e+06	2.32697e+06	940001	1.07952e+06	1	1	1	1	1	1	1	1	1	1	1	1
[R].HPGSFDVVHVK.[D]		1	P62701	40S ribosomal protein S4, X isoform	P62701 [201-211]	0	1221.64	1.14267e+06	1.06262e+06	729438	1.60954e+06	574400	287699	975487	452538	559890	997186	371967	241826	2	2	2	2	2	1	2	1	2	2	1	1
[K].YALTGDEVK.[K]		1	P62701	40S ribosomal protein S4, X isoform	P62701 [54-62]	0	995.504	1.32881e+06	1.4848e+06	1.08773e+06	1.26366e+06	986237	831718	1.08416e+06	570343	931649	1.03794e+06	623763	616130	1	1	1	1	1	1	1	1	1	1	1	1
[R].TDITYPAGFMDVISIDK.[T]	1xOxidation [M10]	1	P62701	40S ribosomal protein S4, X isoform	P62701 [78-94]	0	1901.92	101492	0	82372.2	77973.6	0	0	0	0	0	0	0	0	1		1	1
[K].GNKPWISLPR.[G]		1	P62701	40S ribosomal protein S4, X isoform	P62701 [231-240]	0	1167.66	2.80578e+06	1.91096e+06	1.72228e+06	3.44102e+06	2.0303e+06	1.39044e+06	1.9487e+06	1.17792e+06	1.63273e+06	3217836	939285	1.1516e+06	2	2	2	2	2	2	2	2	2	2	2	2
[K].GIPHLVTHDAR.[T]		1	P62701	40S ribosomal protein S4, X isoform	P62701 [135-145]	0	1215.66	6031.5	842194	594483	1.45663e+06	944109	509709	959114	467427	38567.8	1.67845e+06	416850	0	1	2	2	2	1	2	2	1	2	2	1
[R].ERHPGSFDVVHVK.[D]		1	P62701	40S ribosomal protein S4, X isoform	P62701 [199-211]	1	1506.78	57118.5	79014.9	107391	130592	289702	166226	90938.1	55149.3	680402	141900	63473.1	455815	1	1	1	1	1	1	1	1	1	1	1	1
[K].HWMLDK.[L]		1	P62701	40S ribosomal protein S4, X isoform	P62701 [17-22]	0	829.403	1.48945e+06	700186	725656	1.05335e+06	476136	649382	857608	423232	963358	1098421	252545	398148	1	1	1	1	1	1	1	1	1	1	1	1
[R].LTIAEER.[D]		1	P62701	40S ribosomal protein S4, X isoform	P62701 [246-252]	0	831.457	1.72744e+06	2.89835e+06	592214	4.44507e+06	948428	1.75797e+06	2.96258e+06	1.44888e+06	2.28792e+06	106510	0	1.11789e+06	1	1	1	1	1	1	1	1	1	1		1
[R].YPDPLIK.[V]		1	P62701	40S ribosomal protein S4, X isoform	P62701 [149-155]	0	845.477	2.70535e+06	1.94545e+06	1.84057e+06	2.76229e+06	1.88635e+06	1.26224e+06	1.96097e+06	1.2536e+06	1.53317e+06	2.59378e+06	995375	1.08164e+06	1	1	1	1	1	1	1	1	1	1	1	1
[K].WSTDDVQINDISLQDYIAVK.[E]		1	P46782	40S ribosomal protein S5	P46782 [23-42]	0	2323.15	1.68138e+06	1.69963e+06	1.71513e+06	1.74028e+06	1.28546e+06	1.46632e+06	1.46987e+06	976269	1.42099e+06	1.4493e+06	819056	871262	2	2	2	2	2	2	2	2	2	2	2	2
[K].HAFEIIHLLTGENPLQVLVNAIINSGPR.[E]		1	P46782	40S ribosomal protein S5	P46782 [95-122]	0	3065.69	28627	25777.2	0	41175.3	34388.2	13391.1	0	27318.2	0	274306	93100.5	0	2	2		1	2	3		2		3	4
[R].QAVDVSPLR.[R]		1	P46782	40S ribosomal protein S5	P46782 [137-145]	0	984.547	1.78788e+06	2.15561e+06	1.30962e+06	2.08255e+06	803875	1.36043e+06	1.55494e+06	1.07838e+06	1.3239e+06	1413764	729290	915334	1	1	1	1	1	1	1	1	1	1	1	1
[R].RQAVDVSPLR.[R]		1	P46782	40S ribosomal protein S5	P46782 [136-145]	1	1140.65	293689	385777	305916	505789	141086	244415	546977	169801	300710	516023	161980	135116	1	1	1	1	1	1	1	1	1	1	1	1
[R].MATEVAADALGEEWK.[G]		1	P62753	40S ribosomal protein S6	P62753 [32-46]	0	1620.76	4.49521e+06	3.08024e+06	3.09446e+06	4.22334e+06	2.58828e+06	3.72971e+06	2.90671e+06	2.77821e+06	3.24597e+06	3.03033e+06	2.18551e+06	2.30255e+06	2	2	2	2	2	2	2	2	2	2	2	2
[R].MATEVAADALGEEWK.[G]	1xOxidation [M1]	1	P62753	40S ribosomal protein S6	P62753 [32-46]	0	1636.75	307152	511554	507532	241959	408119	435199	186810	385874	343638	179175	393517	319695	1	1	1	1	1	1	1	1	1	1	1	1
[K].DIPGLTDTTVPR.[R]		1	P62753	40S ribosomal protein S6	P62753 [120-131]	0	1284.68	4.0797e+06	4.40464e+06	3.46871e+06	3.76403e+06	3.20425e+06	3.29327e+06	2.62932e+06	3.00167e+06	3.42492e+06	3.19431e+06	2.59907e+06	2.38474e+06	1	1	1	1	1	1	1	1	1	1	1	1
[K].LIEVDDER.[K]		1	P62753	40S ribosomal protein S6	P62753 [15-22]	0	988.495	5.02989e+06	4.85297e+06	4.01595e+06	4.90817e+06	3.36311e+06	3.55826e+06	4.32592e+06	3.3239e+06	3.70377e+06	3.90332e+06	2.80178e+06	2.79832e+06	1	1	1	1	1	1	1	1	1	1	1	1
[K].LFNLSKEDDVR.[Q]		1	P62753	40S ribosomal protein S6	P62753 [144-154]	1	1335.69	143979	0	55573.9	114398	93184.8	54460.6	133095	58737.8	47011.7	131915	90585.7	48387.1	1		1	1	1	1	1	1	1	1	1	1
[K].IVKPNGEKPDEFESGISQALLELEMNSDLK.[A]		1	P62081	40S ribosomal protein S7	P62081 [8-37]	0	3330.68	1.97893e+06	1.89441e+06	1.77527e+06	2.36115e+06	1.51328e+06	1.40104e+06	1.73439e+06	904429	1.33344e+06	2.55094e+06	421805	730592	2	2	2	2	2	2	2	2	2	2	2	2
[R].TLTAVHDAILEDLVFPSEIVGK.[R]		1	P62081	40S ribosomal protein S7	P62081 [121-142]	0	2367.28	3.79383e+06	3.31373e+06	3.15971e+06	4.89407e+06	3.27728e+06	2.60216e+06	3.04528e+06	2.24049e+06	1.5343e+06	3.90502e+06	1.20679e+06	1.41609e+06	2	2	2	2	2	2	2	2	2	2	2	2
[K].AIIIFVPVPQLK.[S]		1	P62081	40S ribosomal protein S7	P62081 [59-70]	0	1337.86	3.22477e+06	2.85775e+06	2.22012e+06	2.96955e+06	2.3344e+06	1.73281e+06	2.02546e+06	1.44739e+06	1.28555e+06	2.85497e+06	675062	1.18106e+06	1	1	1	1	1	1	1	1	1	1	1	1
[R].KAIIIFVPVPQLK.[S]		1	P62081	40S ribosomal protein S7	P62081 [58-70]	1	1465.95	387821	806384	245107	364005	295281	193670	295554	165837	185800	386823	86055.3	130119	2	2	2	2	2	2	2	2	2	2	1	2
[K].DVNFEFPEFQL.[-]		1	P62081	40S ribosomal protein S7	P62081 [184-194]	0	1384.64	768330	592401	735450	537313	500908	538817	545960	426964	567713	568894	180509	301213	1	1	1	1	1	1	1	1	1	1	1	1
[R].ELNITAAK.[E]		1	P62081	40S ribosomal protein S7	P62081 [42-49]	0	859.488	3.17387e+06	2.91724e+06	2.49593e+06	3.88482e+06	2.0597e+06	1.72895e+06	2.81859e+06	1.35077e+06	1.98799e+06	3.03791e+06	553968	950868	1	1	1	1	1	1	1	1	1	1	1	1
[K].HVVFIAQR.[R]		1	P62081	40S ribosomal protein S7	P62081 [91-98]	0	969.563	2.49316e+06	955199	1.27305e+06	2.75198e+06	2.18046e+06	1.27068e+06	3.45578e+06	1.82342e+06	2.16066e+06	4.33574e+06	766656	983509	1	1	1	1	1	1	1	1	1	1	1	1
[K].ISSLLEEQFQQGK.[L]		1	P62241	40S ribosomal protein S8	P62241 [158-170]	0	1506.78	6.97623e+06	5.39594e+06	6.49271e+06	6.44485e+06	4.50136e+06	5.49815e+06	4.37776e+06	4.5945e+06	5.71395e+06	5.23713e+06	5.02651e+06	4.63783e+06	2	2	2	2	2	2	2	2	2	2	2	2
[R].IIDVVYNASNNELVR.[T]		1	P62241	40S ribosomal protein S8	P62241 [78-92]	0	1718.91	4.15634e+06	3.23825e+06	3.28891e+06	3.95522e+06	2.95337e+06	3.09568e+06	3.01063e+06	2.63012e+06	3.08639e+06	3.90696e+06	2.79413e+06	2.17649e+06	2	2	2	2	2	2	2	2	2	2	2	2
[R].QWYESHYALPLGR.[K]		1	P62241	40S ribosomal protein S8	P62241 [111-123]	0	1619.8	870172	751261	773201	978636	667082	1.01786e+06	662896	787237	804669	1.23703e+06	674879	787243	1	1	1	1	1	1	1	1	1	1	1	1
[R].ADGYVLEGK.[E]		1	P62241	40S ribosomal protein S8	P62241 [185-193]	0	951.478	2.91119e+06	2.94132e+06	2.44077e+06	2.77188e+06	1.95139e+06	2.06736e+06	2.65672e+06	1.94329e+06	2.36491e+06	2626110	937496	1.9703e+06	1	1	1	1	1	1	1	1	1	1	1	1
[K].LTPEEEEILNK.[K]		1	P62241	40S ribosomal protein S8	P62241 [129-139]	0	1314.68	8.71743e+06	6.47794e+06	6.81493e+06	8.73864e+06	5.41095e+06	5.89686e+06	5.93335e+06	5.04818e+06	6.14647e+06	8.0326e+06	5.72463e+06	5.38889e+06	2	2	2	2	2	2	2	2	1	2	2	2
[K].ELEFYLR.[K]		1	P62241	40S ribosomal protein S8	P62241 [194-200]	0	969.504	2.16478e+06	1.73369e+06	2.04894e+06	2.07945e+06	1.33803e+06	1.47762e+06	1.53648e+06	1.31503e+06	1.4887e+06	1.90546e+06	1.29024e+06	918476	1	1	1	1	1	1	1	1	1	1	1	1
[K].MKLDYILGLK.[I]		1	P46781	40S ribosomal protein S9	P46781 [92-101]	1	1193.7	179397	161092	174908	146967	144774	138685	130451	128999	195861	191983	111290	130932	1	1	1	1	1	1	1	1	1	1	1	1
[R].KQVVNIPSFIVR.[L]		1	P46781	40S ribosomal protein S9	P46781 [139-150]	1	1399.84	1.08635e+06	867589	1.01445e+06	885278	845991	1.20432e+06	677108	926237	825068	797716	554320	660158	2	2	2	2	2	2	2	2	2	2	2	2
[R].LFEGNALLR.[R]		1	P46781	40S ribosomal protein S9	P46781 [71-79]	0	1032.58	3.02901e+06	2.94793e+06	3.69894e+06	2.75903e+06	2.41974e+06	2.84467e+06	2.02974e+06	2.62387e+06	2.59318e+06	2247085	1.44438e+06	1.88967e+06	1	1	1	1	1	1	1	1	1	1	1	1
[K].LDYILGLK.[I]		1	P46781	40S ribosomal protein S9	P46781 [94-101]	0	934.561	1.36239e+06	1.72447e+06	1.70932e+06	1.2622e+06	1.38523e+06	1.55329e+06	1.08011e+06	1.43092e+06	1.66118e+06	1.25167e+06	866937	1.10232e+06	1	1	1	1	1	1	1	1	1	1	1	1
[K].QVVNIPSFIVR.[L]		1	P46781	40S ribosomal protein S9	P46781 [140-150]	0	1271.75	1.81259e+06	1.68216e+06	1.65974e+06	1.5439e+06	1.05711e+06	1.27433e+06	1.1976e+06	1.04255e+06	1.25019e+06	1.54153e+06	710498	979588	1	1	1	1	1	1	1	1	1	1	1	1
[K].LIGEYGLR.[N]		1	P46781	40S ribosomal protein S9	P46781 [31-38]	0	920.52	3.71014e+06	2.95309e+06	3.38759e+06	4.05787e+06	2.78834e+06	2.73966e+06	2.71639e+06	2.77036e+06	3.15735e+06	3.919e+06	2.03316e+06	2.3961e+06	1	1	1	1	1	1	1	1	1	1	1	1
[K].IEDFLER.[R]		1	P46781	40S ribosomal protein S9	P46781 [102-108]	0	921.468	3.52818e+06	3.05243e+06	3.58369e+06	3.9934e+06	2.35103e+06	2.9247e+06	2.47786e+06	2.54374e+06	3.20062e+06	3.14887e+06	1.93274e+06	2.00537e+06	1	1	1	1	1	1	1	1	1	1	1	1
[R].IGVLDEGK.[M]		1	P46781	40S ribosomal protein S9	P46781 [84-91]	0	830.462	3.58683e+06	2.44532e+06	2.55743e+06	3.81428e+06	1.94865e+06	2.34693e+06	3.03186e+06	2.08343e+06	2.58364e+06	3.29806e+06	1.44312e+06	1.95774e+06	1	1	1	1	1	1	1	1	1	1	1	1
[K].HIDFSLR.[S]		1	P46781	40S ribosomal protein S9	P46781 [156-162]	0	887.473	4.57202e+06	3.24528e+06	2.56552e+06	3.7255e+06	2.43816e+06	3.04777e+06	3.68603e+06	2.49696e+06	3.2288e+06	3.7485e+06	1.8327e+06	2.09745e+06	1	1	1	1	1	1	1	1	1	1	1	1
[R].RLQTQVFK.[L]		1	P46781	40S ribosomal protein S9	P46781 [109-116]	1	1019.6	695546	1.29094e+06	1.19124e+06	1.82748e+06	1.47016e+06	1.61879e+06	1.16793e+06	1.07579e+06	22465.2	0	0	268585	1	1	1	1	2	1	2	2	1			1
[R].ELLTLDEKDPR.[R]		1	P46781	40S ribosomal protein S9	P46781 [59-69]	1	1328.71	2.35709e+06	1.68866e+06	1.02679e+06	2.43242e+06	413163	1.58222e+06	755064	799181	702624	2.01694e+06	760908	846292	1	1	1	1	1	1	1	1	1	1	1	1
[R].RLFEGNALLR.[R]		1	P46781	40S ribosomal protein S9	P46781 [70-79]	1	1188.68	322670	98980.8	129237	426281	0	196179	285494	149337	129990	537749	0	0	1	1	1	1		1	1	1	1	1
[R].LQTQVFK.[L]		1	P46781	40S ribosomal protein S9	P46781 [110-116]	0	863.499	1.83716e+06	1.8683e+06	1.45957e+06	2.34115e+06	1.22863e+06	1.50278e+06	2.09752e+06	1.03659e+06	1.53265e+06	1.78929e+06	883853	824507	1	1	1	1	1	1	1	1	1	1	1	1
[R].KSDGIYIINLK.[R]		1	P08865	40S ribosomal protein SA	P08865 [42-52]	1	1263.73	1.81042e+06	1.48632e+06	2.50305e+06	2.04492e+06	1.51402e+06	2.67443e+06	1.40585e+06	1.79104e+06	2.22038e+06	1.53452e+06	2.67926e+06	2.34833e+06	2	2	2	2	2	2	2	2	2	2	2	2
[R].EHPWEVMPDLYFYR.[D]		1	P08865	40S ribosomal protein SA	P08865 [192-205]	0	1881.86	108856	59136.6	80641.8	100072	76127.6	132214	58468	124256	91501.7	135636	118982	119780	1	1	1	1	1	1	1	1	1	1	1	1
[R].EHPWEVMPDLYFYRDPEEIEKEEQAAAEK.[A]		1	P08865	40S ribosomal protein SA	P08865 [192-220]	2	3578.64	4.67928e+06	1.48153e+06	3.64413e+06	3.82448e+06	4.34698e+06	4.2356e+06	4.9879e+06	4.25202e+06	4.83114e+06	6.94094e+06	4.44374e+06	5.77102e+06	3	3	3	3	3	3	3	3	3	3	3	3
[R].EHPWEVMPDLYFYRDPEEIEKEEQAAAEK.[A]	1xOxidation [M7]	1	P08865	40S ribosomal protein SA	P08865 [192-220]	2	3594.64	221582	618065	557553	423881	1.22133e+06	682218	330076	743636	720571	256239	1.9827e+06	530468	1	2	2	2	2	3	2	2	3	2	3	1
[K].FLAAGTHLGGTNLDFQMEQYIYK.[R]		1	P08865	40S ribosomal protein SA	P08865 [18-40]	0	2617.28	4.3474e+06	4.32712e+06	4.93397e+06	4.28526e+06	4.61198e+06	5.71508e+06	4.26047e+06	5.05081e+06	5.75382e+06	3.77281e+06	3.75418e+06	4.41135e+06	2	2	2	2	2	2	2	2	3	2	2	2
[K].FLAAGTHLGGTNLDFQMEQYIYK.[R]	1xOxidation [M17]	1	P08865	40S ribosomal protein SA	P08865 [18-40]	0	2633.27	277880	456243	447927	267840	417288	266528	158268	250143	190809	170368	390847	276814	1	1	1	1	1	1	1	1	1	1	1	1
[R].FTPGTFTNQIQAAFR.[E]		1	P08865	40S ribosomal protein SA	P08865 [103-117]	0	1698.86	0	0	0	0	0	0	0	0	0	0	0	0
[K].FAAATGATPIAGR.[F]		1	P08865	40S ribosomal protein SA	P08865 [90-102]	0	1203.65	9.15525e+06	1.08578e+07	9.1241e+06	1.10387e+07	1.0636e+07	8.8952e+06	9.9313e+06	1.08847e+07	8.89432e+06	7987579	8.89904e+06	9.84008e+06	1	1	1	1	1	1	1	1	1	1	1	1
[R].AIVAIENPADVSVISSR.[N]		1	P08865	40S ribosomal protein SA	P08865 [64-80]	0	1740.95	5.63547e+06	6.4805e+06	6.71315e+06	5.5187e+06	7.76688e+06	6.65549e+06	5.3812e+06	6.86006e+06	6.3464e+06	5.56157e+06	5.73566e+06	5.48707e+06	2	2	2	2	2	2	2	2	2	2	2	2
[R].ADHQPLTEASYVNLPTIALCNTDSPLR.[Y]		1	P08865	40S ribosomal protein SA	P08865 [129-155]	0	2939.46	0	0	0	125736	0	0	0	0	38850.7	0	0	0				1					1
[R].DPEEIEKEEQAAAEK.[A]		1	P08865	40S ribosomal protein SA	P08865 [206-220]	1	1715.8	551342	661496	626383	631232	586626	833060	656987	856189	790413	557764	575302	739575	2	2	2	2	2	2	2	2	2	2	2	2
[K].GAHSVGLMWWMLAR.[E]		1	P08865	40S ribosomal protein SA	P08865 [167-180]	0	1614.8	258821	43654.7	163756	483475	504704	435549	220643	251240	166504	492165	605997	457997	2	1	1	2	2	2	2	2	2	2	2	2
[K].SDGIYIINLK.[R]		1	P08865	40S ribosomal protein SA	P08865 [43-52]	0	1135.64	1.2793e+06	1.41713e+06	1.64888e+06	1.16456e+06	2.21808e+06	1.65359e+06	1.2299e+06	1.92204e+06	1.78514e+06	1.32084e+06	2.02563e+06	1.76934e+06	1	1	1	1	1	1	1	1	1	1	1	1
[R].LLVVTDPR.[A]		1	P08865	40S ribosomal protein SA	P08865 [121-128]	0	912.551	5.51463e+06	5.97602e+06	5.87592e+06	5.59815e+06	8.11244e+06	5.85166e+06	5.31066e+06	6.94261e+06	5.39404e+06	6259732	6.92536e+06	6.47529e+06	1	1	1	1	1	1	1	1	1	1	1	1
[R].LNEELKVDEETQEVLENLK.[D]		1	Q9BRK5	45 kDa calcium-binding protein	Q9BRK5 [183-201]	1	2272.16	0	101470	56901.6	0	107313	99912.8	76362.9	155717	105031	64499.5	90306.2	86698.3		1	1		1	1	1	1	1	1	1	1
[R].WYQADSPPADLLLTEEEFLSFLHPEHSR.[G]		1	Q9BRK5	45 kDa calcium-binding protein	Q9BRK5 [204-231]	0	3327.6	68416	0	84993.6	31939.1	36704.4	83365.4	63250.2	124574	53315.7	74404.8	94156.4	107385	1		1	1	1	1	1	1	1	1	1	1
[K].QMIAVADENQNHHLEPEEVLK.[Y]		1	Q9BRK5	45 kDa calcium-binding protein	Q9BRK5 [321-341]	0	2444.19	109942	76946.2	64256.5	0	0	91404.1	87415.9	94310.3	109270	93706.5	73954.9	77342.8	1	1	1			1	1	1	1	1	1	1
[K].TAEHFQEAMEESK.[T]		1	Q9BRK5	45 kDa calcium-binding protein	Q9BRK5 [131-143]	0	1536.66	62673.7	72811.4	110462	91899.7	122012	84704.2	95667.1	89844.5	190872	93775.1	76910	164737	1	1	1	1	1	1	1	1	1	1	1	1
[K].DLGGFDEDAEPR.[R]		1	Q9BRK5	45 kDa calcium-binding protein	Q9BRK5 [86-97]	0	1320.57	132467	148156	222760	113162	188186	166728	163290	196982	186356	137640	165964	194599	1	1	1	1	1	1	1	1	1	1	1	1
[R].KKEFEELIDSNHDGIVTAEELESYMDPMNEYNALNEAK.[Q]		1	Q9BRK5	45 kDa calcium-binding protein	Q9BRK5 [283-320]	2	4416.02	0	0	0	0	0	0	0	0	0	0	0	0
[R].GFHQEVFLGK.[D]		1	Q9BRK5	45 kDa calcium-binding protein	Q9BRK5 [76-85]	0	1161.61	0	135581	115631	86100.6	153688	96626.6	187384	136662	162697	80597.2	112444	122613		1	1	1	1	1	1	1	1	1	1	1
[R].AVDPDGDGHVSWDEYK.[V]		1	Q9BRK5	45 kDa calcium-binding protein	Q9BRK5 [148-163]	0	1789.77	146110	212161	193702	112223	305183	133601	127253	290181	271559	131262	187884	253574	1	1	1	1	1	1	1	1	1	1	1	1
[K].NQKDDVAQTDLLQIDPNFGSK.[E]		1	P08195	4F2 cell-surface antigen heavy chain	P08195 [267-287]	1	2346.16	63906.9	0	29313.8	0	36849.9	0	0	0	0	112317	152687	90785.1	1		1		1					1	1	1
[R].LLTSFLPAQLLR.[L]		1	P08195	4F2 cell-surface antigen heavy chain	P08195 [440-451]	0	1371.84	174120	191830	210977	229364	233120	255271	169699	196825	208662	577133	970322	487964	1	1	1	1	1	1	1	1	1	1	1	1
[R].IGDLQAFQGHGAGNLAGLK.[G]		1	P08195	4F2 cell-surface antigen heavy chain	P08195 [227-245]	0	1866.98	919925	923323	1.03123e+06	405785	703713	438054	852304	892139	805260	1.08726e+06	2.24077e+06	1.39701e+06	1	2	2	2	1	2	2	2	1	2	2	2
[R].LKLEPHEGLLLR.[F]		1	P08195	4F2 cell-surface antigen heavy chain	P08195 [614-625]	1	1417.85	200930	216421	213337	198961	165083	185430	168359	231747	164456	448251	619398	383315	1	1	1	1	1	1	1	1	1	1	1	1
[K].VKDALEFWLQAGVDGFQVR.[D]		1	P08195	4F2 cell-surface antigen heavy chain	P08195 [330-348]	1	2178.13	42872.2	22570.2	39828.5	29237.4	41003.2	35132.3	26158	29205.6	11921.5	91260.3	122771	62732.7	1	1	1	1	1	1	1	1	1	1	1	1
[K].VAEDEAEAAAAAK.[F]		1	P08195	4F2 cell-surface antigen heavy chain	P08195 [148-160]	0	1245.6	362460	378653	75740.9	200390	404652	89163.8	242861	0	186815	573139	954441	524348	1	1	2	2	3	1	2		1	2	1	1
[K].EDFDSLLQSAK.[K]		1	P08195	4F2 cell-surface antigen heavy chain	P08195 [288-298]	0	1252.61	152593	204375	188856	126725	173063	206329	105342	179377	143483	319486	572627	447864	1	1	1	1	1	1	1	1	1	1	1	1
[K].EVELNELEPEKQPMNAASGAAMSLAGAEK.[N]		1	P08195	4F2 cell-surface antigen heavy chain	P08195 [112-140]	1	3014.44	123245	81614.3	0	127545	128923	73125.9	0	158921	0	237607	329368	335253	1	1		1	1	1		1		1	1	1
[K].ADLLLSTQPGREEGSPLELER.[L]		1	P08195	4F2 cell-surface antigen heavy chain	P08195 [593-613]	1	2310.19	238431	0	204323	183441	264777	295425	236048	238071	192310	980286	1.0593e+06	708595	2		1	1	1	2	2	1	2	2	2	2
[R].GENSWFSTQVDTVATK.[V]		1	P08195	4F2 cell-surface antigen heavy chain	P08195 [314-329]	0	1769.83	151381	189288	178600	156407	200105	188259	158332	185987	180666	429833	646921	455904	1	1	1	1	1	1	1	1	1	1	1	1
[R].SLLHGDFHAFSAGPGLFSYIR.[H]		1	P08195	4F2 cell-surface antigen heavy chain	P08195 [535-555]	0	2292.16	0	0	0	0	0	0	0	0	0	122307	143855	37499.3										1	1	1
[R].VILDLTPNYR.[G]		1	P08195	4F2 cell-surface antigen heavy chain	P08195 [304-313]	0	1203.67	0	0	0	244068	221399	0	0	249244	0	519707	839684	422687				1	1			1		1	1	1
[K].GQSEDPGSLLSLFR.[R]		1	P08195	4F2 cell-surface antigen heavy chain	P08195 [511-524]	0	1505.76	0	0	0	52202.6	86028	64836.3	0	161469	67289.2	0	478155	213585				1	1	1		1	1		1	1
[R].LDYLSSLK.[V]		1	P08195	4F2 cell-surface antigen heavy chain	P08195 [248-255]	0	938.519	59892.7	0	0	0	0	0	0	107631	64243.8	208840	432862	237679	1							1	1	1	1	1
[K].GLVLGPIHK.[N]		1	P08195	4F2 cell-surface antigen heavy chain	P08195 [258-266]	0	933.588	165947	216250	160994	166369	142029	177614	139578	159551	140857	327909	388528	322717	1	1	1	1	1	1	1	1	1	1	1	1
[K].EEIFGPVMSILSFDTEAEVLER.[A]		1	P49189	4-trimethylaminobutyraldehyde dehydrogenase	P49189 [390-411]	0	2511.23	52595.4	17725.4	0	11789.5	23089.4	20782.2	46447.8	40451.9	11308.1	25806	70148.4	31755.2	2	1		1	1	1	2	1	1	1	2	1
[R].ANDTTFGLAAGVFTR.[D]		1	P49189	4-trimethylaminobutyraldehyde dehydrogenase	P49189 [412-426]	0	1540.78	207567	106802	121378	189283	135597	162847	176013	187521	207668	183355	227836	171202	1	1	1	1	1	1	1	1	1	1	1	1
[K].GIKPVTLELGGK.[S]		1	P49189	4-trimethylaminobutyraldehyde dehydrogenase	P49189 [247-258]	0	1211.74	304907	231585	320468	334790	222096	244582	218803	278390	240889	359523	259036	172613	1	1	1	1	1	1	1	1	1	1	1	1
[K].VSFTGSVPTGMK.[I]		1	P49189	4-trimethylaminobutyraldehyde dehydrogenase	P49189 [228-239]	0	1210.61	513746	418780	490989	497953	412205	547328	439477	449139	522789	563185	454978	298543	1	1	1	1	1	1	1	1	1	1	1	1
[R].MGPLINRPHLER.[V]		1	P49189	4-trimethylaminobutyraldehyde dehydrogenase	P49189 [327-338]	0	1432.78	217146	239413	147665	250637	129808	230995	0	122361	191471	269447	160663	0	1	1	1	1	1	1		1	1	1	1
[K].NEDEMMVAIFEYIDR.[L]		1	Q9H0D6	5'-3' exoribonuclease 2	Q9H0D6 [73-87]	0	1874.83	0	46418	12059	18831.7	0	9118.18	20046.2	0	0	29751.5	0	15377.2		1	1	1		1	1			1		1
[K].YAWQGVALLPFVDER.[R]		1	Q9H0D6	5'-3' exoribonuclease 2	Q9H0D6 [642-656]	0	1763.91	134032	65166.8	67176.4	176791	104191	0	115074	0	51373.3	115615	0	0	1	1	1	1	1		1		1	1
[R].ELTMASLPFTFDVER.[S]		1	Q9H0D6	5'-3' exoribonuclease 2	Q9H0D6 [316-330]	0	1755.86	197286	104788	38377.7	204919	150578	0	142677	0	0	161903	0	0	1	1	1	1	1		1			1
[R].DLTQNTVVSINFKDPQFAEDYIFK.[A]		1	Q9H0D6	5'-3' exoribonuclease 2	Q9H0D6 [744-767]	1	2832.41	87187.9	0	0	110788	23363.5	18680.3	111045	0	0	98547.6	0	0	1			1	1	1	1			1
[K].GTKPFKPLEQLMGVFPAASGNFLPPSWR.[K]		1	Q9H0D6	5'-3' exoribonuclease 2	Q9H0D6 [588-615]	0	3072.61	33908.6	32530.3	16404.1	187794	69381.7	0	17573.4	0	0	110362	17351.2	0	1	1	1	2	1		1			2	1
[R].AALEEVYPDLTPEETRR.[N]		1	Q9H0D6	5'-3' exoribonuclease 2	Q9H0D6 [660-676]	1	1988.99	242109	205739	79074.3	227651	282814	40968.8	225906	0	38313.8	166094	0	0	1	1	1	1	1	1	1		1	1
[R].GVGAEPLLPWNR.[M]		1	Q9H0D6	5'-3' exoribonuclease 2	Q9H0D6 [884-895]	0	1308.71	268907	271017	81853.7	291300	243523	0	208089	0	56151.5	199453	0	0	1	1	1	1	1		1		1	1
[K].TGGYLTESGYVNLQR.[V]		1	Q9H0D6	5'-3' exoribonuclease 2	Q9H0D6 [374-388]	0	1657.82	0	181621	90476.2	178639	0	33294.9	0	0	0	142853	71650.9	53876.4		1	1	1		1				1	1	1
[R].KPAAVLKPSDWEK.[S]		1	Q9H0D6	5'-3' exoribonuclease 2	Q9H0D6 [776-788]	0	1468.82	214114	242674	60902.3	216344	231857	17461.2	159443	0	66266.2	130973	0	0	1	1	1	1	1	1	1		1	1
[K].NLTVILSDASAPGEGEHK.[I]		1	Q9H0D6	5'-3' exoribonuclease 2	Q9H0D6 [190-207]	0	1837.93	331115	263406	0	340348	259991	0	299828	0	0	246298	0	74941.5	1	1		1	1		1			1		1
[K].IGHYILGDTLGVGTFGK.[V]		1	Q13131	5'-AMP-activated protein kinase catalytic subunit alpha-1	Q13131 [24-40]	0	1747.94	88504.4	79172.3	101592	119113	67207.5	95398.7	76226.3	101871	81405.1	108389	81668.9	73983.6	1	1	1	1	1	1	1	1	1	1	1	1
[R].VPFLVAETPR.[A]		1	Q13131	5'-AMP-activated protein kinase catalytic subunit alpha-1	Q13131 [375-384]	0	1128.64	146344	143817	139474	163183	108784	131203	96648.4	172561	117492	114931	108109	0	1	1	1	1	1	1	1	1	1	1	1
[R].DLKPENVLLDAHMNAK.[I]		1	Q13131	5'-AMP-activated protein kinase catalytic subunit alpha-1	Q13131 [150-165]	0	1807.94	160258	0	192719	182956	98710.4	202019	171938	0	148852	198726	0	0	1		1	1	1	1	1		1	1
[K].FFVDGQWTHDPSEPIVTSQLGTVNNIIQVK.[K]		1	Q9Y478	5'-AMP-activated protein kinase subunit beta-1	Q9Y478 [127-156]	0	3369.71	109362	49977.6	110163	119883	75854.1	120196	75621.6	80889.8	88182.7	105626	76653.3	44521.9	1	1	1	1	1	1	1	1	1	1	1	1
[R].LPVIDPESGNTLYILTHK.[R]		1	P54619	5'-AMP-activated protein kinase subunit gamma-1	P54619 [153-170]	0	2010.09	91865.4	23847.1	38476.7	59413.5	52556.5	49938	54413.7	57658.5	40747.5	81654.2	87810.9	0	1	1	1	1	1	1	1	1	1	1	1
[K].GIVSLSDILQALVLTGGEK.[K]		1	P54619	5'-AMP-activated protein kinase subunit gamma-1	P54619 [311-329]	0	1913.1	38643.1	10933.6	35385.2	12629.7	0	63745.5	25919.5	15034.8	10098.2	30863.9	11701	9735.76	2	1	2	2		2	2	1	1	2	1	1
[R].LVVVDENDVVK.[G]		1	P54619	5'-AMP-activated protein kinase subunit gamma-1	P54619 [300-310]	0	1228.68	158964	104977	153501	181317	116372	151588	128054	90980.1	97746.9	141408	105864	89345.1	1	1	1	1	1	1	1	1	1	1	1	1
[K].TSWNIPQPGEGDVREEALSTGGLDLIFMPGLGFDK.[H]		1	P49914	5-formyltetrahydrofolate cyclo-ligase	P49914 [107-141]	1	3746.84	0	0	0	0	0	0	0	0	0	0	0	0
[R].KVPVVQAYAFGK.[Y]		1	P21589	5'-nucleotidase	P21589 [274-285]	1	1306.75	1.13567e+06	832537	1.07837e+06	792599	1.25596e+06	1.31566e+06	797446	582892	413246	1.27792e+06	1.66023e+06	1.00148e+06	2	2	2	2	2	2	2	2	2	2	2	2
[K].IIALGHSGFEMDK.[L]		1	P21589	5'-nucleotidase	P21589 [215-227]	0	1417.71	439381	314207	424676	260361	174577	396965	254059	0	202712	350130	477915	375097	1	1	1	1	1	1	1		1	1	1	1
[K].VLPVGDEVVGIVGYTSK.[E]		1	P21589	5'-nucleotidase	P21589 [163-179]	0	1731.95	2.17414e+06	1.86931e+06	1.92041e+06	1.08012e+06	1.58048e+06	2.0202e+06	1.58615e+06	974013	1.15144e+06	1.58717e+06	2.33313e+06	1.66549e+06	2	2	2	2	2	2	2	3	2	2	2	2
[K].VILPNFLANGGDGFQMIK.[D]		1	P21589	5'-nucleotidase	P21589 [495-512]	0	1934.02	0	80252.5	0	0	49616.7	0	0	0	0	0	95317.1	0		1			1						1
[R].YDAMALGNHEFDNGVEGLIEPLLK.[E]		1	P21589	5'-nucleotidase	P21589 [110-133]	0	2645.29	1.03894e+06	687314	901528	546553	551131	1.03949e+06	817827	496707	212291	721492	1.03178e+06	699289	2	1	1	1	2	1	2	2	1	2	1	1
[R].YDAMALGNHEFDNGVEGLIEPLLK.[E]	1xOxidation [M4]	1	P21589	5'-nucleotidase	P21589 [110-133]	0	2661.29	52182	124445	71871	0	65271.5	0	0	0	0	25578.4	124997	32635	1	1	1		1					1	1	1
[K].YPFIVTSDDGR.[K]		1	P21589	5'-nucleotidase	P21589 [263-273]	0	1269.61	1.25469e+06	1.27463e+06	1.31766e+06	651525	1.31988e+06	1.39991e+06	939211	881560	630844	842242	2.27495e+06	900158	1	1	1	1	1	1	1	1	1	1	1	1
[R].RAEPNVLLLDAGDQYQGTIWFTVYK.[G]		1	P21589	5'-nucleotidase	P21589 [73-97]	1	2897.48	0	0	65065.5	0	0	0	0	98874.2	0	69861.8	147247	57261.1			1					1		1	1	1
[K].GAEVAHFMNALR.[Y]		1	P21589	5'-nucleotidase	P21589 [98-109]	0	1315.66	1.06205e+06	735518	748705	710038	835270	1.31091e+06	967058	567577	500305	1.22721e+06	1.50159e+06	1.13695e+06	2	2	2	2	2	2	2	2	2	2	2	2
[K].ETPFLSNPGTNLVFEDEITALQPEVDK.[L]		1	P21589	5'-nucleotidase	P21589 [180-206]	0	3003.48	879001	900866	1.0925e+06	606695	574489	942224	659053	537315	388956	567898	1.20999e+06	963814	1	1	1	1	1	1	1	1	1	1	1	1
[K].ETPFLSNPGTNLVFEDEITALQPEVDKLK.[T]		1	P21589	5'-nucleotidase	P21589 [180-208]	1	3244.66	890311	482107	621289	405884	682092	605909	686211	351881	158242	819283	908466	615491	1	1	1	1	1	1	1	1	1	1	1	1
[R].HDSGDQDINVVSTYISK.[M]		1	P21589	5'-nucleotidase	P21589 [518-534]	0	1877.89	316758	488424	0	0	317166	539312	326642	400029	200003	351744	825035	513990	1	1			1	1	1	1	1	1	1	1
[K].GPLASQISGLYLPYK.[V]		1	P21589	5'-nucleotidase	P21589 [148-162]	0	1606.88	1.4032e+06	1.59443e+06	1.15461e+06	744690	1.1964e+06	818294	836078	742867	508601	928760	1.85699e+06	844217	1	1	1	1	1	1	1	1	1	1	1	1
[R].GVDVVVGGHSNTFLYTGNPPSK.[E]		1	P21589	5'-nucleotidase	P21589 [235-256]	0	2245.12	617801	640465	657936	276687	689184	1.04729e+06	591053	349843	476964	644941	1.51196e+06	765124	3	2	2	2	2	2	2	1	2	2	2	2
[K].FPILSANIK.[A]		1	P21589	5'-nucleotidase	P21589 [137-145]	0	1002.6	1.112e+06	1.17021e+06	1.20191e+06	846106	1.35779e+06	1.28532e+06	977276	768437	528891	1148889	2.10585e+06	1.07935e+06	1	1	1	1	1	1	1	1	1	1	1	1
[K].VIYPAVEGR.[I]		1	P21589	5'-nucleotidase	P21589 [537-545]	0	1003.56	1.01892e+06	1.72353e+06	1.0644e+06	694663	706445	802744	638884	422981	445582	603674	1.60226e+06	682251	1	1	1	1	1	1	1	1	1	1	1	1
[K].VILPNFLANGGDGFQMIKDELLR.[H]		1	P21589	5'-nucleotidase	P21589 [495-517]	1	2560.36	287102	424130	367740	155529	364331	418805	152553	205131	156215	261650	464773	321275	1	1	1	1	1	1	1	1	1	1	1	1
[R].VPSYDPLKMDEVYK.[V]		1	P21589	5'-nucleotidase	P21589 [481-494]	1	1683.83	249379	339127	373111	190061	259152	305076	256303	217097	160611	197338	453165	293922	1	1	1	1	1	1	1	1	1	1	1	1
[R].YNLPESAPLIYNSFAQFLVK.[E]		1	Q5TFE4	5'-nucleotidase domain-containing protein 1	Q5TFE4 [24-43]	0	2314.21	33536.4	0	37770.4	27334.6	0	38740.7	34119	32679.5	29801.7	31197	0	8942.48	1		1	1		1	1	1	1	1		1
[R].TLENDEEQEALPSLDKPGWYSQGNAVHLYELLK.[K]		1	Q5TFE4	5'-nucleotidase domain-containing protein 1	Q5TFE4 [266-298]	0	3786.85	0	30352.3	0	0	0	130003	131212	147005	140786	97834.3	255665	0		1				1	1	1	1	1	1
[K].GLALDLEDGNFLK.[L]		1	Q5TFE4	5'-nucleotidase domain-containing protein 1	Q5TFE4 [65-77]	0	1404.74	180889	133355	156497	115604	48424.9	106604	130342	106252	155985	0	64699.6	76645.3	1	1	1	1	1	1	1	1	1		1	1
[R].ISTYSTIAIPSIEAIAELPLDYK.[F]		1	Q5TFE4	5'-nucleotidase domain-containing protein 1	Q5TFE4 [402-424]	0	2508.35	36992	0	42025.4	26693.4	0	41752.3	32139.8	0	0	0	41331.6	0	1		1	1		1	1				1
[K].LVQDVANNTNEEAGDGTTTATVLAR.[S]		1	P10809	60 kDa heat shock protein, mitochondrial	P10809 [97-121]	0	2560.25	9.04316e+06	9.47947e+06	1.22208e+07	8.93351e+06	8.73188e+06	1.11154e+07	7.2597e+06	8.11322e+06	9.2118e+06	1.05971e+07	1.34921e+07	1.46871e+07	2	2	2	2	2	2	2	2	2	2	2	2
[R].IQEIIEQLDVTTSEYEKEK.[L]		1	P10809	60 kDa heat shock protein, mitochondrial	P10809 [371-389]	1	2295.16	1.84305e+06	1.35495e+06	1.7281e+06	1.53178e+06	1.62222e+06	1.5364e+06	1.58444e+06	1.30632e+06	1.48001e+06	2.3438e+06	3.18125e+06	2.17356e+06	2	2	2	2	2	2	2	2	2	2	2	2
[R].IQEIIEQLDVTTSEYEK.[E]		1	P10809	60 kDa heat shock protein, mitochondrial	P10809 [371-387]	0	2038.02	1.72874e+06	2.11556e+06	2.31381e+06	1.59228e+06	1.43733e+06	2.12298e+06	1.33104e+06	1.61815e+06	1.92376e+06	1.73381e+06	3.19404e+06	2.74106e+06	2	2	2	2	2	2	2	2	2	2	2	2
[K].ISSIQSIVPALEIANAHR.[K]		1	P10809	60 kDa heat shock protein, mitochondrial	P10809 [251-268]	0	1919.07	4.92232e+06	5.11022e+06	5.28022e+06	3.86306e+06	4.05153e+06	5.51731e+06	4.16167e+06	4.34135e+06	5.1944e+06	5.51265e+06	7.84098e+06	6.73184e+06	2	2	2	2	1	2	2	2	2	2	2	2
[K].NAGVEGSLIVEK.[I]		1	P10809	60 kDa heat shock protein, mitochondrial	P10809 [482-493]	0	1215.66	5.87225e+06	4.99929e+06	5.79384e+06	5.59935e+06	5.38372e+06	6.90902e+06	4.93145e+06	5.83808e+06	5.02522e+06	6.6231e+06	8.21681e+06	7.36726e+06	1	1	1	1	1	1	1	1	1	1	1	1
[K].KISSIQSIVPALEIANAHR.[K]		1	P10809	60 kDa heat shock protein, mitochondrial	P10809 [250-268]	1	2047.17	923819	994949	958909	849121	1.00249e+06	824584	728042	676024	540116	1.19816e+06	1.65085e+06	1.27226e+06	2	2	2	2	2	2	2	2	2	2	2	2
[R].KPLVIIAEDVDGEALSTLVLNR.[L]		1	P10809	60 kDa heat shock protein, mitochondrial	P10809 [269-290]	0	2365.33	1.11136e+06	1.77316e+06	1.50007e+06	1.24234e+06	1.62765e+06	1.45031e+06	1.11314e+06	1.34759e+06	1.16985e+06	2.07551e+06	2.62111e+06	1.64172e+06	2	3	3	2	3	3	3	3	3	3	3	3
[K].IMQSSSEVGYDAMAGDFVNMVEK.[G]	1xOxidation [M]	1	P10809	60 kDa heat shock protein, mitochondrial	P10809 [494-516]	0	2524.1	357480	486164	471572	239877	389452	568397	112499	422493	297912	200700	918484	501175	5	5	4	4	4	5	2	5	4	3	5	4
[K].IMQSSSEVGYDAMAGDFVNMVEK.[G]		1	P10809	60 kDa heat shock protein, mitochondrial	P10809 [494-516]	0	2508.11	2.30826e+06	1.75417e+06	1.99144e+06	2.20359e+06	1.53924e+06	2.36469e+06	1.92964e+06	1.74699e+06	2.48341e+06	2.86762e+06	2.71144e+06	2.99767e+06	2	2	2	2	2	2	2	2	2	2	2	2
[R].TVIIEQSWGSPK.[V]		1	P10809	60 kDa heat shock protein, mitochondrial	P10809 [61-72]	0	1344.72	5.2228e+06	4.39632e+06	5.11328e+06	4.77025e+06	4.3168e+06	5.6688e+06	4.74024e+06	5.03553e+06	5.26045e+06	6044280	8.90644e+06	7.25952e+06	1	1	1	1	1	1	1	1	1	1	1	1
[K].RIQEIIEQLDVTTSEYEKEK.[L]		1	P10809	60 kDa heat shock protein, mitochondrial	P10809 [370-389]	2	2451.26	130889	58588.7	40603.2	80842.5	77067	99640.4	90264.7	83027.5	65653.4	198282	199463	117546	1	1	1	1	1	1	1	1	1	1	1	1
[R].RGVMLAVDAVIAELK.[K]		1	P10809	60 kDa heat shock protein, mitochondrial	P10809 [142-156]	1	1584.91	82121.3	82412.9	76556.9	116604	113553	113822	82012.8	68652.7	82770.9	142572	131394	110623	1	1	1	1	1	1	1	1	1	1	1	1
[R].RGVMLAVDAVIAELKK.[Q]		1	P10809	60 kDa heat shock protein, mitochondrial	P10809 [142-157]	2	1713.01	575773	361090	420449	569893	516027	405951	496821	258573	460682	858237	737359	366701	1	1	1	1	1	1	1	1	1	1	1	1
[K].QSKPVTTPEEIAQVATISANGDK.[E]		1	P10809	60 kDa heat shock protein, mitochondrial	P10809 [158-180]	0	2384.23	196924	98631.2	60548.8	188645	0	307545	140765	0	274329	180740	310308	350243	1	1	1	1		1	1		1	1	1	1
[K].QSKPVTTPEEIAQVATISANGDKEIGNIISDAMK.[K]		1	P10809	60 kDa heat shock protein, mitochondrial	P10809 [158-191]	1	3555.82	597452	744042	681007	569215	486131	715385	674893	516234	684277	1.01405e+06	1.45036e+06	848716	2	2	2	2	1	2	2	1	2	2	2	2
[K].TLNDELEIIEGMK.[F]		1	P10809	60 kDa heat shock protein, mitochondrial	P10809 [206-218]	0	1504.76	4.90513e+06	3.44203e+06	4.07017e+06	4.16064e+06	4.02986e+06	4.80436e+06	4.17233e+06	3.77682e+06	4.68622e+06	4991898	6.9703e+06	5.49458e+06	2	2	2	2	2	2	2	2	2	2	2	2
[K].TLNDELEIIEGMK.[F]	1xOxidation [M12]	1	P10809	60 kDa heat shock protein, mitochondrial	P10809 [206-218]	0	1520.75	116320	189937	189465	115302	184785	171531	80002.9	117683	136211	94684.7	354902	172292	1	1	1	1	1	1	1	1	1	1	1	1
[R].TALLDAAGVASLLTTAEVVVTEIPKEEK.[D]		1	P10809	60 kDa heat shock protein, mitochondrial	P10809 [527-554]	1	2868.58	299672	319554	489498	290551	218800	608545	335082	562756	475164	606012	695411	876053	2	2	2	2	2	2	2	2	2	2	2	2
[K].EEKDPGMGAMGGMGGGMGGGMF.[-]		1	P10809	60 kDa heat shock protein, mitochondrial	P10809 [552-573]	1	2060.8	89134.9	56105.9	63473.3	73877.2	33735.6	75137.1	60164.3	46423.6	106667	98151.3	64939.6	81763.7	1	1	1	1	1	1	1	1	1	1	1	1
[R].ALMLQGVDLLADAVAVTMGPK.[G]		1	P10809	60 kDa heat shock protein, mitochondrial	P10809 [38-58]	0	2113.14	1.04975e+06	712062	1.18602e+06	773208	909370	2.14159e+06	1.3586e+06	2.01439e+06	1.45601e+06	1.87402e+06	2.46088e+06	2.59773e+06	2	2	2	2	2	2	2	2	2	2	2	2
[R].ALMLQGVDLLADAVAVTMGPK.[G]	1xOxidation [M]	1	P10809	60 kDa heat shock protein, mitochondrial	P10809 [38-58]	0	2129.13	550683	341321	674319	306247	407622	468097	298138	357512	360422	401718	1.14061e+06	494849	6	4	6	6	5	6	5	4	6	6	6	5
[R].ALMLQGVDLLADAVAVTMGPK.[G]	2xOxidation [M3; M18]	1	P10809	60 kDa heat shock protein, mitochondrial	P10809 [38-58]	0	2145.13	21465.4	34270.2	9907.52	19461.5	14848.8	0	15948.4	0	10631.3	11703.6	0	0	1	1	1	1	1		1		1	1
[K].DMAIATGGAVFGEEGLTLNLEDVQPHDLGK.[V]		1	P10809	60 kDa heat shock protein, mitochondrial	P10809 [315-344]	0	3097.51	478807	620867	949924	520679	1.11403e+06	602116	558055	718139	252387	427954	721154	969214	2	2	2	3	1	1	3	2	2	2	2	2
[K].DMAIATGGAVFGEEGLTLNLEDVQPHDLGK.[V]	1xOxidation [M2]	1	P10809	60 kDa heat shock protein, mitochondrial	P10809 [315-344]	0	3113.51	0	166239	274526	42180.8	0	103673	28119.4	141813	169247	0	190233	110228		1	2	1		1	1	2	2		1	1
[R].GYISPYFINTSK.[G]		1	P10809	60 kDa heat shock protein, mitochondrial	P10809 [222-233]	0	1389.7	1.46894e+06	1.23343e+06	1.55926e+06	1.47771e+06	1.53184e+06	1.51538e+06	1.58532e+06	1.65259e+06	1.82557e+06	2.99765e+06	3.22541e+06	2.02919e+06	1	1	1	1	1	1	1	1	1	1	1	1
[R].GVMLAVDAVIAELKK.[Q]	1xOxidation [M3]	1	P10809	60 kDa heat shock protein, mitochondrial	P10809 [143-157]	1	1572.9	175369	0	336349	202805	261727	199626	141708	235397	161859	199590	662244	261421	2		2	2	2	2	2	2	2	2	2	2
[R].GVMLAVDAVIAELKK.[Q]		1	P10809	60 kDa heat shock protein, mitochondrial	P10809 [143-157]	1	1556.91	1.38813e+06	853704	1.13145e+06	1.28294e+06	1.01116e+06	1.49562e+06	1.09511e+06	857335	1.12233e+06	2.06942e+06	1.36359e+06	1.10402e+06	2	2	2	2	2	2	2	2	2	2	2	2
[R].GVMLAVDAVIAELK.[K]		1	P10809	60 kDa heat shock protein, mitochondrial	P10809 [143-156]	0	1428.81	454796	274627	546733	582910	324581	690520	141721	387092	256201	404318	538065	536080	2	2	2	2	2	2	2	2	2	2	2	2
[R].VTDALNATR.[A]		1	P10809	60 kDa heat shock protein, mitochondrial	P10809 [421-429]	0	960.511	0	0	0	0	0	0	0	0	0	0	0	4.64062e+06												1
[K].VGLQVVAVK.[A]		1	P10809	60 kDa heat shock protein, mitochondrial	P10809 [293-301]	0	912.588	6.99932e+06	5.87722e+06	6.07506e+06	6.45615e+06	5.86525e+06	7.10724e+06	5.4566e+06	5.45871e+06	5.27889e+06	8431706	9.76849e+06	7.57163e+06	1	1	1	1	1	1	1	1	1	1	1	1
[K].LSDGVAVLK.[V]		1	P10809	60 kDa heat shock protein, mitochondrial	P10809 [397-405]	0	901.535	5.08115e+06	6.36107e+06	4.9703e+06	5.05369e+06	4.67311e+06	5.87341e+06	5.64788e+06	4.78639e+06	5.38646e+06	6040744	8.92949e+06	6.1474e+06	1	1	1	1	1	1	1	1	1	1	1	1
[K].VGGTSDVEVNEK.[K]		1	P10809	60 kDa heat shock protein, mitochondrial	P10809 [406-417]	0	1233.6	800834	4.12558e+06	2954.35	2.49975e+06	320685	2.71314e+06	1.80611e+06	3.11609e+06	3.83096e+06	0	293101	6.40682e+06	1	3	1	1	1	1	1	2	1		1	2
[K].VGEVIVTK.[D]		1	P10809	60 kDa heat shock protein, mitochondrial	P10809 [345-352]	0	844.514	5.55384e+06	5.89919e+06	6.47163e+06	6.04957e+06	4.45375e+06	5.52518e+06	6.28075e+06	4.0149e+06	4.72048e+06	8935474	8.76164e+06	5.57081e+06	1	1	1	1	1	1	1	1	1	1	1	1
[K].IGIEIIK.[R]		1	P10809	60 kDa heat shock protein, mitochondrial	P10809 [463-469]	0	785.513	5.87519e+06	6.94581e+06	6.35971e+06	5.68767e+06	5.08233e+06	7.75391e+06	5.05557e+06	5.57851e+06	5.20919e+06	5669051	7.05895e+06	7.55785e+06	2	2	2	2	2	2	2	2	2	2	2	2
[K].DDAMLLK.[G]		1	P10809	60 kDa heat shock protein, mitochondrial	P10809 [353-359]	0	805.412	1.87407e+06	1.80392e+06	1.67246e+06	1.95688e+06	1.45891e+06	2.02593e+06	1.4622e+06	1.60349e+06	1.86124e+06	2.16251e+06	2.35798e+06	2.46594e+06	1	1	1	1	1	1	1	1	1	1	1	1
[K].GANPVEIR.[R]		1	P10809	60 kDa heat shock protein, mitochondrial	P10809 [134-141]	0	855.468	2.87546e+06	4.19477e+06	2.21223e+06	4.49704e+06	2.34235e+06	3.72498e+06	4.10775e+06	2.82192e+06	3.60839e+06	398820	165057	4.30699e+06	1	1	1	1	1	1	1	1	1	1	1	1
[K].DRVTDALNATR.[A]		1	P10809	60 kDa heat shock protein, mitochondrial	P10809 [419-429]	1	1231.64	0	0	0	0	0	0	0	0	0	0	0	0
[R].LSHLKPSSEGLAIVTK.[Y]		1	P10155	60 kDa SS-A/Ro ribonucleoprotein	P10155 [185-200]	0	1679.97	230417	239891	160576	201098	127665	216957	150700	139025	174367	205263	214424	126560	1	1	1	1	1	1	1	1	1	1	1	1
[R].TRDELEVIHLIEEHR.[L]		1	P10155	60 kDa SS-A/Ro ribonucleoprotein	P10155 [238-252]	1	1888.99	220303	127880	194322	236700	173791	268809	171360	190604	197352	206726	284151	207365	1	1	1	1	1	1	1	1	1	1	1	1
[K].TNTPADVFIVFTDNETFAGGVHPAIALR.[E]		1	P10155	60 kDa SS-A/Ro ribonucleoprotein	P10155 [457-484]	0	2973.51	103541	51605.7	75170.2	80552.3	0	96100.2	72790.8	53892.9	0	0	81527.8	53763	1	1	1	1		1	1	1			1	1
[K].ALLQEMPLTALLR.[N]		1	P10155	60 kDa SS-A/Ro ribonucleoprotein	P10155 [271-283]	0	1468.86	131509	62574.5	109231	166572	81307.4	137753	112575	96491.1	56073.6	118724	109744	72973.9	1	1	1	1	1	1	1	1	1	1	1	1
[K].LGLENAEALIR.[L]		1	P10155	60 kDa SS-A/Ro ribonucleoprotein	P10155 [53-63]	0	1198.68	261666	193204	236669	236415	220599	258076	181220	178097	224812	247804	240582	143849	1	1	1	1	1	1	1	1	1	1	1	1
[K].WRPDEEILK.[A]		1	P10155	60 kDa SS-A/Ro ribonucleoprotein	P10155 [343-351]	0	1185.63	69074.1	0	81932.5	70826.4	56767.7	63516.9	69739.7	53330.3	65209.5	82062.7	49667.4	78300.4	1		1	1	1	1	1	1	1	1	1	1
[R].NVASVCLQIGYPTVASVPHSIINGYK.[R]		1	P05388	60S acidic ribosomal protein P0	P05388 [221-246]	0	2730.43	0	0	43279.9	79805.2	74537.8	176735	95958.3	43758.6	54770	90263.2	59694.6	51022.2			1	1	1	1	1	1	1	1	1	1
[R].VLALSVETDYTFPLAEK.[V]		1	P05388	60S acidic ribosomal protein P0	P05388 [248-264]	0	1896	6.95308e+06	7.92586e+06	8.96753e+06	7.92783e+06	1.15185e+07	8.71066e+06	6.08826e+06	8.88311e+06	8.61177e+06	7.19136e+06	7.69353e+06	1.03369e+07	3	3	3	3	3	3	3	3	3	3	3	3
[K].TSFFQALGITTK.[I]		1	P05388	60S acidic ribosomal protein P0	P05388 [135-146]	0	1313.71	2.86515e+06	2.90094e+06	3.26244e+06	2.58697e+06	2.896e+06	3.52105e+06	2.1615e+06	2.22537e+06	2.52203e+06	2.34595e+06	3.23097e+06	2.17954e+06	1	1	1	1	1	1	1	1	1	1	1	1
[K].AFLADPSAFVAAAPVAAATTAAPAAAAAPAK.[V]		1	P05388	60S acidic ribosomal protein P0	P05388 [267-297]	0	2752.47	4.99808e+06	5.06468e+06	5.14801e+06	5.00791e+06	4.86892e+06	5.7463e+06	3.99686e+06	3.91321e+06	4.53832e+06	4.89616e+06	5.18679e+06	3.44999e+06	3	3	3	3	3	3	3	3	3	3	3	3
[K].IIQLLDDYPK.[C]		1	P05388	60S acidic ribosomal protein P0	P05388 [17-26]	0	1217.68	3.92587e+06	4.67572e+06	4.19593e+06	3.66626e+06	3.25786e+06	4.45513e+06	3.17476e+06	3.50738e+06	3.96429e+06	3545359	4.28697e+06	4.27513e+06	1	1	1	1	1	1	1	1	1	1	1	1
[R].GNVGFVFTK.[E]		1	P05388	60S acidic ribosomal protein P0	P05388 [84-92]	0	968.52	2.97856e+06	3.04126e+06	3.52926e+06	3.30185e+06	2.45298e+06	3.90378e+06	2.38564e+06	2.34989e+06	2.50116e+06	2.75942e+06	4.08138e+06	3.14948e+06	1	1	1	1	1	1	1	1	1	1	1	1
[R].GTIEILSDVQLIK.[T]		1	P05388	60S acidic ribosomal protein P0	P05388 [150-162]	0	1428.83	2.31942e+06	1.87215e+06	1.94699e+06	1.91034e+06	1.67497e+06	2.2127e+06	1.53017e+06	1.49703e+06	1.69696e+06	1979005	2.29371e+06	1.65119e+06	1	1	1	1	1	1	1	1	1	1	1	1
[R].GHLENNPALEK.[L]		1	P05388	60S acidic ribosomal protein P0	P05388 [67-77]	0	1221.62	0	0	0	0	0	0	0	0	0	0	0	3.32241e+06												1
[K].AVVLMGK.[N]		1	P05388	60S acidic ribosomal protein P0	P05388 [51-57]	0	717.433	1.62956e+06	1.44554e+06	1.26099e+06	1.40009e+06	1.04793e+06	1.27365e+06	1.28768e+06	983037	1.1994e+06	963727	645879	1.00537e+06	1	1	1	1	1	1	1	1	1	1	1	1
[R].DMLLANK.[V]		1	P05388	60S acidic ribosomal protein P0	P05388 [100-106]	0	804.428	1.58542e+06	1.62855e+06	1.29195e+06	1.7355e+06	891371	1.6033e+06	1.34258e+06	1.1357e+06	1.45984e+06	1.00892e+06	1.1329e+06	1.11018e+06	1	1	1	1	1	1	1	1	1	1	1	1
[K].AAGVNVEPFWPGLFAK.[A]		1	P05386	60S acidic ribosomal protein P1	P05386 [34-49]	0	1702.9	8.18884e+06	8.48981e+06	8.60292e+06	6.97785e+06	7.89423e+06	7.91214e+06	6.65666e+06	9.12331e+06	7.79372e+06	7.29823e+06	7.21002e+06	8.5202e+06	2	2	2	2	2	2	2	2	2	2	2	2
[K].NIEDVIAQGIGK.[L]		1	P05387	60S acidic ribosomal protein P2	P05387 [50-61]	0	1256.68	8.9757e+06	1.18992e+07	1.16282e+07	8.30075e+06	1.58532e+07	1.05754e+07	1.16116e+07	1.70305e+07	1.37966e+07	8.36606e+06	1.09761e+07	1.36802e+07	1	1	1	1	1	1	1	1	1	1	1	1
[K].LASVPAGGAVAVSAAPGSAAPAAGSAPAAAEEKK.[D]		1	P05387	60S acidic ribosomal protein P2	P05387 [62-95]	1	2902.53	146813	112967	163703	59185.2	225524	117427	200049	229895	148462	151543	140701	223047	1	1	1	1	1	1	1	1	1	1	1	1
[K].LASVPAGGAVAVSAAPGSAAPAAGSAPAAAEEKKDEK.[K]		1	P05387	60S acidic ribosomal protein P2	P05387 [62-98]	2	3274.69	197091	97022.4	115519	143059	0	89994.2	347462	0	72994	270312	177676	81815.2	1	1	1	1		1	1		1	1	1	1
[K].LASVPAGGAVAVSAAPGSAAPAAGSAPAAAEEK.[K]		1	P05387	60S acidic ribosomal protein P2	P05387 [62-94]	0	2774.43	1.03411e+07	1.66084e+07	1.47477e+07	1.03651e+07	2.42425e+07	1.11415e+07	1.34038e+07	2.35296e+07	1.79964e+07	9.28941e+06	1.34355e+07	1.59804e+07	2	2	2	2	2	2	2	2	2	2	2	2
[K].KILDSVGIEADDDR.[L]		1	P05387	60S acidic ribosomal protein P2	P05387 [25-38]	1	1545.78	0	56212.5	0	0	0	0	0	0	0	0	0	0		1
[K].KILDSVGIEADDDRLNK.[V]		1	P05387	60S acidic ribosomal protein P2	P05387 [25-41]	2	1901	1.54444e+06	1.73056e+06	1.40346e+06	1.49263e+06	2.58776e+06	1.5783e+06	1.71549e+06	2.27605e+06	1.99822e+06	1.25789e+06	1.36005e+06	2.1715e+06	2	2	2	2	2	2	2	2	2	2	2	2
[K].ILDSVGIEADDDR.[L]		1	P05387	60S acidic ribosomal protein P2	P05387 [26-38]	0	1417.68	1.49173e+06	2.59813e+06	2.77875e+06	1.38367e+06	2.7848e+06	2.07675e+06	1.94625e+06	2.96154e+06	2.62875e+06	1.56388e+06	2.12136e+06	2.69316e+06	1	1	1	1	1	1	1	1	1	1	1	1
[K].ILDSVGIEADDDRLNK.[V]		1	P05387	60S acidic ribosomal protein P2	P05387 [26-41]	1	1772.9	1.26957e+07	1.4221e+07	1.44028e+07	1.27696e+07	1.82412e+07	1.20476e+07	1.48932e+07	1.8029e+07	1.77348e+07	11031153	1.55753e+07	1.40556e+07	2	2	2	2	2	2	2	2	2	2	2	2
[R].YVASYLLAALGGNSSPSAK.[D]		1	P05387	60S acidic ribosomal protein P2	P05387 [3-21]	0	1868.98	4.57583e+06	4.92525e+06	5.46453e+06	3.64333e+06	7.52347e+06	4.91571e+06	5.23826e+06	7.72858e+06	6.41687e+06	4.19917e+06	5.23269e+06	6.39344e+06	2	2	2	2	2	2	2	2	2	2	2	2
[R].DSAIPVESDTDDEGAPR.[I]		1	Q96D46	60S ribosomal export protein NMD3	Q96D46 [461-477]	0	1773.78	116512	80650.4	95563	97232.6	79773	88699.2	104140	64451.4	103947	72658.2	53014.2	0	1	1	1	1	1	1	1	1	1	1	1
[R].ISLAEMLEDLHISQDATGEEGASMLT.[-]		1	Q96D46	60S ribosomal export protein NMD3	Q96D46 [478-503]	0	2761.29	0	0	0	0	0	0	0	0	0	0	0	0
[R].VHIGQVIMSIR.[T]		1	P27635	60S ribosomal protein L10	P27635 [129-139]	0	1252.72	2.1663e+06	1.22261e+06	1.52686e+06	1.96216e+06	1.173e+06	1.60866e+06	1.03891e+06	1.3938e+06	1.24402e+06	1.50495e+06	1.46816e+06	1.36112e+06	2	2	2	2	2	2	2	2	2	2	2	2
[K].FNADEFEDMVAEK.[R]		1	P27635	60S ribosomal protein L10	P27635 [176-188]	0	1544.66	2.21062e+06	1.49992e+06	1.82963e+06	1.89914e+06	1.11161e+06	1.62628e+06	1.34461e+06	1.15848e+06	1.95538e+06	1.60236e+06	1.28094e+06	1.70868e+06	1	1	1	1	1	1	1	1	1	1	1	1
[K].FNADEFEDMVAEK.[R]	1xOxidation [M9]	1	P27635	60S ribosomal protein L10	P27635 [176-188]	0	1560.65	210285	456211	377475	205937	274641	350667	130223	252337	268081	145822	423047	362264	2	2	2	2	2	2	2	2	2	2	2	2
[K].FNADEFEDMVAEKR.[L]		1	P27635	60S ribosomal protein L10	P27635 [176-189]	1	1700.76	791406	355448	418964	632407	375422	283690	541619	321805	451327	829060	433961	355529	2	2	2	2	2	1	2	2	2	2	2	2
[R].VHIGQVIMSIR.[T]	1xOxidation [M8]	1	P27635	60S ribosomal protein L10	P27635 [129-139]	0	1268.71	0	63241.6	133248	94769.2	0	87557.8	105028	0	0	0	62589	84179.6		1	1	1		1	1				1	1
[K].EHVIEALR.[R]		1	P27635	60S ribosomal protein L10	P27635 [146-153]	0	966.537	1.05183e+06	786210	865314	1.52415e+06	308160	673347	670467	377216	858672	1.22138e+06	415267	674679	1	1	1	1	1	1	1	1	1	1	1	1
[R].IFDLGR.[K]		1	P27635	60S ribosomal protein L10	P27635 [33-38]	0	720.404	2.21413e+06	1.55658e+06	1.69731e+06	1.92897e+06	1.18743e+06	1.38278e+06	1.22582e+06	1.21128e+06	1.37835e+06	2.05977e+06	1.13932e+06	1.20994e+06	1	1	1	1	1	1	1	1	1	1	1	1
[K].KYDAFLASESLIK.[Q]		1	P62906	60S ribosomal protein L10a	P62906 [106-118]	1	1484.8	3.39485e+06	2.94027e+06	2.52855e+06	3.21019e+06	2.24093e+06	3.66047e+06	2.15359e+06	2.45021e+06	2.58794e+06	2.86126e+06	3.20714e+06	2.1101e+06	2	2	2	2	2	2	2	2	2	2	2	2
[K].FPSLLTHNENMVAK.[V]		1	P62906	60S ribosomal protein L10a	P62906 [134-147]	0	1600.82	3.45998e+06	3.92109e+06	4.03346e+06	4.38807e+06	3.37603e+06	5.28999e+06	2.60038e+06	3.14645e+06	3.38397e+06	3611869	4.34777e+06	2.94233e+06	2	3	3	3	3	3	3	3	2	3	3	3
[K].AGKFPSLLTHNENMVAK.[V]		1	P62906	60S ribosomal protein L10a	P62906 [131-147]	1	1856.97	731611	233601	287990	596586	420855	405048	534083	423266	243943	716488	396478	356417	2	2	2	2	2	2	2	2	2	2	2	2
[K].AVDIPHMDIEALK.[K]		1	P62906	60S ribosomal protein L10a	P62906 [79-91]	0	1451.76	1.65049e+06	1.60024e+06	1.52661e+06	1.60422e+06	1.08122e+06	1.8268e+06	1.1421e+06	1.22732e+06	1.43265e+06	1.39178e+06	1.14568e+06	1.03284e+06	2	2	2	2	2	2	2	2	2	2	2	2
[K].AVDIPHMDIEALKK.[L]		1	P62906	60S ribosomal protein L10a	P62906 [79-92]	1	1579.85	2.80695e+06	1.90615e+06	1.9682e+06	2.50783e+06	1.68872e+06	2.34244e+06	1.85337e+06	1.52707e+06	1.74059e+06	1.82287e+06	2.35922e+06	1.89186e+06	3	3	3	3	3	3	3	3	3	3	3	3
[K].FLETVELQISLK.[N]		1	P62906	60S ribosomal protein L10a	P62906 [28-39]	0	1419.81	0	0	96752.9	168387	0	113146	153701	0	0	0	0	0			1	1		1	1
[R].DTLYEAVR.[E]		1	P62906	60S ribosomal protein L10a	P62906 [8-15]	0	966.489	2.75292e+06	2.16568e+06	2.14069e+06	2.42392e+06	1.95973e+06	2.68497e+06	1.57402e+06	2.02711e+06	1.99637e+06	2.33031e+06	2.3978e+06	1.9371e+06	1	1	1	1	1	1	1	1	1	1	1	1
[R].ILGPGLNK.[A]		1	P62906	60S ribosomal protein L10a	P62906 [123-130]	0	811.504	4.58667e+06	4.85681e+06	3.34335e+06	4.52878e+06	2.95168e+06	3.92418e+06	4.12424e+06	3.02155e+06	3.40645e+06	4.26995e+06	3.87562e+06	3.13521e+06	1	1	1	1	1	1	1	1	1	1	1	1
[K].NNFSDTGNFGFGIQEHIDLGIK.[Y]		1	P62913	60S ribosomal protein L11	P62913 [97-118]	0	2423.16	92583.5	0	110393	0	0	154996	0	0	0	0	0	0	1		1			1
[K].VLEQLTGQTPVFSK.[A]		1	P62913	60S ribosomal protein L11	P62913 [39-52]	0	1546.85	5.31811e+06	5.44906e+06	4.0899e+06	5.05598e+06	3.6166e+06	4.31098e+06	4.1057e+06	3.31263e+06	4.13828e+06	4.66044e+06	3.08531e+06	2.98825e+06	2	2	2	2	2	2	2	2	2	2	2	2
[K].YDGIILPGK.[-]		1	P62913	60S ribosomal protein L11	P62913 [170-178]	0	975.551	3.15374e+06	2.97362e+06	3.20216e+06	3.41332e+06	2.45639e+06	2.86553e+06	2.27617e+06	2.10263e+06	2.50992e+06	1.82239e+06	1.65113e+06	2.14677e+06	1	1	1	1	1	1	1	1	1	1	1	1
[K].YDPSIGIYGLDFYVVLGRPGFSIADK.[K]		1	P62913	60S ribosomal protein L11	P62913 [119-144]	0	2862.47	0	0	0	0	0	0	0	0	0	60354.8	0	10291.4										1		1
[R].QAQIEVVPSASALIIK.[A]		1	P30050	60S ribosomal protein L12	P30050 [68-83]	0	1666.97	2.73587e+06	2.79598e+06	2.38475e+06	2.74576e+06	1.61409e+06	3.0392e+06	2.20315e+06	1.68031e+06	2.27696e+06	2.5916e+06	2.25345e+06	1.75135e+06	2	2	2	2	2	2	2	2	2	2	2	2
[K].HSGNITFDEIVNIAR.[Q]		1	P30050	60S ribosomal protein L12	P30050 [100-114]	0	1685.86	3.35971e+06	3.18254e+06	2.35006e+06	2.93337e+06	1.98548e+06	2.78812e+06	2.02876e+06	2.16567e+06	2.52236e+06	2.52241e+06	2.84854e+06	1.98344e+06	2	2	2	2	2	2	2	2	2	2	2	2
[K].IGPLGLSPK.[K]		1	P30050	60S ribosomal protein L12	P30050 [32-40]	0	881.545	4.82026e+06	4.98452e+06	4.03925e+06	4.42605e+06	3.40753e+06	3.88759e+06	3.33554e+06	3.29518e+06	3.77239e+06	4668444	4.31667e+06	2.88884e+06	1	1	1	1	1	1	1	1	1	1	1	1
[K].LATQLTGPVMPVR.[N]	1xOxidation [M10]	1	P26373	60S ribosomal protein L13	P26373 [146-158]	0	1398.78	584869	800337	603778	503375	640959	383672	298735	430176	425517	388015	576516	308860	1	1	1	1	1	1	1	1	1	1	1	1
[R].VATWFNQPAR.[K]		1	P26373	60S ribosomal protein L13	P26373 [22-31]	0	1189.61	3.97113e+06	2.44146e+06	2.34348e+06	4.05955e+06	2.39205e+06	2.18483e+06	2.88343e+06	1.95759e+06	2.64404e+06	3648529	1.94994e+06	1.97937e+06	1	1	1	1	1	1	1	1	1	1	1	1
[K].LATQLTGPVMPVR.[N]		1	P26373	60S ribosomal protein L13	P26373 [146-158]	0	1382.78	5.98257e+06	5.01862e+06	3.28081e+06	6.10082e+06	3.45116e+06	3.19142e+06	4.49969e+06	2.88415e+06	3.61132e+06	5.27923e+06	1.89816e+06	2.59614e+06	1	1	1	1	1	1	1	1	1	1	1	1
[R].TIGISVDPR.[R]		1	P26373	60S ribosomal protein L13	P26373 [93-101]	0	957.536	2.8696e+06	2.24126e+06	1.77977e+06	3.25037e+06	2.1235e+06	1.39729e+06	1.93085e+06	1.56398e+06	2.04059e+06	2.42664e+06	1.27151e+06	1.2805e+06	1	1	1	1	1	1	1	1	1	1	1	1
[R].GFSLEELR.[V]		1	P26373	60S ribosomal protein L13	P26373 [75-82]	0	950.494	2.48691e+06	2.44865e+06	2.01498e+06	2.35967e+06	1.74837e+06	1.56146e+06	1.68039e+06	1.65321e+06	1.70244e+06	1.91992e+06	1.21204e+06	1.37034e+06	1	1	1	1	1	1	1	1	1	1	1	1
[K].LILFPR.[K]		1	P26373	60S ribosomal protein L13	P26373 [124-129]	0	758.492	2.64727e+06	2.61045e+06	1.91226e+06	2.50487e+06	2.06975e+06	1.59949e+06	1.78545e+06	1.38643e+06	1.59283e+06	2.17436e+06	1.18281e+06	1.18478e+06	1	1	1	1	1	1	1	1	1	1	1	1
[K].YQAVTATLEEK.[R]		1	P40429	60S ribosomal protein L13a	P40429 [149-159]	0	1252.64	0	0	0	0	0	0	0	0	0	0	0	0
[K].IDKYTEVLK.[T]		1	P40429	60S ribosomal protein L13a	P40429 [189-197]	1	1108.62	441140	454262	334614	436746	284200	327984	379161	307496	387101	449349	250829	246354	2	2	2	2	2	2	2	2	2	2	2	2
[K].VFDGIPPPYDKK.[K]		1	P40429	60S ribosomal protein L13a	P40429 [104-115]	1	1375.73	247671	162827	177433	206627	293310	348169	146504	187685	278345	428119	161635	157012	1	1	1	1	1	2	1	1	2	2	1	1
[R].MVVPAALK.[V]	1xOxidation [M1]	1	P40429	60S ribosomal protein L13a	P40429 [118-125]	0	844.496	750361	1.00555e+06	638510	673805	585991	762531	580303	505072	560933	630289	887179	492942	2	2	2	2	2	2	2	2	2	2	2	2
[R].MVVPAALK.[V]		1	P40429	60S ribosomal protein L13a	P40429 [118-125]	0	828.501	3.50064e+06	2.19964e+06	2.49749e+06	3.85472e+06	2.12885e+06	2.43011e+06	1.96405e+06	2.19939e+06	2.65979e+06	2.79957e+06	1.82044e+06	1.74774e+06	1	1	1	1	1	1	1	1	1	1	1	1
[R].KFAYLGR.[L]		1	P40429	60S ribosomal protein L13a	P40429 [134-140]	1	854.488	293729	214076	189436	276116	106909	177785	202628	124508	165631	252208	168732	157560	1	1	1	1	1	1	1	1	1	1	1	1
[K].FAYLGR.[L]		1	P40429	60S ribosomal protein L13a	P40429 [135-140]	0	726.393	1.85148e+06	1.80133e+06	1.25875e+06	1.76854e+06	1.24224e+06	1.45089e+06	1.30452e+06	1.31508e+06	1.2744e+06	1.32091e+06	1.32223e+06	1.02824e+06	1	1	1	1	1	1	1	1	1	1	1	1
[K].YLAFLR.[K]		1	P40429	60S ribosomal protein L13a	P40429 [54-59]	0	782.456	1.30709e+06	1.21907e+06	1.64033e+06	1.82243e+06	1.1451e+06	2.23211e+06	1.02438e+06	1.59968e+06	1.49957e+06	1.5992e+06	1.70149e+06	1.25658e+06	1	1	1	1	1	1	1	1	1	1	1	1
[K].VFDGIPPPYDK.[K]		1	P40429	60S ribosomal protein L13a	P40429 [104-114]	0	1247.63	0	0	0	0	0	0	0	0	0	0	0	0
[K].LVAIVDVIDQNR.[A]		1	P50914	60S ribosomal protein L14	P50914 [24-35]	0	1354.77	5.42214e+06	5.26632e+06	4.42594e+06	5.074e+06	3.96496e+06	4.90865e+06	3.77069e+06	3.87305e+06	3.8829e+06	4.32225e+06	4.40499e+06	3.63322e+06	2	2	2	2	2	2	2	2	2	2	2	2
[R].VAYVSFGPHAGK.[L]		1	P50914	60S ribosomal protein L14	P50914 [12-23]	0	1232.64	4.62122e+06	5.60923e+06	3.52419e+06	4.69075e+06	3.48933e+06	3.75768e+06	4.46543e+06	3.68632e+06	2.93076e+06	4.83469e+06	3.66189e+06	2.37758e+06	2	2	2	2	2	2	2	2	2	2	2	2
[R].FVEVGR.[V]		1	P50914	60S ribosomal protein L14	P50914 [6-11]	0	706.388	0	2.11986e+06	0	98095.5	0	0	125743	60532.7	0	0	0	1.62429e+06		2		1			1	1				2
[R].NPDTQWITKPVHK.[H]		1	P61313	60S ribosomal protein L15	P61313 [145-157]	0	1563.83	2.02143e+06	1.30119e+06	953657	2.41227e+06	750077	1.08283e+06	1.17788e+06	1.03172e+06	1.23067e+06	1.9299e+06	992850	712943	3	3	3	3	2	3	3	3	3	3	3	3
[R].VLNSYWVGEDSTYK.[F]		1	P61313	60S ribosomal protein L15	P61313 [115-128]	0	1660.79	2.28476e+06	3.00907e+06	2.29994e+06	2.09202e+06	2.30142e+06	3.32622e+06	1.67384e+06	2.72222e+06	2.49381e+06	2214412	2.95532e+06	2.18505e+06	1	1	1	1	1	1	1	1	1	1	1	1
[K].FFEVILIDPFHK.[A]		1	P61313	60S ribosomal protein L15	P61313 [129-140]	0	1504.82	1.57506e+06	778427	2.0256e+06	2.10322e+06	1.52227e+06	1.7708e+06	1.48662e+06	1.62372e+06	641228	1973973	1.77746e+06	790467	2	2	2	2	2	2	2	2	2	2	2	2
[R].SLQSVAEER.[A]		1	P61313	60S ribosomal protein L15	P61313 [97-105]	0	1018.52	4.39424e+06	3.39202e+06	3.81626e+06	5.13556e+06	2.31888e+06	3.11166e+06	3.39037e+06	2.21856e+06	3.43659e+06	4.52401e+06	3.17121e+06	3.03145e+06	1	1	1	1	1	1	1	1	1	1	1	1
[K].GATYGKPVHHGVNQLK.[F]		1	P61313	60S ribosomal protein L15	P61313 [78-93]	0	1705.91	0	0	426259	0	880132	473115	267278	613996	864251	0	0	786910			1		1	1	1	1	2			2
[K].YIQELWR.[K]		1	P61313	60S ribosomal protein L15	P61313 [6-12]	0	1007.53	2.81913e+06	2.58611e+06	2.14691e+06	2.54224e+06	1.78156e+06	2.68543e+06	1.6168e+06	2.00264e+06	2.13073e+06	2739985	2.7732e+06	1.9296e+06	1	1	1	1	1	1	1	1	1	1	1	1
[R].RNPDTQWITKPVHK.[H]		1	P61313	60S ribosomal protein L15	P61313 [144-157]	1	1719.93	22096.1	34911.4	50451.5	45244.6	78996.8	98044.2	34120.1	34009.9	249372	70023.9	61502.9	679321	1	1	2	1	1	2	1	2	2	1	1	2
[K].KSAEFLLHMLK.[N]		1	P18621	60S ribosomal protein L17	P18621 [86-96]	1	1316.74	1.80214e+06	759421	1.08564e+06	1.68626e+06	817527	1.23883e+06	1.18663e+06	796200	998117	1.99109e+06	1.04032e+06	1.07409e+06	2	2	2	2	2	2	2	2	2	2	2	2
[K].SAEFLLHMLK.[N]		1	P18621	60S ribosomal protein L17	P18621 [87-96]	0	1188.64	333235	198230	254912	324964	196117	210746	243145	179342	309245	240268	189222	171911	1	1	1	1	1	1	1	1	1	1	1	1
[K].EQIVPKPEEEVAQK.[K]		1	P18621	60S ribosomal protein L17	P18621 [154-167]	0	1623.86	4.17496e+06	3.30048e+06	3.7306e+06	3.89869e+06	2.18531e+06	2.68079e+06	4.7213e+06	2.75956e+06	3.9875e+06	4.06564e+06	1.56353e+06	2.6368e+06	2	2	2	2	2	2	2	2	2	2	2	2
[K].GLDVDSLVIEHIQVNK.[A]		1	P18621	60S ribosomal protein L17	P18621 [106-121]	0	1778.96	3.48446e+06	2.48119e+06	3.6127e+06	3.66651e+06	2.07521e+06	2.53548e+06	2.57836e+06	2.108e+06	2.96881e+06	2.9864e+06	2.83549e+06	2.10195e+06	2	2	2	2	2	2	2	2	2	2	2	2
[R].YSLDPENPTK.[S]		1	P18621	60S ribosomal protein L17	P18621 [4-13]	0	1163.56	3.18992e+06	2.66752e+06	2.59412e+06	3.37728e+06	1.75719e+06	2.41721e+06	2.9291e+06	2.05343e+06	2.67602e+06	2.37181e+06	1.87133e+06	1.88735e+06	1	1	1	1	1	1	1	1	1	1	1	1
[K].ILTFDQLALDSPK.[G]		1	Q07020	60S ribosomal protein L18	Q07020 [120-132]	0	1460.8	5.10383e+06	2.65751e+06	4.06692e+06	4.90874e+06	3.55377e+06	4.29288e+06	3.48435e+06	3.71644e+06	4.446e+06	3.88005e+06	3.94681e+06	3.30435e+06	1	1	1	1	1	1	1	1	1	1	1	1
[K].TAVVVGTITDDVR.[V]		1	Q07020	60S ribosomal protein L18	Q07020 [79-91]	0	1345.73	6.95978e+06	5.60945e+06	6.12844e+06	6.34545e+06	4.67848e+06	6.52136e+06	4.73688e+06	5.17768e+06	5.23443e+06	5.34777e+06	5.94813e+06	5.17447e+06	1	1	1	1	1	1	1	1	1	1	1	1
[R].TNRPPLSLSR.[M]		1	Q07020	60S ribosomal protein L18	Q07020 [56-65]	0	1140.65	3.85242e+06	3.17392e+06	2.99123e+06	5.40586e+06	3.00688e+06	3.14908e+06	3.12998e+06	2.71542e+06	3.61738e+06	4.49885e+06	2.33297e+06	3.03759e+06	3	3	3	3	3	3	3	3	3	3	3	3
[R].TNSTFNQVVLK.[R]		1	Q07020	60S ribosomal protein L18	Q07020 [39-49]	0	1250.67	4.53193e+06	3.55152e+06	3.22194e+06	4.46103e+06	2.73373e+06	3.27874e+06	2.9144e+06	3.24386e+06	3.30607e+06	3.36218e+06	2.89583e+06	2.62501e+06	1	1	1	1	1	1	1	1	1	1	1	1
[K].SQDIYLR.[L]		1	Q07020	60S ribosomal protein L18	Q07020 [20-26]	0	894.468	2.10705e+06	2.472e+06	1.75834e+06	2.02768e+06	1.30548e+06	2.22072e+06	1.79618e+06	1.55233e+06	1.78188e+06	2.1646e+06	1.6922e+06	1.68842e+06	1	1	1	1	1	1	1	1	1	1	1	1
[R].DLTTAGAVTQCYR.[D]		1	Q02543	60S ribosomal protein L18a	Q02543 [99-111]	0	1398.67	0	0	0	57084.4	0	44638.7	0	0	0	122652	0	0				1		1				1
[R].IFAPNHVVAK.[S]		1	Q02543	60S ribosomal protein L18a	Q02543 [32-41]	0	1095.63	3.82711e+06	3.69451e+06	3.7413e+06	4.8211e+06	3.03839e+06	3.81101e+06	3.72451e+06	2.65713e+06	3.5729e+06	4.99887e+06	2.51737e+06	2.68084e+06	2	2	2	2	2	2	2	2	2	2	2	2
[R].FWYFVSQLK.[K]		1	Q02543	60S ribosomal protein L18a	Q02543 [44-52]	0	1217.64	340491	134326	268410	825336	728508	708135	238290	376420	252937	829529	914729	375203	1	1	1	1	1	1	1	1	1	1	1	1
[R].FWYFVSQLKK.[M]		1	Q02543	60S ribosomal protein L18a	Q02543 [44-53]	1	1345.73	31244	22317.8	15957.3	89774.9	61955.1	25467	0	0	0	171426	51882.5	0	1	1	1	1	1	1				1	1
[K].NFGIWLR.[Y]		1	Q02543	60S ribosomal protein L18a	Q02543 [77-83]	0	905.499	1.39604e+06	1.23794e+06	1.40496e+06	1.30633e+06	1.14953e+06	1.5179e+06	903366	1.04368e+06	1.14254e+06	1.255e+06	1.0139e+06	1.05724e+06	1	1	1	1	1	1	1	1	1	1	1	1
[K].LLADQAEAR.[R]		1	P84098	60S ribosomal protein L19	P84098 [154-162]	0	986.527	2.53952e+06	3.52773e+06	1.4863e+06	4.86135e+06	1.48482e+06	3.13658e+06	3.26189e+06	2.38396e+06	3.72372e+06	986686	130196	2.76302e+06	1	1	1	1	1	1	1	1	1	1	1	1
[K].VWLDPNETNEIANANSR.[Q]		1	P84098	60S ribosomal protein L19	P84098 [22-38]	0	1942.93	3.51357e+06	2.84756e+06	2.63995e+06	3.39428e+06	2.13447e+06	2.85918e+06	2.31175e+06	2.45459e+06	2.98207e+06	2.69302e+06	1.85744e+06	2.2723e+06	2	2	2	2	2	2	2	2	2	2	2	2
[R].HMYHSLYLK.[V]		1	P84098	60S ribosomal protein L19	P84098 [118-126]	0	1191.6	553823	303840	730629	802099	335680	578174	350051	487262	1.05352e+06	563952	285524	631914	1	1	1	1	1	1	1	1	1	1	1	1
[R].HMYHSLYLK.[V]	1xOxidation [M2]	1	P84098	60S ribosomal protein L19	P84098 [118-126]	0	1207.59	0	0	15129.9	64790.2	54028.7	16083.1	17639.1	0	29237.8	126988	15991.9	20366.1			1	2	1	1	1		1	2	1	1
[R].LASSVLR.[C]		1	P84098	60S ribosomal protein L19	P84098 [10-16]	0	745.457	267414	0	124940	2.15555e+06	471870	912505	1.60552e+06	1.31576e+06	1.15055e+06	0	0	1.10089e+06	1		1	1	1	1	1	1	1			1
[R].VYNVTQHAVGIVVNK.[Q]		1	P46778	60S ribosomal protein L21	P46778 [64-78]	0	1640.91	6.19289e+06	5.16334e+06	5.44978e+06	5.95637e+06	5.129e+06	4.22475e+06	4.06997e+06	3.80684e+06	4.38068e+06	4680336	2.63244e+06	3.07923e+06	1	1	1	1	1	1	1	1	1	1	1	1
[R].TNGKEPELLEPIPYEFMA.[-]		1	P46778	60S ribosomal protein L21	P46778 [143-160]	1	2078.02	453774	385240	69059.2	508458	349857	331602	378870	233843	402199	506274	196464	361234	2	2	1	2	2	2	2	2	2	2	2	2
[K].HGVVPLATYMR.[I]		1	P46778	60S ribosomal protein L21	P46778 [22-32]	0	1243.66	2.40947e+06	1.08134e+06	1.33915e+06	2.70862e+06	1.19695e+06	1.40164e+06	1.3824e+06	1.08217e+06	1.33689e+06	1905892	812171	957202	2	2	2	2	2	2	2	2	2	1	2	2
[R].KHGVVPLATYMR.[I]		1	P46778	60S ribosomal protein L21	P46778 [21-32]	1	1371.76	232278	87860.6	152624	367008	101761	221989	226531	114140	143559	323384	123187	72995.6	1	1	2	2	1	2	2	1	2	2	2	1
[K].GTWVQLK.[R]		1	P46778	60S ribosomal protein L21	P46778 [123-129]	0	831.472	1.8877e+06	1.44726e+06	1.41721e+06	1.72526e+06	927952	1.14404e+06	1.11445e+06	878818	1.14522e+06	1.33818e+06	618795	849130	1	1	1	1	1	1	1	1	1	1	1	1
[K].EKGTWVQLK.[R]		1	P46778	60S ribosomal protein L21	P46778 [121-129]	1	1088.61	144292	79535.5	109873	105469	161448	71126	180991	97360.8	90451.5	180365	50160.1	65177.6	1	1	1	1	1	1	1	1	1	1	1	1
[K].ITVTSEVPFSK.[R]		1	P35268	60S ribosomal protein L22	P35268 [70-80]	0	1207.66	6.04266e+06	5.34498e+06	6.08532e+06	5.82732e+06	4.20819e+06	5.38403e+06	4.92637e+06	3.88615e+06	4.69063e+06	4.93991e+06	3.2418e+06	3.81695e+06	1	1	1	1	1	1	1	1	1	1	1	1
[R].YFQINQDEEEEEDED.[-]		1	P35268	60S ribosomal protein L22	P35268 [114-128]	0	1931.73	815983	1.17752e+06	1.30355e+06	712824	1.25477e+06	1.00689e+06	772316	1.17235e+06	1.05593e+06	604498	681547	767640	1	1	1	1	1	1	1	1	1	1	1	1
[K].AGNLGGGVVTIER.[S]		1	P35268	60S ribosomal protein L22	P35268 [53-65]	0	1242.68	8.14287e+06	6.96858e+06	5.39458e+06	8.15424e+06	6.08498e+06	5.29281e+06	5.779e+06	6.04344e+06	5.13538e+06	7645047	4.1959e+06	3.84408e+06	1	1	1	1	1	1	1	1	1	1	1	1
[R].LNRLPAAGVGDMVMATVK.[K]		1	P62829	60S ribosomal protein L23	P62829 [49-66]	1	1842.99	111800	0	43211.3	87975.1	63136.2	33914.4	119847	35429.2	36176.6	140232	28229.5	0	1		1	1	1	1	1	1	1	1	1
[R].LPAAGVGDMVMATVK.[K]		1	P62829	60S ribosomal protein L23	P62829 [52-66]	0	1459.76	3.26959e+06	2.52026e+06	2.13618e+06	2.95113e+06	1.49324e+06	1.51729e+06	2.16844e+06	1.65206e+06	1.81699e+06	2.10386e+06	1.15047e+06	969256	2	2	2	2	2	2	2	2	2	2	2	2
[K].NLYIISVK.[G]		1	P62829	60S ribosomal protein L23	P62829 [36-43]	0	949.572	1.76681e+06	1.14679e+06	1.32838e+06	1.49321e+06	1.05368e+06	1.31484e+06	957846	869349	1.08608e+06	1.13921e+06	953700	790719	1	1	1	1	1	1	1	1	1	1	1	1
[R].LPAAGVGDMVMATVK.[K]	1xOxidation [M]	1	P62829	60S ribosomal protein L23	P62829 [52-66]	0	1475.76	147188	316033	189758	178651	248736	194725	91124	150107	212736	85938.4	175487	186221	1	1	1	1	1	1	1	1	1	1	1	1
[R].NKLDHYAIIK.[F]		1	P62750	60S ribosomal protein L23a	P62750 [69-78]	1	1214.69	894125	701978	718431	1.00231e+06	748639	319510	1.26861e+06	269142	650414	1.19831e+06	163319	251802	1	1	1	1	1	1	1	1	1	1	1	1
[K].KIEDNNTLVFIVDVK.[A]		1	P62750	60S ribosomal protein L23a	P62750 [89-103]	1	1746.96	648362	315126	333581	532244	366004	170880	484274	202016	225872	471500	84268.4	159132	2	2	2	2	2	2	2	2	2	2	2	2
[R].LAPDYDALDVANK.[I]		1	P62750	60S ribosomal protein L23a	P62750 [140-152]	0	1404.7	6.60868e+06	5.68491e+06	4.83894e+06	6.51509e+06	5.68757e+06	2.27841e+06	6.72241e+06	2.4016e+06	3.91151e+06	6758483	1.33471e+06	2.71589e+06	1	1	1	1	1	1	1	1	1	1	1	1
[R].LAPDYDALDVANKIGII.[-]		1	P62750	60S ribosomal protein L23a	P62750 [140-156]	1	1800.97	0	71372.6	144780	61052.4	68449.1	74022.1	59805.7	75573.2	49941.5	61022.4	0	116951		1	1	1	1	1	1	1	1	1		1
[K].VNTLIRPDGEK.[K]		1	P62750	60S ribosomal protein L23a	P62750 [124-134]	0	1241.68	66174	191973	162170	570734	103514	88810.7	304084	27145.4	898010	477494	12289.2	105566	1	1	1	1	1	1	1	1	2	1	1	1
[K].LYDIDVAK.[V]		1	P62750	60S ribosomal protein L23a	P62750 [116-123]	0	936.504	1.94116e+06	1.35055e+06	1.31021e+06	1.86e+06	1.78631e+06	501570	1.64349e+06	551945	1.04081e+06	2.05893e+06	222306	593332	1	1	1	1	1	1	1	1	1	1	1	1
[K].KLYDIDVAK.[V]		1	P62750	60S ribosomal protein L23a	P62750 [115-123]	1	1064.6	2.16428e+06	1.72733e+06	1.04574e+06	2.18314e+06	1.49182e+06	623471	2.14062e+06	614780	1.09714e+06	1.98719e+06	248344	432297	1	1	1	1	1	1	1	1	1	1	1	1
[K].FPLTTESAMK.[K]		1	P62750	60S ribosomal protein L23a	P62750 [79-88]	0	1124.57	2.41275e+06	1.42208e+06	1.33739e+06	2.33214e+06	1.82616e+06	477700	2.12887e+06	734920	1.09765e+06	2.62273e+06	306820	507603	1	1	1	1	1	1	1	1	1	1	1	1
[R].AITGASLADIMAK.[R]		1	P83731	60S ribosomal protein L24	P83731 [81-93]	0	1261.68	3.33653e+06	1.96427e+06	2.43564e+06	2.65861e+06	1.50927e+06	2.09639e+06	2.22149e+06	1.73361e+06	2.44268e+06	2.60329e+06	1.50952e+06	1.77443e+06	1	1	1	1	1	1	1	1	1	1	1	1
[R].AITGASLADIMAK.[R]	1xOxidation [M11]	1	P83731	60S ribosomal protein L24	P83731 [81-93]	0	1277.68	173105	235188	276213	182944	169252	160980	107329	136365	149297	133347	246196	175424	1	1	1	1	1	1	1	1	1	1	1	1
[K].VFQFLNAK.[C]		1	P83731	60S ribosomal protein L24	P83731 [28-35]	0	966.541	1.92088e+06	1.00898e+06	1.55344e+06	1.46568e+06	1.04148e+06	1.55863e+06	1.21549e+06	945553	1.37199e+06	1.71167e+06	1.25541e+06	1.10659e+06	1	1	1	1	1	1	1	1	1	1	1	1
[K].DDEVQVVR.[G]		1	P61254	60S ribosomal protein L26	P61254 [52-59]	0	959.479	0	0	0	0	0	0	0	0	0	0	0	0
[K].YVIYIER.[V]		1	P61254	60S ribosomal protein L26	P61254 [78-84]	0	955.525	1.58473e+06	1.25774e+06	1.48324e+06	1.5509e+06	1.7107e+06	467302	1.18527e+06	861963	1.00921e+06	1329844	351733	673749	1	1	1	1	1	1	1	1	1	1	1	1
[K].KYVIYIER.[V]		1	P61254	60S ribosomal protein L26	P61254 [77-84]	1	1083.62	227689	188876	108475	240974	147399	72580.3	212113	98943.3	128350	213459	0	74476.8	1	1	1	1	1	1	1	1	1	1		1
[K].NIDDGTSDRPYSHALVAGIDR.[Y]		1	P61353	60S ribosomal protein L27	P61353 [28-48]	0	2272.1	5.70837e+06	7.97011e+06	6.60906e+06	6.24395e+06	5.74727e+06	6.78277e+06	4.94181e+06	8.02562e+06	7.27056e+06	5.20539e+06	6.49013e+06	6.2416e+06	3	3	3	3	3	3	3	3	3	3	3	3
[K].VYNYNHLMPTR.[Y]		1	P61353	60S ribosomal protein L27	P61353 [74-84]	0	1407.68	4.6154e+06	3.00552e+06	2.96854e+06	3.56647e+06	2.60437e+06	3.2492e+06	2.94788e+06	3.19311e+06	2.83741e+06	2.64829e+06	2.52585e+06	2.45031e+06	2	2	2	2	2	2	2	2	2	2	2	2
[R].YSVDIPLDK.[T]		1	P61353	60S ribosomal protein L27	P61353 [85-93]	0	1049.55	4.56165e+06	4.73573e+06	3.92561e+06	4.55831e+06	4.33152e+06	4.40729e+06	3.5838e+06	4.86614e+06	4.70527e+06	3.91753e+06	5.29609e+06	4.97355e+06	1	1	1	1	1	1	1	1	1	1	1	1
[K].VYNYNHLMPTR.[Y]	1xOxidation [M8]	1	P61353	60S ribosomal protein L27	P61353 [74-84]	0	1423.68	52970.8	220670	0	84831.1	26906.4	27791.3	82973.3	0	0	142377	0	33334.7	1	2		2	1	1	1			2		1
[K].DVFRDPALKR.[K]		1	P61353	60S ribosomal protein L27	P61353 [99-108]	2	1216.68	675085	563060	539590	946363	886380	528770	555740	698852	517512	977242	772803	471313	1	1	1	1	1	1	1	1	1	1	1	1
[K].TGAAPIIDVVR.[S]		1	P46776	60S ribosomal protein L27a	P46776 [95-105]	0	1111.65	5.27833e+06	3.57558e+06	5.00885e+06	4.91913e+06	2.62616e+06	4.12377e+06	4.29882e+06	2.99249e+06	4.66734e+06	4664919	2.50507e+06	3.35807e+06	1	1	1	1	1	1	1	1	1	1	1	1
[K].LWTLVSEQTR.[V]		1	P46776	60S ribosomal protein L27a	P46776 [78-87]	0	1232.66	2.80467e+06	1.87462e+06	2.46532e+06	2.66226e+06	1.3984e+06	2.25489e+06	1.82194e+06	1.64457e+06	2.71785e+06	2.26018e+06	1.42108e+06	1.32552e+06	1	1	1	1	1	1	1	1	1	1	1	1
[K].QTYSTEPNNLK.[A]		1	P46779	60S ribosomal protein L28	P46779 [23-33]	0	1294.63	1.42354e+06	1.97989e+06	1.47055e+06	1.38743e+06	1.86806e+06	1.03453e+06	1.07069e+06	3.08812e+06	1.01722e+06	1.28587e+06	997909	811272	2	2	2	1	1	2	1	3	1	3	3	2
[K].AQAAAPASVPAQAPK.[R]		1	P47914	60S ribosomal protein L29	P47914 [135-149]	0	1377.75	6.79115e+06	5.94582e+06	2.24177e+06	7.84932e+06	6.33673e+06	3.74168e+06	1.1026e+07	5.80496e+06	7.79452e+06	8306106	2.35866e+06	4.37233e+06	1	1	1	1	1	1	1	1	1	1	1	1
[K].NNASTDYDLSDK.[S]		1	P39023	60S ribosomal protein L3	P39023 [301-312]	0	1342.58	3.24546e+06	2.96716e+06	2.85739e+06	3.20413e+06	1.89741e+06	3.37162e+06	2.83348e+06	2.39067e+06	3.43482e+06	3312823	1.97579e+06	2.06157e+06	1	1	1	1	1	1	1	1	1	1	1	1
[R].LEQQVPVNQVFGQDEMIDVIGVTK.[G]		1	P39023	60S ribosomal protein L3	P39023 [201-224]	0	2686.38	2.34784e+06	1.81952e+06	1.72835e+06	2.43099e+06	1.44142e+06	1.91852e+06	1.64266e+06	1.57739e+06	1.8506e+06	2.27464e+06	1.28889e+06	1.54595e+06	2	2	2	2	2	2	2	2	2	2	2	2
[R].LEQQVPVNQVFGQDEMIDVIGVTK.[G]	1xOxidation [M16]	1	P39023	60S ribosomal protein L3	P39023 [201-224]	0	2702.37	248918	544512	294593	179750	264865	266345	31975.1	227431	237193	136406	357146	183925	2	2	2	2	2	2	1	1	2	2	2	1
[K].SINPLGGFVHYGEVTNDFVMLK.[G]		1	P39023	60S ribosomal protein L3	P39023 [313-334]	0	2437.22	4.06316e+06	3.42997e+06	3.79794e+06	4.57196e+06	3.15006e+06	3.46507e+06	2.75111e+06	2.82042e+06	3.6302e+06	4.01921e+06	2.4317e+06	2.87017e+06	2	2	2	2	2	2	2	2	2	2	2	2
[K].SFPKDDPSKPVHLTAFLGYK.[A]		1	P39023	60S ribosomal protein L3	P39023 [31-50]	1	2247.18	78474.4	0	63624.8	152570	0	0	87031.2	0	0	108517	0	0	1		1	1			1			1
[R].ERLEQQVPVNQVFGQDEMIDVIGVTK.[G]		1	P39023	60S ribosomal protein L3	P39023 [199-224]	1	2971.52	3.9844e+06	1.94981e+06	2.67393e+06	3.53922e+06	2.33768e+06	2.99608e+06	2.86542e+06	2.6961e+06	3.18057e+06	2.55871e+06	2.03823e+06	2.31341e+06	1	1	1	1	1	1	1	1	1	1	1	1
[R].ERLEQQVPVNQVFGQDEMIDVIGVTK.[G]	1xOxidation [M18]	1	P39023	60S ribosomal protein L3	P39023 [199-224]	1	2987.51	296003	566265	477541	232097	442698	327766	191988	316841	323244	68113	470363	315635	1	1	1	1	1	1	1	1	1	1	1	1
[K].AHLMEIQVNGGTVAEK.[L]		1	P39023	60S ribosomal protein L3	P39023 [178-193]	0	1696.87	213051	107851	175669	222231	61439.6	73283.1	86111	107537	82723.3	277083	56750.9	81694.7	1	1	1	1	1	1	1	1	1	1	1	1
[K].DDPSKPVHLTAFLGYK.[A]		1	P39023	60S ribosomal protein L3	P39023 [35-50]	0	1787.93	0	0	0	0	0	0	0	0	0	0	0	0
[R].HGSLGFLPR.[K]		1	P39023	60S ribosomal protein L3	P39023 [11-19]	0	983.542	4.08559e+06	3.48429e+06	3.07453e+06	4.28065e+06	2.45908e+06	3.42145e+06	3.60454e+06	2.9034e+06	3.34689e+06	3.31273e+06	2.36649e+06	2.66327e+06	1	1	1	1	1	1	1	1	1	1	1	1
[K].KAHLMEIQVNGGTVAEK.[L]		1	P39023	60S ribosomal protein L3	P39023 [177-193]	1	1824.96	230162	77251.7	133521	198108	115026	144182	89466.4	187183	95176	202948	75189	81676.4	2	1	1	2	1	1	1	1	1	2	1	1
[K].IGQGYLIK.[D]		1	P39023	60S ribosomal protein L3	P39023 [287-294]	0	891.53	4.27169e+06	3.47639e+06	2.8387e+06	3.83104e+06	2.5135e+06	2.86639e+06	3.16557e+06	2.74959e+06	2.99253e+06	3.43327e+06	2.08529e+06	2.28702e+06	1	1	1	1	1	1	1	1	1	1	1	1
[R].VAFSVAR.[A]		1	P39023	60S ribosomal protein L3	P39023 [262-268]	0	749.43	2.37498e+06	2.59651e+06	1.76296e+06	2.48731e+06	1.67189e+06	1.81783e+06	2.27419e+06	1.94748e+06	1.78881e+06	2388705	1.37197e+06	1.52899e+06	1	1	1	1	1	1	1	1	1	1	1	1
[K].SLLVQTK.[R]		1	P39023	60S ribosomal protein L3	P39023 [350-356]	0	788.488	519729	1.72682e+06	298915	2.09015e+06	664212	1.43396e+06	1.50035e+06	1.30281e+06	1.42522e+06	0	0	885380	1	1	1	1	1	1	1	1	1			1
[K].AFMGPLK.[K]		1	P39023	60S ribosomal protein L3	P39023 [387-393]	0	763.417	465427	302087	302179	425031	180366	297293	207567	348746	345690	299103	151026	285576	1	1	1	1	1	1	1	1	1	1	1	1
[R].KSEIEYYAMLAK.[T]		1	P62888	60S ribosomal protein L30	P62888 [57-68]	1	1445.73	1.92462e+06	1.36486e+06	1.90781e+06	1.64555e+06	1.31479e+06	2.02086e+06	1.39447e+06	1.48441e+06	1.46381e+06	1637937	1.85091e+06	1.76467e+06	2	2	2	2	2	2	2	2	2	2	2	2
[K].SEIEYYAMLAK.[T]		1	P62888	60S ribosomal protein L30	P62888 [58-68]	0	1317.64	433594	266579	334350	540628	414067	466747	345683	275760	404328	577693	489742	395188	1	1	1	1	1	1	1	1	1	1	1	1
[R].KSEIEYYAMLAK.[T]	1xOxidation [M9]	1	P62888	60S ribosomal protein L30	P62888 [57-68]	1	1461.73	151837	186141	212446	0	157608	234284	0	162721	157587	0	259803	0	1	1	1		1	1		1	1		1
[R].SAINEVVTR.[E]		1	P62899	60S ribosomal protein L31	P62899 [15-23]	0	988.542	3.6383e+06	3.81357e+06	3.28778e+06	4.69068e+06	2.94335e+06	2.59634e+06	5.1178e+06	2.84067e+06	3.24096e+06	4512882	1.32172e+06	1.94876e+06	1	1	1	1	1	1	1	1	1	1	1	1
[K].NLQTVNVDEN.[-]		1	P62899	60S ribosomal protein L31	P62899 [116-125]	0	1145.54	756054	637147	698967	662955	523235	455371	588596	615855	515564	764565	253790	461406	1	1	1	1	1	1	1	1	1	1	1	1
[R].FKGQILMPNIGYGSNK.[K]		1	P62910	60S ribosomal protein L32	P62910 [49-64]	1	1766.93	300704	122172	129511	244661	164743	173049	194060	137082	167194	260327	121381	167315	1	1	1	1	1	1	1	1	1	1	1	1
[K].GQILMPNIGYGSNKK.[T]		1	P62910	60S ribosomal protein L32	P62910 [51-65]	1	1619.86	210279	84267.1	48372.9	144710	80901.1	57260.3	102516	44802.3	73837.5	310903	48966.5	0	1	1	1	1	1	1	1	1	1	1	1
[K].GQILMPNIGYGSNK.[K]		1	P62910	60S ribosomal protein L32	P62910 [51-64]	0	1491.76	459211	399298	430988	565040	356634	365679	356911	394428	478629	339795	251481	367805	1	1	1	1	1	1	1	1	1	1	1	1
[R].AAQLAIR.[V]		1	P62910	60S ribosomal protein L32	P62910 [115-121]	0	742.457	0	2.08806e+06	0	50754.4	0	0	96174.5	89435.2	0	0	0	1.69086e+06		1		1			1	1				1
[K].HMLPSGFR.[K]		1	P62910	60S ribosomal protein L32	P62910 [68-75]	0	944.477	0	0	0	0	0	0	0	0	0	0	0	0
[R].AFLIEEQK.[I]		1	P49207	60S ribosomal protein L34	P49207 [94-101]	0	977.53	3.9204e+06	3.26753e+06	2.70025e+06	3.2252e+06	2.67821e+06	2.93217e+06	2.25856e+06	2.63271e+06	2.63114e+06	2.35926e+06	2.99425e+06	1.79875e+06	1	1	1	1	1	1	1	1	1	1	1	1
[R].IVYLYTK.[K]		1	P49207	60S ribosomal protein L34	P49207 [30-36]	0	899.524	3.6938e+06	2.49357e+06	2.85263e+06	3.60519e+06	2.66956e+06	3.40635e+06	2.43889e+06	2.96262e+06	2.29182e+06	3583202	2.90363e+06	2.42265e+06	1	1	1	1	1	1	1	1	1	1	1	1
[K].QLDDLKVELSQLR.[V]		1	P42766	60S ribosomal protein L35	P42766 [20-32]	1	1556.86	662858	357514	218759	721496	469422	37067.6	1.01416e+06	0	118939	1.00759e+06	38944.5	40445.1	2	2	2	2	2	1	2		1	2	1	1
[R].VLTVINQTQK.[E]		1	P42766	60S ribosomal protein L35	P42766 [57-66]	0	1143.67	4.23973e+06	2.32723e+06	976632	4.83847e+06	3.22617e+06	300111	6.18563e+06	450615	904080	5477394	261905	357665	1	1	1	1	1	1	1	1	1	1	1	1
[K].YKPLDLRPK.[K]		1	P42766	60S ribosomal protein L35	P42766 [78-86]	0	1129.67	1.22611e+06	609637	415439	2.02091e+06	1.03042e+06	104684	2.20218e+06	125745	463302	2.49922e+06	42599.8	138216	2	2	2	2	2	1	2	1	1	2	1	1
[K].AIFAGYK.[R]		1	P18077	60S ribosomal protein L35a	P18077 [9-15]	0	769.424	2.12338e+06	2.29509e+06	1.85396e+06	2.76975e+06	1.90489e+06	2.2613e+06	2.06823e+06	2.08322e+06	2.06276e+06	2.0338e+06	1.63168e+06	1.68601e+06	1	1	1	1	1	1	1	1	1	1	1	1
[R].VMLYPSR.[I]		1	P18077	60S ribosomal protein L35a	P18077 [103-109]	0	865.46	3.10424e+06	2.74604e+06	2.30107e+06	3.04239e+06	1.91917e+06	2.82137e+06	2.15679e+06	2.62684e+06	2.63346e+06	1.9351e+06	2.0049e+06	2.06239e+06	1	1	1	1	1	1	1	1	1	1	1	1
[R].DETEFYLGK.[R]		1	P18077	60S ribosomal protein L35a	P18077 [37-45]	0	1101.51	2.51595e+06	2.98277e+06	2.86256e+06	2.81404e+06	2.30628e+06	3.05076e+06	1.76483e+06	3.12572e+06	2.82054e+06	1.9406e+06	2.65264e+06	2.86858e+06	1	1	1	1	1	1	1	1	1	1	1	1
[K].IEGVYAR.[D]		1	P18077	60S ribosomal protein L35a	P18077 [30-36]	0	807.436	4392.42	1.03785e+06	0	16409.9	0	0	19269.7	10615.1	0	0	0	2.19771e+06	1	1		1			1	1				1
[R].KREELSNVLAAMR.[K]		1	Q9Y3U8	60S ribosomal protein L36	Q9Y3U8 [86-98]	2	1516.83	2.9696e+06	2.003e+06	1.30994e+06	3.2913e+06	1.4173e+06	1.85754e+06	2.1897e+06	2.58692e+06	2.2126e+06	2.14209e+06	1.91431e+06	1.4686e+06	2	2	2	2	2	2	2	2	2	2	2	2
[R].EELSNVLAAMR.[K]		1	Q9Y3U8	60S ribosomal protein L36	Q9Y3U8 [88-98]	0	1232.63	954965	844654	880667	1.03776e+06	778829	852948	797554	1.0219e+06	869969	756276	592850	714826	1	1	1	1	1	1	1	1	1	1	1	1
[R].EELSNVLAAMR.[K]	1xOxidation [M10]	1	Q9Y3U8	60S ribosomal protein L36	Q9Y3U8 [88-98]	0	1248.63	0	203244	0	84584.5	96994.2	0	0	125958	103144	0	154052	0		1		1	1			1	1		1
[R].YPMAVGLNK.[G]		1	Q9Y3U8	60S ribosomal protein L36	Q9Y3U8 [5-13]	0	992.523	4.15752e+06	2.20361e+06	1.85341e+06	3.68176e+06	1.99461e+06	1.907e+06	2.25267e+06	2.42713e+06	2.02318e+06	2.78338e+06	1.70084e+06	1.5366e+06	1	1	1	1	1	1	1	1	1	1	1	1
[R].YPMAVGLNK.[G]	1xOxidation [M3]	1	Q9Y3U8	60S ribosomal protein L36	Q9Y3U8 [5-13]	0	1008.52	221694	758932	274239	171142	352189	310788	209379	460252	308740	174386	441873	276564	1	1	1	1	1	1	1	1	1	1	1	1
[R].AMELLK.[V]		2	Q9Y3U8; Q9NPQ8	60S ribosomal protein L36	Q9Y3U8 [57-62]; Q9NPQ8 [221-226]	0	704.401	1.58047e+06	1.23314e+06	774962	1.62917e+06	811568	1.10485e+06	1.11101e+06	1.52377e+06	1.17376e+06	1.09993e+06	804256	791939	2	2	2	2	2	2	2	2	2	2	2	2
[R].KREELSNVLAAMR.[K]	1xOxidation [M12]	1	Q9Y3U8	60S ribosomal protein L36	Q9Y3U8 [86-98]	2	1532.82	169766	341424	222805	163876	219566	267212	113137	390855	164636	165191	318483	190128	1	1	1	1	1	1	1	1	1	1	1	1
[R].RAMELLK.[V]		1	Q9Y3U8	60S ribosomal protein L36	Q9Y3U8 [56-62]	1	860.502	102725	289424	169385	598681	311185	381254	534439	286036	459773	0	15770.4	226098	1	1	1	1	1	1	1	1	1		1	1
[K].QSGYGGQTKPIFR.[K]		1	P83881	60S ribosomal protein L36a	P83881 [45-57]	0	1438.74	338117	190107	291549	306260	169638	127844	374453	109311	194355	383651	161006	147748	2	2	2	2	1	1	2	1	2	2	1	1
[K].TVAGGAWTYNTTSAVTVK.[S]		1	P61513	60S ribosomal protein L37a	P61513 [63-80]	0	1826.93	1.20763e+06	875339	774015	1.0493e+06	763652	613124	900929	502134	576266	837389	483656	822193	1	1	1	1	1	1	1	1	1	1	1	1
[K].IEEIKDFLLTAR.[R]		1	P63173	60S ribosomal protein L38	P63173 [5-16]	1	1447.82	157079	140568	106755	146962	198929	99952.6	118390	106017	100175	171255	85775.2	68528.1	1	1	1	1	1	1	1	1	1	1	1	1
[R].KIEEIKDFLLTAR.[R]		1	P63173	60S ribosomal protein L38	P63173 [4-16]	2	1575.91	4.15333e+06	3.18449e+06	3.05874e+06	4.04183e+06	3.88061e+06	2.47727e+06	3.62568e+06	3.59834e+06	2.8252e+06	3.63866e+06	2.05784e+06	2.0954e+06	2	2	2	2	2	2	2	2	2	2	2	2
[R].YLYTLVITDKEK.[A]		1	P63173	60S ribosomal protein L38	P63173 [41-52]	1	1485.82	805335	366510	454690	734272	896859	491400	971067	688572	500538	1.11912e+06	482724	514196	2	2	2	2	2	2	2	2	2	2	2	2
[R].YLYTLVITDK.[E]		1	P63173	60S ribosomal protein L38	P63173 [41-50]	0	1228.68	548898	456698	506577	669538	877042	497088	653591	797228	692452	639564	439776	478423	1	1	1	1	1	1	1	1	1	1	1	1
[K].AAAAAAALQAK.[S]		1	P36578	60S ribosomal protein L4	P36578 [354-364]	0	956.552	0	0	0	0	0	0	0	0	0	0	0	1.27493e+06												1
[R].IEEVPELPLVVEDK.[V]		1	P36578	60S ribosomal protein L4	P36578 [144-157]	0	1608.87	3.41517e+06	0	3.31124e+06	3.28803e+06	2.57146e+06	3.41492e+06	2.32082e+06	2.4282e+06	2.97256e+06	2301653	2.52063e+06	2.52046e+06	1		1	1	1	1	1	1	1	1	1	1
[R].IEEVPELPLVVEDKVEGYK.[K]		1	P36578	60S ribosomal protein L4	P36578 [144-162]	1	2185.16	1.22599e+06	1.03739e+06	975925	1.06597e+06	774785	1.09027e+06	717088	636386	807449	961339	985017	529755	2	2	2	2	1	2	2	1	2	2	2	1
[R].IEEVPELPLVVEDKVEGYKK.[T]		1	P36578	60S ribosomal protein L4	P36578 [144-163]	2	2313.26	376425	159289	193208	357527	205626	180369	261559	181281	182156	440023	232550	151392	1	1	1	1	1	1	1	1	1	1	1	1
[R].QPYAVSELAGHQTSAESWGTGR.[A]		1	P36578	60S ribosomal protein L4	P36578 [50-71]	0	2332.1	3.41929e+06	3.70905e+06	3.38233e+06	4.24188e+06	2.66854e+06	3.47587e+06	2.39849e+06	2.42122e+06	2.4349e+06	3.43467e+06	3.5731e+06	2.71586e+06	2	2	2	2	2	2	2	2	2	2	2	2
[K].APIRPDIVNFVHTNLR.[K]		1	P36578	60S ribosomal protein L4	P36578 [30-45]	0	1862.04	4.95422e+06	3.34928e+06	3.72353e+06	5.62367e+06	2.91371e+06	2.5712e+06	2.26412e+06	3.32616e+06	2.46151e+06	3.63483e+06	4.5548e+06	1.87575e+06	3	3	3	3	2	3	3	3	3	3	3	2
[R].NIPGITLLNVSK.[L]		1	P36578	60S ribosomal protein L4	P36578 [223-234]	0	1268.76	3.58893e+06	2.93214e+06	3.22099e+06	3.68982e+06	2.664e+06	2.99096e+06	2.36599e+06	2.58474e+06	2.6605e+06	3.07109e+06	3.24844e+06	2.56594e+06	1	1	1	1	1	1	1	1	1	1	1	1
[K].MINTDLSR.[I]		1	P36578	60S ribosomal protein L4	P36578 [284-291]	0	949.477	3.60444e+06	2.83413e+06	2.38085e+06	3.26103e+06	2.06017e+06	2.79805e+06	2.79913e+06	2.34979e+06	2.73388e+06	2.89529e+06	2.30468e+06	1.8789e+06	1	1	1	1	1	1	1	1	1	1	1	1
[K].LDELYGTWR.[K]		1	P36578	60S ribosomal protein L4	P36578 [260-268]	0	1152.57	0	0	0	0	0	0	0	0	0	0	0	0
[K].SNYNLPMHK.[M]		1	P36578	60S ribosomal protein L4	P36578 [275-283]	0	1103.53	2.67657e+06	1.44047e+06	2.10295e+06	2.99928e+06	1.17536e+06	1.84513e+06	1.73121e+06	1.11359e+06	2.41826e+06	2.61213e+06	1.21764e+06	1.7376e+06	2	2	2	2	2	2	2	2	2	2	2	2
[K].NSVTPDMMEEMYK.[K]		1	P46777	60S ribosomal protein L5	P46777 [229-241]	0	1574.65	1.83207e+06	2.03216e+06	2.14681e+06	1.9206e+06	1.92091e+06	2.1426e+06	1.31861e+06	2.15671e+06	2.14267e+06	1.6155e+06	1.33668e+06	1.99083e+06	1	1	1	1	1	1	1	1	1	1	1	1
[K].VGLTNYAAAYCTGLLLAR.[R]		1	P46777	60S ribosomal protein L5	P46777 [90-107]	0	1869.99	0	9241.76	16830.1	725658	215857	519716	0	10803.4	0	700374	187905	180060		1	1	2	2	2		1		2	2	2
[R].YLMEEDEDAYKK.[Q]		1	P46777	60S ribosomal protein L5	P46777 [210-221]	1	1533.68	4.24674e+06	4.7595e+06	3.17253e+06	3.37996e+06	3.25352e+06	4.27336e+06	3.7359e+06	4.2616e+06	4.92289e+06	3.62825e+06	2.66827e+06	3.90594e+06	2	2	2	2	2	2	2	2	2	2	2	2
[K].HIMGQNVADYMR.[Y]	1xOxidation [M3]	1	P46777	60S ribosomal protein L5	P46777 [198-209]	0	1450.66	5.34438e+06	5.31685e+06	76778.7	3.67467e+06	7.68276e+06	92258.9	70933.1	6.57218e+06	4.66464e+06	3.44156e+06	97999.9	76150.8	1	2	1	2	2	1	1	1	1	1	1	1
[K].GAVDGGLSIPHSTK.[R]		1	P46777	60S ribosomal protein L5	P46777 [165-178]	0	1338.7	5.18087e+06	7.00797e+06	4.28513e+06	6.73002e+06	5.11065e+06	4.54137e+06	5.54648e+06	5.09719e+06	4.94802e+06	6760663	3.32266e+06	4.14562e+06	2	2	2	2	2	2	2	2	2	2	2	2
[R].YLMEEDEDAYKK.[Q]	1xOxidation [M3]	1	P46777	60S ribosomal protein L5	P46777 [210-221]	1	1549.67	247104	357356	515818	264625	608529	378632	0	442623	0	0	0	0	1	1	1	1	1	1		1
[R].YLMEEDEDAYK.[K]		1	P46777	60S ribosomal protein L5	P46777 [210-220]	0	1405.58	97505.1	88954.7	47576.2	99205.7	94476.1	66533.3	81681.2	136497	99805.9	112517	88363.7	127636	1	1	1	1	1	1	1	1	1	1	1	1
[K].NSVTPDMMEEMYK.[K]	1xOxidation [M]	1	P46777	60S ribosomal protein L5	P46777 [229-241]	0	1590.65	120543	136280	112304	147999	121884	149797	52400.5	125922	97170.5	68754.2	117432	122755	1	1	1	1	1	1	1	1	1	1	1	1
[K].NSVTPDMMEEMYKK.[A]		1	P46777	60S ribosomal protein L5	P46777 [229-242]	1	1702.75	132934	57350.1	42534.4	140161	51592	86320.6	113797	67443	94604.1	207662	72473.6	76788.1	1	1	1	1	1	1	1	1	1	1	1	1
[K].HIMGQNVADYMR.[Y]		1	P46777	60S ribosomal protein L5	P46777 [198-209]	0	1434.66	979088	835213	814324	755693	887833	758968	644885	927623	961686	473452	465372	868131	1	1	1	1	1	1	1	1	1	1	1	1
[K].RFPGYDSESK.[E]		1	P46777	60S ribosomal protein L5	P46777 [179-188]	1	1185.55	0	0	0	0	0	367814	0	5325.53	11730.4	0	0	413899						1		1	1			1
[R].FPGYDSESK.[E]		1	P46777	60S ribosomal protein L5	P46777 [180-188]	0	1029.45	302631	338061	216698	352475	272924	170395	266413	329114	264299	205270	187575	265646	1	1	1	1	1	1	1	1	1	1	1	1
[K].VLATVTKPVGGDK.[N]		1	Q02878	60S ribosomal protein L6	Q02878 [88-100]	0	1284.75	4.66153e+06	4.40002e+06	4.07088e+06	5.75122e+06	4.88419e+06	4.83016e+06	3.58555e+06	4.59365e+06	1.65631e+06	5.02807e+06	4.21901e+06	2.16096e+06	4	4	4	5	5	5	4	6	2	4	4	3
[K].QLASGLLLVTGPLVLNR.[V]		1	Q02878	60S ribosomal protein L6	Q02878 [167-183]	0	1764.07	1.95277e+06	1.36277e+06	1.23237e+06	1.70358e+06	1.22247e+06	1.28002e+06	1.29135e+06	1.13668e+06	1.17363e+06	1.55568e+06	1.36452e+06	865354	2	2	2	2	2	2	2	2	2	2	2	2
[R].SVFALTNGIYPHK.[L]		1	Q02878	60S ribosomal protein L6	Q02878 [273-285]	0	1446.77	501157	620516	387921	532003	418985	564761	371524	509594	422863	584540	661204	389756	2	2	2	2	2	2	2	2	2	2	2	2
[R].ASITPGTILIILTGR.[H]		1	Q02878	60S ribosomal protein L6	Q02878 [142-156]	0	1525.93	2.20061e+06	2.16265e+06	1.99397e+06	1.39526e+06	1.31614e+06	2.26365e+06	1.1022e+06	1.50772e+06	1.31101e+06	1.77698e+06	1.99702e+06	1.73665e+06	2	2	2	2	2	2	2	2	2	2	2	2
[R].HQEGEIFDTEKEKYEITEQR.[K]		1	Q02878	60S ribosomal protein L6	Q02878 [227-246]	2	2509.18	586007	326432	409024	592080	508217	375854	542796	399470	326336	794192	539523	462549	2	2	2	2	2	2	2	2	2	2	2	2
[R].HQEGEIFDTEK.[E]		1	Q02878	60S ribosomal protein L6	Q02878 [227-237]	0	1332.61	2.21833e+06	2.63439e+06	1.99093e+06	2.9957e+06	1.09684e+06	2.22643e+06	2.02046e+06	1.74215e+06	2.54974e+06	2.32392e+06	1.53468e+06	1.89963e+06	2	2	2	2	2	2	2	2	2	2	2	2
[R].YYPTEDVPR.[K]		1	Q02878	60S ribosomal protein L6	Q02878 [115-123]	0	1139.54	4.10685e+06	4.92524e+06	3.63251e+06	4.44856e+06	4.02148e+06	4.49959e+06	3.50449e+06	4.27662e+06	4.19937e+06	3.42857e+06	4.20123e+06	3.85735e+06	1	1	1	1	1	1	1	1	1	1	1	1
[K].AVDSQILPK.[I]		1	Q02878	60S ribosomal protein L6	Q02878 [252-260]	0	970.557	3.63649e+06	4.13406e+06	2.93774e+06	3.54e+06	2.7996e+06	3.34821e+06	3.11185e+06	3.30791e+06	2.9189e+06	3.22383e+06	2.83746e+06	3.02944e+06	1	1	1	1	1	1	1	1	1	1	1	1
[K].YEITEQR.[K]		1	Q02878	60S ribosomal protein L6	Q02878 [240-246]	0	938.458	0	80825.7	0	0	0	0	0	0	0	0	0	1.27699e+06		1										1
[K].HLTDAYFK.[K]		1	Q02878	60S ribosomal protein L6	Q02878 [211-218]	0	994.499	4.14797e+06	4.85615e+06	3.42947e+06	4.97659e+06	3.73687e+06	4.19549e+06	4.18525e+06	3.85259e+06	4.15756e+06	4.01904e+06	3.86144e+06	3.30595e+06	1	1	1	1	1	1	1	1	1	1	1	1
[K].IDISNVK.[I]		1	Q02878	60S ribosomal protein L6	Q02878 [201-207]	0	788.451	3.38097e+06	4.43401e+06	2.95326e+06	3.60173e+06	2.72311e+06	3.5189e+06	3.35792e+06	3.05117e+06	3.31904e+06	3.14919e+06	3.17779e+06	2.65209e+06	1	1	1	1	1	1	1	1	1	1	1	1
[R].IVEPYIAWGYPNLK.[S]		1	P18124	60S ribosomal protein L7	P18124 [135-148]	0	1662.89	1.61295e+06	765183	795928	1.41714e+06	915143	1.02822e+06	979634	766057	875333	1686912	1.00643e+06	589737	1	1	1	1	1	1	1	1	1	1	1	1
[R].IALTDNALIAR.[S]		1	P18124	60S ribosomal protein L7	P18124 [167-177]	0	1170.68	5.62575e+06	5.55657e+06	4.87433e+06	5.23298e+06	4.48002e+06	5.42215e+06	3.90273e+06	4.2795e+06	4.58262e+06	4486990	5.35386e+06	3.63378e+06	1	1	1	1	1	1	1	1	1	1	1	1
[K].TTHFVEGGDAGNREDQINR.[L]		1	P18124	60S ribosomal protein L7	P18124 [224-242]	1	2115.98	3.09423e+06	1.89797e+06	2.80853e+06	2.8505e+06	2.94651e+06	3.00745e+06	1.72874e+06	2.49019e+06	3.25589e+06	1.96113e+06	2.32101e+06	1.70726e+06	4	4	5	5	5	5	5	4	6	4	5	5
[R].KAGNFYVPAEPK.[L]		1	P18124	60S ribosomal protein L7	P18124 [77-88]	1	1320.69	1.24746e+06	1.13249e+06	766486	1.51044e+06	557453	924197	1.1791e+06	480200	789347	1328317	663524	697001	1	1	1	1	1	1	1	1	1	1	1	1
[K].EANNFLWPFK.[L]		1	P18124	60S ribosomal protein L7	P18124 [203-212]	0	1265.63	2.27504e+06	1.39915e+06	1.8209e+06	2.1566e+06	1.49961e+06	1.9233e+06	1.38694e+06	1.53158e+06	1.66257e+06	1.80962e+06	1.51388e+06	1.39386e+06	1	1	1	1	1	1	1	1	1	1	1	1
[K].AGNFYVPAEPK.[L]		1	P18124	60S ribosomal protein L7	P18124 [78-88]	0	1192.6	0	0	0	0	0	0	0	0	0	0	0	0
[R].FKEANNFLWPFK.[L]		1	P18124	60S ribosomal protein L7	P18124 [201-212]	1	1540.79	114575	51824.5	54002.3	89127	75015.6	64156.6	113468	73818.4	49340.1	188620	96078	44918.9	1	1	1	1	1	1	1	1	1	1	1	1
[K].SVNELIYK.[R]		1	P18124	60S ribosomal protein L7	P18124 [149-156]	0	965.53	4.05728e+06	3.07961e+06	3.24923e+06	4.01898e+06	2.53697e+06	3.68264e+06	2.44107e+06	2.60306e+06	2.80076e+06	2876742	2.60844e+06	2.3798e+06	1	1	1	1	1	1	1	1	1	1	1	1
[R].KVLQLLR.[L]		1	P18124	60S ribosomal protein L7	P18124 [107-113]	1	869.593	1.05455e+06	1.04336e+06	697630	1.49282e+06	478554	818706	921953	478320	635527	1.16586e+06	462631	534787	1	1	1	1	1	1	1	1	1	1	1	1
[K].ASINMLR.[I]		1	P18124	60S ribosomal protein L7	P18124 [128-134]	0	804.44	2.6644e+06	2.29941e+06	1.80582e+06	2.78495e+06	1.45734e+06	2.25603e+06	1.85595e+06	1.81304e+06	1.8105e+06	1.99236e+06	1.45685e+06	1.40895e+06	1	1	1	1	1	1	1	1	1	1	1	1
[K].LAFVIR.[I]		1	P18124	60S ribosomal protein L7	P18124 [89-94]	0	718.461	2.11038e+06	1.72647e+06	1.90946e+06	2.36637e+06	1.45103e+06	1.64683e+06	1.47926e+06	1.60125e+06	1.1323e+06	1.5384e+06	1.61391e+06	1.21894e+06	1	1	1	1	1	1	1	1	1	1	1	1
[RK].VLQLLR.[L]		1	P18124	60S ribosomal protein L7	P18124 [108-113]	0	741.498	0	0	0	0	0	0	0	0	0	0	0	0
[K].NFGIGQDIQPK.[R]		1	P62424	60S ribosomal protein L7a	P62424 [38-48]	0	1216.63	5.73136e+06	5.76112e+06	4.4064e+06	5.76646e+06	3.89381e+06	5.25558e+06	3.96221e+06	3.62514e+06	4.49844e+06	4.89719e+06	4.71509e+06	3.5628e+06	1	1	1	1	1	1	1	1	1	1	1	1
[R].LKVPPAINQFTQALDR.[Q]		1	P62424	60S ribosomal protein L7a	P62424 [74-89]	1	1811.02	3.24983e+06	3.02358e+06	2.87409e+06	2.91974e+06	2.40528e+06	2.6724e+06	2.08604e+06	2.17002e+06	2.63362e+06	2.97305e+06	2.89194e+06	1.95475e+06	2	2	2	2	2	2	2	2	2	2	2	2
[K].VPPAINQFTQALDR.[Q]		1	P62424	60S ribosomal protein L7a	P62424 [76-89]	0	1569.84	844397	1.14084e+06	819075	998395	600213	986475	501971	679484	829497	675369	695479	553305	2	2	2	2	2	2	2	2	2	2	2	2
[R].AGVNTVTTLVENKK.[A]		1	P62424	60S ribosomal protein L7a	P62424 [138-151]	1	1473.83	1.83713e+06	1.86823e+06	1.29672e+06	2.09147e+06	1.27748e+06	1.69844e+06	1.90736e+06	1.45086e+06	1.26832e+06	1.6985e+06	1.65435e+06	887405	2	2	2	2	2	2	2	2	2	2	2	2
[R].AGVNTVTTLVENK.[K]		1	P62424	60S ribosomal protein L7a	P62424 [138-150]	0	1345.73	7.05723e+06	7.75103e+06	6.19148e+06	7.878e+06	5.29593e+06	7.60711e+06	4.70266e+06	5.33656e+06	5.79648e+06	6.17346e+06	6.54605e+06	5.45561e+06	2	2	2	2	2	2	2	2	2	2	2	1
[R].RHWGGNVLGPK.[S]		1	P62424	60S ribosomal protein L7a	P62424 [235-245]	1	1220.66	0	0	0	0	0	0	0	0	0	0	0	58414.5												1
[R].QTATQLLK.[L]		1	P62424	60S ribosomal protein L7a	P62424 [90-97]	0	902.531	2.397e+06	2.33223e+06	2.10145e+06	3.57103e+06	1.05756e+06	2.10402e+06	1.90147e+06	1.34103e+06	1.60907e+06	1.94715e+06	1.21198e+06	1.29197e+06	1	1	1	1	1	1	1	1	1	1	1	1
[K].VVNPLFEK.[R]		1	P62424	60S ribosomal protein L7a	P62424 [27-34]	0	945.54	777036	794993	657763	797953	513518	668554	422241	514208	578658	562332	595384	614995	1	1	1	1	1	1	1	1	1	1	1	1
[R].TNYNDRYDEIR.[R]		1	P62424	60S ribosomal protein L7a	P62424 [224-234]	1	1458.66	1.02993e+06	712142	1.16389e+06	1.22306e+06	652470	958683	846646	550676	1.16016e+06	1.26209e+06	747200	851205	2	2	2	2	2	2	2	2	2	2	2	2
[K].LVEALR.[TQ]		2	P62424; O75688	60S ribosomal protein L7a	P62424 [218-223]; O75688 [392-397]	0	700.435	370434	2.72824e+06	71747.8	2.85725e+06	319652	1.33886e+06	2.11064e+06	1.54324e+06	1.5846e+06	0	0	1.62194e+06	1	1	1	1	1	1	1	1	1			1
[K].AQLNIGNVLPVGTMPEGTIVCCLEEKPGDR.[G]		1	P62917	60S ribosomal protein L8	P62917 [94-123]	0	3153.57	0	0	15073.9	241235	0	135767	0	0	0	169957	40215.3	53251.1			1	1		1				1	1	1
[R].ASGNYATVISHNPETK.[K]		1	P62917	60S ribosomal protein L8	P62917 [129-144]	0	1688.82	6.04434e+06	8.42509e+06	6.6883e+06	8.94781e+06	5.72756e+06	7.20272e+06	5.41857e+06	5.7845e+06	6.54475e+06	6.93981e+06	5.98928e+06	5.14548e+06	2	2	2	2	2	2	2	2	2	2	2	2
[R].AVVGVVAGGGR.[I]		1	P62917	60S ribosomal protein L8	P62917 [164-174]	0	941.553	4.92578e+06	5.70268e+06	4.59288e+06	5.843e+06	4.19479e+06	4.80393e+06	4.51822e+06	4.18109e+06	4.38773e+06	5.34928e+06	4.00969e+06	3.71094e+06	1	1	1	1	1	1	1	1	1	1	1	1
[R].GVAMNPVEHPFGGGNHQHIGKPSTIR.[R]	1xOxidation [M4]	1	P62917	60S ribosomal protein L8	P62917 [201-226]	0	2753.37	2.3904e+06	1.26745e+06	1.04849e+06	2.00372e+06	734090	1.51251e+06	1.37068e+06	856871	918071	1.78141e+06	826692	876952	2	2	2	2	1	2	2	2	2	2	2	1
[K].VGLIAAR.[R]		1	P62917	60S ribosomal protein L8	P62917 [235-241]	0	699.451	1.53733e+06	1.63426e+06	932675	1.29259e+06	1.02508e+06	1.27181e+06	1.32827e+06	1.00972e+06	1.06583e+06	1.45305e+06	1.023e+06	979948	1	1	1	1	1	1	1	1	1	1	1	1
[R].AVDFAER.[H]		1	P62917	60S ribosomal protein L8	P62917 [31-37]	0	807.4	0	2.63894e+06	0	0	0	0	0	0	0	0	0	1.75983e+06		1										1
[K].TILSNQTVDIPENVDITLK.[G]		1	P32969	60S ribosomal protein L9	P32969 [3-21]	0	2113.14	2.17444e+06	2.3176e+06	2.50013e+06	2.18494e+06	1.40068e+06	1.93389e+06	1.88421e+06	1.30556e+06	1.66243e+06	1.69393e+06	884425	1.07394e+06	2	2	2	2	2	2	2	2	2	2	2	2
[R].SVYAHFPINVVIQENGSLVEIR.[N]		1	P32969	60S ribosomal protein L9	P32969 [94-115]	0	2484.32	990396	642910	950234	1.18067e+06	548141	833513	528982	576903	521948	1.36033e+06	664630	480612	2	2	2	2	2	2	2	2	2	2	2	2
[K].FLDGIYVSEK.[G]		1	P32969	60S ribosomal protein L9	P32969 [175-184]	0	1170.6	2.1767e+06	2.55487e+06	2.0318e+06	2.32304e+06	1.80437e+06	1.83719e+06	1.83494e+06	1.58554e+06	1.67095e+06	2.00877e+06	1.49947e+06	1.12591e+06	1	1	1	1	1	1	1	1	1	1	1	1
[K].DELILEGNDIELVSNSAALIQQATTVK.[N]		1	P32969	60S ribosomal protein L9	P32969 [142-168]	0	2884.51	1.02486e+06	872285	737752	524508	249356	734336	383916	419082	316394	505209	327123	380470	2	2	2	2	1	2	2	1	2	2	2	2
[R].DFNHINVELSLLGK.[K]		1	P32969	60S ribosomal protein L9	P32969 [37-50]	0	1598.85	1.1978e+06	1.0114e+06	1.08799e+06	1.26536e+06	769378	809647	896825	695332	779055	1.05441e+06	738265	513050	2	2	2	2	2	2	2	2	2	2	2	2
[R].KFLDGIYVSEK.[G]		1	P32969	60S ribosomal protein L9	P32969 [174-184]	1	1298.7	710964	635374	608757	871192	468454	639946	523496	483825	654844	610368	524686	468606	1	1	1	1	1	1	1	1	1	1	1	1
[K].LVPLLDTGDIIIDGGNSEYR.[D]		1	P52209	6-phosphogluconate dehydrogenase, decarboxylating	P52209 [88-107]	0	2160.12	744901	668028	763714	830122	542172	861932	677793	488584	635094	778731	842231	629476	2	2	2	2	2	2	2	2	2	2	2	2
[R].NPELQNLLLDDFFK.[S]		1	P52209	6-phosphogluconate dehydrogenase, decarboxylating	P52209 [383-396]	0	1705.88	156778	188148	219244	179131	156054	175012	94541.7	142139	137189	128972	194359	153528	1	1	1	1	1	1	1	1	1	1	1	1
[K].WTAISALEYGVPVTLIGEAVFAR.[C]		1	P52209	6-phosphogluconate dehydrogenase, decarboxylating	P52209 [266-288]	0	2463.33	86088.1	32984	68362.9	50617.3	49428.7	151770	77070.9	77424.3	97642.3	160113	128640	159651	2	1	1	1	1	2	2	1	2	2	1	2
[K].DVLGMAQDEMAQAFEDWNK.[T]		1	P52209	6-phosphogluconate dehydrogenase, decarboxylating	P52209 [207-225]	0	2197.95	31330.2	22927.2	42718.9	14855.2	0	31289.3	0	20399.1	25377.8	16603.2	0	52735.7	1	1	1	1		1		1	1	1		1
[K].DAFDRNPELQNLLLDDFFK.[S]		1	P52209	6-phosphogluconate dehydrogenase, decarboxylating	P52209 [378-396]	1	2310.14	218800	197957	235730	269752	200379	210489	87940	142207	161656	172863	289211	190101	1	1	1	1	1	1	1	1	1	1	1	1
[R].HEMLPASLIQAQR.[D]		1	P52209	6-phosphogluconate dehydrogenase, decarboxylating	P52209 [435-447]	0	1493.79	204215	74934.2	224953	311850	107681	219792	148687	50557.1	107780	276830	159179	126293	2	2	2	2	1	2	2	1	1	2	2	2
[K].GILFVGSGVSGGEEGAR.[Y]		1	P52209	6-phosphogluconate dehydrogenase, decarboxylating	P52209 [120-136]	0	1591.81	998474	953891	926505	1.0438e+06	826195	1.1153e+06	810940	834181	804762	1.01442e+06	1.25076e+06	760068	1	1	1	1	1	1	1	1	1	1	1	1
[K].AGQAVDDFIEK.[L]		1	P52209	6-phosphogluconate dehydrogenase, decarboxylating	P52209 [77-87]	0	1192.58	3.57217e+06	3.15649e+06	2.99109e+06	3.54414e+06	2.64199e+06	3.09531e+06	2.40638e+06	2.60961e+06	2.79749e+06	3.1786e+06	3.21738e+06	2.30812e+06	2	2	2	2	2	2	2	2	2	2	2	2
[R].YGPSLMPGGNK.[E]		1	P52209	6-phosphogluconate dehydrogenase, decarboxylating	P52209 [137-147]	0	1120.55	558277	504793	482566	692417	415577	770637	422536	432221	439539	745848	607652	577689	1	1	1	1	1	1	1	1	1	1	1	1
[K].VDDFLANEAK.[G]		1	P52209	6-phosphogluconate dehydrogenase, decarboxylating	P52209 [39-48]	0	1121.55	796359	682339	780295	766457	551947	856136	544304	0	683140	0	974227	633218	1	1	1	1	1	1	1		1		1	1
[K].TIFQGIAAK.[V]		1	P52209	6-phosphogluconate dehydrogenase, decarboxylating	P52209 [155-163]	0	948.551	609943	409147	502931	726142	464838	579589	410295	458709	487011	706612	801441	512078	1	1	1	1	1	1	1	1	1	1	1	1
[K].IKDAFDRNPELQNLLLDDFFK.[S]		1	P52209	6-phosphogluconate dehydrogenase, decarboxylating	P52209 [376-396]	2	2551.32	116234	57472.6	92539	110152	65025.2	103071	52503.1	0	60616.2	166636	90622.5	88399.6	1	1	1	1	1	1	1		1	1	1	1
[K].SFLEDIRK.[A]		1	P52209	6-phosphogluconate dehydrogenase, decarboxylating	P52209 [318-325]	1	1007.55	630219	428372	455365	576543	280898	560741	308577	356351	345262	519422	595304	557734	1	1	1	1	1	1	1	1	1	1	1	1
[R].LPIPESQVITINPELPVEEAAEDYAK.[K]		1	O95336	6-phosphogluconolactonase	O95336 [103-128]	0	2865.48	503984	476264	788332	591643	567552	696285	538185	464242	508358	504475	786938	520317	1	1	1	1	1	1	1	1	1	1	1	1
[R].ILEDQEENPLPAALVQPHTGK.[L]		1	O95336	6-phosphogluconolactonase	O95336 [215-235]	0	2299.19	393755	355977	542753	466397	429129	568203	322876	381597	466307	373467	517595	387497	1	1	1	1	1	1	1	1	1	1	1	1
[R].ELPAAVAPAGPASLAR.[W]		1	O95336	6-phosphogluconolactonase	O95336 [57-72]	0	1490.83	681677	578974	901910	680452	545987	912965	580662	604424	702367	632892	766516	577609	1	1	1	1	1	1	1	1	1	1	1	1
[K].DMWPDDSYWFPLLLQK.[K]		1	P36639	7,8-dihydro-8-oxoguanine triphosphatase	P36639 [156-171]	0	2053.97	0	0	0	0	0	0	0	26766.4	20352.1	15051.2	0	0								1	1	1
[K].VQEGETIEDGAR.[R]		1	P36639	7,8-dihydro-8-oxoguanine triphosphatase	P36639 [80-91]	0	1303.61	330659	0	376170	325905	345880	385199	297968	470378	185769	0	204114	171667	1		1	1	1	1	1	1	1		1	1
[K].FQGQDTILDYTLR.[E]		1	P36639	7,8-dihydro-8-oxoguanine triphosphatase	P36639 [180-192]	0	1569.79	201072	154167	141977	138415	172696	169334	179413	174962	201787	130949	176133	178930	1	1	1	1	1	1	1	1	1	1	1	1
[R].ITPSYVAFTPEGER.[L]		1	P11021	78 kDa glucose-regulated protein	P11021 [61-74]	0	1566.78	6.28369e+06	7.30573e+06	1.07476e+07	5.97175e+06	8.69968e+06	9.2599e+06	9.62107e+06	1.28107e+07	9.97044e+06	8.25069e+06	1.08576e+07	1.36346e+07	2	2	2	2	2	2	2	2	2	2	2	2
[K].LYGSAGPPPTGEEDTAEK.[D]		1	P11021	78 kDa glucose-regulated protein	P11021 [634-651]	0	1818.84	0	0	0	0	0	0	0	0	0	0	0	0
[K].LYGSAGPPPTGEEDTAEKDEL.[-]		1	P11021	78 kDa glucose-regulated protein	P11021 [634-654]	1	2175.99	2.7689e+06	3.40943e+06	5.11889e+06	3.33069e+06	3.81893e+06	4.77913e+06	4.85501e+06	5.56301e+06	5.56006e+06	4.34376e+06	5.34623e+06	6.84186e+06	2	2	2	2	2	2	2	2	2	2	2	2
[K].NQLTSNPENTVFDAK.[R]		1	P11021	78 kDa glucose-regulated protein	P11021 [82-96]	0	1677.81	8.83707e+06	7.99302e+06	1.00653e+07	8.95963e+06	8.73671e+06	1.01174e+07	1.13472e+07	1.27927e+07	1.23942e+07	1.06318e+07	1.31449e+07	1.38758e+07	2	2	2	2	2	2	2	2	2	2	2	2
[R].NELESYAYSLK.[N]		1	P11021	78 kDa glucose-regulated protein	P11021 [563-573]	0	1316.64	1.71555e+06	329615	1.15196e+06	1.40253e+06	3.28449e+06	1.68372e+06	4.30435e+06	5.47117e+06	2.73242e+06	4975755	6.68053e+06	6.46361e+06	1	1	1	1	1	1	1	1	1	1	1	1
[K].MKETAEAYLGK.[K]		1	P11021	78 kDa glucose-regulated protein	P11021 [153-163]	1	1240.62	2.55723e+06	2.05441e+06	3.25285e+06	2.40099e+06	2.20476e+06	2.83461e+06	4.17938e+06	4.09765e+06	4.53063e+06	3.39524e+06	3.18919e+06	4.03054e+06	2	2	2	2	2	2	2	2	2	2	2	2
[K].IEWLESHQDADIEDFK.[A]		1	P11021	78 kDa glucose-regulated protein	P11021 [602-617]	0	1974.91	0	6.38708e+06	7.43529e+06	0	0	7.44871e+06	7.78538e+06	9.61746e+06	8.31544e+06	6.38642e+06	8.27068e+06	9.5019e+06		1	1			1	1	1	1	1	1	1
[K].IEWLESHQDADIEDFKAK.[K]		1	P11021	78 kDa glucose-regulated protein	P11021 [602-619]	1	2174.04	62706.4	0	0	60696.4	137827	0	232930	0	93655.3	203783	94803.3	0	1			1	2		2		2	2	1
[R].IEIESFYEGEDFSETLTR.[A]		1	P11021	78 kDa glucose-regulated protein	P11021 [307-324]	0	2164.99	3.00336e+06	3.06576e+06	4.03923e+06	2.67661e+06	2.96118e+06	3.68832e+06	3.63925e+06	3.89895e+06	3.95212e+06	3.30794e+06	3.56209e+06	4.72618e+06	2	2	2	2	2	2	2	2	2	2	2	2
[K].KKELEEIVQPIISK.[L]		1	P11021	78 kDa glucose-regulated protein	P11021 [620-633]	2	1653.98	2.79368e+06	1.48042e+06	2.57743e+06	2.70533e+06	2.78455e+06	2.30983e+06	4.27526e+06	3.86643e+06	2.67477e+06	5.07397e+06	3.88848e+06	3.47466e+06	2	2	2	2	2	2	2	2	2	2	2	2
[K].KTKPYIQVDIGGGQTK.[T]		1	P11021	78 kDa glucose-regulated protein	P11021 [123-138]	1	1732.96	518713	0	582209	580754	0	475396	774983	692412	505953	839853	693970	490489	2		2	2		2	2	1	2	2	2	1
[K].KSDIDEIVLVGGSTR.[I]		1	P11021	78 kDa glucose-regulated protein	P11021 [353-367]	1	1588.85	3.84783e+06	3.49971e+06	5.36928e+06	4.39196e+06	3.36741e+06	5.38661e+06	6.6118e+06	5.11067e+06	4.66932e+06	4.65095e+06	6.14622e+06	7.5805e+06	2	2	2	2	2	2	2	2	2	2	2	2
[K].KSQIFSTASDNQPTVTIK.[V]		1	P11021	78 kDa glucose-regulated protein	P11021 [447-464]	1	1965.03	250202	480621	735205	672851	531972	656440	820598	829828	708677	1.02756e+06	743439	1.01475e+06	1	2	2	2	2	2	2	2	2	2	2	2
[K].KVTHAVVTVPAYFNDAQR.[Q]		1	P11021	78 kDa glucose-regulated protein	P11021 [164-181]	1	2016.07	494910	417244	689543	444698	434237	365787	579723	722168	479944	741518	411471	516892	2	1	2	2	1	2	2	2	2	2	1	2
[R].IINEPTAAAIAYGLDKR.[E]		1	P11021	78 kDa glucose-regulated protein	P11021 [198-214]	1	1816	3.22183e+06	825527	2.36318e+06	2.47253e+06	4.37474e+06	3.38747e+06	6.86795e+06	7.84459e+06	4.40801e+06	7.29149e+06	7.86086e+06	6.44512e+06	2	2	2	2	2	2	2	2	2	2	2	2
[R].TWNDPSVQQDIK.[F]		1	P11021	78 kDa glucose-regulated protein	P11021 [102-113]	0	1430.69	5.30258e+06	5.16755e+06	6.09032e+06	5.40469e+06	5.96927e+06	6.36834e+06	7.59416e+06	8.35111e+06	8.0018e+06	6.77632e+06	8.07821e+06	9.21017e+06	1	1	1	1	1	1	1	1	1	1	1	1
[K].VTHAVVTVPAYFNDAQR.[Q]		1	P11021	78 kDa glucose-regulated protein	P11021 [165-181]	0	1887.97	6.50879e+06	6.39567e+06	8.12148e+06	6.58798e+06	6.08946e+06	8.41385e+06	1.05884e+07	1.04551e+07	1.02306e+07	7.30649e+06	1.12237e+07	1.19711e+07	2	2	2	2	2	2	2	2	2	2	2	2
[K].SDIDEIVLVGGSTR.[I]		1	P11021	78 kDa glucose-regulated protein	P11021 [354-367]	0	1460.76	1.05191e+06	1.03859e+06	1.253e+06	847758	1.07997e+06	1.1618e+06	1.23502e+06	1.68345e+06	1.71902e+06	1176001	1.42161e+06	1.94451e+06	1	1	1	1	1	1	1	1	1	1	1	1
[K].TFAPEEISAMVLTK.[M]		1	P11021	78 kDa glucose-regulated protein	P11021 [139-152]	0	1536.8	4.58543e+06	3.7965e+06	4.61459e+06	3.71431e+06	4.46416e+06	4.60317e+06	5.63591e+06	6.72647e+06	5.53618e+06	5.5418e+06	5.42207e+06	6.27917e+06	2	2	2	2	2	2	2	2	2	2	2	2
[K].TKPYIQVDIGGGQTK.[T]		1	P11021	78 kDa glucose-regulated protein	P11021 [124-138]	0	1604.86	5.75055e+06	6.43844e+06	6.58798e+06	4.14195e+06	5.22486e+06	6.72516e+06	1.06777e+07	7.42245e+06	7.55947e+06	6.41781e+06	8.53604e+06	8.34437e+06	2	2	2	2	2	2	2	2	2	2	2	2
[K].SQIFSTASDNQPTVTIK.[V]		1	P11021	78 kDa glucose-regulated protein	P11021 [448-464]	0	1836.93	6.77593e+06	6.63811e+06	8.42862e+06	6.59363e+06	7.88629e+06	8.65254e+06	8.37873e+06	1.07723e+07	9.18082e+06	7.62918e+06	1.1065e+07	1.23971e+07	2	2	2	2	2	2	2	2	2	2	2	2
[K].ELEEIVQPIISK.[L]		1	P11021	78 kDa glucose-regulated protein	P11021 [622-633]	0	1397.79	4.53201e+06	4.94388e+06	5.77936e+06	4.05383e+06	4.6542e+06	5.13484e+06	5.63018e+06	7.26642e+06	7.14036e+06	4.9952e+06	6.14579e+06	6.76509e+06	1	1	1	1	1	1	1	1	1	1	1	1
[K].FEELNMDLFR.[S]		1	P11021	78 kDa glucose-regulated protein	P11021 [327-336]	0	1313.62	891602	856255	1.04824e+06	744613	840913	962515	1.00689e+06	1.37479e+06	1.1704e+06	912190	1.01309e+06	1.35797e+06	1	1	1	1	1	1	1	1	1	1	1	1
[R].AKFEELNMDLFR.[S]		1	P11021	78 kDa glucose-regulated protein	P11021 [325-336]	1	1512.75	3.85906e+06	2.784e+06	3.86156e+06	3.47807e+06	3.1282e+06	3.69834e+06	5.39419e+06	4.76207e+06	5.41901e+06	4.81551e+06	4.42428e+06	5.13482e+06	2	2	2	2	2	2	2	2	2	2	2	2
[R].AKFEELNMDLFR.[S]	1xOxidation [M8]	1	P11021	78 kDa glucose-regulated protein	P11021 [325-336]	1	1528.75	379857	626104	1.09786e+06	368821	639945	804407	495481	1.23711e+06	678254	327556	1.4273e+06	845110	2	2	2	2	2	2	2	2	2	2	2	2
[K].DNHLLGTFDLTGIPPAPR.[G]		1	P11021	78 kDa glucose-regulated protein	P11021 [475-492]	0	1934.01	1.75457e+06	973266	2.16237e+06	952156	1.0295e+06	1.92591e+06	1.39021e+06	1.93547e+06	2.39164e+06	1.26213e+06	1.41011e+06	1.78447e+06	4	3	4	3	2	4	2	3	3	3	2	4
[K].DAGTIAGLNVMR.[I]	1xOxidation [M11]	1	P11021	78 kDa glucose-regulated protein	P11021 [186-197]	0	1233.63	294082	423743	520428	332100	427261	361384	267458	329689	295940	224004	574063	452503	1	1	1	1	1	1	1	1	1	1	1	1
[K].DAGTIAGLNVMR.[I]		1	P11021	78 kDa glucose-regulated protein	P11021 [186-197]	0	1217.63	4.70431e+06	4.87027e+06	5.57479e+06	3.90922e+06	5.39357e+06	4.92592e+06	6.83031e+06	7.7632e+06	6.69092e+06	5.50319e+06	6.42324e+06	7.69889e+06	1	1	1	1	1	1	1	1	1	1	1	1
[K].ETAEAYLGK.[K]		1	P11021	78 kDa glucose-regulated protein	P11021 [155-163]	0	981.489	939858	1.05616e+06	1.27692e+06	1.07558e+06	927461	1.13548e+06	1.34963e+06	1.38624e+06	1.71289e+06	999574	1.29192e+06	1.93283e+06	1	1	1	1	1	1	1	1	1	1	1	1
[R].LTPEEIER.[MA]		1	P11021	78 kDa glucose-regulated protein	P11021 [533-540]	0	986.515	6.0822e+06	6.46797e+06	6.65277e+06	5.35927e+06	6.13979e+06	6.41895e+06	1.00638e+07	7.81985e+06	7.55333e+06	8545172	7.51966e+06	9.57729e+06	1	1	1	1	1	1	1	1	1	1	1	1
[R].YTAAVPYR.[L]		1	Q9UBM7	7-dehydrocholesterol reductase	Q9UBM7 [462-469]	0	940.489	143429	105594	99329.3	114559	108715	112669	120909	61654.5	115650	134949	84597.2	85427.1	1	1	1	1	1	1	1	1	1	1	1	1
[R].GQHHQQQQAAGGSESHPVPPTAPLTPLLHGEGASQQPR.[H]		1	Q7L2J0	7SK snRNA methylphosphate capping enzyme	Q7L2J0 [267-304]	0	3930.93	0	0	0	0	0	0	0	0	0	0	0	0
[R].KPIDYTVLDDVGHGVK.[W]		1	Q8IZP0	Abl interactor 1	Q8IZP0 [139-154]	0	1755.93	180610	167159	0	200711	119973	146358	151823	172416	183161	102250	0	139343	1	1		1	1	1	1	1	1	1		1
[R].VTGLFPGNYVESIMHYTD.[-]		1	Q8IZP0	Abl interactor 1	Q8IZP0 [491-508]	0	2042.95	0	49970.8	82330.6	57146.2	34011.2	55799.4	59138.1	73685.6	74542.8	0	0	43399.1		1	1	1	1	1	1	1	1			1
[R].ALIESYQNLTR.[V]		1	Q8IZP0	Abl interactor 1	Q8IZP0 [18-28]	0	1307.7	139957	95558.6	115275	154995	115266	175206	120161	119361	151638	130395	185190	106937	1	1	1	1	1	1	1	1	1	1	1	1
[K].LVEGLQGQTWAPDWVEELR.[E]		1	A1L0T0	Acetolactate synthase-like protein	A1L0T0 [405-423]	0	2226.12	162872	0	0	138139	0	152578	117349	87267.9	133915	146823	139240	72266.9	1			1		1	1	1	1	1	1	1
[R].LSGTVGVAAVTAGPGLTNTVTAVK.[N]		1	A1L0T0	Acetolactate synthase-like protein	A1L0T0 [111-134]	0	2184.22	233395	213504	221358	268344	160511	231802	127553	174412	164673	203254	183133	132501	2	2	2	2	2	2	2	2	2	2	2	2
[R].NREEMLLNSDIFWKPQEAVQGDVGSFVLK.[L]		1	A1L0T0	Acetolactate synthase-like protein	A1L0T0 [376-404]	1	3349.69	0	0	0	161215	0	114467	0	105322	0	128391	0	97996.1				1		1		1		1		1
[K].NAQMAQSPILLLGGAASTLLQNR.[G]		1	A1L0T0	Acetolactate synthase-like protein	A1L0T0 [135-157]	0	2367.28	96477	61772.8	90019	114320	73513.5	105981	84821.4	74491.7	81118.9	63663.4	61195.6	55788.7	1	1	1	1	1	1	1	1	1	1	1	1
[K].RPLMVLGSQALLTPTSADK.[L]		1	A1L0T0	Acetolactate synthase-like protein	A1L0T0 [285-303]	0	1998.11	109957	73084	125483	168464	61808.1	111895	76923	84680.3	96979.7	96388.8	139202	68690.9	1	1	1	1	1	1	1	1	1	1	1	1
[R].DGHPVVVNILIGR.[T]		1	A1L0T0	Acetolactate synthase-like protein	A1L0T0 [610-622]	0	1388.8	101097	60579.4	66147.8	99851.2	0	67717.4	58454.7	46742.6	53681	81502.2	67751.6	32878.3	1	1	1	1		1	1	1	1	1	1	1
[K].AAMPVAQHLNPVQVLQLVEETLPDNSILVVDGGDFVGTAAHLVQPR.[G]		1	A1L0T0	Acetolactate synthase-like protein	A1L0T0 [437-482]	0	4858.56	0	0	0	0	0	0	0	0	0	0	0	0
[R].IVSWSQVGVEPSIMGIGPIPAIK.[Q]		1	Q9BWD1	Acetyl-CoA acetyltransferase, cytosolic	Q9BWD1 [280-302]	0	2378.32	511694	236264	467577	456606	428671	454331	388418	384741	358468	515711	421663	417332	2	2	2	2	2	2	2	2	2	2	2	2
[R].IVSWSQVGVEPSIMGIGPIPAIK.[Q]	1xOxidation [M14]	1	Q9BWD1	Acetyl-CoA acetyltransferase, cytosolic	Q9BWD1 [280-302]	0	2394.31	42263	34154.5	66003.3	49584.9	0	78602.9	42967.1	38085.7	68058.2	37365.5	70929.9	54302.2	1	1	1	1		1	1	1	1	1	1	1
[K].LKPYFLTDGTGTVTPANASGINDGAAAVVLMK.[K]		1	Q9BWD1	Acetyl-CoA acetyltransferase, cytosolic	Q9BWD1 [234-265]	0	3192.66	1.18983e+06	842960	988112	946398	0	965342	1.0686e+06	1.06481e+06	1.06233e+06	955242	1.05431e+06	803788	1	1	1	1		1	1	1	1	1	1	1
[R].TIIGSFNGALAAVPVQDLGSTVIK.[E]		1	Q9BWD1	Acetyl-CoA acetyltransferase, cytosolic	Q9BWD1 [16-39]	0	2371.32	180248	166266	190730	234408	190441	213108	178703	179419	133518	234297	235452	201630	2	2	2	2	2	2	2	2	2	2	2	2
[K].AGHFDKEIVPVLVSTR.[K]		1	Q9BWD1	Acetyl-CoA acetyltransferase, cytosolic	Q9BWD1 [195-210]	1	1767.98	357203	183786	372760	451564	214524	471740	410602	202281	291102	508868	419097	255325	2	1	2	2	1	2	2	1	2	2	2	1
[R].ILVTLLHTLER.[M]		1	Q9BWD1	Acetyl-CoA acetyltransferase, cytosolic	Q9BWD1 [362-372]	0	1307.8	503642	347889	426466	396652	314168	425221	404839	449167	413619	490615	320790	521895	2	2	2	2	2	2	2	2	2	2	2	2
[K].EIVPVLVSTR.[K]		1	Q9BWD1	Acetyl-CoA acetyltransferase, cytosolic	Q9BWD1 [201-210]	0	1112.67	280762	339273	322019	297425	256883	415004	236426	316473	383345	235181	309082	286272	1	1	1	1	1	1	1	1	1	1	1	1
[K].VAVLSQNR.[T]		1	Q9BWD1	Acetyl-CoA acetyltransferase, cytosolic	Q9BWD1 [181-188]	0	886.51	0	0	0	0	0	0	0	0	0	0	0	225612												1
[R].IVAFADAAVEPIDFPIAPVYAASMVLK.[D]		1	P24752	Acetyl-CoA acetyltransferase, mitochondrial	P24752 [312-338]	0	2818.51	218719	0	24717.6	27883.3	0	46121.2	96870.4	0	0	231325	42715.5	33730.6	2		1	1		1	1			2	1	1
[R].NEQDAYAINSYTR.[S]		1	P24752	Acetyl-CoA acetyltransferase, mitochondrial	P24752 [209-221]	0	1544.7	303541	235441	222810	296918	0	266942	214800	218621	265865	378982	340632	247280	1	1	1	1		1	1	1	1	1	1	1
[K].LGSIAIQGAIEK.[A]		1	P24752	Acetyl-CoA acetyltransferase, mitochondrial	P24752 [67-78]	0	1199.7	591754	521306	427795	694641	366450	630297	441734	317155	465045	0	532021	389357	1	1	1	1	1	1	1	1	1		1	1
[R].TPIGSFLGSLSLLPATK.[L]		1	P24752	Acetyl-CoA acetyltransferase, mitochondrial	P24752 [50-66]	0	1701.98	343165	241515	237211	371557	119549	280335	165041	220806	115061	296278	211829	186976	1	1	1	1	1	1	1	1	1	1	1	1
[K].EAYMGNVLQGGEGQAPTR.[Q]		1	P24752	Acetyl-CoA acetyltransferase, mitochondrial	P24752 [88-105]	0	1877.88	352795	312430	321755	420519	190974	329864	276732	250725	315432	462791	322564	353272	1	1	1	1	1	1	1	1	1	1	1	1
[K].FGNEVIPVTVTVK.[G]		1	P24752	Acetyl-CoA acetyltransferase, mitochondrial	P24752 [231-243]	0	1402.79	619494	493506	441169	561050	383348	553713	388298	437730	425667	538970	456011	394071	1	1	1	1	1	1	1	1	1	1	1	1
[K].DGLTDVYNK.[I]		1	P24752	Acetyl-CoA acetyltransferase, mitochondrial	P24752 [182-190]	0	1024.49	285986	183399	291662	263897	194681	253022	180843	224475	188530	278400	239094	233464	1	1	1	1	1	1	1	1	1	1	1	1
[K].ENGTVTAANASTLNDGAAALVLMTADAAK.[R]		1	P24752	Acetyl-CoA acetyltransferase, mitochondrial	P24752 [274-302]	0	2761.37	18634.2	37416.8	71584.8	32016.9	0	28223.2	29583.1	0	51648.1	64680.6	39705.4	65911.7	1	1	1	1		1	1		1	1	1	1
[R].LNVTPLAR.[I]		1	P24752	Acetyl-CoA acetyltransferase, mitochondrial	P24752 [304-311]	0	883.536	327529	250057	238497	356329	170684	241230	236432	171095	177071	316670	178500	197500	1	1	1	1	1	1	1	1	1	1	1	1
[K].VNINGGAVSLGHPIGMSGAR.[I]		1	P24752	Acetyl-CoA acetyltransferase, mitochondrial	P24752 [374-393]	0	1906.99	89271.6	52411.6	73981.6	89525.3	0	66603.7	65223.7	59626.7	45076.2	117943	93828.5	0	1	1	1	1		1	1	1	1	1	1
[K].LEDLIVK.[D]		1	P24752	Acetyl-CoA acetyltransferase, mitochondrial	P24752 [175-181]	0	829.503	1.38704e+06	1.97516e+06	1.78871e+06	1.41668e+06	1.96438e+06	1.82619e+06	1.20073e+06	1.92801e+06	1.67986e+06	1.21706e+06	1.86023e+06	1.39013e+06	1	1	1	1	1	1	1	1	1	1	1	1
[R].SGILEQTGATAAVLQSDTMDHYR.[T]		1	O43427	Acidic fibroblast growth factor intracellular-binding protein	O43427 [39-61]	0	2464.18	197033	101685	131744	263284	101641	135735	116274	109048	116350	126660	79605.6	106844	1	1	1	1	1	1	1	1	1	1	1	1
[K].VLVADKDLLDLHK.[S]		1	O43427	Acidic fibroblast growth factor intracellular-binding protein	O43427 [246-258]	1	1478.86	170607	136097	122010	151671	77600.2	118725	89149	95849.4	118735	72877.8	74370.4	51980.4	1	1	1	1	1	1	1	1	1	1	1	1
[K].LLPQLTYLDGYDR.[DE]		2	P39687; Q92688	Acidic leucine-rich nuclear phosphoprotein 32 family member A	P39687 [138-150]; Q92688 [138-150]	0	1566.82	288674	471406	456401	241703	515537	415177	395557	581027	545110	268057	468803	488973	1	1	1	1	1	1	1	1	1	1	1	1
[K].LKDISTLEPLK.[KQ]		2	P39687; Q92688	Acidic leucine-rich nuclear phosphoprotein 32 family member A	P39687 [100-110]; Q92688 [100-110]	1	1256.75	984882	1.09465e+06	957789	998762	880263	869142	970688	1.49519e+06	1.25478e+06	932921	1.04998e+06	1.13007e+06	4	4	4	4	4	4	4	4	4	4	4	4
[K].IKDLSTIEPLKK.[L]		2	P39687; Q92688	Acidic leucine-rich nuclear phosphoprotein 32 family member A	P39687 [100-111]; Q92688 [100-111]	2	1384.84	840062	1.19987e+06	1.05093e+06	903569	887688	1.17562e+06	1.5982e+06	1.68449e+06	1.45284e+06	1.15435e+06	972250	976935	3	3	3	3	3	3	3	3	3	3	3	3
[R].VSGGLEVLAEK.[C]		1	P39687	Acidic leucine-rich nuclear phosphoprotein 32 family member A	P39687 [76-86]	0	1101.62	2.20524e+06	2.42324e+06	2.91415e+06	2.13164e+06	2.2227e+06	2.37317e+06	2.91368e+06	3.96893e+06	3.55673e+06	1998683	1.85823e+06	3.02275e+06	1	1	1	1	1	1	1	1	1	1	1	1
[R].SNEGKLEGLTDEFEELEFLSTINVGLTSIANLPK.[L]		1	P39687	Acidic leucine-rich nuclear phosphoprotein 32 family member A	P39687 [29-62]	1	3707.89	87663.3	57148.1	144949	72887.3	65648.8	131469	138172	224313	128196	119381	154444	235449	1	1	1	1	1	1	1	1	1	1	1	1
[K].ELVLDNSR.[S]		1	P39687	Acidic leucine-rich nuclear phosphoprotein 32 family member A	P39687 [21-28]	0	945.5	1.03726e+06	1.43738e+06	1.32215e+06	958137	1.00342e+06	1.12734e+06	1.5002e+06	1.91236e+06	1.75739e+06	899317	1.04883e+06	1.22077e+06	1	1	1	1	1	1	1	1	1	1	1	1
[K].DISTLEPLK.[KQ]		2	P39687; Q92688	Acidic leucine-rich nuclear phosphoprotein 32 family member A	P39687 [102-110]; Q92688 [102-110]	0	1015.57	216279	317999	0	213724	325188	332562	0	504111	491224	0	0	428656	1	1		1	1	1		1	1			1
[K].DISTLEPLKK.[L]		2	P39687; Q92688	Acidic leucine-rich nuclear phosphoprotein 32 family member A	P39687 [102-111]; Q92688 [102-111]	1	1143.66	196046	284150	307474	229900	237541	281919	225508	334416	263883	192326	267906	338564	2	2	2	2	2	2	2	2	2	2	2	2
[K].LPNLTHLNLSGNK.[L]		1	Q92688	Acidic leucine-rich nuclear phosphoprotein 32 family member B	Q92688 [87-99]	0	1420.79	1.45892e+06	1.59523e+06	2.03814e+06	1.60609e+06	1.8111e+06	1.7107e+06	1.42815e+06	2.5609e+06	1.78733e+06	1.70135e+06	2.03472e+06	1.79861e+06	2	2	2	2	2	2	2	2	2	2	2	2
[R].IFGGLDMLAEK.[L]		1	Q92688	Acidic leucine-rich nuclear phosphoprotein 32 family member B	Q92688 [76-86]	0	1193.62	1.97085e+06	1.93711e+06	2.31796e+06	1.68283e+06	2.27882e+06	2.22062e+06	2.04676e+06	3.11052e+06	3.08733e+06	1.73729e+06	2.10307e+06	2.37267e+06	1	1	1	1	1	1	1	1	1	1	1	1
[R].KLELSDNIISGGLEVLAEK.[C]		1	Q9BTT0	Acidic leucine-rich nuclear phosphoprotein 32 family member E	Q9BTT0 [68-86]	1	2028.12	292105	286781	361265	361458	417743	369284	282094	371657	397829	0	155834	177051	1	1	1	1	1	1	1	1	1		1	1
[K].IKDLSTVEALQNLK.[N]		1	Q9BTT0	Acidic leucine-rich nuclear phosphoprotein 32 family member E	Q9BTT0 [100-113]	1	1571.9	165062	167292	162096	164681	0	205664	240354	183117	240217	135230	0	0	1	1	1	1		1	1	1	1	1
[K].ELEFLSMANVELSSLAR.[L]		1	Q9BTT0	Acidic leucine-rich nuclear phosphoprotein 32 family member E	Q9BTT0 [43-59]	0	1908.97	278573	225991	385098	270882	295846	357354	520209	553051	442852	292116	197968	418746	2	2	2	2	2	2	2	2	2	2	1	2
[K].EEIQDEEDDDDYVEEGEEEEEEEEGGLRGEK.[R]		1	Q9BTT0	Acidic leucine-rich nuclear phosphoprotein 32 family member E	Q9BTT0 [224-254]	1	3658.43	423401	605164	753405	469341	674428	694343	485325	816329	789995	261761	351933	288333	1	1	1	1	1	1	1	1	1	1	1	1
[K].DLSTVEALQNLK.[N]		1	Q9BTT0	Acidic leucine-rich nuclear phosphoprotein 32 family member E	Q9BTT0 [102-113]	0	1330.72	201531	274255	294124	248332	303166	320707	230441	338510	286803	109822	92198.3	130865	1	1	1	1	1	1	1	1	1	1	1	1
[K].INLELR.[N]		1	Q9BTT0	Acidic leucine-rich nuclear phosphoprotein 32 family member E	Q9BTT0 [7-12]	0	757.457	394752	426751	423438	453102	516543	397721	389533	707122	425756	0	282613	225797	1	1	1	1	1	1	1	1	1		1	1
[K].IVYGHLDDPASQEIER.[G]		1	Q99798	Aconitate hydratase, mitochondrial	Q99798 [69-84]	0	1841.9	328301	319476	418526	313594	370563	334157	334495	355354	325583	283263	457790	278398	1	1	1	1	1	1	1	1	1	1	1	1
[R].NAVTQEFGPVPDTAR.[Y]		1	Q99798	Aconitate hydratase, mitochondrial	Q99798 [634-648]	0	1601.79	217080	166497	255127	248120	139332	298496	258566	160653	230130	269764	225116	197940	1	1	1	1	1	1	1	1	1	1	1	1
[R].VAMQDATAQMAMLQFISSGLSK.[V]		1	Q99798	Aconitate hydratase, mitochondrial	Q99798 [96-117]	0	2328.14	56840.6	31739.7	33943.5	36966.2	27618.4	38594.3	28393.9	35975.8	37799.4	50118.3	40979.2	30601.8	1	1	1	1	1	1	1	1	1	1	1	1
[R].WVVIGDENYGEGSSR.[E]		1	Q99798	Aconitate hydratase, mitochondrial	Q99798 [657-671]	0	1667.77	95835.5	138503	150920	136821	177306	229254	107829	142744	174945	135674	164959	192112	1	1	1	1	2	2	1	1	2	1	1	1
[K].DINQEVYNFLATAGAK.[Y]		1	Q99798	Aconitate hydratase, mitochondrial	Q99798 [145-160]	0	1753.88	46497.6	21278.2	48570.9	57243.9	0	57428.1	39894.7	32032.9	43272.6	0	47158.1	41072.7	1	1	1	1		1	1	1	1		1	1
[K].VAMSHFEPNEYIHYDLLEK.[N]		1	Q99798	Aconitate hydratase, mitochondrial	Q99798 [32-50]	0	2335.11	135570	102412	153212	92712	105691	147267	135315	102967	152188	121922	179173	132376	1	1	1	1	1	1	1	1	1	1	1	1
[-].MEELIVELR.[L]	1xAcetyl [N-Term]	1	Q8N556	Actin filament-associated protein 1	Q8N556 [1-9]	0	1173.62	0	0	0	0	0	0	0	0	0	0	0	0
[R].AAIEVNAGR.[K]		1	Q8N556	Actin filament-associated protein 1	Q8N556 [597-605]	0	900.49	0	0	0	0	0	0	0	0	0	0	0	0
[K].YPIEHGIITNWDDMEK.[I]		1	P68032	Actin, alpha cardiac muscle 1	P68032 [71-86]	0	1960.91	9.89416e+07	1.04382e+08	1.22044e+08	8.79816e+07	1.11435e+08	1.30427e+08	9.05526e+07	1.08079e+08	1.03502e+08	1.18068e+08	1.37798e+08	1.28099e+08	2	4	4	2	3	3	2	2	2	3	4	4
[K].YPIEHGIITNWDDMEK.[I]	1xOxidation [M14]	1	P68032	Actin, alpha cardiac muscle 1	P68032 [71-86]	0	1976.91	1.04705e+07	1.96084e+07	1.55439e+07	9.50654e+06	1.24868e+07	1.30818e+07	6.22888e+06	1.00867e+07	7.98085e+06	8.16611e+06	2.76803e+07	1.27288e+07	10	10	10	9	7	12	7	8	7	10	10	10
[K].YPIEHGIITNWDDMEKIWHHTFYNELR.[V]		1	P68032	Actin, alpha cardiac muscle 1	P68032 [71-97]	1	3457.64	147534	29459.4	84530.2	138529	0	31514.7	312235	132934	40839.4	197401	269182	396719	2	1	2	2		1	2	2	1	2	2	2
[K].IWHHTFYNELR.[V]		3	P60709; Q6S8J3; P68032	Actin, cytoplasmic 1	P60709 [85-95]; Q6S8J3 [785-795]; P68032 [87-97]	0	1515.75	3.14266e+07	1.84383e+07	1.83348e+07	3.16352e+07	3.16408e+07	2.32774e+07	2.76586e+07	2.3826e+07	2.9438e+07	3.80055e+07	3.4632e+07	2.90307e+07	4	4	4	3	5	4	5	4	5	5	5	4
[K].LCYVALDFEQEMATAASSSSLEK.[S]		2	P60709; Q6S8J3	Actin, cytoplasmic 1	P60709 [216-238]; Q6S8J3 [916-938]	0	2493.15	10891.8	0	0	57310.7	0	142055	0	0	0	187405	84974.9	0	1			1		1				1	1
[R].KYSVWIGGSILASLSTFQQMWISKQEYDESGPSIVHR.[K]		1	P60709	Actin, cytoplasmic 1	P60709 [336-372]	2	4228.12	0	0	0	0	0	0	0	0	0	0	0	0
[R].TTGIVMDSGDGVTHTVPIYEGYALPHAILR.[L]		1	P60709	Actin, cytoplasmic 1	P60709 [148-177]	0	3183.61	6.84095e+07	4.05248e+07	5.21113e+07	5.74873e+07	6.30255e+07	6.53882e+07	5.69504e+07	5.9441e+07	5.96967e+07	6.78225e+07	1.14362e+08	7.24279e+07	6	5	4	6	5	4	5	5	6	5	6	6
[R].TTGIVMDSGDGVTHTVPIYEGYALPHAILR.[L]	1xOxidation [M6]	1	P60709	Actin, cytoplasmic 1	P60709 [148-177]	0	3199.61	5.70089e+06	9.7789e+06	6.67777e+06	4.32947e+06	8.74608e+06	6.28905e+06	2.95725e+06	5.4972e+06	4.05298e+06	5.54887e+06	1.71328e+07	6.67683e+06	3	4	3	3	4	4	3	5	4	3	4	3
[R].VAPEEHPVLLTEAPLNPK.[A]		1	P60709	Actin, cytoplasmic 1	P60709 [96-113]	0	1954.06	1.38781e+08	1.84794e+08	1.6185e+08	1.25091e+08	1.51882e+08	1.6023e+08	1.34215e+08	1.51087e+08	1.28118e+08	1.5418e+08	1.64968e+08	2.03122e+08	3	5	4	4	4	4	3	3	4	3	3	4
[K].YPIEHGIVTNWDDMEK.[I]		1	P60709	Actin, cytoplasmic 1	P60709 [69-84]	0	1946.9	887852	996537	1.07289e+06	726223	728891	973736	792959	921630	1.10814e+06	802607	1.21268e+06	868646	2	2	2	2	2	2	2	2	2	2	2	2
[K].QEYDESGPSIVHR.[K]		2	P60709; Q6S8J3	Actin, cytoplasmic 1	P60709 [360-372]; Q6S8J3 [1060-1072]	0	1516.7	5.45446e+07	8.30232e+07	6.15913e+07	7.25193e+07	4.87344e+07	6.69786e+07	4.9743e+07	5.15116e+07	6.25121e+07	65282686	7.39679e+07	6.19177e+07	2	2	2	2	2	2	2	2	2	2	2	2
[KR].SYELPDGQVITIGNER.[F]		4	P60709; Q6S8J3; Q562R1; P68032	Actin, cytoplasmic 1	P60709 [239-254]; Q6S8J3 [939-954]; Q562R1 [240-255]; P68032 [241-256]	0	1790.89	5.61357e+06	7.48998e+06	7.20162e+06	4.86703e+06	7.44454e+06	5.4596e+06	5.33229e+06	5.77641e+06	5.16914e+06	5.63099e+06	8.32188e+06	7.09713e+06	4	2	3	3	3	3	3	3	2	4	3	3
[K].AGFAGDDAPR.[A]		3	P60709; Q6S8J3; P68032	Actin, cytoplasmic 1	P60709 [19-28]; Q6S8J3 [719-728]; P68032 [21-30]	0	976.448	1.78385e+06	6.77881e+07	315384	3.35238e+07	2.70979e+06	1.24469e+07	2.67273e+07	2.33096e+07	2.0672e+07	102360	44160.3	8.9946e+07	1	1	1	1	1	1	1	1	1	1	1	1
[R].DIKEKLCYVALDFEQEMATAASSSSLEK.[S]		2	P60709; Q6S8J3	Actin, cytoplasmic 1	P60709 [211-238]; Q6S8J3 [911-938]	2	3106.5	0	0	0	88076	0	17185.3	0	0	0	122117	31308.9	81097.1				1		1				1	1	1
[K].DLYANTVLSGGTTMYPGIADR.[M]		1	P60709	Actin, cytoplasmic 1	P60709 [292-312]	0	2215.07	4.40803e+07	4.85107e+07	4.7572e+07	4.17437e+07	4.33287e+07	4.88359e+07	4.02135e+07	4.02885e+07	4.55897e+07	5.44628e+07	5.85714e+07	5.3819e+07	3	4	4	5	5	4	4	4	6	7	4	4
[K].DLYANTVLSGGTTMYPGIADR.[M]	1xOxidation [M14]	1	P60709	Actin, cytoplasmic 1	P60709 [292-312]	0	2231.06	4.71897e+06	1.1814e+07	9.40605e+06	4.31815e+06	1.05683e+07	7.43351e+06	3.1621e+06	6.24894e+06	5.24317e+06	3.96802e+06	1.85025e+07	7.69539e+06	4	5	4	3	5	6	5	6	4	4	4	5
[R].KDLYANTVLSGGTTMYPGIADR.[M]		1	P60709	Actin, cytoplasmic 1	P60709 [291-312]	1	2343.16	1.6666e+07	1.5394e+07	1.61727e+07	1.04996e+07	1.12734e+07	1.19909e+07	1.36826e+07	1.43204e+07	1.53208e+07	1.24764e+07	1.43115e+07	1.12975e+07	2	2	2	2	2	2	2	2	2	2	2	2
[R].KDLYANTVLSGGTTMYPGIADR.[M]	1xOxidation [M15]	1	P60709	Actin, cytoplasmic 1	P60709 [291-312]	1	2359.16	1.18138e+06	3.20468e+06	2.62221e+06	838807	2.60102e+06	1.33129e+06	760581	1.77053e+06	1.11304e+06	657979	3.9577e+06	1.47277e+06	2	2	2	2	2	2	2	2	2	2	2	2
[R].HQGVMVGMGQKDSYVGDEAQSKR.[G]	1xOxidation [M5]	2	P60709; P68032	Actin, cytoplasmic 1	P60709 [40-62]; P68032 [42-64]	2	2523.17	0	0	0	0	0	0	0	0	0	0	0	140576												1
[R].HQGVMVGMGQKDSYVGDEAQSKR.[G]		2	P60709; P68032	Actin, cytoplasmic 1	P60709 [40-62]; P68032 [42-64]	2	2507.18	69024.9	52813.1	175873	85706.2	89544.4	244144	44187	158886	221413	47100.7	43637.8	550561	1	1	1	1	1	1	1	1	1	1	1	1
[R].HQGVMVGMGQK.[D]		3	P60709; Q562R1; P68032	Actin, cytoplasmic 1	P60709 [40-50]; Q562R1 [41-51]; P68032 [42-52]	0	1171.57	541655	2.16562e+07	2.00537e+06	1.19491e+07	1.50823e+07	1.22803e+07	2.34781e+07	2.48399e+07	2.27829e+07	112028	0	2.81066e+07	3	4	3	4	5	4	4	4	6	2		6
[R].HQGVMVGMGQK.[D]	1xOxidation [M]	3	P60709; Q562R1; P68032	Actin, cytoplasmic 1	P60709 [40-50]; Q562R1 [41-51]; P68032 [42-52]	0	1187.57	0	1.62427e+06	31430.5	1.8842e+06	1.71471e+06	1.96922e+06	3.98337e+06	2.19244e+06	2.72482e+06	0	0	2.99305e+06		2	1	2	2	2	2	2	3			2
[K].YSVWIGGSILASLSTFQQMWISKQEYDESGPSIVHR.[K]		1	P60709	Actin, cytoplasmic 1	P60709 [337-372]	1	4100.02	9023.8	0	0	17891.1	0	0	0	9311.32	0	105992	13795.9	7709.5	1			1				1		1	1	1
[R].GYSFTTTAER.[E]		1	P60709	Actin, cytoplasmic 1	P60709 [197-206]	0	1132.53	6.1862e+07	7.70769e+07	6.59209e+07	5.76816e+07	7.11314e+07	7.36304e+07	7.21582e+07	7.38118e+07	7.09902e+07	7.61109e+07	9.4448e+07	8.37406e+07	2	1	2	1	1	1	1	3	1	2	1	1
[R].AVFPSIVGRPR.[QH]		3	P60709; Q6S8J3; P68032	Actin, cytoplasmic 1	P60709 [29-39]; Q6S8J3 [729-739]; P68032 [31-41]	0	1198.71	2.54616e+07	1.89828e+07	1.73091e+07	2.22861e+07	2.21671e+07	1.64096e+07	2.50662e+07	1.84181e+07	1.68303e+07	34816006	3.17162e+07	2.43213e+07	2	2	2	2	2	2	2	2	2	2	2	2
[K].EITALAPSTMK.[I]	1xOxidation [M10]	2	P60709; P68032	Actin, cytoplasmic 1	P60709 [316-326]; P68032 [318-328]	0	1177.61	1.16551e+07	2.20665e+07	1.32299e+07	1.17106e+07	1.22577e+07	1.20308e+07	7.67698e+06	9.95937e+06	8.14906e+06	9.98614e+06	2.23517e+07	1.07686e+07	6	6	6	5	5	6	5	5	5	6	6	5
[K].EITALAPSTMK.[I]		2	P60709; P68032	Actin, cytoplasmic 1	P60709 [316-326]; P68032 [318-328]	0	1161.62	8.03905e+07	7.62671e+07	7.1148e+07	7.33569e+07	1.42517e+08	7.55593e+07	6.87829e+07	7.20257e+07	7.17771e+07	9.02774e+07	9.24274e+07	9.28114e+07	2	2	2	2	3	2	2	2	2	2	2	2
[R].MQKEITALAPSTMK.[I]		2	P60709; P68032	Actin, cytoplasmic 1	P60709 [313-326]; P68032 [315-328]	1	1548.81	47816.8	0	103469	131676	111693	183087	120803	148529	139054	92226.1	135329	776758	1		1	1	1	1	1	1	1	1	1	1
[K].YPIEHGIVTNWDDMEK.[I]	1xOxidation [M14]	1	P60709	Actin, cytoplasmic 1	P60709 [69-84]	0	1962.89	0	61491.1	55163.8	30405.9	48892	49587.4	0	47798.9	0	28236.7	0	0		1	1	1	1	1		1		1
[R].DLTDYLMK.[I]		3	P60709; Q562R1; P68032	Actin, cytoplasmic 1	P60709 [184-191]; Q562R1 [185-192]; P68032 [186-193]	0	998.486	3.59375e+07	4.05483e+07	3.974e+07	3.09342e+07	3.8584e+07	7.29608e+07	3.39342e+07	3.63106e+07	3.64556e+07	39733424	5.10918e+07	4.67809e+07	1	1	1	1	1	2	1	1	1	1	1	1
[R].DLTDYLMK.[I]	1xOxidation [M7]	3	P60709; Q562R1; P68032	Actin, cytoplasmic 1	P60709 [184-191]; Q562R1 [185-192]; P68032 [186-193]	0	1014.48	2.74461e+06	4.87521e+06	4.41248e+06	2.55438e+06	4.27805e+06	3.45641e+06	1.88421e+06	2.79536e+06	2.56363e+06	2.16301e+06	8.1286e+06	3.62062e+06	2	2	2	2	2	2	2	2	2	2	2	2
[R].HQGVMVGMGQKDSYVGDEAQSK.[R]	1xOxidation [M]	2	P60709; P68032	Actin, cytoplasmic 1	P60709 [40-61]; P68032 [42-63]	1	2367.07	0	0	38423.7	0	0	45381	0	72261.2	37810.2	0	0	145116			1			1		1	1			1
[R].LDLAGRDLTDYLMK.[I]		3	P60709; Q562R1; P68032	Actin, cytoplasmic 1	P60709 [178-191]; Q562R1 [179-192]; P68032 [180-193]	1	1623.84	0	43334	34772.8	18211.8	24314.5	0	43150.5	53677.4	28410.3	78688.5	66528.8	139767		1	1	1	1		1	1	1	1	1	1
[K].IIAPPER.[K]		3	P60709; Q562R1; P68032	Actin, cytoplasmic 1	P60709 [329-335]; Q562R1 [330-336]; P68032 [331-337]	0	795.472	5.97977e+07	6.44506e+07	5.88202e+07	6.17248e+07	5.45064e+07	5.80001e+07	5.84918e+07	3.98182e+07	6.04493e+07	71094880	7.10313e+07	6.09247e+07	1	1	1	1	1	1	1	1	1	1	1	1
[K].NGMVEDWDSFQAILDHTYK.[M]		1	O96019	Actin-like protein 6A	O96019 [90-108]	0	2269.02	67515.2	67136.5	46512.2	100048	0	67828.8	58379.6	45376.1	64309.1	79003.5	66478.4	47126.1	1	1	1	1		1	1	1	1	1	1	1
[K].VDFPTAIGMVVER.[D]		1	O96019	Actin-like protein 6A	O96019 [35-47]	0	1433.75	223734	211212	182728	147964	137041	205242	201066	147377	187281	141030	87210.7	134383	1	1	1	1	1	1	1	1	1	1	1	1
[K].SEASLHPVLMSEAPWNTR.[A]		1	O96019	Actin-like protein 6A	O96019 [113-130]	0	2024.99	336467	332388	364327	331795	297527	393490	335859	261125	425742	319978	170688	171341	2	2	1	2	1	2	2	1	2	2	1	1
[K].QGGPTYYIDTNALR.[V]		1	O96019	Actin-like protein 6A	O96019 [63-76]	0	1568.77	158757	176760	110335	161129	147687	184873	153925	0	144884	124999	120466	89559.4	1	1	1	1	1	1	1		1	1	1	1
[R].STGLILDSGATHTTAIPVHDGYVLQQGIVK.[S]		1	O96019	Actin-like protein 6A	O96019 [165-194]	0	3091.64	567177	738574	501929	529246	405010	677062	517714	520313	632574	407859	271523	397967	2	2	2	2	2	2	2	2	2	2	2	2
[K].LIANNTTVER.[R]		1	O96019	Actin-like protein 6A	O96019 [380-389]	0	1130.62	0	0	0	0	0	0	0	0	0	0	0	0
[R].ELFQEMNIELVPPYMIASK.[E]		1	O96019	Actin-like protein 6A	O96019 [208-226]	0	2252.13	88515.6	96154.9	88319.9	96660	56506.1	0	73105.8	54615.4	58732.9	60762.2	0	74078	1	1	1	1	1		1	1	1	1		1
[R].LKIPEGLFDPSNVK.[G]		1	O96019	Actin-like protein 6A	O96019 [302-315]	1	1556.87	107633	75796.9	99953.5	79405	108124	95583.2	85537	74455.2	71811.7	61338.8	67802.2	66783.5	1	1	1	1	1	1	1	1	1	1	1	1
[R].DDGSTLMEIDGDKGK.[Q]		1	O96019	Actin-like protein 6A	O96019 [48-62]	1	1580.71	247619	135090	145637	165242	57649.1	128456	122677	62064.5	163146	55261.4	54577.8	112714	2	2	2	2	1	2	2	1	2	1	1	2
[R].VVQYNINTEELYSYLK.[E]		1	Q9NZ32	Actin-related protein 10	Q9NZ32 [54-69]	0	1976	0	0	0	0	0	0	0	0	0	0	0	0
[K].LALETTVLVESYTLPDGR.[I]		1	P61160	Actin-related protein 2	P61160 [233-250]	0	1977.05	440395	336532	329692	463280	365202	477987	226460	315087	350523	372482	458543	217766	2	2	1	2	2	2	1	2	2	2	2	1
[R].SMLEVNYPMENGIVR.[N]		1	P61160	Actin-related protein 2	P61160 [66-80]	0	1751.85	377430	402678	414218	521675	0	455104	0	0	0	570480	445538	0	1	1	1	1		1				1	1
[R].FEAPEALFQPHLINVEGVGVAELLFNTIQAADIDTR.[S]		1	P61160	Actin-related protein 2	P61160 [259-294]	0	3938.03	41768.3	86141.3	23747.2	71846.6	35118.7	89713.3	145805	0	42599.9	193007	326597	144822	1	1	1	2	1	2	2		2	2	2	2
[K].DLMVGDEASELR.[S]		1	P61160	Actin-related protein 2	P61160 [54-65]	0	1334.63	1.34531e+06	1.31017e+06	1.32224e+06	1.47932e+06	1.02344e+06	1.56471e+06	988241	927758	1.49146e+06	1.45521e+06	1.59586e+06	1.1319e+06	1	1	1	1	1	1	1	1	1	1	1	1
[R].GYAFNHSADFETVR.[M]		1	P61160	Actin-related protein 2	P61160 [201-214]	0	1613.73	1.50136e+06	1.32182e+06	1.76741e+06	1.75985e+06	1.0834e+06	1.68207e+06	901122	969935	1.43234e+06	1.48983e+06	1.27385e+06	1.32017e+06	2	2	2	2	2	2	2	2	2	2	2	2
[K].HIVLSGGSTMYPGLPSR.[L]	1xOxidation [M10]	1	P61160	Actin-related protein 2	P61160 [300-316]	0	1787.91	68312	356732	297139	112684	258191	351540	0	254122	0	115570	516079	0	1	2	2	1	2	2		2		1	2
[K].HIVLSGGSTMYPGLPSR.[L]		1	P61160	Actin-related protein 2	P61160 [300-316]	0	1771.92	358865	240048	533362	502296	110650	479663	292132	108267	223233	460027	399126	352057	1	1	1	1	1	1	1	1	1	1	1	1
[K].HMVFLGGAVLADIMK.[D]		1	P61160	Actin-related protein 2	P61160 [352-366]	0	1601.85	324552	251129	273214	375234	200233	240107	218376	182855	228377	413333	366692	232128	2	2	2	2	2	2	2	2	2	2	2	2
[K].HLWDYTFGPEK.[L]		1	P61160	Actin-related protein 2	P61160 [87-97]	0	1392.66	709212	771152	694060	768516	614719	882021	533129	536878	656071	748442	994581	677696	1	1	1	1	1	1	1	1	1	1	1	1
[K].ILLTEPPMNPTK.[N]		1	P61160	Actin-related protein 2	P61160 [107-118]	0	1353.74	2.29342e+06	1.90456e+06	1.81256e+06	2.2733e+06	1.56043e+06	2.43632e+06	1.73135e+06	1.6023e+06	1.9787e+06	1.98748e+06	2.17796e+06	2.0119e+06	1	1	1	1	1	1	1	1	1	1	1	1
[K].ILLTEPPMNPTK.[N]	1xOxidation [M8]	1	P61160	Actin-related protein 2	P61160 [107-118]	0	1369.74	237127	311313	262126	210119	292004	219241	134804	163134	159539	132358	506614	167277	1	1	1	1	1	1	1	1	1	1	1	1
[K].DKDNFWMTR.[Q]		1	P61160	Actin-related protein 2	P61160 [367-375]	1	1212.55	353527	273565	399070	457360	206231	429600	277149	228105	360155	494910	375317	334347	1	1	1	1	1	1	1	1	1	1	1	1
[R].NTALETLHQNSITQVSIYEVDK.[Q]		1	Q92747	Actin-related protein 2/3 complex subunit 1A	Q92747 [316-337]	0	2503.27	147763	146900	144804	59472.3	58560.9	83079.4	80409	138128	134805	29341.3	92817	132408	1	1	1	1	1	1	1	1	1	1	1	1
[R].LAWVSHDSTVSVADASK.[S]		1	Q92747	Actin-related protein 2/3 complex subunit 1A	Q92747 [219-235]	0	1772.88	389749	426342	446297	351302	284907	308042	304730	250973	317125	359664	587601	300443	2	2	2	2	1	2	2	1	2	2	2	2
[K].DGVWKPTLVILR.[I]		1	Q92747	Actin-related protein 2/3 complex subunit 1A	Q92747 [83-94]	0	1396.83	116333	127230	164729	152069	153044	146223	103927	86647.3	133747	149635	228548	145318	1	1	1	1	1	1	1	1	1	1	1	1
[R].NAYVWSQK.[D]		1	Q92747	Actin-related protein 2/3 complex subunit 1A	Q92747 [75-82]	0	995.495	89191.5	69959.5	115959	109998	141552	124800	111540	133101	115690	150939	154104	118573	1	1	1	1	1	1	1	1	1	1	1	1
[R].TQIALSPNNHEVHIYK.[K]		1	Q92747	Actin-related protein 2/3 complex subunit 1A	Q92747 [21-36]	0	1863.97	252716	263092	199769	290015	171035	239150	190784	174406	160720	238973	309189	236730	2	2	2	2	2	2	2	2	2	2	2	2
[K].EVDEKPASTPWGSK.[M]		1	Q92747	Actin-related protein 2/3 complex subunit 1A	Q92747 [175-188]	0	1530.74	0	0	0	0	0	0	0	0	0	0	0	0
[K].EHNGQVTGIDWAPESNR.[I]		1	O15143	Actin-related protein 2/3 complex subunit 1B	O15143 [50-66]	0	1909.88	104275	95778.7	87118.6	173234	0	73199.7	66604.8	0	60956.4	193674	93240.6	0	1	1	1	1		1	1		1	1	1
[K].EVEERPAPTPWGSK.[M]		1	O15143	Actin-related protein 2/3 complex subunit 1B	O15143 [175-188]	0	1582.79	782324	966124	813098	761304	585130	882438	659297	579644	780339	901065	805232	697383	2	2	2	2	2	2	2	2	2	2	2	2
[K].ASSEGGTAAGAGLDSLHK.[N]		1	O15143	Actin-related protein 2/3 complex subunit 1B	O15143 [309-326]	0	1628.79	1.41975e+06	1.91017e+06	1.98553e+06	2.12436e+06	1.30377e+06	2.09817e+06	1.73672e+06	1.07777e+06	1.66885e+06	2.09346e+06	1.8587e+06	1.18902e+06	2	2	2	2	2	2	2	2	2	2	2	2
[R].TWKPTLVILR.[I]		1	O15143	Actin-related protein 2/3 complex subunit 1B	O15143 [85-94]	0	1226.76	464351	474470	515217	390924	476651	637926	364922	445489	564008	445321	598601	356230	1	1	1	1	1	1	1	1	1	1	1	1
[R].NAYVWTLK.[G]		1	O15143	Actin-related protein 2/3 complex subunit 1B	O15143 [75-82]	0	994.536	401204	399712	461757	395088	284283	501511	304838	270911	365474	545564	549812	341471	1	1	1	1	1	1	1	1	1	1	1	1
[K].YFQFQEEGKEGENR.[A]		1	O15144	Actin-related protein 2/3 complex subunit 2	O15144 [128-141]	1	1760.79	989739	619495	757542	1.01651e+06	712487	718017	1.00219e+06	649455	697364	1.22565e+06	951458	674608	2	2	2	2	2	2	2	2	2	2	2	2
[R].VYGSFLVNPESGYNVSLLYDLENLPASK.[D]		1	O15144	Actin-related protein 2/3 complex subunit 2	O15144 [79-106]	0	3088.55	719919	0	598004	389042	304336	508439	285427	416977	370897	510422	604906	516776	1		1	1	1	1	1	1	1	1	1	1
[K].ELQAHGADELLK.[R]		1	O15144	Actin-related protein 2/3 complex subunit 2	O15144 [66-77]	0	1323.69	831471	1.07939e+06	691636	971499	418711	910324	605033	457816	539233	727444	834118	590850	2	2	2	2	2	2	2	2	2	2	2	2
[K].ELQAHGADELLKR.[V]		1	O15144	Actin-related protein 2/3 complex subunit 2	O15144 [66-78]	1	1479.79	38972.2	59160.2	0	45645.1	0	0	107276	0	0	83657.6	0	0	1	1		1			1			1
[K].FENAAAGNKPEAVEVTFADFDGVLYHISNPNGDK.[T]		1	O15144	Actin-related protein 2/3 complex subunit 2	O15144 [19-52]	0	3636.72	209317	97467.8	176891	230485	287858	248904	277347	345405	99344.4	508811	638595	385120	1	1	1	2	1	2	2	2	1	2	2	2
[K].DTDAAVGDNIGYITFVLFPR.[H]		1	O15144	Actin-related protein 2/3 complex subunit 2	O15144 [211-230]	0	2184.1	0	0	0	0	0	0	0	22912.7	0	63334.8	63520.4	11836.9								1		1	1	1
[R].ASHTAPQVLFSHR.[E]		1	O15144	Actin-related protein 2/3 complex subunit 2	O15144 [191-203]	0	1450.75	821804	318481	641739	1.14318e+06	797763	716603	589168	703692	903940	1.63054e+06	1.0254e+06	1.05863e+06	3	3	3	3	2	3	2	3	2	3	3	2
[K].DSIVHQAGMLK.[R]		1	O15144	Actin-related protein 2/3 complex subunit 2	O15144 [107-117]	0	1198.62	943561	767514	608627	1.03319e+06	373876	653476	604044	554108	581412	716214	483557	398689	1	1	1	1	1	1	1	1	1	1	1	1
[-].MILLEVNNR.[I]		1	O15144	Actin-related protein 2/3 complex subunit 2	O15144 [1-9]	0	1101.61	1.16505e+06	1.04739e+06	1.21398e+06	893364	740532	1.33516e+06	759603	803403	915358	856242	1.31725e+06	921922	1	1	1	1	1	1	1	1	1	1	1	1
[R].IIEETLALK.[F]		1	O15144	Actin-related protein 2/3 complex subunit 2	O15144 [10-18]	0	1029.62	1.63949e+06	1.57106e+06	1.75576e+06	1.67297e+06	1.41416e+06	1.72144e+06	1.25016e+06	978085	1.38571e+06	1587981	2.14146e+06	1.33458e+06	1	1	1	1	1	1	1	1	1	1	1	1
[R].DYLHYHIK.[C]		1	O15144	Actin-related protein 2/3 complex subunit 2	O15144 [249-256]	0	1088.55	1.10393e+06	676618	933809	1.14931e+06	788318	913623	1.09891e+06	784065	916856	994058	1.27222e+06	891114	1	1	1	1	1	1	1	1	1	1	1	1
[K].VFMQEFK.[E]		1	O15144	Actin-related protein 2/3 complex subunit 2	O15144 [180-186]	0	928.46	1.07004e+06	862609	917415	1.00939e+06	670143	905484	619541	754460	856653	955133	1.13072e+06	830920	1	1	1	1	1	1	1	1	1	1	1	1
[R].DNTINLIHTFR.[D]		1	O15144	Actin-related protein 2/3 complex subunit 2	O15144 [238-248]	0	1343.71	1.00528e+07	691095	387545	447557	334584	734145	343289	429000	381896	489818	730407	355724	2	1	1	1	1	1	1	1	1	1	1	1
[K].YFQFQEEGK.[E]		1	O15144	Actin-related protein 2/3 complex subunit 2	O15144 [128-136]	0	1175.54	521852	591990	570128	575034	355753	580306	318698	422675	591470	414209	542435	555133	1	1	1	1	1	1	1	1	1	1	1	1
[K].LIGNMALLPIR.[S]		1	O15145	Actin-related protein 2/3 complex subunit 3	O15145 [15-25]	0	1210.73	1.30252e+06	945130	1.02212e+06	1.07336e+06	1.04546e+06	1.11801e+06	1.03411e+06	818638	966843	1.16626e+06	1.22451e+06	945568	1	1	1	1	1	1	1	1	1	1	1	1
[K].DTDIVDEAIYYFK.[A]		1	O15145	Actin-related protein 2/3 complex subunit 3	O15145 [38-50]	0	1591.75	425078	205121	369270	348977	239616	424117	284869	283585	297199	369322	513317	347441	1	1	1	1	1	1	1	1	1	1	1	1
[R].AYLQQLR.[Q]		1	O15145	Actin-related protein 2/3 complex subunit 3	O15145 [131-137]	0	891.505	1.32064e+06	1.46459e+06	846968	1.31623e+06	655411	1.07417e+06	1.14564e+06	554700	846561	1.29293e+06	899869	615243	1	1	1	1	1	1	1	1	1	1	1	1
[K].LVDFVIHFMEEIDKEISEMK.[L]		1	P59998	Actin-related protein 2/3 complex subunit 4	P59998 [131-150]	1	2452.21	5491.62	0	0	5186.97	0	3890.56	0	0	0	86788.6	130983	0	1			1		1				2	2
[R].KPVEGYDISFLITNFHTEQMYK.[H]		1	P59998	Actin-related protein 2/3 complex subunit 4	P59998 [107-128]	0	2660.31	131662	134613	445900	333247	196819	151392	117874	307521	80257.3	323083	411287	377366	1	1	2	2	2	1	1	2	1	2	2	2
[K].VLIEGSINSVR.[V]		1	P59998	Actin-related protein 2/3 complex subunit 4	P59998 [61-71]	0	1186.68	2.23378e+06	2.02194e+06	2.19709e+06	2.28984e+06	1.75109e+06	2.30642e+06	1.58592e+06	1.81916e+06	1.85862e+06	2.14389e+06	2.50991e+06	1.58746e+06	1	1	1	1	1	1	1	1	1	1	1	1
[R].RKPVEGYDISFLITNFHTEQMYK.[H]		1	P59998	Actin-related protein 2/3 complex subunit 4	P59998 [106-128]	1	2816.41	515925	436529	619085	491368	391312	443922	245912	321549	434812	714709	813398	441510	1	2	2	2	1	1	1	2	2	2	2	1
[R].RKPVEGYDISFLITNFHTEQMYK.[H]	1xOxidation [M21]	1	P59998	Actin-related protein 2/3 complex subunit 4	P59998 [106-128]	1	2832.4	69358.7	120529	54851.3	50134.9	90351.2	57315	0	62319.6	0	0	229283	55628.5	1	1	1	1	1	1		1			1	1
[K].LVDFVIHFMEEIDKEISEMK.[L]	1xOxidation [M]	1	P59998	Actin-related protein 2/3 complex subunit 4	P59998 [131-150]	1	2468.21	6085.46	0	10966.2	9098.31	10368.2	7614.22	0	37080.6	0	15094.1	78035.1	6819.66	1		1	2	1	1		2		1	3	1
[R].IVAEEFLK.[N]		1	P59998	Actin-related protein 2/3 complex subunit 4	P59998 [159-166]	0	948.54	1.42921e+06	1.47134e+06	1.41684e+06	1.21098e+06	1.27932e+06	1.55315e+06	971031	1.19879e+06	1.40641e+06	1.15108e+06	1.44406e+06	1.32026e+06	1	1	1	1	1	1	1	1	1	1	1	1
[R].AENFFILR.[R]		1	P59998	Actin-related protein 2/3 complex subunit 4	P59998 [98-105]	0	1009.55	954421	832355	770753	751829	793571	972879	692942	588752	874371	768767	1.06097e+06	623000	1	1	1	1	1	1	1	1	1	1	1	1
[R].QGNMTAALQAALK.[N]		1	O15511	Actin-related protein 2/3 complex subunit 5	O15511 [48-60]	0	1316.7	356915	348546	492599	352571	415749	446978	376783	481207	415084	369216	447402	568535	1	1	1	1	1	1	1	1	1	1	1	1
[K].ALAAGGVGSIVR.[V]		1	O15511	Actin-related protein 2/3 complex subunit 5	O15511 [132-143]	0	1070.63	1.29066e+06	1.42211e+06	1.71405e+06	1.29501e+06	1.39127e+06	1.28931e+06	1.42461e+06	1.60759e+06	1.35951e+06	1.56447e+06	1.67583e+06	1.26213e+06	1	1	1	1	1	1	1	1	1	1	1	1
[K].GFESPSDNSSAMLLQWHEK.[A]		1	O15511	Actin-related protein 2/3 complex subunit 5	O15511 [113-131]	0	2162.98	865943	936864	913627	742059	785759	899181	905258	884684	894408	907909	1.11313e+06	922002	2	2	2	2	2	2	2	2	2	2	2	2
[R].QGNMTAALQAALK.[N]	1xOxidation [M4]	1	O15511	Actin-related protein 2/3 complex subunit 5	O15511 [48-60]	0	1332.69	81247.3	93403.1	113614	83209.6	99303.8	95538.1	59004.9	70929.7	44244.1	60182.9	101216	97374.1	1	1	1	1	1	1	1	1	1	1	1	1
[K].VLISFK.[A]		1	O15511	Actin-related protein 2/3 complex subunit 5	O15511 [82-87]	0	706.45	453890	569206	613096	434884	542084	598997	501286	561889	624208	522382	698499	533583	1	1	1	1	1	1	1	1	1	1	1	1
[R].VDIDEFDENKFVDEQEEAAAAAAEPGPDPSEVDGLLR.[Q]		1	Q9BPX5	Actin-related protein 2/3 complex subunit 5-like protein	Q9BPX5 [13-49]	1	3987.83	74182.3	86504	90554.8	0	0	86751	91015.8	0	98213.5	27247.3	0	91169.2	1	1	1			1	1		1	1		1
[R].RVDIDEFDENKFVDEQEEAAAAAAEPGPDPSEVDGLLR.[Q]		1	Q9BPX5	Actin-related protein 2/3 complex subunit 5-like protein	Q9BPX5 [12-49]	2	4143.93	355362	359973	361325	235338	331288	376049	299392	339114	409379	307488	376384	332376	1	1	1	1	1	1	1	1	1	1	1	1
[K].SSEIEQAVQSLDR.[N]		1	Q9BPX5	Actin-related protein 2/3 complex subunit 5-like protein	Q9BPX5 [90-102]	0	1461.72	308393	426832	355205	269746	251026	379720	234018	281060	327960	297650	300531	295729	1	1	1	1	1	1	1	1	1	1	1	1
[K].ALAVGGLGSIIR.[V]		1	Q9BPX5	Actin-related protein 2/3 complex subunit 5-like protein	Q9BPX5 [134-145]	0	1126.69	341285	366159	382402	321048	352297	452267	326105	327285	386470	361156	503182	342611	1	1	1	1	1	1	1	1	1	1	1	1
[RK].NGVDLLMK.[Y]		2	Q9BPX5; O15511	Actin-related protein 2/3 complex subunit 5-like protein	Q9BPX5 [103-110]; O15511 [101-108]	0	889.481	154152	156225	205094	156604	144090	222999	114252	154530	192380	193016	200919	230892	1	1	1	1	1	1	1	1	1	1	1	1
[R].AEPEDHYFLLTEPPLNTPENR.[E]		1	P61158	Actin-related protein 3	P61158 [103-123]	0	2482.19	1.1931e+06	1.59017e+06	1.4602e+06	1.45162e+06	1.21777e+06	1.45418e+06	891044	1.02639e+06	1.31244e+06	1.15259e+06	1.59142e+06	1.2805e+06	2	2	2	2	1	2	2	2	2	2	2	1
[R].DITYFIQQLLR.[ED]		1	P61158	Actin-related protein 3	P61158 [199-209]	0	1409.78	336162	110421	287684	215611	232689	455523	281711	222686	207611	378165	377850	294469	1	1	1	1	1	1	1	1	1	1	1	1
[R].DREVGIPPEQSLETAK.[A]		1	P61158	Actin-related protein 3	P61158 [210-225]	1	1768.91	385082	197988	204804	397072	73045.9	253489	222267	68406.9	109208	309406	173926	115868	2	2	2	2	1	2	2	1	2	2	2	1
[R].HGIVEDWDLMER.[F]		1	P61158	Actin-related protein 3	P61158 [80-91]	0	1499.69	876425	712309	666648	817979	515956	765396	583931	535601	695003	949510	939147	627907	2	2	2	2	2	2	2	2	2	2	2	2
[K].GVDDLDFFIGDEAIEKPTYATK.[W]		1	P61158	Actin-related protein 3	P61158 [54-75]	0	2444.19	2.21075e+06	1.60565e+06	1.69335e+06	1.95819e+06	1.55406e+06	2.00849e+06	1.73752e+06	1.31184e+06	1.92593e+06	1.68065e+06	2.47147e+06	1.771e+06	2	2	2	2	2	2	2	2	2	2	2	2
[R].LKPKPIDVQVITHHMQR.[Y]		1	P61158	Actin-related protein 3	P61158 [358-374]	0	2040.15	0	0	306458	543446	273984	343398	480116	306608	195319	687772	396107	252823			2	2	1	1	2	1	1	2	1	1
[R].LKPKPIDVQVITHHMQR.[Y]	1xOxidation [M15]	1	P61158	Actin-related protein 3	P61158 [358-374]	0	2056.15	63681.5	105558	81383.1	103122	153528	90189.6	44501.9	63289.9	46414.4	46364.7	208608	104368	1	1	1	1	1	1	1	1	1	1	1	1
[K].NIVLSGGSTMFR.[D]		1	P61158	Actin-related protein 3	P61158 [318-329]	0	1281.66	1.20195e+06	622656	922478	1.03032e+06	761112	1.33405e+06	782459	720984	933124	1.14393e+06	985853	685607	1	1	1	1	1	1	1	1	1	1	1	1
[RK].LSEELSGGR.[IL]		1	P61158	Actin-related protein 3	P61158 [349-357]	0	947.479	0	1.02651e+06	0	0	0	0	5071.01	22811.7	12222.4	26588.1	38719.7	62008.5		1					1	1	1	1	1	1
[R].FMEQVIFK.[Y]		1	P61158	Actin-related protein 3	P61158 [92-99]	0	1041.54	1.46772e+06	1.27267e+06	1.31482e+06	1.43612e+06	1.04695e+06	1.27468e+06	949216	1.01893e+06	1.15351e+06	1.36935e+06	1.48637e+06	1.06786e+06	1	1	1	1	1	1	1	1	1	1	1	1
[K].EFSIDVGYER.[F]		1	P61158	Actin-related protein 3	P61158 [266-275]	0	1214.57	530854	651074	726408	539157	485734	636125	411221	494121	567247	566349	771940	549442	1	1	1	1	1	1	1	1	1	1	1	1
[K].QYTGINAISK.[K]		1	P61158	Actin-related protein 3	P61158 [255-264]	0	1094.58	815756	790163	772060	1.08613e+06	588885	782764	733026	593297	711324	827875	847205	712482	1	1	1	1	1	1	1	1	1	1	1	1
[K].NIVLSGGSTMFR.[D]	1xOxidation [M10]	1	P61158	Actin-related protein 3	P61158 [318-329]	0	1297.66	79599.1	240345	81593.8	71214.2	108358	0	0	78771.4	0	0	168262	0	1	1	1	1	1			1			1
[R].KGISLNPEQWSQLK.[E]		1	P53999	Activated RNA polymerase II transcriptional coactivator p15	P53999 [101-114]	1	1627.88	129147	95461.7	123601	81447.6	135690	90397.4	235613	159887	227097	102214	137267	133381	1	1	1	1	1	1	1	1	1	1	1	1
[K].EQISDIDDAVR.[K]		1	P53999	Activated RNA polymerase II transcriptional coactivator p15	P53999 [115-125]	0	1260.61	3.95556e+06	3.87774e+06	3.71832e+06	3.10013e+06	5.78025e+06	3.0619e+06	5.16246e+06	5.80815e+06	4.53907e+06	2613851	3.74223e+06	4.81321e+06	1	1	1	1	1	1	1	1	1	1	1	1
[R].EYWMDPEGEMKPGR.[K]		1	P53999	Activated RNA polymerase II transcriptional coactivator p15	P53999 [87-100]	0	1724.74	1.068e+06	1.15679e+06	1.68993e+06	814578	1.61734e+06	1.29148e+06	1.86611e+06	1.86832e+06	2.52183e+06	912549	1.35027e+06	2.06656e+06	2	2	2	2	2	2	2	2	2	2	2	2
[K].GISLNPEQWSQLK.[E]		1	P53999	Activated RNA polymerase II transcriptional coactivator p15	P53999 [102-114]	0	1499.79	1.80396e+06	2.03087e+06	2.57605e+06	1.55419e+06	3.38672e+06	1.79343e+06	2.67225e+06	3.17791e+06	2.90103e+06	1.52029e+06	2.01313e+06	3.00564e+06	1	1	1	1	1	1	1	1	1	1	1	1
[R].DDNMFQIGK.[M]		1	P53999	Activated RNA polymerase II transcriptional coactivator p15	P53999 [60-68]	0	1067.48	1.27478e+06	1.62647e+06	2.02114e+06	1.07977e+06	2.30898e+06	1.57571e+06	2.03584e+06	2.5472e+06	2.50495e+06	1.17556e+06	1.41603e+06	2.79237e+06	1	1	1	1	1	1	1	1	1	1	1	1
[K].VLIDIR.[E]		1	P53999	Activated RNA polymerase II transcriptional coactivator p15	P53999 [81-86]	0	728.466	1.35541e+06	1.61525e+06	1.98551e+06	1.26508e+06	2.87493e+06	1.29995e+06	2.29271e+06	2.51358e+06	1.94928e+06	1.10205e+06	1.89371e+06	2.12949e+06	1	1	1	1	1	1	1	1	1	1	1	1
[R].IPYSEPMPLSFEEKPVYIQDLDEIGQLAFK.[G]		1	Q8N3C0	Activating signal cointegrator 1 complex subunit 3	Q8N3C0 [443-472]	0	3496.76	63705.5	50446.6	49050.3	84054.7	0	0	47388.3	27076.1	0	50686.8	25149.3	0	1	1	1	1			1	1		1	1
[K].FLYEPFPVESSLLGVLSDHLNAEIAGGTITSK.[Q]		1	Q8N3C0	Activating signal cointegrator 1 complex subunit 3	Q8N3C0 [1716-1747]	0	3404.76	0	0	0	38074.7	0	0	10186.5	10968.3	0	0	0	21843.4				1			1	1				1
[R].VFTTQELVQAFTHAPATLEADR.[G]		1	O95433	Activator of 90 kDa heat shock protein ATPase homolog 1	O95433 [225-246]	0	2445.24	1.42182e+06	1.25715e+06	1.18917e+06	1.2052e+06	931960	1.47843e+06	931642	921171	1.16485e+06	1.56854e+06	1.30165e+06	941104	2	2	2	2	1	2	2	2	2	2	2	2
[K].SWPEGHFATITLTFIDK.[N]		1	O95433	Activator of 90 kDa heat shock protein ATPase homolog 1	O95433 [278-294]	0	1963	125162	99257.6	155746	129128	122984	176098	114210	99282.2	71209.2	153092	185712	169622	1	1	1	1	1	1	1	1	1	1	1	1
[K].FHMVDGNVSGEFTDLVPEK.[H]		1	O95433	Activator of 90 kDa heat shock protein ATPase homolog 1	O95433 [250-268]	0	2121	1.10849e+06	700505	933552	981364	782524	1.01777e+06	780310	666458	803212	899621	950030	692099	2	2	2	2	2	2	2	1	2	2	2	1
[R].ADATNVNNWHWTER.[D]		1	O95433	Activator of 90 kDa heat shock protein ATPase homolog 1	O95433 [17-30]	0	1713.77	514698	415322	408132	509088	441790	546897	472268	361291	540411	557532	611281	573421	2	2	2	2	2	2	2	2	2	2	2	2
[K].GHVEIPNLSDENSVDEVEISVSLAKDEPDTNLVALMK.[E]		1	O95433	Activator of 90 kDa heat shock protein ATPase homolog 1	O95433 [101-137]	1	4006.98	0	0	21342.8	0	0	0	0	19781.8	27079.5	0	82714.1	0			1					1	1		1
[K].LIFFYEWSVK.[L]		1	O95433	Activator of 90 kDa heat shock protein ATPase homolog 1	O95433 [77-86]	0	1331.7	64749.2	75956.1	84318.8	112593	108470	145646	53479.5	75655.3	60985.4	113450	219360	119801	1	1	1	1	1	1	1	1	1	1	1	1
[K].ETFLTSPEELYR.[V]		1	O95433	Activator of 90 kDa heat shock protein ATPase homolog 1	O95433 [213-224]	0	1484.73	602678	510770	555488	528999	507794	536498	369319	434499	513702	559102	545292	502715	1	1	1	1	1	1	1	1	1	1	1	1
[K].WYIPLADLVFPSPEESEASPQVHPFPDHELEDMK.[M]		1	Q12979	Active breakpoint cluster region-related protein	Q12979 [348-381]	0	3949.86	56226.3	30307.1	21515.3	55242.6	0	62849	18040.9	24759.8	29176.9	47965.2	0	0	1	1	1	1		1	1	1	1	1
[K].LSVNSHFMK.[D]		1	O14561	Acyl carrier protein, mitochondrial	O14561 [98-106]	0	1062.54	979804	961762	1.31193e+06	755843	1.03252e+06	756519	1.1362e+06	1.46116e+06	1.44352e+06	784560	757587	1.51339e+06	2	2	2	2	2	2	2	2	2	2	2	2
[K].LYDKIDPEK.[L]		1	O14561	Acyl carrier protein, mitochondrial	O14561 [89-97]	1	1120.59	455021	289121	477305	450697	430437	319944	498657	431909	737371	512075	449302	647680	2	2	2	2	2	2	2	2	2	2	2	2
[R].VLYVLK.[L]		1	O14561	Acyl carrier protein, mitochondrial	O14561 [83-88]	0	734.481	591620	749184	983783	524671	1.12775e+06	613913	765146	1.26616e+06	987499	556261	1.14658e+06	1.09717e+06	1	1	1	1	1	1	1	1	1	1	1	1
[K].ALDVSASDDEIAR.[L]		1	P13798	Acylamino-acid-releasing enzyme	P13798 [181-193]	0	1361.65	218403	157224	238492	209458	170851	243261	182745	177997	197690	166859	200951	160574	1	1	1	1	1	1	1	1	1	1	1	1
[R].GSTGFGQDSILSLPGNVGHQDVK.[D]		1	P13798	Acylamino-acid-releasing enzyme	P13798 [539-561]	0	2313.15	134979	133254	179487	157643	119213	214264	109703	135248	114158	129233	197844	148898	1	1	1	1	1	1	1	1	1	1	1	1
[K].EQSVLWVSLEEAEPIPDIHWGIR.[V]		1	P13798	Acylamino-acid-releasing enzyme	P13798 [444-466]	0	2703.38	0	0	33314.4	0	0	14855.9	0	0	0	0	43720.3	0			1			1					1
[K].SFNLSALEK.[H]		1	P13798	Acylamino-acid-releasing enzyme	P13798 [132-140]	0	1008.54	86438.2	87317.9	132194	90079.3	83952.9	158924	74104.3	97760	103020	98199	153292	119199	1	1	1	1	1	1	1	1	1	1	1	1
[R].LLLYPK.[S]		1	P13798	Acylamino-acid-releasing enzyme	P13798 [699-704]	0	746.481	104476	81985.1	98801.5	90112.4	60396.9	116503	75325.2	78755.8	81718.8	93032.5	66433.5	92990.1	1	1	1	1	1	1	1	1	1	1	1	1
[K].EVFPFPEVSQDELNEINQFLGPVEK.[F]		1	Q9H845	Acyl-CoA dehydrogenase family member 9, mitochondrial	Q9H845 [52-76]	0	2904.43	42123.5	65509.6	105383	60875.6	43105.8	80855.6	51807.1	29943.2	72003.5	33202.2	88675.3	78980.5	1	2	2	1	1	1	1	1	1	1	1	1
[R].FSMGSVVAGLLK.[R]		1	Q9H845	Acyl-CoA dehydrogenase family member 9, mitochondrial	Q9H845 [305-316]	0	1208.67	86657.4	65602.5	114036	67979.5	69367.2	75204.8	47235.6	59026.7	63999.1	60293.8	109817	84735.4	1	1	1	1	1	1	1	1	1	1	1	1
[R].LSEFGLIQEK.[F]		1	Q9H845	Acyl-CoA dehydrogenase family member 9, mitochondrial	Q9H845 [336-345]	0	1163.63	8.33328e+06	2.30662e+07	1.6839e+07	8.48201e+06	6.48675e+07	1.61764e+07	2.44253e+07	4.02706e+07	7.82347e+06	31916594	5.98813e+07	4.97712e+07	1	1	1	1	1	1	1	1	1	1	1	1
[K].ITAFIVER.[D]		1	Q9H845	Acyl-CoA dehydrogenase family member 9, mitochondrial	Q9H845 [242-249]	0	948.551	49838.6	0	55610.3	61607.2	54745	54473.2	44948.8	30542.5	0	0	64042.7	33883	1		1	1	1	1	1	1			1	1
[K].QATVGDINTERPGMLDFTGK.[A]		1	P07108	Acyl-CoA-binding protein	P07108 [34-53]	0	2150.05	2.40102e+06	1.90346e+06	2.50114e+06	2.04123e+06	2.73363e+06	1.726e+06	3.60592e+06	3.81518e+06	3.36228e+06	2.0182e+06	2.26211e+06	3.99497e+06	2	2	2	2	2	2	2	2	2	2	2	2
[K].TKPSDEEMLFIYGHYK.[Q]		1	P07108	Acyl-CoA-binding protein	P07108 [18-33]	0	1957.94	1.68093e+06	1.42509e+06	1.45182e+06	1.4421e+06	2.4891e+06	910463	3.63222e+06	3.04442e+06	1.67937e+06	1.82938e+06	2.01316e+06	3.6907e+06	3	3	3	3	3	3	3	3	3	3	3	3
[K].TKPSDEEMLFIYGHYK.[Q]	1xOxidation [M8]	1	P07108	Acyl-CoA-binding protein	P07108 [18-33]	0	1973.93	426705	238859	663376	331211	713686	334529	260726	680266	504175	157683	679129	662080	1	1	1	1	1	1	1	1	1	1	1	1
[K].AKWDAWNELK.[G]		1	P07108	Acyl-CoA-binding protein	P07108 [54-63]	1	1260.64	218239	112576	256395	204499	413563	187051	428109	372943	264448	289729	356332	368905	2	1	2	2	2	2	2	2	2	2	2	2
[K].QATVGDINTERPGMLDFTGK.[A]	1xOxidation [M14]	1	P07108	Acyl-CoA-binding protein	P07108 [34-53]	0	2166.05	324172	608928	876775	292060	1.08035e+06	498083	543801	879082	524682	203720	1.01836e+06	722215	1	1	1	1	1	1	1	1	1	1	1	1
[K].AYINKVEELK.[K]		1	P07108	Acyl-CoA-binding protein	P07108 [73-82]	1	1206.67	468420	364319	390595	315848	660527	319544	1.31225e+06	599469	403686	428936	506685	484242	2	2	2	2	2	2	2	2	2	2	2	2
[K].WDAWNELK.[G]		1	P07108	Acyl-CoA-binding protein	P07108 [56-63]	0	1061.51	969004	815000	1.16641e+06	822745	1.5424e+06	666720	1.48248e+06	1.75751e+06	1.23484e+06	837248	1.23427e+06	1.5034e+06	1	1	1	1	1	1	1	1	1	1	1	1
[K].TLAFTSVDLTNK.[A]		1	Q9NPJ3	Acyl-coenzyme A thioesterase 13	Q9NPJ3 [112-123]	0	1309.7	191162	166785	187190	172414	155499	196617	150454	127371	169966	194447	260598	157769	1	1	1	1	1	1	1	1	1	1	1	1
[R].GAPGVSVDMNITYMSPAK.[L]		1	Q9NPJ3	Acyl-coenzyme A thioesterase 13	Q9NPJ3 [78-95]	0	1837.88	110444	0	87480.2	87543.7	0	0	0	0	0	109147	91115.1	0	1		1	1						1	1
[K].ITLVSAAPGK.[V]		1	Q9NPJ3	Acyl-coenzyme A thioesterase 13	Q9NPJ3 [28-37]	0	956.578	189979	199137	0	181596	149549	182968	182863	154040	161221	184058	180873	168680	1	1		1	1	1	1	1	1	1	1	1
[K].LPVLYQVER.[T]		1	O14734	Acyl-coenzyme A thioesterase 8	O14734 [92-100]	0	1116.64	53165	0	42996.8	49763.4	38416.9	0	47231.9	46894	45884.6	72356.5	86282.6	52313.5	1		1	1	1		1	1	1	1	1	1
[R].VLPSNAVWMENSK.[L]		1	Q9Y305	Acyl-coenzyme A thioesterase 9, mitochondrial	Q9Y305 [280-292]	0	1474.74	288456	222736	225675	345381	163828	210876	231856	115106	181835	310616	212931	167987	1	1	1	1	1	1	1	1	1	1	1	1
[K].TYGESMLYLDGQR.[H]		1	Q9Y305	Acyl-coenzyme A thioesterase 9, mitochondrial	Q9Y305 [408-420]	0	1532.7	131570	0	143111	143076	119822	103591	106452	128409	140946	132392	156537	140084	1		1	1	1	1	1	1	1	1	1	1
[K].DSYIEVLLPLGSEPELR.[E]		1	Q9Y305	Acyl-coenzyme A thioesterase 9, mitochondrial	Q9Y305 [85-101]	0	1930.02	113232	91854.6	106285	116823	12941.9	80014	75256.4	48957.3	58944	84733.3	91474.1	115164	1	1	1	1	1	1	1	1	1	1	1	1
[K].GPAFVNPLIPESPEEEELFR.[Q]		1	Q9Y305	Acyl-coenzyme A thioesterase 9, mitochondrial	Q9Y305 [212-231]	0	2270.13	118690	104026	80357.4	122554	59275.6	119763	78324.3	60095.9	105839	101062	38331.3	60298.8	1	1	1	1	1	1	1	1	1	1	1	1
[R].HFNSMSGPATLR.[K]		1	Q9Y305	Acyl-coenzyme A thioesterase 9, mitochondrial	Q9Y305 [421-432]	0	1317.64	123959	60522.6	76531.7	157327	54524.7	90165.8	89549.1	60087.2	93023.1	144668	48754.9	75560.4	1	1	1	1	1	1	1	1	1	1	1	1
[K].YLTVQNTVR.[F]		1	Q9Y305	Acyl-coenzyme A thioesterase 9, mitochondrial	Q9Y305 [104-112]	0	1093.6	392891	239054	241165	418104	0	241564	316646	171857	244902	471476	234669	215673	1	1	1	1		1	1	1	1	1	1	1
[K].FSGHVSWVGK.[T]		1	Q9Y305	Acyl-coenzyme A thioesterase 9, mitochondrial	Q9Y305 [167-176]	0	1103.56	144117	147485	135488	162580	116535	143177	135639	78909.3	113097	183531	120014	111823	1	1	1	1	1	1	1	1	1	1	1	1
[R].MKDSYIEVLLPLGSEPELR.[E]		1	Q9Y305	Acyl-coenzyme A thioesterase 9, mitochondrial	Q9Y305 [83-101]	1	2189.15	136762	70237.3	54588.9	114321	89619.2	0	69872.2	47271.3	53560.6	128240	0	0	1	1	1	1	1		1	1	1	1
[R].DSENKGPAFVNPLIPESPEEEELFR.[Q]		1	Q9Y305	Acyl-coenzyme A thioesterase 9, mitochondrial	Q9Y305 [207-231]	1	2843.37	268243	166410	149828	187225	192310	140571	185115	0	131177	232821	205723	107047	1	1	1	1	1	1	1		1	1	1	1
[K].IPIGFIPLGETSSLSHTLFAESGNK.[V]		1	Q53H12	Acylglycerol kinase, mitochondrial	Q53H12 [147-171]	0	2615.37	283122	246347	176491	307002	203869	227926	224861	225395	227885	240615	308897	198160	1	1	1	1	1	1	1	1	1	1	1	1
[R].GTVQGQLQGPISK.[V]		1	P07311	Acylphosphatase-1	P07311 [46-58]	0	1312.72	145808	232763	183750	156166	247897	147989	343201	249713	307607	157995	127623	225137	1	1	1	1	1	1	1	1	1	1	1	1
[K].LDYSDFQIVK.[-]		1	P07311	Acylphosphatase-1	P07311 [90-99]	0	1227.63	95739.2	118140	105800	0	166863	94200.2	132818	149556	123925	65932.4	103102	118613	1	1	1		1	1	1	1	1	1	1	1
[K].ATAAVIFLHGLGDTGHGWAEAFAGIR.[S]		1	O75608	Acyl-protein thioesterase 1	O75608 [20-45]	0	2638.35	92016.6	0	43091.7	74107.3	0	83291.4	39796.8	33635.6	36740.1	36138.6	56760.1	44588.1	1		1	1		1	1	1	1	1	1	1
[R].ASFPQGPIGGANR.[D]		1	O75608	Acyl-protein thioesterase 1	O75608 [150-162]	0	1271.65	208334	187269	174569	225048	152024	0	138120	0	0	0	212801	0	1	1	1	1	1		1				1
[K].ALIDQEVK.[N]		1	O75608	Acyl-protein thioesterase 1	O75608 [98-105]	0	915.515	146692	375038	136025	241605	125355	203911	441660	240866	188411	165183	160882	234360	1	1	1	1	1	1	1	1	1	1	1	1
[K].MVMPSWFDLMGLSPDAPEDEAGIKK.[A]		1	O95372	Acyl-protein thioesterase 2	O95372 [70-94]	1	2764.3	195166	0	102490	128953	50746.9	130545	104256	58378.8	86883	159855	101776	74373.4	1		1	1	1	1	1	1	1	1	1	1
[R].ETAAVIFLHGLGDTGHSWADALSTIR.[L]		1	O95372	Acyl-protein thioesterase 2	O95372 [23-48]	0	2738.39	248298	141957	214004	335664	130778	356504	222979	53533.4	254188	279002	253904	230307	2	2	2	2	2	2	2	1	2	2	2	2
[R].NLHHELELGVVMGK.[R]		1	Q6P587	Acylpyruvase FAHD1, mitochondrial	Q6P587 [67-80]	0	1575.83	0	91921	154336	65111	144396	115839	250928	176044	204908	115700	147755	257767		1	1	1	1	1	1	1	1	1	1	1
[K].IITLEEGDIILTGTPK.[G]		1	Q6P587	Acylpyruvase FAHD1, mitochondrial	Q6P587 [179-194]	0	1712.97	194765	170816	289511	130686	156164	228554	353946	280700	424255	177055	217659	351523	1	1	1	1	1	1	1	1	1	1	1	1
[R].SAVLSEPVLFLKPSTAYAPEGSPILMPAYTR.[N]		1	Q6P587	Acylpyruvase FAHD1, mitochondrial	Q6P587 [36-66]	0	3305.75	181045	94759.2	270898	121917	184500	187792	287648	268222	294389	211981	207147	462027	1	1	1	1	1	1	1	1	1	1	1	1
[R].IGDQEFDSLPALLEFYK.[I]		1	P46108	Adapter molecule crk	P46108 [89-105]	0	1984.99	169527	199032	181019	151806	195480	210072	156016	246451	287298	170650	214928	265171	2	2	1	2	2	2	2	2	2	2	2	2
[R].DSSTSPGDYVLSVSENSR.[V]		1	P46108	Adapter molecule crk	P46108 [39-56]	0	1899.86	143528	178440	206996	152333	130821	173827	161404	269528	239710	139506	213362	228050	1	1	1	1	1	1	1	1	1	1	1	1
[R].VSHYIINSSGPRPPVPPSPAQPPPGVSPSR.[L]		1	P46108	Adapter molecule crk	P46108 [57-86]	0	3074.62	0	84205.9	198769	0	227874	75598.7	210141	227268	262345	151641	126126	184166		1	1		1	1	1	1	1	1	1	1
[R].HGVFLVR.[D]		1	P46108	Adapter molecule crk	P46108 [32-38]	0	827.489	253874	274144	274975	169106	291201	228886	482655	315605	346137	383591	261889	354450	2	2	2	1	2	2	2	1	2	2	2	1
[R].TSGELFAQAPVDQFPGTAVESVTDSSR.[Y]		1	Q9NVZ3	Adaptin ear-binding coat-associated protein 2	Q9NVZ3 [63-89]	0	2796.33	124035	156934	132790	108278	65775.4	98968.4	134936	116973	142162	108785	152437	49464.6	1	1	1	1	1	1	1	1	1	1	1	1
[R].VRPASTGGLSLLPPPPGGK.[T]		1	Q9NVZ3	Adaptin ear-binding coat-associated protein 2	Q9NVZ3 [177-195]	0	1801.03	0	0	0	0	0	0	0	0	0	0	0	0
[R].AAEWQLDQPSWSGR.[L]		1	Q9NVZ3	Adaptin ear-binding coat-associated protein 2	Q9NVZ3 [32-45]	0	1630.76	175257	139325	99067.6	124501	80907.5	122490	130745	86987.6	162406	122597	96102.7	81204.3	1	1	1	1	1	1	1	1	1	1	1	1
[R].IDYIAGLDSR.[G]		1	P07741	Adenine phosphoribosyltransferase	P07741 [58-67]	0	1122.58	0	298353	417900	0	260555	410775	0	354396	366565	261610	403103	323113		1	1		1	1		1	1	1	1	1
[R].AAIGLLAR.[H]		1	P07741	Adenine phosphoribosyltransferase	P07741 [41-48]	0	784.504	0	0	0	0	0	0	0	0	0	0	0	0
[R].DISPVLKDPASFR.[A]		1	P07741	Adenine phosphoribosyltransferase	P07741 [28-40]	1	1444.78	215966	233844	245966	179634	243607	346684	189012	200715	216753	205355	236909	224360	1	1	1	1	1	1	1	1	1	1	1	1
[R].SFPDFPTPGVVFR.[D]		1	P07741	Adenine phosphoribosyltransferase	P07741 [15-27]	0	1465.75	237785	154863	275757	193248	190340	239080	183097	191268	229009	202746	215972	158177	1	1	1	1	1	1	1	1	1	1	1	1
[K].LAPVPFFSLLQYE.[-]		1	P07741	Adenine phosphoribosyltransferase	P07741 [168-180]	0	1523.81	57836.7	24401	46530.3	53598.1	56957	53553.8	52566.1	35004.6	57235.9	67900.4	54528.1	45576.6	1	1	1	1	1	1	1	1	1	1	1	1
[K].ASDEVPLAPR.[T]		1	Q8TB61	Adenosine 3'-phospho 5'-phosphosulfate transporter 1	Q8TB61 [88-97]	0	1054.55	24233.6	140230	145742	177577	0	0	0	98678.3	124662	119857	154877	0	1	1	1	1				1	1	1	1
[R].IFTLNLSAPFISQFYK.[E]		1	P55263	Adenosine kinase	P55263 [209-224]	0	1889.02	61664.5	42500	137235	97663.3	188825	190541	0	184381	94343.1	155170	126999	156794	1	1	2	2	2	1		1	1	2	1	2
[K].YSLKPNDQILAEDK.[H]		1	P55263	Adenosine kinase	P55263 [48-61]	0	1633.84	819069	826337	989261	901480	781109	1.07199e+06	750315	1.39684e+06	1.37061e+06	725533	587585	818407	2	2	2	2	2	2	2	2	2	2	2	2
[K].VMPYVDILFGNETEAATFAR.[E]		1	P55263	Adenosine kinase	P55263 [230-249]	0	2244.1	189990	103494	217356	163143	139782	184765	147933	280387	218021	35849.1	81219.6	78472.9	2	2	2	2	2	2	1	2	2	1	1	1
[R].ENILFGMGNPLLDISAVVDKDFLDK.[Y]	1xOxidation [M7]	1	P55263	Adenosine kinase	P55263 [23-47]	1	2779.42	60406.8	10028.8	40576.6	0	0	27400.4	87339.1	29526.2	71246.9	22038.7	54375.6	90525.3	2	1	1			1	2	1	1	1	2	1
[R].DDTIMATESEVTAFAVLDQDQK.[E]		1	P55263	Adenosine kinase	P55263 [286-307]	0	2427.12	0	0	0	0	0	0	0	0	0	0	0	0
[R].AGHYAASIIIR.[R]		1	P55263	Adenosine kinase	P55263 [339-349]	0	1171.66	201432	338196	285570	167855	236095	203289	246402	395538	310128	125918	192050	191238	1	1	1	1	1	1	1	1	1	1	1	1
[K].FKVEYHAGGSTQNSIK.[V]		1	P55263	Adenosine kinase	P55263 [73-88]	1	1765.89	0	32872.3	118668	79011	174355	71966.6	93049.7	49291	205057	72213.7	0	166949		1	1	1	1	1	1	1	1	1		1
[R].ENILFGMGNPLLDISAVVDKDFLDK.[Y]		1	P55263	Adenosine kinase	P55263 [23-47]	1	2763.43	120438	0	287749	77651	140577	301087	138206	361631	147682	216245	178323	231994	1		1	1	1	1	1	1	1	1	1	1
[K].HKELFDELVK.[K]		1	P55263	Adenosine kinase	P55263 [62-71]	1	1257.68	0	0	0	0	0	0	0	0	139915	0	0	0									1
[R].IVIFTQGR.[D]		1	P55263	Adenosine kinase	P55263 [278-285]	0	933.552	510582	512769	666550	520791	766720	590164	556376	936804	873373	435300	561725	583655	1	1	1	1	1	1	1	1	1	1	1	1
[K].ELFDELVK.[K]		1	P55263	Adenosine kinase	P55263 [64-71]	0	992.53	112500	197375	191932	142574	167979	164998	127671	212173	269821	93527.4	102833	173075	1	1	1	1	1	1	1	1	1	1	1	1
[K].KLDEAVAEAHLGK.[L]		1	P23526	Adenosylhomocysteinase	P23526 [389-401]	1	1380.75	2.03495e+06	2.70127e+06	3.17026e+06	3.18443e+06	2.12088e+06	3.44655e+06	2.83222e+06	2.39368e+06	2.80244e+06	3.50862e+06	3.89182e+06	2.02315e+06	2	2	2	2	2	2	2	2	2	2	2	2
[K].VADIGLAAWGR.[K]		1	P23526	Adenosylhomocysteinase	P23526 [9-19]	0	1128.62	1.43047e+06	1.23248e+06	1.27034e+06	1.44116e+06	1.16973e+06	1.5322e+06	1.0387e+06	992411	1.31919e+06	1.37012e+06	1.56179e+06	1.00283e+06	1	1	1	1	1	1	1	1	1	1	1	1
[K].VAVVAGYGDVGK.[G]		1	P23526	Adenosylhomocysteinase	P23526 [215-226]	0	1134.62	2.78307e+06	2.3909e+06	2.85339e+06	2.54383e+06	1.87875e+06	2.78728e+06	1.78069e+06	2.24091e+06	1.99892e+06	2.353e+06	3.49226e+06	2.60397e+06	1	1	1	1	1	1	1	1	1	1	1	1
[K].VPAINVNDSVTK.[S]		1	P23526	Adenosylhomocysteinase	P23526 [175-186]	0	1256.68	4.01888e+06	3.66763e+06	3.82995e+06	3.77184e+06	2.6534e+06	3.22206e+06	2.52692e+06	3.0795e+06	2.57508e+06	3546758	4.85889e+06	3.22396e+06	1	1	1	1	1	1	1	1	1	1	1	1
[K].ALDIAENEMPGLMR.[M]		1	P23526	Adenosylhomocysteinase	P23526 [21-34]	0	1559.76	1.0472e+06	830585	865064	1.19258e+06	767819	1.24337e+06	813312	934095	1.06818e+06	1.10938e+06	1.0258e+06	877561	1	1	1	1	1	1	1	1	1	1	1	1
[K].DGPLNMILDDGGDLTNLIHTK.[Y]		1	P23526	Adenosylhomocysteinase	P23526 [122-142]	0	2252.12	816218	482367	1.02645e+06	869035	781740	936067	622631	793147	841795	800470	711797	930985	1	1	1	1	1	1	1	1	1	1	1	1
[K].DGPLNMILDDGGDLTNLIHTK.[Y]	1xOxidation [M6]	1	P23526	Adenosylhomocysteinase	P23526 [122-142]	0	2268.12	0	56905.3	0	0	0	0	0	0	0	0	0	0		1
[R].GISEETTTGVHNLYK.[M]		1	P23526	Adenosylhomocysteinase	P23526 [152-166]	0	1648.82	2.83679e+06	3.34118e+06	2.44154e+06	3.68683e+06	2.03455e+06	2.97172e+06	2.64168e+06	2.12279e+06	2.26942e+06	2.86005e+06	2.91673e+06	2.19579e+06	2	2	2	2	2	2	2	2	2	2	2	2
[R].ATDVMIAGK.[V]		1	P23526	Adenosylhomocysteinase	P23526 [206-214]	0	905.476	856039	778580	657982	1.28176e+06	542643	956855	892800	562967	760861	347919	151959	517047	1	1	1	1	1	1	1	1	1	1	1	1
[R].IILLAEGR.[L]		1	P23526	Adenosylhomocysteinase	P23526 [336-343]	0	884.556	1.0164e+06	1.00581e+06	1.22311e+06	1.21975e+06	1.02853e+06	1.35922e+06	778975	821417	915572	984544	1.46255e+06	911552	1	1	1	1	1	1	1	1	1	1	1	1
[K].YPQLLPGIR.[G]		1	P23526	Adenosylhomocysteinase	P23526 [143-151]	0	1056.62	954814	933548	943231	1.04516e+06	723610	0	733699	730902	725784	845331	1.00373e+06	721636	1	1	1	1	1		1	1	1	1	1	1
[K].WLNENAVEK.[V]		1	P23526	Adenosylhomocysteinase	P23526 [310-318]	0	1102.55	1.31377e+06	1.29952e+06	1.30175e+06	1.48186e+06	1.13779e+06	1.51482e+06	1.13675e+06	1.00787e+06	1.34217e+06	1.4095e+06	1.64935e+06	1.23581e+06	1	1	1	1	1	1	1	1	1	1	1	1
[K].AGIPVYAWK.[G]		1	P23526	Adenosylhomocysteinase	P23526 [95-103]	0	1004.56	759610	788642	796521	718672	704386	1.11723e+06	611710	695841	779779	870213	1.13418e+06	720948	1	1	1	1	1	1	1	1	1	1	1	1
[K].LVSDEMVVELIEK.[N]		1	P54819	Adenylate kinase 2, mitochondrial	P54819 [73-85]	0	1503.8	513941	655327	640140	518016	1.13952e+06	604426	823327	714036	834586	607754	838387	894671	1	1	1	1	1	1	1	1	1	1	1	1
[R].LQAYHTQTTPLIEYYR.[K]		1	P54819	Adenylate kinase 2, mitochondrial	P54819 [187-202]	0	1997.01	1.03367e+06	1.02155e+06	1.63338e+06	1.0717e+06	2.17667e+06	1.46689e+06	1.66562e+06	1.5231e+06	1.37864e+06	1.17602e+06	1.805e+06	2.38221e+06	2	2	2	2	2	2	2	2	2	2	2	2
[K].LDSVIEFSIPDSLLIR.[R]		1	P54819	Adenylate kinase 2, mitochondrial	P54819 [122-137]	0	1817.01	71419.8	65908.9	130779	80177.9	193709	95251.2	68194.7	77839.4	46526.7	87608.4	128985	143854	1	1	1	1	1	1	1	1	1	1	1	1
[R].SYHEEFNPPKEPMKDDITGEPLIR.[R]		1	P54819	Adenylate kinase 2, mitochondrial	P54819 [151-174]	2	2842.37	560987	735524	806067	759215	1.546e+06	928571	985739	1.0241e+06	1.28277e+06	807187	736701	734494	2	2	2	2	2	2	2	2	2	2	2	2
[K].EKLDSVIEFSIPDSLLIR.[R]		1	P54819	Adenylate kinase 2, mitochondrial	P54819 [120-137]	1	2074.14	270127	140922	326622	261120	499940	265235	488558	306620	302224	313893	364962	489224	2	1	2	2	2	2	2	2	2	2	2	2
[R].GIHSAIDASQTPDVVFASILAAFSK.[A]		1	P54819	Adenylate kinase 2, mitochondrial	P54819 [205-229]	0	2545.33	356440	215428	449000	429660	422932	409989	606447	550728	264848	374997	549178	610720	2	2	2	2	2	2	3	2	1	1	2	1
[K].NGFLLDGFPR.[T]		1	P54819	Adenylate kinase 2, mitochondrial	P54819 [94-103]	0	1135.59	127119	142516	108651	101708	276202	165362	169653	218597	189671	147017	208697	189360	1	1	1	1	1	1	1	1	1	1	1	1
[R].QAEMLDDLMEK.[R]		1	P54819	Adenylate kinase 2, mitochondrial	P54819 [107-117]	0	1322.6	243967	276333	357261	228581	440967	230530	385481	442583	452664	282002	375884	342903	1	1	1	1	1	1	1	1	1	1	1	1
[R].AMVASGSELGK.[K]		1	P54819	Adenylate kinase 2, mitochondrial	P54819 [52-62]	0	1049.53	535930	472963	518137	482039	676194	468473	745678	541373	798758	653939	574980	749590	1	1	1	1	1	1	1	1	1	1	1	1
[R].AVLLGPPGAGK.[G]		1	P54819	Adenylate kinase 2, mitochondrial	P54819 [18-28]	0	979.593	818995	730679	985535	817689	1.38961e+06	702347	1.05641e+06	1.12043e+06	959807	871653	953358	1.18772e+06	1	1	1	1	1	1	1	1	1	1	1	1
[R].IGQPTLLLYVDAGPETMTQR.[L]		1	P00568	Adenylate kinase isoenzyme 1	P00568 [109-128]	0	2203.14	202265	84652.2	162073	192764	111726	157322	142966	104160	141922	178903	108193	110556	1	1	1	1	1	1	1	1	1	1	1	1
[K].YGYTHLSTGDLLR.[S]		1	P00568	Adenylate kinase isoenzyme 1	P00568 [32-44]	0	1495.75	344847	316241	414027	362320	363117	557373	275589	310603	301358	344967	373545	264922	1	1	1	1	1	1	1	1	1	1	1	1
[K].GQLVPLETVLDMLR.[D]		1	P00568	Adenylate kinase isoenzyme 1	P00568 [64-77]	0	1583.88	276463	64639.7	193242	154324	54298.2	235421	131600	191617	134299	133239	201401	140443	2	2	1	2	1	2	2	2	2	2	2	1
[K].IIFVVGGPGSGK.[G]		1	P00568	Adenylate kinase isoenzyme 1	P00568 [10-21]	0	1130.66	531950	543129	736361	532546	497624	727940	476724	493077	490885	471426	683710	387732	1	1	1	1	1	1	1	1	1	1	1	1
[R].EVQQGEEFER.[R]		1	P00568	Adenylate kinase isoenzyme 1	P00568 [98-107]	0	1250.56	243129	210551	166740	286256	145011	322288	217924	161277	284848	129413	0	288574	1	1	1	1	1	1	1	1	1	1		1
[K].GQLVPLETVLDMLR.[D]	1xOxidation [M12]	1	P00568	Adenylate kinase isoenzyme 1	P00568 [64-77]	0	1599.88	0	36329.5	0	18164.9	22688	0	38755.8	0	12196.9	14455.3	0	0		1		1	1		1		1	1
[KR].GFLIDGYPR.[E]		1	P00568	Adenylate kinase isoenzyme 1	P00568 [89-97]	0	1037.54	140669	122889	131427	129755	113410	142616	127390	102653	129970	144738	144277	88262	1	1	1	1	1	1	1	1	1	1	1	1
[K].LSEIMEK.[G]		1	P00568	Adenylate kinase isoenzyme 1	P00568 [57-63]	0	849.439	107875	140960	55290.2	215393	72269.2	162434	175700	105182	185484	0	0	83124.7	1	1	1	1	1	1	1	1	1			1
[-].MLLPNILLTGTPGVGK.[T]		1	Q9Y3D8	Adenylate kinase isoenzyme 6	Q9Y3D8 [1-16]	0	1623.95	64702.1	31878.1	52313.8	62488.3	37327.9	46225.6	74744.2	52555.3	59123.1	67410.4	36779.5	33968.5	1	1	1	1	1	1	1	1	1	1	1	1
[R].VVDELDNQMR.[E]		1	Q9Y3D8	Adenylate kinase isoenzyme 6	Q9Y3D8 [61-70]	0	1218.58	0	0	0	62113.8	46271.2	55259.6	0	0	60516.9	0	39626.7	64796				1	1	1			1		1	1
[K].YINVGDLAR.[E]		1	Q9Y3D8	Adenylate kinase isoenzyme 6	Q9Y3D8 [31-39]	0	1020.55	180490	136243	216589	195803	148528	184053	117264	139312	162043	620513	137335	131150	1	1	1	1	1	1	1	1	1	2	1	1
[R].IRQELPFMATENIIMAMVK.[A]		1	P30566	Adenylosuccinate lyase	P30566 [373-391]	1	2235.17	55718.2	11734.5	36051.1	62258.7	0	35454.3	34887.1	27795.6	17534.8	62791.6	39926.5	20227.2	1	1	1	1		1	1	1	1	1	1	1
[R].KVDIEVLSVLASLGASVHK.[I]		1	P30566	Adenylosuccinate lyase	P30566 [246-264]	1	1965.14	120850	112934	139076	112262	98351.9	134206	81014.5	96663	119794	119565	104904	67071.7	1	1	1	1	1	1	1	1	1	1	1	1
[R].FLEEEVYPLLKPYESVMK.[V]		1	P30566	Adenylosuccinate lyase	P30566 [460-477]	0	2214.14	210832	150267	209004	199685	120222	132724	127225	148429	146704	152319	149984	117685	1	1	1	1	1	1	1	1	1	1	1	1
[R].HLMTLVMDPLQTASVQWFER.[T]		1	P30566	Adenylosuccinate lyase	P30566 [310-329]	0	2402.2	118314	80067.6	94560.7	126367	91907.3	78825.6	71596.8	63985.8	36610.6	84240	85702.6	0	1	1	1	1	1	1	1	1	1	1	1
[K].GTTGTQASFLQLFEGDDHKVEQLDK.[M]		1	P30566	Adenylosuccinate lyase	P30566 [200-224]	1	2764.34	164203	150868	141615	129179	73735.9	116039	103328	0	111845	151848	140218	86554.4	1	1	1	1	1	1	1		1	1	1	1
[R].ASLPTLGFTHFQPAQLTTVGK.[R]		1	P30566	Adenylosuccinate lyase	P30566 [150-170]	0	2214.19	337187	275160	464511	310977	258599	290299	275985	375256	412957	161437	251935	236464	1	1	1	1	1	1	1	1	1	1	1	1
[K].LDILDMFTEIK.[V]		1	P30520	Adenylosuccinate synthetase isozyme 2	P30520 [363-373]	0	1337.7	141678	0	135957	62009.8	69928.4	182268	68991.8	84630	62649.7	102178	123017	106598	1		1	1	1	1	1	1	1	1	1	1
[K].LDGEIIPHIPANQEVLNK.[V]		1	P30520	Adenylosuccinate synthetase isozyme 2	P30520 [380-397]	0	2000.08	473323	576973	555660	471197	423099	630561	480945	448199	588092	444705	431416	341882	2	2	2	2	1	2	2	1	2	2	1	1
[R].VGIGAFPTEQDNEIGELLQTR.[G]		1	P30520	Adenylosuccinate synthetase isozyme 2	P30520 [304-324]	0	2287.16	447472	445882	557226	452640	388552	570127	396894	366777	458778	415348	416932	335711	2	2	2	2	2	2	2	2	2	2	2	2
[R].VTVVLGAQWGDEGK.[G]		1	P30520	Adenylosuccinate synthetase isozyme 2	P30520 [30-43]	0	1458.76	152325	163956	196261	127022	131115	183864	153831	165287	181513	103158	161500	124922	1	1	1	1	1	1	1	1	1	1	1	1
[R].FIEDELQIPVK.[W]		1	P30520	Adenylosuccinate synthetase isozyme 2	P30520 [431-441]	0	1330.73	357384	481345	461547	319751	410601	479704	323179	363847	374857	334964	381115	272808	1	1	1	1	1	1	1	1	1	1	1	1
[R].AHIVFDFHQAADGIQEQQR.[Q]		1	P30520	Adenylosuccinate synthetase isozyme 2	P30520 [133-151]	0	2210.07	743415	259417	476904	828637	203242	995768	556863	615502	598007	347852	382564	683938	3	2	3	3	1	3	3	2	3	2	2	2
[R].DGVYFLYEALHGPPK.[K]		1	P30520	Adenylosuccinate synthetase isozyme 2	P30520 [233-247]	0	1705.86	169704	85797.8	108606	82373	85631.1	220863	133588	162153	190252	147589	219953	97179	2	1	1	1	1	2	2	2	2	2	2	1
[K].ELPVNAQNYVR.[F]		1	P30520	Adenylosuccinate synthetase isozyme 2	P30520 [420-430]	0	1302.68	463580	451313	565070	494117	389258	502708	415016	466723	496124	469581	471378	423700	1	1	1	1	1	1	1	1	1	1	1	1
[K].LSDLLAPISEQIK.[E]		1	Q01518	Adenylyl cyclase-associated protein 1	Q01518 [101-113]	0	1426.82	2.51124e+06	2.68364e+06	2.76118e+06	2.29213e+06	2.32124e+06	2.85689e+06	2.66955e+06	2.15203e+06	2.7692e+06	2.80262e+06	2.97907e+06	2.76016e+06	1	1	1	1	1	1	1	1	1	1	1	1
[K].KLGLVFDDVVGIVEIINSK.[D]		1	Q01518	Adenylyl cyclase-associated protein 1	Q01518 [377-395]	1	2058.18	205958	0	249170	80522.5	106900	164898	116843	109042	45517.3	113786	331188	144576	2		2	2	1	2	2	2	2	1	2	2
[K].LGLVFDDVVGIVEIINSK.[D]		1	Q01518	Adenylyl cyclase-associated protein 1	Q01518 [378-395]	0	1930.09	126935	115117	253629	116301	139300	247772	172149	264231	93443.9	233488	365138	292684	2	2	2	2	2	2	2	2	2	2	2	2
[R].VENQENVSNLVIEDTELK.[Q]		1	Q01518	Adenylyl cyclase-associated protein 1	Q01518 [331-348]	0	2073.03	2.5055e+06	2.2755e+06	2.49211e+06	2.3773e+06	2.03479e+06	2.84298e+06	2.09232e+06	1.89413e+06	2.49978e+06	2.6178e+06	2.69203e+06	2.88917e+06	2	2	2	2	2	2	2	2	2	2	2	2
[K].WRVENQENVSNLVIEDTELK.[Q]		1	Q01518	Adenylyl cyclase-associated protein 1	Q01518 [329-348]	1	2415.22	446561	354349	332145	346550	387635	288084	584179	278560	357693	532753	504804	431567	2	2	1	2	1	1	2	1	1	2	2	1
[K].SSEMNVLIPTEGGDFNEFPVPEQFK.[T]		1	Q01518	Adenylyl cyclase-associated protein 1	Q01518 [434-458]	0	2811.32	2.27792e+06	1.76558e+06	2.47215e+06	2.43266e+06	2.01356e+06	2.66687e+06	2.45161e+06	1.64248e+06	2.18518e+06	2.75996e+06	2.80506e+06	2.18689e+06	2	2	2	2	2	2	2	2	2	2	2	2
[K].EMNDAAMFYTNR.[V]		1	Q01518	Adenylyl cyclase-associated protein 1	Q01518 [156-167]	0	1462.61	113845	0	0	67995	125673	55209.2	361756	286132	62402.9	971030	572631	269614	1			1	1	1	1	1	1	1	1	1
[K].AGAAPYVQAFDSLLAGPVAEYLK.[I]		1	Q01518	Adenylyl cyclase-associated protein 1	Q01518 [38-60]	0	2351.23	888279	559554	853240	544024	547163	937601	799933	742590	715005	814311	1.16456e+06	964369	2	2	2	2	3	2	2	2	2	2	4	2
[K].KEPAVLELEGKK.[W]		1	Q01518	Adenylyl cyclase-associated protein 1	Q01518 [317-328]	2	1340.78	433896	328312	414074	421482	442610	548231	690601	311885	518112	971589	437872	465364	2	2	2	2	1	2	2	2	2	2	1	2
[K].EFHTTGLAWSK.[T]		1	Q01518	Adenylyl cyclase-associated protein 1	Q01518 [199-209]	0	1276.63	1.87774e+06	1.28367e+06	1.54714e+06	1.76464e+06	1.24764e+06	1.90352e+06	1.20869e+06	1.23156e+06	1.3662e+06	2.1132e+06	1.64422e+06	1.45525e+06	2	2	2	2	2	2	2	2	2	2	2	2
[K].EMNDAAMFYTNR.[V]	1xOxidation [M7]	1	Q01518	Adenylyl cyclase-associated protein 1	Q01518 [156-167]	0	1478.6	0	0	26532.6	0	126684	0	43277.6	114795	0	77700.4	305692	80347			1		1		1	1		1	1	1
[K].KEPAVLELEGK.[K]		1	Q01518	Adenylyl cyclase-associated protein 1	Q01518 [317-327]	1	1212.68	605879	331105	661981	589389	495224	620312	543649	438247	463634	475080	736500	740646	1	1	1	1	1	1	1	1	1	1	1	1
[KR].VPTISINK.[T]		2	Q01518; P40123	Adenylyl cyclase-associated protein 1	Q01518 [405-412]; P40123 [408-415]	0	871.525	3.07851e+06	3.67566e+06	2.80145e+06	3.03751e+06	2.70026e+06	2.69042e+06	3.31182e+06	2.4596e+06	2.33738e+06	3.0779e+06	3.76781e+06	2.77734e+06	1	1	1	1	1	1	1	1	1	1	1	1
[K].EPAVLELEGK.[K]		1	Q01518	Adenylyl cyclase-associated protein 1	Q01518 [318-327]	0	1084.59	446170	451756	486807	426717	310043	560506	410680	302175	425418	467402	711266	431121	1	1	1	1	1	1	1	1	1	1	1	1
[K].QVAYIYK.[C]		1	Q01518	Adenylyl cyclase-associated protein 1	Q01518 [349-355]	0	884.488	514126	452544	478565	466705	384113	541333	631592	345803	470814	726403	589400	488094	1	1	1	1	1	1	1	1	1	1	1	1
[R].AFLLMASQYQQPHENDVAALLKPISEK.[I]		1	P40123	Adenylyl cyclase-associated protein 2	P40123 [87-113]	0	3041.58	111421	0	88273.4	122378	179359	174180	137444	140356	142973	77700.8	149834	165868	1		1	1	1	1	1	1	1	1	1	1
[R].SALFAQLNQGEAITK.[G]		1	P40123	Adenylyl cyclase-associated protein 2	P40123 [261-275]	0	1590.85	0	172236	202249	197787	133951	203217	202032	156858	222524	180591	219190	103215		1	1	1	1	1	1	1	1	1	1	1
[R].ILAGDVETHAEMVHSAFQAQR.[A]		1	P40123	Adenylyl cyclase-associated protein 2	P40123 [66-86]	0	2310.13	0	0	0	0	0	0	0	0	0	0	0	0
[K].LMDSMVAEFLK.[N]		1	P40123	Adenylyl cyclase-associated protein 2	P40123 [52-62]	0	1283.64	127039	97204.5	128334	92976.9	99176.1	123963	108457	70710.1	111557	120542	113577	107759	1	1	1	1	1	1	1	1	1	1	1	1
[R].DVVGGLMAWAAK.[I]		1	O95396	Adenylyltransferase and sulfurtransferase MOCS3	O95396 [441-452]	0	1217.63	113095	133938	110184	87548.1	132035	115216	120714	121760	120551	128907	0	127435	1	1	1	1	1	1	1	1	1	1		1
[R].LFENQLVGPESIAHIGDVMFTGTADGR.[V]		1	Q9HDC9	Adipocyte plasma membrane-associated protein	Q9HDC9 [94-120]	0	2874.41	1.12296e+06	940732	1.38256e+06	1.31802e+06	1.78417e+06	1.38912e+06	1.24862e+06	1.05235e+06	1.16715e+06	1.64166e+06	2.34011e+06	1.47558e+06	1	1	1	1	1	1	1	1	1	1	1	1
[R].LFENQLVGPESIAHIGDVMFTGTADGR.[V]	1xOxidation [M19]	1	Q9HDC9	Adipocyte plasma membrane-associated protein	Q9HDC9 [94-120]	0	2890.4	0	0	0	0	0	0	0	0	0	0	0	0
[K].LENGEIETIAR.[F]		1	Q9HDC9	Adipocyte plasma membrane-associated protein	Q9HDC9 [124-134]	0	1244.65	845523	783983	890920	811454	744533	1.08861e+06	659615	761111	642553	1.08725e+06	1.39182e+06	1.04003e+06	1	1	1	1	1	1	1	1	1	1	1	1
[R].YSLVLELSDSGAFR.[R]		1	Q9HDC9	Adipocyte plasma membrane-associated protein	Q9HDC9 [361-374]	0	1556.8	156727	115105	173967	158116	116720	170582	124187	133286	131530	144044	162713	109223	1	1	1	1	1	1	1	1	1	1	1	1
[R].RPLRPQVVTDDDGQAPEAK.[D]		1	Q9HDC9	Adipocyte plasma membrane-associated protein	Q9HDC9 [11-29]	0	2092.08	870563	965663	1.06996e+06	1.07004e+06	300434	1.35809e+06	1.23878e+06	912653	889950	1.2604e+06	1.66583e+06	2.16176e+06	3	2	4	3	2	3	3	3	2	3	4	2
[R].SLHDPDGLVATYISEVHEHDGHLYLGSFR.[S]		1	Q9HDC9	Adipocyte plasma membrane-associated protein	Q9HDC9 [376-404]	0	3264.57	680874	322250	676028	549754	784354	871881	330063	831787	709994	889845	2.00812e+06	944635	2	2	2	2	2	2	2	2	2	3	2	2
[R].RDYLLLVMEGTDDGR.[L]		1	Q9HDC9	Adipocyte plasma membrane-associated protein	Q9HDC9 [224-238]	1	1752.86	443070	299656	399557	366117	254183	230022	323215	235414	218858	425144	508614	268939	3	3	3	3	2	2	3	2	2	3	3	2
[R].DYLLLVMEGTDDGR.[L]		1	Q9HDC9	Adipocyte plasma membrane-associated protein	Q9HDC9 [225-238]	0	1596.76	105781	126584	0	0	29061.7	138268	0	0	148985	105579	170510	0	1	1			1	1			1	1	1
[R].FPNGVQLSPAEDFVLVAETTMAR.[I]		1	Q9HDC9	Adipocyte plasma membrane-associated protein	Q9HDC9 [258-280]	0	2492.25	126865	66890.1	68305.6	80935.2	86717.5	131160	89267.8	96896.9	104731	132225	83292	123520	2	1	1	2	1	2	2	1	2	2	1	2
[R].LLEYDTVTR.[E]		1	Q9HDC9	Adipocyte plasma membrane-associated protein	Q9HDC9 [239-247]	0	1109.58	1.31666e+06	1.06997e+06	1.38774e+06	1.09479e+06	1.34461e+06	1.43347e+06	1.12379e+06	1.27446e+06	1.19279e+06	1.37192e+06	1.82304e+06	1.47126e+06	1	1	1	1	1	1	1	1	1	1	1	1
[K].LLLSSETPIEGK.[N]		1	Q9HDC9	Adipocyte plasma membrane-associated protein	Q9HDC9 [184-195]	0	1286.72	1.98513e+06	1.71154e+06	2.80781e+06	1.5481e+06	1.68003e+06	2.49149e+06	1.94355e+06	1.73451e+06	1.67799e+06	2180487	3.23759e+06	2.6228e+06	1	1	1	1	1	1	1	1	1	1	1	1
[K].EPPLLLGVLHPNTK.[L]		1	Q9HDC9	Adipocyte plasma membrane-associated protein	Q9HDC9 [74-87]	0	1527.89	159529	150962	186693	151397	140122	217599	166510	170462	173089	184800	200236	190013	1	1	1	1	1	1	1	1	1	1	1	1
[K].LFSQETVMK.[F]		1	Q9HDC9	Adipocyte plasma membrane-associated protein	Q9HDC9 [348-356]	0	1082.56	827311	642629	769962	846500	659271	873758	787565	744892	733729	1.19192e+06	1.05785e+06	923163	1	1	1	1	1	1	1	1	1	1	1	1
[K].VLLDQLR.[F]		1	Q9HDC9	Adipocyte plasma membrane-associated protein	Q9HDC9 [251-257]	0	856.525	1.23813e+06	1.20551e+06	1.79392e+06	1.27242e+06	1.26859e+06	1.52608e+06	1.13202e+06	1.26875e+06	1.20663e+06	1.7192e+06	2.32858e+06	1.64149e+06	2	2	2	2	2	2	2	2	2	2	2	2
[R].KIYFTDSSSK.[W]		1	Q9HDC9	Adipocyte plasma membrane-associated protein	Q9HDC9 [211-220]	1	1175.59	3620.17	0	2775.74	0	0	0	2587.6	0	0	0	3626.68	134598	1		1				1				1	1
[R].VYVSGLMK.[G]	1xOxidation [M7]	1	Q9HDC9	Adipocyte plasma membrane-associated protein	Q9HDC9 [284-291]	0	912.486	0	56101.6	73935.6	34137.3	79677	52097.6	26070.8	58132.5	39959.6	0	157408	46515.7		1	1	1	1	1	1	1	1		1	1
[K].LFSQETVMK.[F]	1xOxidation [M8]	1	Q9HDC9	Adipocyte plasma membrane-associated protein	Q9HDC9 [348-356]	0	1098.55	150837	235550	219659	107841	140433	201085	126239	213167	176451	73355.3	266018	163340	1	1	1	1	1	1	1	1	1	1	1	1
[K].QQVEGTAQEAVSAAGAAAQQVVDQATEAGQK.[A]		1	Q15847	Adipogenesis regulatory factor	Q15847 [11-41]	0	3041.48	391946	500546	589192	335360	668297	560192	560380	566315	757742	302568	460682	569365	1	1	1	1	1	1	1	1	1	1	1	1
[K].TANQASDTFSGIGK.[K]		1	Q15847	Adipogenesis regulatory factor	Q15847 [57-70]	0	1396.67	884635	1.20767e+06	1.53571e+06	880012	1.58502e+06	1.23505e+06	1.90993e+06	1.49849e+06	1.73737e+06	737191	1.05528e+06	1.55782e+06	1	1	1	1	1	1	1	1	1	1	1	1
[K].QIFLGGVDKR.[T]		1	P05141	ADP/ATP translocase 2	P05141 [97-106]	1	1132.65	2.97752e+06	2.4838e+06	1.46683e+06	3.68525e+06	1.2836e+06	1.55107e+06	2.06122e+06	1.44746e+06	1.43346e+06	3.33009e+06	1.59077e+06	1.31236e+06	2	2	2	2	2	2	2	2	2	2	2	2
[K].DFLAGGVAAAISK.[T]		1	P05141	ADP/ATP translocase 2	P05141 [11-23]	0	1219.67	5.13952e+06	4.22532e+06	4.94118e+06	4.46483e+06	4.13427e+06	4.00501e+06	2.91406e+06	3.69175e+06	3.8769e+06	4.01455e+06	3.82984e+06	3.7381e+06	1	1	1	1	1	1	1	1	1	1	1	1
[R].AAYFGIYDTAK.[G]		1	P05141	ADP/ATP translocase 2	P05141 [189-199]	0	1219.6	2.74338e+06	2.92982e+06	3.12799e+06	2.67979e+06	3.0246e+06	3.19635e+06	1.58359e+06	2.83222e+06	2.62081e+06	2457851	3.52498e+06	2.36505e+06	1	1	1	1	1	1	1	1	1	1	1	1
[R].YFPTQALNFAFK.[D]		2	P12236; P05141	ADP/ATP translocase 3	P12236 [81-92]; P05141 [81-92]	0	1446.74	4.43983e+06	2.26943e+06	3.01751e+06	5.29542e+06	3.67695e+06	4.54756e+06	2.71964e+06	2.55365e+06	2.76325e+06	6283439	4.13931e+06	3.59294e+06	1	1	1	1	1	1	1	1	1	1	1	1
[K].DFLAGGIAAAISK.[T]		1	P12236	ADP/ATP translocase 3	P12236 [11-23]	0	1233.68	1.6449e+06	1.3012e+06	1.60843e+06	1.53758e+06	1.11729e+06	1.29774e+06	1.04135e+06	1.12032e+06	1.15983e+06	1.44735e+06	1.2581e+06	1.1812e+06	1	1	1	1	1	1	1	1	1	1	1	1
[R].GMGGAFVLVLYDEIKK.[VY]		2	P12236; P05141	ADP/ATP translocase 3	P12236 [281-296]; P05141 [281-296]	1	1739.94	1.17259e+06	912825	946614	1.20499e+06	928136	1.0453e+06	745601	756665	735108	1.52074e+06	1.18956e+06	801092	3	3	3	3	3	3	3	3	3	3	3	3
[R].GMGGAFVLVLYDEIK.[K]		2	P12236; P05141	ADP/ATP translocase 3	P12236 [281-295]; P05141 [281-295]	0	1611.85	115883	62666.6	88202.3	125752	36561.1	106311	64063.2	106690	35551.5	84020.9	127981	101985	1	1	1	1	1	1	1	1	1	1	1	1
[R].AAYFGVYDTAK.[G]		1	P12236	ADP/ATP translocase 3	P12236 [189-199]	0	1205.58	829041	943473	1.26917e+06	848501	1.04022e+06	1.22126e+06	538160	825780	822990	915448	1.25042e+06	866732	1	1	1	1	1	1	1	1	1	1	1	1
[K].EQGVLSFWR.[G]		2	P12236; P05141	ADP/ATP translocase 3	P12236 [64-72]; P05141 [64-72]	0	1121.57	5.47965e+06	3.90447e+06	4.36655e+06	5.0651e+06	3.65148e+06	3.88901e+06	3.29429e+06	3.4178e+06	3.92988e+06	5.19319e+06	4.11644e+06	4.12281e+06	1	1	1	1	1	1	1	1	1	1	1	1
[K].LLLQVQHASK.[Q]		2	P12236; P05141	ADP/ATP translocase 3	P12236 [34-43]; P05141 [34-43]	0	1136.68	9.99914e+06	1.09424e+07	1.01158e+07	1.33288e+07	8.70189e+06	1.06677e+07	8.80957e+06	7.63094e+06	8.17127e+06	1.31783e+07	9.19483e+06	6.58266e+06	2	2	2	2	2	2	2	2	2	2	2	2
[R].GMGGAFVLVLYDEIKK.[VY]	1xOxidation [M2]	2	P12236; P05141	ADP/ATP translocase 3	P12236 [281-296]; P05141 [281-296]	1	1755.93	94429.2	186128	159463	82819.1	153447	113731	53880.6	92577.4	87940.1	82270.4	248877	121253	1	1	1	1	1	1	1	1	1	1	1	1
[K].QIFLGGVDK.[HR]		2	P12236; P05141	ADP/ATP translocase 3	P12236 [97-105]; P05141 [97-105]	0	976.546	1.85367e+06	1.69443e+06	1.65646e+06	2.04549e+06	1.12162e+06	1.63335e+06	988905	1.24585e+06	1.29517e+06	1.87607e+06	1.2363e+06	1.66939e+06	1	1	1	1	1	1	1	1	1	1	1	1
[K].GAWSNVLR.[G]		2	P12236; P05141	ADP/ATP translocase 3	P12236 [273-280]; P05141 [273-280]	0	902.484	4.13107e+06	3.14268e+06	2.9425e+06	4.33111e+06	2.82891e+06	3.30163e+06	2.46554e+06	2.61027e+06	3.01622e+06	4.06728e+06	3.39729e+06	3.06937e+06	1	1	1	1	1	1	1	1	1	1	1	1
[R].GNLANVIR.[Y]		2	P12236; P05141	ADP/ATP translocase 3	P12236 [73-80]; P05141 [73-80]	0	856.5	5.48698e+06	6.02176e+06	3.99651e+06	5.62435e+06	3.30966e+06	4.47427e+06	5.18709e+06	3.35365e+06	3.95205e+06	6.43881e+06	3.71432e+06	3.66101e+06	1	1	1	1	1	1	1	1	1	1	1	1
[K].TAVAPIER.[V]		2	P12236; P05141	ADP/ATP translocase 3	P12236 [24-31]; P05141 [24-31]	0	856.489	262493	5.62704e+06	67338.8	4.70582e+06	379606	1.85944e+06	3.20678e+06	2.51222e+06	2.46265e+06	0	0	4.99246e+06	1	1	1	1	1	1	1	1	1			1
[R].IVLNPNKPVVEWHR.[E]		1	Q9BRR6	ADP-dependent glucokinase	Q9BRR6 [444-457]	0	1700.96	40599.9	49618.1	66143.2	57947.5	53495.7	69803.7	45895.3	51156.5	56577.3	61057.9	132079	58452.1	1	1	1	1	1	1	1	1	1	1	1	1
[R].NTDNAWMETEAVNYHDETGEIMDNLMLEAGDDAGK.[V]		1	Q9BW91	ADP-ribose pyrophosphatase, mitochondrial	Q9BW91 [274-308]	0	3899.63	35358.5	0	0	0	0	0	75628.7	0	80864.7	23559.8	0	25465.5	1						1		1	1		1
[K].VGWLVEWQDYKPVEYTAVSVLAGPR.[W]		1	Q9BW91	ADP-ribose pyrophosphatase, mitochondrial	Q9BW91 [85-109]	0	2862.48	64486.9	16977.2	64472.1	56949.1	76714.8	61959.3	73781.5	51358.9	39897.4	72997.1	102873	141841	1	1	1	1	1	1	1	1	1	1	1	1
[K].NISFTVWDVGGQDK.[I]		1	P61204	ADP-ribosylation factor 3	P61204 [60-73]	0	1565.76	2.6026e+06	2.22927e+06	2.46002e+06	2.22167e+06	2.04671e+06	2.41523e+06	2.03363e+06	1.88529e+06	2.34236e+06	2502442	2.68557e+06	2.34837e+06	1	1	1	1	1	1	1	1	1	1	1	1
[R].MLAEDELRDAVLLVFANK.[Q]		1	P61204	ADP-ribosylation factor 3	P61204 [110-127]	1	2047.09	209135	0	18344	57730.6	57807.7	39041.1	46390	23980.5	0	216836	39460.1	0	2		1	1	1	1	1	1		2	1
[R].ILMVGLDAAGK.[T]		3	P61204; P18085; P84085	ADP-ribosylation factor 3	P61204 [20-30]; P18085 [20-30]; P84085 [20-30]	0	1087.62	6.31184e+06	5.75016e+06	6.35667e+06	5.8849e+06	5.36624e+06	7.26914e+06	5.53533e+06	5.50694e+06	5.81723e+06	5847207	6.70361e+06	5.40201e+06	1	1	1	1	1	1	1	1	1	1	1	1
[K].LGEIVTTIPTIGFNVETVEYK.[N]		3	P61204; P18085; P84085	ADP-ribosylation factor 3	P61204 [39-59]; P18085 [39-59]; P84085 [39-59]	0	2323.24	3.57543e+06	3.82629e+06	4.33731e+06	4.76396e+06	3.30861e+06	4.89861e+06	2.90306e+06	2.63281e+06	1.27899e+06	4976864	4.75282e+06	3.94275e+06	2	2	2	2	2	2	2	2	2	2	2	2
[K].QDLPNAMNAAEITDK.[L]	1xOxidation [M7]	1	P61204	ADP-ribosylation factor 3	P61204 [128-142]	0	1646.77	161776	307816	209849	0	0	224390	83080.7	0	132351	0	259582	0	1	1	1			1	1		1		1
[K].QDLPNAMNAAEITDK.[L]		1	P61204	ADP-ribosylation factor 3	P61204 [128-142]	0	1630.77	3.62282e+06	2.63413e+06	3.05551e+06	3.36446e+06	2.28157e+06	3.94775e+06	2.83757e+06	2.49957e+06	3.07165e+06	3.25188e+06	2.12974e+06	3.52156e+06	1	1	1	1	1	1	1	1	1	1	1	1
[RK].HYFQNTQGLIFVVDSNDRER.[VI]		3	P61204; P18085; P84085	ADP-ribosylation factor 3	P61204 [80-99]; P18085 [80-99]; P84085 [80-99]	1	2438.18	1.46862e+06	776250	1.22455e+06	1.58582e+06	914304	1.53792e+06	1.1335e+06	1.01899e+06	954403	2085592	1.83899e+06	1.35468e+06	1	1	1	1	1	1	1	1	1	1	1	1
[RK].HYFQNTQGLIFVVDSNDR.[E]		3	P61204; P18085; P84085	ADP-ribosylation factor 3	P61204 [80-97]; P18085 [80-97]; P84085 [80-97]	0	2153.04	966349	1.22786e+06	1.2081e+06	1.06063e+06	615999	1.30102e+06	677072	792985	1.11815e+06	901620	1.12462e+06	1.00667e+06	2	2	2	2	1	2	2	2	2	2	2	2
[R].DAVLLVFANK.[Q]		2	P61204; P84085	ADP-ribosylation factor 3	P61204 [118-127]; P84085 [118-127]	0	1089.63	2.75502e+06	2.16754e+06	2.58793e+06	2.53059e+06	2.35334e+06	2.66245e+06	2.29171e+06	2.62851e+06	2.72669e+06	2.72382e+06	3.62099e+06	2.6619e+06	1	1	1	1	1	1	1	1	1	1	1	1
[R].MLAEDELR.[D]		1	P61204	ADP-ribosylation factor 3	P61204 [110-117]	0	976.477	4.31758e+06	3.41747e+06	3.74125e+06	3.4252e+06	2.7836e+06	3.74396e+06	2.84891e+06	3.29348e+06	3.4811e+06	2830807	3.49206e+06	3.56874e+06	1	1	1	1	1	1	1	1	1	1	1	1
[R].MLAEDELR.[D]	1xOxidation [M1]	1	P61204	ADP-ribosylation factor 3	P61204 [110-117]	0	992.472	70165.3	161574	0	56359.1	0	0	73440.3	0	0	52727.7	0	0	1	1		1			1			1
[K].QDLPNAMAISEMTDK.[L]		1	P18085	ADP-ribosylation factor 4	P18085 [128-142]	0	1663.77	1.00229e+06	612833	680826	890448	585917	870390	623099	502756	707109	1.00747e+06	661255	613593	1	1	1	1	1	1	1	1	1	1	1	1
[R].DAVLLLFANK.[Q]		1	P18085	ADP-ribosylation factor 4	P18085 [118-127]	0	1103.65	903597	515746	703324	871403	784173	887355	663841	706273	703278	1.14437e+06	972505	737260	1	1	1	1	1	1	1	1	1	1	1	1
[K].MLLVDELR.[D]		1	P18085	ADP-ribosylation factor 4	P18085 [110-117]	0	988.55	1.63055e+06	1.16142e+06	1.51467e+06	1.42251e+06	1.08393e+06	1.34867e+06	1.11263e+06	1.01371e+06	1.09812e+06	1.37817e+06	1.19685e+06	1.01579e+06	1	1	1	1	1	1	1	1	1	1	1	1
[R].IQEVADELQK.[M]		1	P18085	ADP-ribosylation factor 4	P18085 [100-109]	0	1172.62	2.51656e+06	2.1521e+06	2.39531e+06	2.37121e+06	2.03208e+06	2.50817e+06	2.62766e+06	2.31029e+06	2.11407e+06	2.94927e+06	2.19351e+06	2.16035e+06	1	1	1	1	1	1	1	1	1	1	1	1
[K].LGLQSLR.[N]		1	P18085	ADP-ribosylation factor 4	P18085 [143-149]	0	786.483	1.74558e+06	991154	1.50583e+06	1.71194e+06	1.01242e+06	1.24344e+06	975683	1.10341e+06	917667	1.82206e+06	1.31419e+06	1.22829e+06	1	1	1	1	1	1	1	1	1	1	1	1
[K].MLQEDELR.[D]		1	P84085	ADP-ribosylation factor 5	P84085 [110-117]	0	1033.5	392630	251901	305991	347490	202222	321321	292148	210970	311194	297006	251583	294692	1	1	1	1	1	1	1	1	1	1	1	1
[R].ILMLGLDAAGK.[T]		1	P62330	ADP-ribosylation factor 6	P62330 [16-26]	0	1101.63	1.02839e+06	809302	955169	963564	770465	1.04426e+06	778791	696424	750159	860580	791579	637650	1	1	1	1	1	1	1	1	1	1	1	1
[K].LGQSVTTIPTVGFNVETVTYK.[N]		1	P62330	ADP-ribosylation factor 6	P62330 [35-55]	0	2254.2	717658	399957	530452	661747	363011	665403	493414	325288	528386	607079	547851	354095	1	1	1	1	1	1	1	1	1	1	1	1
[K].QDLPDAMKPHEIQEK.[L]		1	P62330	ADP-ribosylation factor 6	P62330 [124-138]	0	1778.87	1.01849e+06	717104	764627	798360	433271	927921	725977	397500	613339	946016	546089	670491	3	3	3	3	2	3	3	2	3	3	2	2
[K].FNVWDVGGQDK.[I]		1	P62330	ADP-ribosylation factor 6	P62330 [59-69]	0	1264.6	918777	858620	781096	927709	713948	1.03228e+06	729404	731798	838170	902269	809288	688799	1	1	1	1	1	1	1	1	1	1	1	1
[R].DALLLIFANK.[Q]		1	P62330	ADP-ribosylation factor 6	P62330 [114-123]	0	1117.66	473965	290802	406579	491726	402212	372900	369601	404923	322993	429643	527508	351339	1	1	1	1	1	1	1	1	1	1	1	1
[K].IFDDVSSGVSQLASK.[V]		1	Q8N6T3	ADP-ribosylation factor GTPase-activating protein 1	Q8N6T3 [264-278]	0	1552.79	220494	257967	207835	219329	213560	219002	190354	211359	197981	205781	144448	145300	1	1	1	1	1	1	1	1	1	1	1	1
[K].AEGPLDSPSEGHSYQNSGLDHFQNSNIDQSFWETFGSAEPTK.[T]		1	Q8N6T3	ADP-ribosylation factor GTPase-activating protein 1	Q8N6T3 [298-339]	0	4611.02	311048	342990	264335	276424	206508	309246	292560	299961	348729	196680	0	0	1	1	1	1	1	1	1	1	1	1
[K].AFEDWLNDDLGSYQGAQGNR.[Y]		1	Q8N6T3	ADP-ribosylation factor GTPase-activating protein 1	Q8N6T3 [163-182]	0	2256	118191	92521.2	129004	99424.2	130416	99493.5	141271	0	85265.6	97173.8	136819	0	1	1	2	1	2	1	2		1	1	2
[K].ASELGHSLNENVLKPAQEK.[V]		1	Q8N6T3	ADP-ribosylation factor GTPase-activating protein 1	Q8N6T3 [240-258]	0	2064.07	186726	247353	151358	229882	114745	164740	264636	113178	148279	171320	98266.8	90425.4	1	1	1	1	1	1	1	1	1	1	1	1
[R].DVTTFFSGK.[A]		1	Q8N6T3	ADP-ribosylation factor GTPase-activating protein 1	Q8N6T3 [289-297]	0	1001.49	64258.2	41506.6	0	66920.7	0	58794.8	86472.4	0	0	90247.2	65506.8	48214.8	1	1		1		1	1			1	1	1
[R].SQLDLFDDVGTFASGPPK.[Y]		1	Q8N6H7	ADP-ribosylation factor GTPase-activating protein 2	Q8N6H7 [340-357]	0	1893.92	118198	91054.1	62374.1	115633	61934.6	84825.7	73719.1	62542.4	142734	55913.4	0	0	1	1	1	1	1	1	1	1	1	1
[R].LQVGEVVTTIPTIGFNVETVTYK.[N]		1	P40616	ADP-ribosylation factor-like protein 1	P40616 [37-59]	0	2508.36	218213	147856	172212	207071	173060	230576	144621	153430	132231	158439	178923	107069	2	2	2	2	2	2	2	2	2	2	2	2
[R].ILILGLDGAGK.[T]		1	P40616	ADP-ribosylation factor-like protein 1	P40616 [20-30]	0	1069.66	246775	325732	342033	261202	325672	288082	219803	281150	281637	219013	313277	235860	1	1	1	1	1	1	1	1	1	1	1	1
[K].SELVAMLEEEELRK.[A]		1	P40616	ADP-ribosylation factor-like protein 1	P40616 [105-118]	1	1675.86	434960	317502	259244	351117	264494	372158	182720	242415	259723	337869	234286	155988	2	2	1	2	1	2	1	1	1	2	1	1
[K].QDMEQAMTSSEMANSLGLPALK.[D]		1	P40616	ADP-ribosylation factor-like protein 1	P40616 [128-149]	0	2352.09	68182.8	49865.7	59000.5	95615.4	33011.1	72042.8	45488.8	39139.6	50291.7	69933.4	37454.4	56939.3	1	1	1	1	1	1	1	1	1	1	1	1
[K].GTGLDEAMEWLVETLK.[S]		1	P40616	ADP-ribosylation factor-like protein 1	P40616 [163-178]	0	1791.88	96737	0	121888	48604.6	0	123284	66394.8	88208	61087.3	88637	84546.8	77144.7	2		2	2		2	2	2	2	2	2	2
[K].AILVVFANK.[Q]		1	P40616	ADP-ribosylation factor-like protein 1	P40616 [119-127]	0	974.603	216151	167626	215357	207400	209729	178112	180199	184270	190630	217764	235903	96898.3	1	1	1	1	1	1	1	1	1	1	1	1
[K].FQVWDLGGQTSIRPYWR.[C]		1	P40616	ADP-ribosylation factor-like protein 1	P40616 [63-79]	0	2109.07	62953.8	0	30844.1	83582.5	57257.9	90615.3	32746	35025.7	25024.7	112422	76852.3	36739.4	1		1	1	1	1	1	1	1	1	1	1
[K].GTGLDEAMEWLVETLK.[S]	1xOxidation [M8]	1	P40616	ADP-ribosylation factor-like protein 1	P40616 [163-178]	0	1807.88	7523.04	10073.6	0	11381.7	0	0	6419.68	0	0	4808.76	0	0	1	1		1			1			1
[R].NYFESTDGLIWVVDSADR.[Q]		1	P36404	ADP-ribosylation factor-like protein 2	P36404 [79-96]	0	2086.97	121397	61519.9	83444.5	116688	81440.1	97205	80137.8	56060.7	90731.9	87609.8	101654	86589	1	1	1	1	1	1	1	1	1	1	1	1
[R].LAGATLLIFANK.[Q]		1	P36404	ADP-ribosylation factor-like protein 2	P36404 [115-126]	0	1231.74	202203	139916	166786	233639	156379	176671	183364	158353	168099	231750	230581	148439	1	1	1	1	1	1	1	1	1	1	1	1
[R].LLMLGLDNAGK.[T]		1	P36404	ADP-ribosylation factor-like protein 2	P36404 [19-29]	0	1144.64	259065	196911	245123	284108	203289	228115	203204	213463	234592	245669	217399	209862	1	1	1	1	1	1	1	1	1	1	1	1
[K].FNGEDIDTISPTLGFNIK.[T]		1	P36404	ADP-ribosylation factor-like protein 2	P36404 [36-53]	0	1980.99	87781.8	0	0	87499.2	0	0	0	0	0	110436	0	0	1			1						1
[R].ELQSLLVEER.[L]		1	P36404	ADP-ribosylation factor-like protein 2	P36404 [105-114]	0	1215.66	223718	186024	267159	206714	150851	256335	195070	171243	181061	216602	237390	223043	1	1	1	1	1	1	1	1	1	1	1	1
[K].LNIWDVGGQK.[S]		1	P36404	ADP-ribosylation factor-like protein 2	P36404 [62-71]	0	1129.6	223412	185897	191642	217569	139922	206078	147194	175791	203394	194268	192462	181597	1	1	1	1	1	1	1	1	1	1	1	1
[K].QDLLTAAPASEIAEGLNLHTIR.[D]		1	P36405	ADP-ribosylation factor-like protein 3	P36405 [128-149]	0	2333.25	272689	241374	291002	192628	365925	266214	276681	452434	419189	248440	242896	242652	1	1	1	1	1	1	1	1	1	1	1	1
[K].RFEETGQELAELLEEEK.[L]		1	P36405	ADP-ribosylation factor-like protein 3	P36405 [99-115]	1	2050	93085.8	155062	245960	162336	252653	98953.7	242309	379081	309835	0	146712	222735	1	2	2	2	2	1	2	2	2		1	2
[R].FEETGQELAELLEEEK.[L]		1	P36405	ADP-ribosylation factor-like protein 3	P36405 [100-115]	0	1893.9	0	0	0	0	0	0	0	0	0	0	0	0
[K].QLASEDISHITPTQGFNIK.[S]		1	P36405	ADP-ribosylation factor-like protein 3	P36405 [36-54]	0	2099.08	237632	297886	213932	234123	376922	306972	289241	527799	491200	173463	279169	392407	1	1	1	1	1	1	1	1	1	1	1	1
[R].ILLLGLDNAGK.[T]		1	P36405	ADP-ribosylation factor-like protein 3	P36405 [20-30]	0	1126.68	459549	482616	615327	450372	713328	431581	598264	852387	721742	416913	483084	548724	1	1	1	1	1	1	1	1	1	1	1	1
[K].NYFENTDILIYVIDSADRK.[R]		1	P36405	ADP-ribosylation factor-like protein 3	P36405 [80-98]	1	2289.14	70591.7	50494	96345.4	37708.8	124319	57118.7	77431.4	172726	66899.7	87494.8	116302	98249.6	1	1	1	1	1	1	1	1	1	1	1	1
[R].STNLLAAETASLEEQLQGWGEVMLMADK.[V]		1	Q15041	ADP-ribosylation factor-like protein 6-interacting protein 1	Q15041 [8-35]	0	3035.47	42336.9	0	68835.4	5231.6	0	0	0	78173.9	0	90456.5	71905.8	0	1		1	1				1		1	1
[R].AVGWWK.[R]		1	Q15041	ADP-ribosylation factor-like protein 6-interacting protein 1	Q15041 [119-124]	0	746.398	438868	329819	338341	350866	299502	435241	318887	277512	400783	511404	495409	374400	1	1	1	1	1	1	1	1	1	1	1	1
[R].SAGEEEDGPVLTDEQK.[S]		1	Q66PJ3	ADP-ribosylation factor-like protein 6-interacting protein 4	Q66PJ3 [332-347]	0	1703.76	155926	168513	79700.5	98056.9	151254	60104.3	214570	128696	84166.2	88683.4	39077.6	77262.8	1	1	1	1	1	1	1	1	1	1	1	1
[KR].NELHNLLDKPQLQGIPVLVLGNK.[R]		1	Q9NVJ2	ADP-ribosylation factor-like protein 8B	Q9NVJ2 [109-131]	0	2552.46	481456	456074	672422	515839	424958	625016	461131	528848	434559	463776	720665	655772	2	2	2	2	2	2	2	2	2	2	2	2
[K].EKDNIDITLQWLIQHSK.[S]		1	Q9NVJ2	ADP-ribosylation factor-like protein 8B	Q9NVJ2 [166-182]	1	2081.1	67265.7	147736	222173	42899.9	30803.7	143977	47995.7	195216	60775.8	22184.6	132533	105203	1	1	2	1	1	2	1	2	1	1	2	2
[R].GVNAIVYMIDAADR.[E]		1	Q9NVJ2	ADP-ribosylation factor-like protein 8B	Q9NVJ2 [88-101]	0	1507.76	132264	56837.7	113128	187217	106197	134128	141450	124779	88228	142803	149724	105927	1	1	1	1	1	1	1	1	1	1	1	1
[K].LWDIGGQPR.[F]		1	Q9NVJ2	ADP-ribosylation factor-like protein 8B	Q9NVJ2 [69-77]	0	1041.55	219432	254799	311490	269848	271026	355601	235629	227113	288296	280341	373855	298772	1	1	1	1	1	1	1	1	1	1	1	1
[K].MNLSAIQDR.[E]		1	Q9NVJ2	ADP-ribosylation factor-like protein 8B	Q9NVJ2 [147-155]	0	1047.53	448670	521627	634463	480754	325263	686371	341162	519572	480425	416852	613504	483673	1	1	1	1	1	1	1	1	1	1	1	1
[R].GVNAIVYMIDAADREK.[I]		1	Q9NVJ2	ADP-ribosylation factor-like protein 8B	Q9NVJ2 [88-103]	1	1764.89	73453.5	0	0	44103.1	58361.1	44092	89014.6	52404.8	50186.9	77157.8	105574	33849.9	1			1	1	1	1	1	1	1	1	1
[R].LLDWFR.[S]		1	Q9NVJ2	ADP-ribosylation factor-like protein 8B	Q9NVJ2 [8-13]	0	849.462	49591.4	86256.9	104777	55464.4	106134	97351.3	59845.2	107799	42559.1	62545.1	128393	93489.6	1	1	1	1	1	1	1	1	1	1	1	1
[R].LDALVAEEHLTVDAR.[V]		1	Q9UKK9	ADP-sugar pyrophosphatase	Q9UKK9 [182-196]	0	1651.86	305660	358574	0	0	0	327335	380069	605531	0	213964	329827	417129	1	1				1	1	1		1	1	1
[K].QYIISEELISEGK.[W]		1	Q9UKK9	ADP-sugar pyrophosphatase	Q9UKK9 [15-27]	0	1508.78	341373	414205	389358	291192	398368	370681	294225	517562	566369	265427	254680	394173	1	1	1	1	1	1	1	1	1	1	1	1
[K].HANAKPFEVPFLK.[F]		1	Q9UKK9	ADP-sugar pyrophosphatase	Q9UKK9 [206-218]	0	1497.82	327156	304221	455061	287059	370533	257037	358774	542446	626673	152888	220207	259704	1	1	1	1	1	1	1	1	1	1	1	1
[K].EQTADGVAVIPVLQR.[T]		1	Q9UKK9	ADP-sugar pyrophosphatase	Q9UKK9 [56-70]	0	1595.88	0	0	0	0	0	0	257017	0	0	0	0	0							1
[K].LDAITDEENDMLDLAYGLTDR.[S]		1	P10109	Adrenodoxin, mitochondrial	P10109 [127-147]	0	2383.1	80292.1	73655.1	105740	14613.5	20800.2	64476.8	27566.1	138710	88726	61654.3	18276.2	30736	2	2	2	1	1	2	1	2	2	2	1	1
[K].IDDVLHTLTGAMSLLR.[R]		1	P55196	Afadin	P55196 [759-774]	0	1754.95	42374	0	0	27312.1	32488.7	24566.3	36976.9	30074.1	0	32278.3	0	20360.8	1			1	1	1	1	1		1		1
[R].FLVNLVK.[L]		1	P43652	Afamin	P43652 [550-556]	0	832.529	43583.4	96322.7	100136	36226.6	228164	87092.6	81227.2	176421	33021	155177	365040	206910	1	1	1	1	1	1	1	1	1	1	1	1
[K].LEIMEFVNFLK.[N]		1	Q9Y4W6	AFG3-like protein 2	Q9Y4W6 [318-328]	0	1382.74	71888	54726.4	61576.5	34983.7	29519.5	70547.3	0	45783.9	30016.3	60410.5	44247.9	38986.2	1	1	1	1	1	1		1	1	1	1	1
[K].STYEEFVEGTGSLDEDTSLPEGLKDWNK.[E]		1	Q9Y4W6	AFG3-like protein 2	Q9Y4W6 [754-781]	1	3146.43	0	70561.4	93597.9	0	0	0	80701.3	0	0	88759.4	108372	0		1	1				1			1	1
[K].VGQISFDLPR.[Q]		1	Q9Y4W6	AFG3-like protein 2	Q9Y4W6 [670-679]	0	1131.62	182859	205182	139417	147555	96452.2	149900	126814	149723	190335	142551	136917	107090	1	1	1	1	1	1	1	1	1	1	1	1
[K].VALLLLEK.[EG]		1	Q9Y4W6	AFG3-like protein 2	Q9Y4W6 [726-733]	0	898.597	223071	188554	179234	195828	149728	191127	136320	133098	182292	124877	160417	139184	1	1	1	1	1	1	1	1	1	1	1	1
[K].EHHFEAIALVEK.[A]		1	O43488	Aflatoxin B1 aldehyde reductase member 2	O43488 [267-278]	0	1422.74	392745	135819	344402	243710	0	441337	197407	189114	111371	270625	376462	83458	2	1	2	1		2	2	1	1	2	2	1
[K].ALQAAYGASAPSVTSAALR.[W]		1	O43488	Aflatoxin B1 aldehyde reductase member 2	O43488 [279-297]	0	1804.96	268384	267473	291249	273619	233302	370948	246235	288410	260478	184578	291320	224447	1	1	1	1	1	1	1	1	1	1	1	1
[K].VESPGTYQQDPWAMTDEEK.[A]		1	O00170	AH receptor-interacting protein	O00170 [157-175]	0	2210.95	105872	105343	127538	126297	63820.3	167006	104178	169175	154991	94375.1	62865.1	104956	1	1	1	1	1	1	1	1	1	1	1	1
[K].VLELDPALAPVVSR.[E]		1	O00170	AH receptor-interacting protein	O00170 [291-304]	0	1478.86	333887	337320	374673	361357	308985	377632	304280	405829	387824	222965	202245	152357	1	1	1	1	1	1	1	1	1	1	1	1
[R].TLHSDDEGTVLDDSR.[A]		1	O00170	AH receptor-interacting protein	O00170 [40-54]	0	1659.75	76782.4	182331	117715	155208	0	124080	119227	78660.3	81831.1	90840.1	0	0	1	1	1	1		1	1	1	1	1
[K].AHAAVWNAQEAQADFAK.[V]		1	O00170	AH receptor-interacting protein	O00170 [274-290]	0	1827.88	203205	170683	230716	202026	268963	209287	183662	301560	262290	129445	126552	129919	1	1	1	1	1	1	1	1	1	1	1	1
[K].LVQNIIQTAVDQFVR.[T]		1	Q02952	A-kinase anchor protein 12	Q02952 [1549-1563]	0	1743.98	63865.9	53364.1	70422.3	42038.1	68659.5	73744.6	70683	56514.6	73272.6	117501	113625	138335	1	1	1	1	1	1	1	1	1	1	1	1
[K].VKEESQLPGTGGPEDVLQPVQR.[A]		1	Q02952	A-kinase anchor protein 12	Q02952 [1050-1071]	1	2363.22	160855	207720	271401	159517	255147	222016	199031	192208	196974	359194	390728	541658	1	1	1	1	1	1	1	1	1	1	1	1
[K].VLGETANILETGETLEPAGAHLVLEEK.[S]		1	Q02952	A-kinase anchor protein 12	Q02952 [1430-1456]	0	2833.48	82866.4	180156	215276	131388	151788	113408	125325	178796	168165	223729	239035	361602	1	1	1	1	1	1	1	1	1	1	1	1
[K].VELPSEEQVSGSQGPSEEKPAPLATEVFDEK.[I]		1	Q02952	A-kinase anchor protein 12	Q02952 [377-407]	0	3313.6	73639.3	135653	44145.6	76108.4	0	127511	0	60033.4	91492.8	70645.7	128779	0	1	1	1	1		1		1	1	1	1
[K].VVGQTTPESFEK.[A]		1	Q02952	A-kinase anchor protein 12	Q02952 [1111-1122]	0	1321.66	174325	253197	183197	135956	185051	192389	220889	154296	199096	264115	299110	414259	1	1	1	1	1	1	1	1	1	1	1	1
[K].SEDSIAGSGVEHSTPDTEPGKEESWVSIK.[K]		1	Q02952	A-kinase anchor protein 12	Q02952 [780-808]	1	3058.41	65828.1	63093.4	54335.2	99138.8	0	58370.8	30183.8	0	50525.7	0	126907	131642	1	1	1	1		1	1		1		1	1
[K].SAESPTSPVTSETGSTFK.[K]		1	Q02952	A-kinase anchor protein 12	Q02952 [280-297]	0	1812.85	78583.2	155674	104396	93077	105629	101605	109300	93707.9	127561	0	51257.8	41248.5	1	1	1	1	1	1	1	1	1		1	1
[R].TEEQKTEVEETAGSVPAEELVEMDAEPQEAEPAK.[E]		1	Q02952	A-kinase anchor protein 12	Q02952 [428-461]	1	3700.69	0	114488	91647	78406.5	54458.6	94486.8	89997.1	0	120733	137478	142234	224074		1	1	1	1	1	1		1	1	1	1
[K].TEGTQEADQYADEK.[T]		1	Q02952	A-kinase anchor protein 12	Q02952 [1261-1274]	0	1584.67	0	0	0	0	0	0	0	0	143648	0	0	90424.5									1			1
[K].EDEKGDDVDDPENQNSALADTDASGGLTK.[E]		1	Q02952	A-kinase anchor protein 12	Q02952 [1697-1725]	1	3006.29	139549	183816	137374	105836	246520	181139	163597	159791	251058	190374	263080	391355	1	1	1	1	1	1	1	1	1	1	1	1
[R].EVIAEEEPPTVTEPLPENR.[E]		1	Q02952	A-kinase anchor protein 12	Q02952 [940-958]	0	2149.07	87185.3	81581	96465	69121.5	83844.2	92177.2	114255	70339.6	77281.6	153467	141024	175394	1	1	1	1	1	1	1	1	1	1	1	1
[K].ADSQDAGQETEKEGEEPQASAQDETPITSAK.[E]		1	Q02952	A-kinase anchor protein 12	Q02952 [1585-1615]	1	3247.44	37579.4	76635	50923.5	55623.7	92604.2	87222.8	40941.6	57900.5	78247.9	82273.2	405355	148053	1	1	1	1	1	1	1	1	1	1	1	1
[K].GLAEVQQDGEAEEGATSDGEK.[K]		1	Q02952	A-kinase anchor protein 12	Q02952 [582-602]	0	2119.93	53345.8	85632	46786	55903.2	55870.3	72848.9	89722.6	67606.8	64274.9	0	47376	90688.2	1	1	1	1	1	1	1	1	1		1	1
[K].DKTEKPDTVQLLTVK.[K]		1	Q02952	A-kinase anchor protein 12	Q02952 [188-202]	1	1714.96	0	93505.5	90847.9	47612.2	124241	111000	107531	85972.9	102412	152390	0	224779		1	1	1	1	1	1	1	1	1		1
[K].AITPQAQEELQK.[Q]		1	Q02952	A-kinase anchor protein 12	Q02952 [1758-1769]	0	1355.72	182152	265308	283321	174506	258911	217065	326202	217375	259958	425981	435583	417111	1	1	1	1	1	1	1	1	1	1	1	1
[K].ERPPAPSSFVFQEETK.[E]		1	Q02952	A-kinase anchor protein 12	Q02952 [1219-1234]	0	1848.91	0	0	0	0	0	0	0	0	0	0	0	0
[K].VKPPPSPTTEGPSLQPDLAPEEAAGTQRPK.[N]		1	Q9Y2D5	A-kinase anchor protein 2	Q9Y2D5 [773-802]	0	3095.6	96410	318826	67935.8	0	184147	58297.1	92953.4	147345	201754	63554.7	0	27709.2	1	1	1		1	1	1	1	1	1		1
[K].SPGALETPSAAGSQGNTASQGK.[E]		1	Q9Y2D5	A-kinase anchor protein 2	Q9Y2D5 [393-414]	0	2015.96	130714	264604	104544	254138	138203	100073	142601	94035.4	108252	136928	24836.4	66816.4	1	1	1	1	1	1	1	1	1	1	1	1
[R].SVNVSLTQEELDSGLDELSVR.[S]		1	Q9Y2D5	A-kinase anchor protein 2	Q9Y2D5 [461-481]	0	2290.14	189673	215453	136960	172750	158467	148785	137022	181164	183671	246632	90715.8	205196	1	1	1	1	1	1	1	1	1	1	1	1
[R].STASLLATQESDVMVGPFK.[L]		1	Q9Y2D5	A-kinase anchor protein 2	Q9Y2D5 [692-710]	0	1980.99	172972	179724	123029	160484	198553	133946	180460	137070	190005	193692	96094.9	209705	1	1	1	1	1	1	1	1	1	1	1	1
[R].ERGPPQPLPAVQPSGPINMEETRPEGSYFSK.[Y]		1	Q9Y2D5	A-kinase anchor protein 2	Q9Y2D5 [653-683]	1	3395.67	66836.5	59818.4	0	129362	114872	74437.9	71940.5	102243	36746	59894.1	51339.9	102994	1	1		1	1	1	1	1	1	1	1	1
[K].AKEDIVTEQIDFSAAR.[K]		1	Q9Y2D5	A-kinase anchor protein 2	Q9Y2D5 [312-327]	1	1792.91	491059	518443	391257	576251	422696	415664	449776	339709	529198	615042	125341	512289	2	2	2	2	2	2	2	2	2	2	1	2
[R].AVLTVVKDDDHGILDQFSR.[S]		1	Q9Y2D5	A-kinase anchor protein 2	Q9Y2D5 [442-460]	1	2128.1	360411	358128	298209	348397	312212	202940	293711	316189	336424	422846	334165	253545	1	1	1	1	1	1	1	1	1	1	1	1
[R].DALGDSLQVPVSPSSTTSSR.[C]		1	Q9Y2D5	A-kinase anchor protein 2	Q9Y2D5 [141-160]	0	2003.99	112174	237912	72325	100456	154415	87884.1	117171	129470	115711	85942.9	40682.7	28558	1	1	1	1	1	1	1	1	1	1	1	1
[R].GPPQPLPAVQPSGPINMEETRPEGSYFSK.[Y]		1	Q9Y2D5	A-kinase anchor protein 2	Q9Y2D5 [655-683]	0	3110.53	788603	1.07667e+06	560189	898663	782825	814799	506387	654642	631462	908925	488475	920124	2	2	2	2	2	2	2	2	2	2	2	2
[K].SFSDHGFYSPSSTLGDSPLVDDPLEYQAGLLVQNAIQQAIAEQVDK.[A]		1	Q9Y2D5	A-kinase anchor protein 2	Q9Y2D5 [543-588]	0	4950.4	17513	0	0	61138.9	0	0	82370.7	0	113524	82740.3	0	0	1			1			1		1	1
[R].DGEFTLTTLK.[K]		1	Q9Y2D5	A-kinase anchor protein 2	Q9Y2D5 [165-174]	0	1124.58	144537	216520	134722	162554	210102	140785	156767	175141	191111	157478	119642	196005	1	1	1	1	1	1	1	1	1	1	1	1
[K].YSEAAELR.[S]		1	Q9Y2D5	A-kinase anchor protein 2	Q9Y2D5 [684-691]	0	938.458	5532.68	235212	0	128095	0	50656.1	110140	93237.2	91781.4	0	0	309249	1	1		1		1	1	1	1			1
[R].AQQEQLLLQK.[Q]		1	Q9Y2D5	A-kinase anchor protein 2	Q9Y2D5 [273-282]	0	1198.68	0	0	0	0	0	0	0	87305.2	0	127257	0	103009								1		1		1
[K].NLMQTLMEDYETHK.[S]		1	Q9Y2D5	A-kinase anchor protein 2	Q9Y2D5 [803-816]	0	1752.79	180575	199610	193823	156768	207797	140974	157771	174168	251968	253015	133534	315382	1	1	1	1	1	1	1	1	1	1	1	1
[R].RAQQEQLLLQK.[Q]		1	Q9Y2D5	A-kinase anchor protein 2	Q9Y2D5 [272-282]	1	1354.78	81317.3	118878	79112.4	128516	58915.6	56884.4	152850	64381.6	100921	142121	44044.6	69489	1	1	1	1	1	1	1	1	1	1	1	1
[R].SYSNITVNEDQIK.[L]		1	Q99996	A-kinase anchor protein 9	Q99996 [489-501]	0	1510.74	0	0	0	0	0	0	0	0	0	0	0	0
[K].MALELLTQEFGIPIER.[L]		1	P49588	Alanine--tRNA ligase, cytoplasmic	P49588 [117-132]	0	1859.99	162652	126737	161852	131970	123555	156866	71562.5	126922	136547	86876.2	110865	48235.2	1	1	1	1	1	1	1	1	1	1	1	1
[K].MHSPQTSAMLFTVDNEAGK.[I]		1	P49588	Alanine--tRNA ligase, cytoplasmic	P49588 [880-898]	0	2063.95	173845	111811	172229	144807	92783.9	178320	225131	149684	211132	99238.7	110162	89465.1	1	1	1	1	1	1	1	1	1	1	1	1
[K].VGAEDADGIDMAYR.[V]		1	P49588	Alanine--tRNA ligase, cytoplasmic	P49588 [283-296]	0	1482.65	322852	183118	347749	334223	238857	338903	245299	242023	292411	372355	402377	365853	1	2	1	1	2	1	1	2	1	2	2	2
[K].VGDQVWLFIDEPR.[R]		1	P49588	Alanine--tRNA ligase, cytoplasmic	P49588 [585-597]	0	1573.8	163444	153741	158515	163306	130655	148651	154731	132527	159711	143395	139195	104665	1	1	1	1	1	1	1	1	1	1	1	1
[K].YNYHLDSSGSYVFENTVATVMALR.[R]		1	P49588	Alanine--tRNA ligase, cytoplasmic	P49588 [487-510]	0	2737.29	0	0	0	0	0	0	0	23633.5	0	83086.2	64872	0								1		1	1
[K].QIWQNLGLDDTK.[I]		1	P49588	Alanine--tRNA ligase, cytoplasmic	P49588 [154-165]	0	1430.73	452526	335433	425893	446680	294090	500678	420320	369912	421981	349170	187251	245099	2	2	2	2	2	2	2	2	2	2	1	1
[R].EIADLGEALATAVIPQWQK.[D]		1	P49588	Alanine--tRNA ligase, cytoplasmic	P49588 [794-812]	0	2053.1	196618	158212	214182	221225	174293	276563	128295	139453	143858	145198	135894	128358	2	2	2	2	2	2	2	2	2	2	2	2
[R].AVFDETYPDPVR.[V]		1	P49588	Alanine--tRNA ligase, cytoplasmic	P49588 [684-695]	0	1408.67	265788	230979	243530	341567	194054	335154	302083	213622	245276	248619	219176	187864	1	1	1	1	1	1	1	1	1	1	1	1
[K].KAEEIANEMIEAAK.[A]		1	P49588	Alanine--tRNA ligase, cytoplasmic	P49588 [651-664]	1	1546.78	250395	164697	204951	278091	126696	241092	216848	104033	204528	273510	162380	115804	1	1	1	1	1	1	1	1	1	1	1	1
[K].GLVVDMDGFEEER.[K]		1	P49588	Alanine--tRNA ligase, cytoplasmic	P49588 [433-445]	0	1495.67	205806	143837	167686	203122	140929	200721	162302	141656	172389	0	116529	122165	1	1	1	1	1	1	1	1	1		1	1
[K].VDDSSEDKTEFTVK.[N]		1	P49588	Alanine--tRNA ligase, cytoplasmic	P49588 [551-564]	1	1599.74	327259	483741	455326	526665	366875	511100	451160	376287	391691	294400	245751	342568	1	2	2	2	1	2	2	1	1	1	1	2
[K].MSNYDTDLFVPYFEAIQK.[G]		1	P49588	Alanine--tRNA ligase, cytoplasmic	P49588 [255-272]	0	2181.02	118993	135633	105676	249676	117104	250859	218533	80605.2	134908	227327	105573	85865.7	1	1	1	2	2	2	2	1	2	2	2	1
[R].TITVALADGGRPDNTGR.[G]		1	P49588	Alanine--tRNA ligase, cytoplasmic	P49588 [304-320]	0	1713.89	309186	176640	184704	408396	159304	223849	399924	86796	129642	248568	114471	86433.5	2	2	2	2	1	2	2	1	1	2	1	1
[K].SIDTGMGLER.[L]		1	P49588	Alanine--tRNA ligase, cytoplasmic	P49588 [237-246]	0	1078.52	267655	220025	311914	230566	125648	262937	197792	193235	224230	182008	135076	167267	1	1	1	1	1	1	1	1	1	1	1	1
[R].IVAVTGAEAQK.[A]		1	P49588	Alanine--tRNA ligase, cytoplasmic	P49588 [752-762]	0	1086.62	232773	226024	300177	373936	195124	258964	318011	144039	247773	326743	181298	170509	1	1	1	1	1	1	1	1	1	1	1	1
[R].FDFTAK.[G]		1	P49588	Alanine--tRNA ligase, cytoplasmic	P49588 [636-641]	0	728.361	133199	169242	130433	202051	125589	188250	188939	146558	131976	146437	101592	101815	1	1	1	1	1	1	1	1	1	1	1	1
[R].FIDFFK.[R]		1	P49588	Alanine--tRNA ligase, cytoplasmic	P49588 [14-19]	0	816.429	143254	133155	152633	174146	128530	177183	143749	119661	161400	128221	100867	113504	1	1	1	1	1	1	1	1	1	1	1	1
[K].VFDFTFSPEEMK.[Q]		1	P14550	Alcohol dehydrogenase [NADP(+)]	P14550 [276-287]	0	1476.67	120530	97903.6	138150	96779.3	116443	97724.8	101231	103345	161318	87731.4	125462	57428.9	1	1	1	1	1	1	1	1	1	1	1	1
[R].AWRDPDEPVLLEEPVVLALAEK.[Y]		1	P14550	Alcohol dehydrogenase [NADP(+)]	P14550 [219-240]	1	2489.33	156273	180526	233271	150790	214023	214085	164124	242790	145443	152642	177967	284235	1	1	1	1	1	1	1	1	1	1	1	1
[K].MPILGLGTWK.[S]		2	P14550; P15121	Alcohol dehydrogenase [NADP(+)]	P14550 [14-23]; P15121 [13-22]	0	1115.63	1.28302e+06	1.05516e+06	1.54235e+06	1.8156e+06	1.78411e+06	1.50159e+06	1.57655e+06	1.23173e+06	998371	1.93428e+06	2.2037e+06	1.81243e+06	1	1	1	1	1	1	1	1	1	1	1	1
[KR].SPAQILLR.[FW]		1	P14550	Alcohol dehydrogenase [NADP(+)]	P14550 [244-251]	0	897.552	127926	151449	203782	159131	178589	150170	159956	204331	133318	174935	186000	172541	1	1	1	1	1	1	1	1	1	1	1	1
[K].YALSVGYR.[H]		1	P14550	Alcohol dehydrogenase [NADP(+)]	P14550 [35-42]	0	928.489	0	0	0	0	0	0	0	0	0	0	0	0
[R].EELFVTSK.[L]		1	P14550	Alcohol dehydrogenase [NADP(+)]	P14550 [73-80]	0	952.499	94488.2	104188	153800	126712	113790	189944	93942.1	165686	118735	114437	125821	164307	1	1	1	1	1	1	1	1	1	1	1	1
[R].IIGVDVNKEK.[F]		1	P28332	Alcohol dehydrogenase 6	P28332 [220-229]	1	1114.65	255489	182347	203650	211511	0	163959	281320	151295	161773	308261	238962	133328	1	1	1	1		1	1	1	1	1	1	1
[K].IKVDEFVTHNLSFDEINK.[A]		1	P11766	Alcohol dehydrogenase class-3	P11766 [340-357]	1	2148.1	466558	603705	573107	556290	524166	724705	573933	572568	448118	599705	486757	384489	2	2	2	2	2	2	2	2	2	2	2	2
[K].VDEFVTHNLSFDEINK.[A]		1	P11766	Alcohol dehydrogenase class-3	P11766 [342-357]	0	1906.92	734861	772653	849730	788073	567857	870986	684814	635935	954768	684227	796713	584353	2	2	2	2	2	2	2	1	2	2	2	2
[K].AAVAWEAGKPLSIEEIEVAPPK.[A]		1	P11766	Alcohol dehydrogenase class-3	P11766 [10-31]	0	2305.24	887756	1.05356e+06	983238	1.06695e+06	943061	1.22778e+06	825050	916645	1.05909e+06	1.11255e+06	1.2285e+06	862343	2	2	2	2	2	2	2	2	2	2	2	2
[K].AFELMHSGK.[S]		1	P11766	Alcohol dehydrogenase class-3	P11766 [358-366]	0	1019.5	306956	318254	323364	287500	195755	328674	372478	246130	322982	332655	206758	231702	1	1	1	1	1	1	1	1	1	1	1	1
[K].LVSEYMSK.[K]		1	P11766	Alcohol dehydrogenase class-3	P11766 [331-338]	0	956.476	543735	548077	709058	493201	462726	687422	605481	605563	712464	540673	448677	485657	1	1	1	1	1	1	1	1	1	1	1	1
[K].GTAFGGWK.[S]		1	P11766	Alcohol dehydrogenase class-3	P11766 [316-323]	0	823.41	242257	254791	312398	294267	230666	298000	293733	225018	325908	290359	280105	213057	1	1	1	1	1	1	1	1	1	1	1	1
[R].VFVEEQVYSEFVR.[R]		1	P47895	Aldehyde dehydrogenase family 1 member A3	P47895 [320-332]	0	1630.81	80822.1	78218.3	87141.9	82485.7	86590.7	79970.4	67961.6	78229.3	108578	82409.1	75792.3	0	1	1	1	1	1	1	1	1	1	1	1
[K].EAGFPPGVVNIVPGFGPTVGAAISSHPQINK.[I]		1	P47895	Aldehyde dehydrogenase family 1 member A3	P47895 [222-252]	0	3057.62	29427.7	45069.3	31239.7	47627.4	24705.5	36985.4	44198.4	29630.5	0	70237.2	0	0	1	1	1	1	1	1	1	1		1
[K].IAFTGSTEVGK.[L]		1	P47895	Aldehyde dehydrogenase family 1 member A3	P47895 [253-263]	0	1109.58	128740	117986	171517	146240	111822	149373	127980	132960	114422	105673	125141	116285	1	1	1	1	1	1	1	1	1	1	1	1
[R].LLWTLESLVTGR.[A]		1	Q8IZ83	Aldehyde dehydrogenase family 16 member A1	Q8IZ83 [118-129]	0	1387.79	73826.2	34887.4	74083.7	83859.2	39790.5	74727	64876.7	42988	0	77434.2	56042.9	58415.2	1	1	1	1	1	1	1	1		1	1	1
[R].VQAQGHTLQVAGLR.[G]		1	Q8IZ83	Aldehyde dehydrogenase family 16 member A1	Q8IZ83 [638-651]	0	1477.82	139284	207601	96396.5	168027	79115.5	0	151205	83510	128007	167878	132983	0	1	1	1	1	1		1	1	1	1	1
[K].LAPALATGNTVVMK.[V]		1	P30837	Aldehyde dehydrogenase X, mitochondrial	P30837 [196-209]	0	1385.78	108858	78850.4	100628	120654	63241.1	94441.4	73157	63925.7	81321.4	85995.9	91440.5	78906.7	1	1	1	1	1	1	1	1	1	1	1	1
[R].LLNLLADLVER.[D]		1	P30837	Aldehyde dehydrogenase X, mitochondrial	P30837 [104-114]	0	1268.76	76223.7	44166.8	55250.4	75356.4	41882.8	73682.4	51922.8	38083	23119.6	45663.4	73478.4	40257.1	1	1	1	1	1	1	1	1	1	1	1	1
[K].NLQLDYVDLYLIHFPVSVKPGEEVIPK.[D]		1	Q04828	Aldo-keto reductase family 1 member C1	Q04828 [105-131]	0	3125.69	404373	353980	381450	649917	399221	424673	290408	299327	162715	594799	680304	528907	2	2	2	2	2	2	2	2	2	2	2	2
[K].LNDGHFMPVLGFGTYAPAEVPK.[S]		1	Q04828	Aldo-keto reductase family 1 member C1	Q04828 [10-31]	0	2360.17	620426	513067	516837	659510	492441	532617	482596	457345	361522	678558	737254	521636	2	1	2	2	1	1	2	1	1	2	2	1
[K].SKDIVLVAYSALGSHR.[E]		1	Q04828	Aldo-keto reductase family 1 member C1	Q04828 [208-223]	1	1715.94	88045	0	61420.6	95429.7	65611.8	94501.8	65287.1	74434.8	54591.4	113935	148454	112045	1		1	1	1	1	1	1	1	1	1	1
[R].HIDSAHLYNNEEQVGLAIR.[S]		2	Q04828; P42330	Aldo-keto reductase family 1 member C1	Q04828 [48-66]; P42330 [48-66]	0	2179.09	764644	456902	485043	767604	305049	586016	429036	335197	456486	995162	677659	388579	2	1	2	2	1	2	2	1	1	2	2	1
[K].SLGVSNFNR.[R]		2	Q04828; P42330	Aldo-keto reductase family 1 member C1	Q04828 [162-170]; P42330 [162-170]	0	993.511	537466	797924	528021	641232	518963	625050	598773	597208	484700	786307	617251	511025	1	1	1	1	1	1	1	1	1	1	1	1
[R].TPALIALR.[Y]		2	Q04828; P42330	Aldo-keto reductase family 1 member C1	Q04828 [251-258]; P42330 [251-258]	0	854.546	528154	447104	508084	684229	386308	582827	347602	329348	371613	512662	960070	562508	1	1	1	1	1	1	1	1	1	1	1	1
[R].QLEMILNKPGLK.[Y]		2	Q04828; P42330	Aldo-keto reductase family 1 member C1	Q04828 [172-183]; P42330 [172-183]	0	1383.8	141786	69880.7	0	128323	0	64625.7	59062.6	0	49175.9	165893	62301.5	35466.4	1	1		1		1	1		1	1	1	1
[K].LAIEAGFR.[H]		2	Q04828; P42330	Aldo-keto reductase family 1 member C1	Q04828 [40-47]; P42330 [40-47]	0	876.494	495456	487652	494608	648515	487209	581007	385894	373156	380989	660408	887675	474240	1	1	1	1	1	1	1	1	1	1	1	1
[K].REDIFYTSK.[L]		2	Q04828; P42330	Aldo-keto reductase family 1 member C1	Q04828 [76-84]; P42330 [76-84]	1	1158.58	207207	216268	207471	320757	300650	268429	280329	261460	272409	488812	385725	294931	1	1	1	1	1	1	1	1	1	1	1	1
[K].LNDGHFMPVLGFGTYAPPEVPR.[S]		1	P42330	Aldo-keto reductase family 1 member C3	P42330 [10-31]	0	2414.2	196974	152532	191684	169971	137881	170165	129679	0	174079	182253	193020	171374	1	1	1	1	1	1	1		1	1	1	1
[R].NLHYFNSDSFASHPNYPYSDEY.[-]		1	P42330	Aldo-keto reductase family 1 member C3	P42330 [302-323]	0	2667.11	171176	163318	215380	128418	185672	258384	67567.4	163886	162528	174117	249942	192480	1	1	1	1	1	1	1	1	1	1	1	1
[K].LDYLDLYLIHWPTGFKPGK.[E]		1	P15121	Aldose reductase	P15121 [102-120]	0	2276.21	702971	647209	967154	1.01463e+06	1.86362e+06	1.80014e+06	949136	551656	400449	1.8741e+06	2.11983e+06	1.43935e+06	2	2	2	2	2	2	2	1	1	2	2	2
[K].VFDFELSSQDMTTLLSYNR.[N]		1	P15121	Aldose reductase	P15121 [276-294]	0	2266.07	548274	28263.2	482398	428600	470027	580241	320150	324305	265957	558359	661158	201026	2	1	2	2	2	2	2	2	2	2	2	2
[K].AIGISNFNHLQVEMILNKPGLK.[Y]		1	P15121	Aldose reductase	P15121 [156-177]	0	2436.34	217671	95504	205025	250608	142088	216584	118752	133179	0	369453	158657	117584	1	1	1	1	1	1	1	1		1	1	1
[K].GIVVTAYSPLGSPDRPWAKPEDPSLLEDPR.[I]		1	P15121	Aldose reductase	P15121 [204-233]	0	3262.67	2.98746e+06	2.04863e+06	3.55127e+06	2.94409e+06	3.52956e+06	4.44094e+06	3.456e+06	2.43455e+06	2.08656e+06	3.237e+06	3.65191e+06	3.55318e+06	2	2	2	2	2	2	2	2	2	2	2	2
[K].SPPGQVTEAVK.[V]		1	P15121	Aldose reductase	P15121 [23-33]	0	1112.59	1.9001e+06	1.12975e+06	854626	1.2439e+06	1.5953e+06	1.28797e+06	1.40498e+06	1.23046e+06	922925	1.72857e+06	1.92956e+06	2.13252e+06	2	3	1	2	2	1	2	3	2	2	2	2
[K].YKPAVNQIECHPYLTQEK.[L]		1	P15121	Aldose reductase	P15121 [178-195]	0	2161.07	0	0	0	131351	34892.5	140621	0	0	0	134171	40677.8	74695				1	1	1				1	1	1
[K].VAIDVGYR.[H]		1	P15121	Aldose reductase	P15121 [34-41]	0	892.489	1.59619e+06	1.39824e+06	1.74236e+06	2.05728e+06	2.05271e+06	2.74253e+06	1.61747e+06	1.42703e+06	983928	2.19082e+06	2.86077e+06	2.67851e+06	1	1	1	1	1	1	1	1	1	1	1	1
[K].TTAQVLIR.[F]		1	P15121	Aldose reductase	P15121 [244-251]	0	901.547	1.6805e+06	1.41371e+06	1.57125e+06	1.8396e+06	1.77157e+06	2.09625e+06	2.11603e+06	1.10685e+06	1.00626e+06	2.3485e+06	2.21206e+06	2.27406e+06	1	1	1	1	1	1	1	1	1	1	1	1
[K].AIGISNFNHLQVEMILNKPGLK.[Y]	1xOxidation [M14]	1	P15121	Aldose reductase	P15121 [156-177]	0	2452.34	69743.6	81673.7	284208	0	428371	315237	38868.3	211672	0	95723.5	619732	0	1	1	1		1	1	1	1		1	1
[R].EELFIVSK.[L]		1	P15121	Aldose reductase	P15121 [71-78]	0	964.535	155161	143932	220168	205458	237982	260646	206417	142133	113776	194188	395990	203354	1	1	1	1	1	1	1	1	1	1	1	1
[R].NLVVIPK.[S]		1	P15121	Aldose reductase	P15121 [257-263]	0	782.513	818605	525612	1.00532e+06	1.24977e+06	1.19864e+06	1.07064e+06	808485	732300	608596	1.31439e+06	1.50375e+06	1.21584e+06	1	1	1	1	1	1	1	1	1	1	1	1
[K].NIYGNIEDLVVHIK.[M]		1	O00116	Alkyldihydroxyacetonephosphate synthase, peroxisomal	O00116 [324-337]	0	1626.88	151005	171933	178398	134738	140277	177969	111950	151034	175610	151782	165271	171538	1	1	1	1	1	1	1	1	1	1	1	1
[R].ILWVDENNLTAHVEAGITGQELER.[Q]		1	O00116	Alkyldihydroxyacetonephosphate synthase, peroxisomal	O00116 [266-289]	0	2707.37	179849	82713	131783	159678	145391	167170	87107.5	119370	137306	61121.2	126411	36059.5	1	1	1	1	1	1	1	1	1	1	1	1
[R].RAASAATAAPTATPAAQESGTIPK.[K]		1	O00116	Alkyldihydroxyacetonephosphate synthase, peroxisomal	O00116 [62-85]	1	2239.17	0	0	0	0	0	0	0	0	0	0	0	0
[R].TIISLDTSQMNR.[I]		1	O00116	Alkyldihydroxyacetonephosphate synthase, peroxisomal	O00116 [254-265]	0	1378.7	290810	300632	296574	286420	237153	329205	208023	233477	252355	244444	209549	211499	1	1	1	1	1	1	1	1	1	1	1	1
[K].ETNISYSQEADDR.[V]		1	O00116	Alkyldihydroxyacetonephosphate synthase, peroxisomal	O00116 [170-182]	0	1527.66	229852	237339	209593	231301	130440	290609	180894	175263	311567	252272	229610	183096	1	1	1	1	1	1	1	1	1	1	1	1
[K].FGGLAAGEDNGQR.[G]		1	O00116	Alkyldihydroxyacetonephosphate synthase, peroxisomal	O00116 [491-503]	0	1291.6	185271	277821	201049	198792	180347	218088	194029	160811	179425	166170	147389	122510	1	1	1	1	1	1	1	1	1	1	1	1
[R].AASAATAAPTATPAAQESGTIPK.[K]		1	O00116	Alkyldihydroxyacetonephosphate synthase, peroxisomal	O00116 [63-85]	0	2083.07	196988	216121	125095	224295	78080.1	147622	178161	113108	134866	144029	81226.8	113520	1	1	1	1	1	1	1	1	1	1	1	1
[K].ASLNPSDTPPSVVNEDFLHDLK.[E]		1	O00116	Alkyldihydroxyacetonephosphate synthase, peroxisomal	O00116 [148-169]	0	2395.18	434012	466609	593756	395419	486342	545271	295485	382912	454508	342661	478994	297378	1	1	1	1	1	1	1	1	1	1	1	1
[K].GFDPNQLSVATLLFEGDR.[E]		1	O00116	Alkyldihydroxyacetonephosphate synthase, peroxisomal	O00116 [457-474]	0	1978.99	69497.9	77082.5	56483.4	68541.8	53355.6	63932.3	25408.7	48888.8	47418.3	35600.8	51685.8	50382.8	1	1	1	1	1	1	1	1	1	1	1	1
[R].GISDPLTVFEQTEAAAR.[E]		1	O00116	Alkyldihydroxyacetonephosphate synthase, peroxisomal	O00116 [587-603]	0	1804.91	202647	200285	289041	175568	149314	211408	119873	178590	229381	146398	181934	190339	1	1	1	1	1	1	1	1	1	1	1	1
[R].DLALEYYVLGESFETSAPWDR.[V]		1	O00116	Alkyldihydroxyacetonephosphate synthase, peroxisomal	O00116 [516-536]	0	2461.16	0	0	0	0	0	0	0	0	0	0	0	0
[K].GFDPNQLSVATLLFEGDREK.[V]		1	O00116	Alkyldihydroxyacetonephosphate synthase, peroxisomal	O00116 [457-476]	1	2236.12	110273	95650.6	87844.1	117416	91625.7	127263	88092.3	82898.5	88401.6	124209	87044.1	55576.5	1	1	1	1	1	1	1	1	1	1	1	1
[K].EYVDPNNIFGNR.[N]		1	O00116	Alkyldihydroxyacetonephosphate synthase, peroxisomal	O00116 [644-655]	0	1437.68	282065	271939	194679	189164	146705	220211	166825	174347	256479	174396	169721	125435	1	1	1	1	1	1	1	1	1	1	1	1
[R].IVPTDMNDQNLEEPSR.[Y]		1	Q9H6U8	Alpha-1,2-mannosyltransferase ALG9	Q9H6U8 [511-526]	0	1857.86	0	49479.9	66027.1	38278.3	69173.4	74514.9	0	0	60535.9	96404.2	82357.9	59926.4		1	1	1	1	1			1	1	1	1
[K].MVQQSDLGQYVTFLR.[S]		1	Q9H553	Alpha-1,3/1,6-mannosyltransferase ALG2	Q9H553 [287-301]	0	1784.9	0	0	0	0	0	0	0	0	0	0	0	0
[K].CDSSPDSAEDVR.[K]		1	P02765	Alpha-2-HS-glycoprotein	P02765 [132-143]	0	1280.51	51.3605	145.547	4914.76	9047.48	26836.2	6315.68	23555.2	0	0	49455.6	17370.3	15798	1	1	1	3	1	3	2			2	1	1
[K].CDSSPDSAEDVRK.[V]		1	P02765	Alpha-2-HS-glycoprotein	P02765 [132-144]	1	1408.6	0	0	0	2195.7	0	3786.25	0	4873.38	2558.61	27503.3	0	0				1		1		1	1	1
[K].CNLLAEK.[Q]		1	P02765	Alpha-2-HS-glycoprotein	P02765 [219-225]	0	790.413	543.857	0	311.829	519.542	0	286.515	921.217	959.265	0	195.391	466.53	0	1		1	1		1	1	1		1	1
[K].LPPNVVEESAR.[A]		1	P01023	Alpha-2-macroglobulin	P01023 [935-945]	0	1210.64	817623	2.06955e+06	1.45253e+06	1.12311e+06	2.92968e+06	1.34441e+06	1.23956e+06	1.68215e+06	430225	3301651	6.93233e+06	2.11818e+06	1	1	1	1	1	1	1	1	1	1	1	1
[K].MVSGFIPLKPTVK.[M]		1	P01023	Alpha-2-macroglobulin	P01023 [1385-1397]	0	1416.83	675657	2.47879e+06	1.68189e+06	934098	3.11704e+06	1.48642e+06	1.39551e+06	2.19425e+06	514366	3.24065e+06	7.77804e+06	3.26185e+06	1	2	2	2	2	1	2	2	2	2	2	2
[K].ATVLNYLPK.[C]		1	P01023	Alpha-2-macroglobulin	P01023 [812-820]	0	1018.59	127577	399420	228227	121010	422498	225810	151465	241210	73834.1	474316	1.86509e+06	366437	1	1	1	1	1	1	1	1	1	1	1	1
[R].DLKPAIVK.[V]		1	P01023	Alpha-2-macroglobulin	P01023 [1441-1448]	0	883.561	382535	1.08333e+06	965032	678761	1.02259e+06	745066	803289	689748	228887	2513682	3.49854e+06	1.16539e+06	1	1	1	1	1	1	1	1	1	1	1	1
[R].VSHQGYSTEAEFEEPR.[V]		1	P30533	Alpha-2-macroglobulin receptor-associated protein	P30533 [241-256]	0	1865.83	181292	313357	292062	191530	485229	231025	301266	344890	374493	185252	365624	308294	1	1	1	1	1	1	1	1	1	1	1	1
[R].QVTSNSLSGTQEDGLDDPRLEK.[L]		1	P30533	Alpha-2-macroglobulin receptor-associated protein	P30533 [132-153]	1	2389.15	142293	127525	167069	158960	215105	131683	203523	214325	168057	157866	195967	194226	1	1	1	1	1	1	1	1	1	1	1	1
[K].VHEYNVLLETLSR.[T]		1	P30533	Alpha-2-macroglobulin receptor-associated protein	P30533 [183-195]	0	1572.84	81176.6	163968	170719	103807	204551	145934	170526	213294	136501	110691	153765	185428	1	1	1	1	1	1	1	1	1	1	1	1
[K].FSGEELDK.[L]		1	P30533	Alpha-2-macroglobulin receptor-associated protein	P30533 [164-171]	0	924.431	85905.6	175322	56721.4	154612	92169.8	133946	246601	188606	218978	0	0	220203	1	1	1	1	1	1	1	1	1			1
[K].VCLDLSPGYSDVK.[F]		1	A8K2U0	Alpha-2-macroglobulin-like protein 1	A8K2U0 [39-51]	0	1395.68	937101	423884	326471	289118	172183	163683	844449	265126	257546	203961	119009	163146	1	1	1	1	1	1	1	1	1	1	1	1
[K].IVQTYHVNMAGTNPYTTITPQEINGK.[W]		1	P12814	Alpha-actinin-1	P12814 [578-603]	0	2890.44	181784	206648	308880	120720	255081	302711	165876	266847	122831	308195	274848	216060	1	1	1	1	1	1	1	1	1	1	1	1
[K].LVSIGAEEIVDGNVK.[M]		1	P12814	Alpha-actinin-1	P12814 [107-121]	0	1542.84	1.13787e+06	1.7667e+06	1.59403e+06	858588	1.08219e+06	1.05139e+06	632159	839591	796097	800013	1.33977e+06	747198	1	1	1	1	1	1	1	1	1	1	1	1
[R].ISIEMHGTLEDQLSHLR.[Q]		1	P12814	Alpha-actinin-1	P12814 [656-672]	0	1979	383082	107844	374818	288876	299210	208765	307482	154541	149414	298407	279035	109004	2	1	2	2	1	2	2	1	2	2	2	1
[R].ISIEMHGTLEDQLSHLR.[Q]	1xOxidation [M5]	1	P12814	Alpha-actinin-1	P12814 [656-672]	0	1995	40842.9	1.52239e+06	29390.9	0	0	404762	0	85479.7	100166	0	217053	72388.1	1	2	1			2		1	1		2	2
[R].LSNRPAFMPSEGR.[M]		1	P12814	Alpha-actinin-1	P12814 [347-359]	0	1461.73	1.73699e+06	2.80393e+06	1.98169e+06	1.74184e+06	1.30759e+06	1.61058e+06	1.32321e+06	988870	1.10607e+06	1.92667e+06	1.77612e+06	1.22711e+06	2	2	2	2	2	2	2	2	2	2	2	2
[K].MLDAEDIVGTARPDEK.[A]		1	P12814	Alpha-actinin-1	P12814 [221-236]	0	1759.85	2.35164e+06	2.74339e+06	2.53647e+06	1.26299e+06	0	2.26525e+06	0	0	21399.4	1.38099e+06	2.72853e+06	0	2	1	1	1		1			1	1	1
[-].MDHYDSQQTNDYMQPEEDWDRDLLLDPAWEK.[Q]	1xAcetyl [N-Term]	1	P12814	Alpha-actinin-1	P12814 [1-31]	1	3925.66	753543	1.07793e+06	810356	713351	661624	859665	380265	479676	567990	863756	586035	700193	2	2	2	2	2	2	1	2	2	2	2	1
[-].MDHYDSQQTNDYMQPEEDWDRDLLLDPAWEK.[Q]	1xAcetyl [N-Term]; 1xOxidation [M13]	1	P12814	Alpha-actinin-1	P12814 [1-31]	1	3941.65	188811	476089	408076	175873	288859	403141	174822	127494	281546	215246	430662	229804	2	2	2	2	2	2	2	1	2	2	2	2
[K].IDQLEGDHQLIQEALIFDNK.[H]		1	P12814	Alpha-actinin-1	P12814 [685-704]	0	2339.19	2.39161e+06	2.78424e+06	2.84746e+06	1.99578e+06	2.09783e+06	2.73548e+06	1.47586e+06	1.73093e+06	1.50871e+06	2.20714e+06	3.12133e+06	1.69036e+06	2	1	2	2	2	2	2	2	2	2	2	2
[K].LASDLLEWIR.[R]		2	P12814; O43707	Alpha-actinin-1	P12814 [282-291]; O43707 [301-310]	0	1215.67	4.01918e+06	4.47924e+06	4.87194e+06	2.81033e+06	3.4569e+06	4.08502e+06	2.23468e+06	2.6441e+06	2.20247e+06	3762124	5.09859e+06	2.94677e+06	1	1	1	1	1	1	1	1	1	1	1	1
[KR].KHEAFESDLAAHQDR.[V]		2	P12814; O43707	Alpha-actinin-1	P12814 [436-450]; O43707 [455-469]	1	1753.83	1.60991e+06	2.03651e+06	2.62312e+06	602635	1.03456e+06	2.12104e+06	827448	811414	772633	18735.9	2.23629e+06	1.00216e+06	2	2	2	1	2	2	2	2	1	1	2	2
[R].LAILGIHNEVSK.[I]		1	P12814	Alpha-actinin-1	P12814 [566-577]	0	1293.75	2.58547e+06	3.28787e+06	3.3993e+06	2.00521e+06	2.08669e+06	2.42351e+06	1.44155e+06	1.70499e+06	1.49276e+06	2.52101e+06	3.14685e+06	1.77506e+06	2	2	2	2	2	2	2	2	2	2	2	2
[K].LLETIDQLYLEYAK.[R]		1	P12814	Alpha-actinin-1	P12814 [503-516]	0	1711.92	1.01465e+06	1.2421e+06	1.27871e+06	723584	803804	954930	636469	643925	461223	585565	912583	663096	1	1	1	1	1	1	1	1	1	1	1	1
[K].LMLLLEVISGER.[L]		2	P12814; O43707	Alpha-actinin-1	P12814 [65-76]; O43707 [84-95]	0	1372.79	1.07265e+06	416908	980845	1.01398e+06	717168	959294	188435	530959	116101	917766	1.30736e+06	500930	1	1	1	1	1	1	1	1	1	1	1	1
[R].LGVVTFQAFIDFMSR.[E]		1	P12814	Alpha-actinin-1	P12814 [804-818]	0	1730.89	48132.7	19827.5	47366.3	0	18352.1	41258.7	23606	23412.3	14148.5	61347.8	103117	32962.5	2	1	2		1	1	2	1	1	2	2	1
[K].ILAGDKNYITMDELR.[R]		1	P12814	Alpha-actinin-1	P12814 [835-849]	1	1751.9	534349	416367	501359	515282	334009	562133	461711	289011	306226	665137	671165	497737	2	2	2	2	1	2	2	2	2	2	2	2
[R].VGWEQLLTTIAR.[T]		2	P12814; O43707	Alpha-actinin-1	P12814 [715-726]; O43707 [734-745]	0	1386.77	3.92921e+06	4.93198e+06	4.59294e+06	2.71869e+06	3.08001e+06	3.95398e+06	2.16965e+06	2.69797e+06	1.48331e+06	3.42184e+06	4.97567e+06	2.99594e+06	2	2	2	2	2	2	2	2	2	2	2	2
[R].VEQIAAIAQELNELDYYDSPSVNAR.[C]		1	P12814	Alpha-actinin-1	P12814 [451-475]	0	2808.37	784993	953244	1.05546e+06	501226	501236	780182	490508	570492	366801	402286	790782	416943	3	3	3	2	2	3	3	3	3	3	3	2
[K].VLAVNQENEQLMEDYEK.[L]		1	P12814	Alpha-actinin-1	P12814 [265-281]	0	2051.96	1.92101e+06	2.29058e+06	2.07945e+06	1.56399e+06	1.31611e+06	2.26242e+06	1.13537e+06	1.16835e+06	1.11831e+06	1740128	2.20382e+06	1.49842e+06	1	1	1	1	1	1	1	1	1	1	1	1
[K].VLAVNQENEQLMEDYEK.[L]	1xOxidation [M12]	1	P12814	Alpha-actinin-1	P12814 [265-281]	0	2067.95	0	0	0	0	0	0	0	0	0	0	0	0
[R].QKDYETATLSEIK.[A]		1	P12814	Alpha-actinin-1	P12814 [419-431]	1	1525.77	764082	1.2682e+06	962979	627367	484511	707476	599629	523779	505493	432045	789663	423969	2	2	2	2	2	2	2	2	2	2	2	2
[K].QFGAQANVIGPWIQTK.[M]		1	P12814	Alpha-actinin-1	P12814 [634-649]	0	1757.93	459915	614873	569535	371304	387499	523952	307586	299120	307043	484682	542571	322477	1	1	1	1	1	1	1	1	1	1	1	1
[R].TINEVENQILTR.[D]		2	P12814; O43707	Alpha-actinin-1	P12814 [727-738]; O43707 [746-757]	0	1429.76	2.45539e+06	4.16709e+06	3.3755e+06	1.71484e+06	2.14205e+06	2.79236e+06	1.53091e+06	1.57619e+06	1.38984e+06	1856202	3.10324e+06	2.18413e+06	1	1	1	1	1	1	1	1	1	1	1	1
[R].ETADTDTADQVMASFK.[I]	1xOxidation [M12]	1	P12814	Alpha-actinin-1	P12814 [819-834]	0	1745.75	66304.8	92099.6	91482.9	71719.8	85340.5	88166	0	37727	30065.5	45072.3	156808	0	1	1	1	1	1	1		1	1	1	1
[R].ETADTDTADQVMASFK.[I]		1	P12814	Alpha-actinin-1	P12814 [819-834]	0	1729.76	869591	1.03214e+06	1.02668e+06	1.03459e+06	1.00943e+06	1.31163e+06	537708	604224	651455	1.0441e+06	1.44278e+06	1.11156e+06	1	1	1	1	1	1	1	1	1	1	1	1
[R].FAIQDISVEETSAK.[E]		2	P12814; O43707	Alpha-actinin-1	P12814 [134-147]; O43707 [153-166]	0	1537.77	4.34276e+06	7.30419e+06	5.02997e+06	2.9539e+06	3.72542e+06	4.50417e+06	2.21789e+06	2.68072e+06	2.3819e+06	3062026	5.82504e+06	2.70019e+06	1	1	1	1	1	1	1	1	1	1	1	1
[K].AIMTYVSSFYHAFSGAQK.[A]		2	P12814; O43707	Alpha-actinin-1	P12814 [237-254]; O43707 [256-273]	0	2007.96	1.00656e+06	596873	846109	587146	826367	676521	554801	844648	430195	1206381	1.86868e+06	537004	1	1	1	1	1	1	1	1	1	1	1	1
[R].AAPFNNWMEGAMEDLQDTFIVHTIEEIQGLTTAHEQFK.[A]	1xOxidation [M8]	1	P12814	Alpha-actinin-1	P12814 [518-555]	0	4378.04	0	0	0	0	0	0	0	0	0	0	0	0
[R].AAPFNNWMEGAMEDLQDTFIVHTIEEIQGLTTAHEQFK.[A]		1	P12814	Alpha-actinin-1	P12814 [518-555]	0	4362.05	0	17217.1	0	0	0	0	0	0	13304.5	187503	10942.6	15278.9		1							1	1	1	1
[K].AGTQIENIEEDFR.[DN]		1	P12814	Alpha-actinin-1	P12814 [48-60]	0	1521.72	353332	524903	444210	283096	262480	513670	160072	242691	321974	262080	452539	296219	1	1	1	1	1	1	1	1	1	1	1	1
[K].AGTQIENIEEDFRDGLK.[L]		1	P12814	Alpha-actinin-1	P12814 [48-64]	1	1934.95	819618	937661	907596	654959	831828	860102	471454	523865	431976	909760	1.0576e+06	573533	2	2	2	2	2	2	2	2	1	2	2	2
[R].ASFNHFDRDHSGTLGPEEFK.[A]		1	P12814	Alpha-actinin-1	P12814 [753-772]	1	2291.05	1.11857e+06	1.27185e+06	1.05246e+06	916807	1.17573e+06	1.02704e+06	811988	719806	669034	1.29547e+06	1.59064e+06	1.1805e+06	2	2	2	2	2	2	2	2	2	2	2	2
[K].DDPLTNLNTAFDVAEK.[Y]		1	P12814	Alpha-actinin-1	P12814 [199-214]	0	1762.85	531769	753884	652614	454602	506440	618331	325176	326926	401190	468824	623037	500743	1	1	1	1	1	1	1	1	1	1	1	1
[KR].HEAFESDLAAHQDR.[V]		2	P12814; O43707	Alpha-actinin-1	P12814 [437-450]; O43707 [456-469]	0	1625.73	0	24742.9	73810.8	28504.2	33044	107487	0	9252.08	138302	13305.8	17239.9	250664		1	1	1	1	1		1	1	1	1	1
[K].GYEEWLLNEIR.[R]		2	P12814; O43707	Alpha-actinin-1	P12814 [377-387]; O43707 [396-406]	0	1421.71	1.89261e+06	2.54374e+06	2.30131e+06	1.43981e+06	1.52716e+06	2.03889e+06	969685	1.13346e+06	1.0887e+06	1.83095e+06	2.67321e+06	1.37415e+06	2	2	2	2	2	2	2	2	2	2	2	2
[R].KDDPLTNLNTAFDVAEK.[Y]		1	P12814	Alpha-actinin-1	P12814 [198-214]	1	1890.94	793456	1.06319e+06	828398	624101	570817	801959	448927	403383	443824	613493	898424	502878	2	2	2	2	2	2	2	2	2	2	2	2
[R].KAGTQIENIEEDFRDGLK.[L]		1	P12814	Alpha-actinin-1	P12814 [47-64]	2	2063.04	363094	528005	536843	256657	346948	352920	270502	324712	240166	308917	519082	356956	1	1	1	1	1	1	1	1	1	1	1	1
[R].HRPELIDYGK.[L]		1	P12814	Alpha-actinin-1	P12814 [186-195]	0	1227.65	943348	762036	547875	550360	718172	621994	223808	179140	604787	714224	674162	926405	3	2	2	3	2	2	2	2	1	4	3	1
[K].GISQEQMNEFR.[A]		1	P12814	Alpha-actinin-1	P12814 [742-752]	0	1338.61	1.72594e+06	1.63687e+06	1.69866e+06	1.7736e+06	1.47392e+06	2.39943e+06	781762	891103	898711	1.86039e+06	2.55866e+06	1.53922e+06	1	1	1	1	1	1	1	1	1	1	1	1
[K].KHEAFESDLAAHQDRVEQIAAIAQELNELDYYDSPSVNAR.[C]		1	P12814	Alpha-actinin-1	P12814 [436-475]	2	4543.18	305256	373421	252660	0	276068	0	0	149306	0	0	108339	0	1	1	1		1			1			1
[K].ASIHEAWTDGK.[E]		2	P12814; O43707	Alpha-actinin-1	P12814 [403-413]; O43707 [422-432]	0	1214.58	2.19311e+06	2.70043e+06	2.38012e+06	2.10683e+06	247176	2.01609e+06	927774	0	1.54804e+06	1.52859e+06	2.69134e+06	38778.3	2	2	1	2	2	2	2		2	1	2	1
[R].IMSIVDPNR.[L]		1	P12814	Alpha-actinin-1	P12814 [795-803]	0	1044.55	789323	1.2866e+06	1.17892e+06	1.06715e+06	1.19026e+06	1.29437e+06	511477	0	0	1173837	1.62459e+06	1.16061e+06	1	1	1	1	1	1	1			1	1	1
[R].DHSGTLGPEEFK.[A]		1	P12814	Alpha-actinin-1	P12814 [761-772]	0	1316.61	367485	389211	292550	690876	327671	648225	191530	148019	215788	676378	540306	386319	2	2	2	2	2	2	2	2	2	2	2	2
[K].DYETATLSEIK.[A]		1	P12814	Alpha-actinin-1	P12814 [421-431]	0	1269.62	233287	328325	332984	131215	207780	197344	185766	183141	211427	105919	294330	233864	1	1	1	1	1	1	1	1	1	1	1	1
[K].ALDFIASK.[G]		2	P12814; O43707	Alpha-actinin-1	P12814 [96-103]; O43707 [115-122]	0	864.483	3.05342e+06	4.33514e+06	3.78572e+06	2.57501e+06	2.74027e+06	2.9538e+06	1.86993e+06	2.04146e+06	1.64204e+06	2449745	4.64352e+06	1.77286e+06	1	1	1	1	1	1	1	1	1	1	1	1
[K].NVNIQNFHISWK.[D]		1	P12814	Alpha-actinin-1	P12814 [163-174]	0	1499.78	548429	653696	745429	450930	570018	708040	286345	363656	336147	597227	928511	499531	1	1	1	1	1	1	1	1	1	1	1	1
[R].KQFGAQANVIGPWIQTK.[M]		1	P12814	Alpha-actinin-1	P12814 [633-649]	1	1886.03	147933	165469	150680	123998	200352	178950	153690	98737.2	81244.2	151802	244396	0	1	1	1	1	1	1	1	1	1	1	1
[K].HTNYTMEHIR.[V]		2	P12814; O43707	Alpha-actinin-1	P12814 [705-714]; O43707 [724-733]	0	1301.61	0	0	0	0	0	0	0	0	0	0	0	0
[R].TIPWLENR.[VT]		1	P12814	Alpha-actinin-1	P12814 [293-300]	0	1028.55	555884	747503	677126	396797	470219	634909	334943	375839	410160	567879	654910	418776	1	1	1	1	1	1	1	1	1	1	1	1
[R].DLLLDPAWEK.[Q]		2	P12814; O43707	Alpha-actinin-1	P12814 [22-31]; O43707 [41-50]	0	1199.63	156377	220957	290569	135506	146494	168756	110446	135908	132199	110622	302874	216727	1	1	2	2	1	1	1	1	1	2	2	1
[R].MAPYQGPDAVPGALDYK.[S]		1	O43707	Alpha-actinin-4	O43707 [883-899]	0	1792.86	2.78784e+06	3.95332e+06	2.93947e+06	1.8743e+06	1.70654e+06	2.85165e+06	1.31515e+06	1.69997e+06	1.43666e+06	1.93106e+06	4.01983e+06	1.66045e+06	2	2	2	2	2	2	1	2	1	2	2	2
[K].LVSIGAEEIVDGNAK.[M]		1	O43707	Alpha-actinin-4	O43707 [126-140]	0	1514.81	1.96733e+06	3.47477e+06	2.40431e+06	1.23519e+06	1.80473e+06	2.02153e+06	1.04952e+06	1.28505e+06	924519	1.34018e+06	3.23547e+06	1.41111e+06	1	1	1	1	1	1	1	1	1	1	1	1
[K].LSGSNPYTTVTPQIINSK.[W]		1	O43707	Alpha-actinin-4	O43707 [605-622]	0	1920.01	1.6039e+06	2.66632e+06	2.63554e+06	1.17103e+06	1.72417e+06	2.17722e+06	1.07912e+06	1.44398e+06	888146	1.45094e+06	3.13566e+06	1.45483e+06	2	2	2	2	2	2	2	2	2	2	2	2
[R].LSNRPAFMPSEGK.[M]		1	O43707	Alpha-actinin-4	O43707 [366-378]	0	1433.72	2.94433e+06	3.65139e+06	2.63331e+06	1.84949e+06	1.67103e+06	2.27234e+06	1.69175e+06	1.37558e+06	1.03473e+06	2.05793e+06	2.92852e+06	1.71913e+06	2	2	2	2	2	2	2	2	1	2	2	2
[K].LRKDDPVTNLNNAFEVAEK.[Y]		1	O43707	Alpha-actinin-4	O43707 [215-233]	2	2173.12	90667.2	58072.2	73075.6	0	0	39654.3	0	0	28211.5	54846.7	85715.1	0	1	1	1			1			1	1	1
[K].NVNVQNFHISWK.[D]		1	O43707	Alpha-actinin-4	O43707 [182-193]	0	1485.76	685527	700452	888989	443602	263715	944869	275015	257432	239262	505291	1.19556e+06	377003	1	1	1	1	1	1	1	1	1	1	1	1
[K].MLDAEDIVNTARPDEK.[A]		1	O43707	Alpha-actinin-4	O43707 [240-255]	0	1816.87	4.10041e+06	5.64015e+06	4.51163e+06	2.6485e+06	3.03851e+06	4.96084e+06	1.86134e+06	2.35625e+06	1.98028e+06	2.68639e+06	6.24004e+06	2.91711e+06	2	2	2	2	2	2	2	2	2	2	2	2
[K].MVSDINNGWQHLEQAEK.[G]		1	O43707	Alpha-actinin-4	O43707 [379-395]	0	1998.93	183848	137220	178581	171869	0	132219	78549.5	0	64906	231918	155685	79449	1	1	1	1		1	1		1	1	1	1
[R].KHEAFESDLAAHQDRVEQIAAIAQELNELDYYDSHNVNTR.[C]		1	O43707	Alpha-actinin-4	O43707 [455-494]	2	4640.2	396324	437994	461727	262189	548254	144262	272702	258911	123927	652968	655968	251605	2	3	3	2	2	2	2	3	1	3	3	2
[R].IMSLVDPNHSGLVTFQAFIDFMSR.[E]		1	O43707	Alpha-actinin-4	O43707 [814-837]	0	2725.35	210232	43902	179321	55997.2	79987.8	168639	53301.1	111654	37164.1	247979	476593	152415	2	2	1	1	1	1	1	1	1	1	1	1
[R].IMSLVDPNHSGLVTFQAFIDFMSR.[E]	1xOxidation [M2]	1	O43707	Alpha-actinin-4	O43707 [814-837]	0	2741.34	0	0	0	22424.5	0	0	0	0	0	33793.9	0	0				1						1
[K].VLAGDKNFITAEELR.[R]		1	O43707	Alpha-actinin-4	O43707 [854-868]	1	1675.9	1.02037e+06	1.09573e+06	939947	715230	623623	766335	689652	494508	392362	940380	1.86918e+06	609541	2	2	2	2	1	2	2	1	2	2	2	2
[R].VEQIAAIAQELNELDYYDSHNVNTR.[C]		1	O43707	Alpha-actinin-4	O43707 [470-494]	0	2905.4	2.44849e+06	2.80295e+06	2.79819e+06	1.665e+06	1.50425e+06	2.25938e+06	1.28471e+06	0	1.23331e+06	1.51391e+06	2.23969e+06	1.37474e+06	1	1	1	1	1	1	1		1	1	1	1
[K].VLAVNQENEHLMEDYEK.[L]		1	O43707	Alpha-actinin-4	O43707 [284-300]	0	2060.96	4.86088e+06	6.75761e+06	5.628e+06	3.39066e+06	3.47606e+06	4.79029e+06	2.50653e+06	3.31707e+06	2.64351e+06	3.79752e+06	6.28799e+06	3.50227e+06	2	2	2	2	2	2	2	2	2	2	2	2
[K].QLEAIDQLHLEYAK.[R]		1	O43707	Alpha-actinin-4	O43707 [522-535]	0	1670.87	1.28615e+06	2.04664e+06	1.6866e+06	806691	1.14271e+06	1.55191e+06	617385	837208	616164	899025	1.85257e+06	748751	2	2	2	2	2	2	2	2	2	2	2	2
[R].QFASQANVVGPWIQTK.[M]		1	O43707	Alpha-actinin-4	O43707 [653-668]	0	1773.93	1.37289e+06	1.55039e+06	1.30647e+06	803990	606815	1.06755e+06	515356	534250	525626	891182	1.62991e+06	709209	1	1	1	1	1	1	1	1	1	1	1	1
[R].SIVDYKPNLDLLEQQHQLIQEALIFDNK.[H]		1	O43707	Alpha-actinin-4	O43707 [696-723]	0	3324.75	3.57855e+06	3.23825e+06	4.55024e+06	2.70629e+06	3.48063e+06	3.46575e+06	1.46317e+06	2.40824e+06	1.40021e+06	3.12672e+06	5.62191e+06	2.64206e+06	2	2	2	2	2	2	2	2	2	2	2	2
[R].ETTDTDTADQVIASFK.[V]		1	O43707	Alpha-actinin-4	O43707 [838-853]	0	1741.81	2.21875e+06	3.65002e+06	2.62863e+06	1.58364e+06	1.59463e+06	2.32755e+06	1.04937e+06	1.30992e+06	1.10188e+06	1.6746e+06	2.89102e+06	1.51193e+06	2	2	2	2	2	2	2	2	2	2	2	2
[K].AGTQIENIDEDFR.[D]		1	O43707	Alpha-actinin-4	O43707 [67-79]	0	1507.7	385904	644355	416757	310575	249459	472839	187711	237932	195378	235796	526269	366321	1	1	1	1	1	1	1	1	1	1	1	1
[K].AGTQIENIDEDFRDGLK.[L]		1	O43707	Alpha-actinin-4	O43707 [67-83]	1	1920.93	1.22529e+06	2.39008e+06	1.54373e+06	984149	1.37087e+06	1.65119e+06	694525	833680	686696	1.14113e+06	2.68464e+06	1.02556e+06	2	2	2	2	2	2	2	1	2	2	2	2
[RK].DGLAFNALIHR.[H]		1	O43707	Alpha-actinin-4	O43707 [194-204]	0	1226.66	894699	1.27977e+06	1.0666e+06	570971	684255	827205	459831	500224	406589	659011	1.16655e+06	616110	1	1	1	1	1	1	1	1	1	1	1	1
[R].ASFNHFDKDHGGALGPEEFK.[A]		1	O43707	Alpha-actinin-4	O43707 [772-791]	1	2203.02	4.42609e+06	5.36957e+06	4.12971e+06	2.71274e+06	2.00761e+06	3.68455e+06	1.85417e+06	1.67088e+06	1.3908e+06	2.77072e+06	4.41495e+06	2.56687e+06	3	3	3	3	2	3	3	2	2	3	3	2
[K].DDPVTNLNNAFEVAEK.[Y]		1	O43707	Alpha-actinin-4	O43707 [218-233]	0	1775.84	316405	443002	352198	236664	244915	320580	198728	200508	162633	222164	407639	257734	1	1	1	1	1	1	1	1	1	1	1	1
[R].KDDPVTNLNNAFEVAEK.[Y]		1	O43707	Alpha-actinin-4	O43707 [217-233]	1	1903.94	1.70644e+06	2.29795e+06	2.07514e+06	1.00331e+06	1.19385e+06	1.92705e+06	955459	1.07258e+06	927076	1.19608e+06	2.50128e+06	1.1823e+06	2	2	2	2	2	2	2	2	2	2	2	2
[R].KAGTQIENIDEDFRDGLK.[L]		1	O43707	Alpha-actinin-4	O43707 [66-83]	2	2049.02	1.07754e+06	1.52811e+06	951370	875212	512391	629944	503068	630082	494605	626566	1.31105e+06	463142	3	3	2	3	2	3	2	2	2	3	3	2
[R].KAGTQIENIDEDFR.[D]		1	O43707	Alpha-actinin-4	O43707 [66-79]	1	1635.8	126854	91936.7	83738.3	79633.1	0	72254.1	27411.4	0	39498.9	73132.8	42723.5	0	1	1	1	1		1	1		1	1	1
[K].GISQEQMQEFR.[A]		1	O43707	Alpha-actinin-4	O43707 [761-771]	0	1352.63	3.42648e+06	4.0458e+06	3.27909e+06	2.38131e+06	1.71573e+06	3.00633e+06	1.60661e+06	1.5481e+06	1.4652e+06	2.22505e+06	3.84225e+06	2.32414e+06	1	1	1	1	1	1	1	1	1	1	1	1
[R].HRPELIEYDKLR.[K]		1	O43707	Alpha-actinin-4	O43707 [205-216]	1	1568.85	117504	118322	56971.8	81499.7	49961.2	32355.3	84953.3	40459.9	31297	88924.1	115331	27691	1	1	1	1	1	1	1	1	1	1	1	1
[K].HRDYETATLSDIK.[A]		1	O43707	Alpha-actinin-4	O43707 [438-450]	1	1548.77	2.25054e+06	4.50686e+06	2.88112e+06	1.90028e+06	2.42448e+06	2.55766e+06	1.65817e+06	1.45375e+06	1.33097e+06	1.63092e+06	3.50401e+06	1.42838e+06	2	2	2	2	2	2	2	2	2	2	2	2
[R].HRPELIEYDK.[L]		1	O43707	Alpha-actinin-4	O43707 [205-214]	0	1299.67	1.26005e+06	1.78382e+06	1.65305e+06	1.03276e+06	1.26094e+06	1.33154e+06	662361	766286	723044	1.15839e+06	1.67672e+06	1.08313e+06	2	2	3	3	2	3	4	4	1	2	2	2
[K].GISQEQMQEFR.[A]	1xOxidation [M7]	1	O43707	Alpha-actinin-4	O43707 [761-771]	0	1368.62	116025	250094	198954	84765.6	135748	161658	55912.7	97766	47252.9	76333.1	311348	88946.9	1	1	1	1	1	1	1	1	1	1	1	1
[R].DYETATLSDIK.[A]		1	O43707	Alpha-actinin-4	O43707 [440-450]	0	1255.61	448965	659882	736207	309486	244703	543705	202149	245599	244275	226818	621231	455730	1	1	1	1	1	1	1	1	1	1	1	1
[K].VLAVNQENEHLMEDYEK.[L]	1xOxidation [M12]	1	O43707	Alpha-actinin-4	O43707 [284-300]	0	2076.95	147185	362206	242255	103255	228524	160590	86637.3	0	61767.5	70096	677374	172663	1	1	1	1	1	1	1		1	1	2	1
[R].ISIEMNGTLEDQLSHLK.[Q]		1	O43707	Alpha-actinin-4	O43707 [675-691]	0	1927.98	142868	143540	162466	185040	148766	187096	112614	152514	146038	166620	160344	116193	1	1	1	1	1	1	1	1	1	1	1	1
[K].MVSDINNGWQHLEQAEK.[G]	1xOxidation [M1]	1	O43707	Alpha-actinin-4	O43707 [379-395]	0	2014.93	121558	345386	342340	95321.4	271952	206844	73049.7	191151	107670	93374.9	511550	185641	1	1	1	1	1	1	1	1	1	1	1	1
[K].MLDAEDIVNTARPDEK.[A]	1xOxidation [M1]	1	O43707	Alpha-actinin-4	O43707 [240-255]	0	1832.87	0	213885	131536	126720	142588	84383.1	0	0	53366.3	63547.8	0	73444.2		1	1	1	1	1			1	1		1
[R].EAILAIHK.[E]		1	O43707	Alpha-actinin-4	O43707 [585-592]	0	894.541	1.48631e+06	2.46245e+06	1.74005e+06	1.26596e+06	1.07369e+06	1.60376e+06	828012	885775	852467	1.15745e+06	2.28246e+06	989940	1	1	1	1	1	1	1	1	1	1	1	1
[K].NFITAEELR.[R]		1	O43707	Alpha-actinin-4	O43707 [860-868]	0	1092.57	1.36148e+06	2.27506e+06	1.87787e+06	1.1481e+06	1.06977e+06	1.89041e+06	700938	937175	684443	874281	2.87071e+06	1.22846e+06	1	1	1	1	1	1	1	1	1	1	1	1
[K].VQQLVPK.[R]		1	O43707	Alpha-actinin-4	O43707 [626-632]	0	811.504	0	2.60342e+06	0	177238	18099.2	48540.7	256115	282285	41748.6	0	0	1.23386e+06		1		1	1	1	1	1	1			1
[R].LADLFGWSQLIYNHITTR.[V]		1	P35611	Alpha-adducin	P35611 [155-172]	0	2148.12	78810.2	41198.5	73792	91386.7	87912.6	88752.1	70083.3	63771.7	73739.3	96407.1	76681.2	49091.2	1	1	1	1	1	1	1	1	1	1	1	1
[R].TSTSAVPNLFVPLNTNPK.[E]		1	P35611	Alpha-adducin	P35611 [480-497]	0	1900.02	134332	109406	146765	162956	117412	143118	133540	131053	143290	95927.9	107398	102117	1	1	1	1	1	1	1	1	1	1	1	1
[K].WQIGEQEFEALMR.[M]		1	P35611	Alpha-adducin	P35611 [370-382]	0	1636.78	104726	69243.4	80822.8	113358	60503.6	69926.1	91478.1	67465.6	74420.6	73433.6	52435.5	60867.7	1	1	1	1	1	1	1	1	1	1	1	1
[R].VNSEQEHFLIVPFGLLYSEVTASSLVK.[I]		1	P35611	Alpha-adducin	P35611 [173-199]	0	3006.58	13115.4	0	0	0	16685.1	0	33037.6	24911.3	9107.59	43425.5	0	16117.9	1				1		1	1	1	1		1
[R].VNLLSFTGSTQVGK.[Q]		1	P49419	Alpha-aminoadipic semialdehyde dehydrogenase	P49419 [267-280]	0	1450.79	207797	198278	223075	206139	173533	208068	162904	214936	195331	206036	224603	163003	1	1	1	1	1	1	1	1	1	1	1	1
[R].QASVADYEETVKK.[A]		1	P49419	Alpha-aminoadipic semialdehyde dehydrogenase	P49419 [82-94]	1	1467.73	64619.5	81713.8	80275.7	95457.7	0	98236.1	74582.6	0	0	66245.7	66144.8	75119.4	1	1	1	1		1	1			1	1	1
[K].SVEDAGITIIGELGLDPGLDHMLAMETIDK.[A]		1	Q9UDR5	Alpha-aminoadipic semialdehyde synthase, mitochondrial	Q9UDR5 [589-618]	0	3153.57	0	0	22473.1	0	0	0	12425.5	0	6721.32	0	22737.3	0			1				1		1		1
[R].LYSTWIGGSILASLDTFK.[K]		2	P61163; P42025	Alpha-centractin	P61163 [337-354]; P42025 [337-354]	0	1972.04	60573	38087.5	74942.1	38279.1	28486.2	88137.7	31153.5	42871.7	24052.3	48465.8	57398.8	47360.8	1	1	1	1	1	1	1	1	1	1	1	1
[-].MESYDVIANQPVVIDNGSGVIK.[A]	1xAcetyl [N-Term]	1	P61163	Alpha-centractin	P61163 [1-22]	0	2390.19	60001.2	0	0	0	0	53717.6	62759.9	61748.9	53820.4	0	0	0	1					1	1	1	1
[R].VMAGALEGDLFIGPK.[A]		2	P61163; P42025	Alpha-centractin	P61163 [47-61]; P42025 [47-61]	0	1517.8	345729	271471	294615	378699	229900	300470	289521	263469	307853	257439	337135	308882	1	1	1	1	1	1	1	1	1	1	1	1
[R].TTGVVLDSGDGVTHAVPIYEGFAMPHSIMR.[IV]		2	P61163; P42025	Alpha-centractin	P61163 [153-182]; P42025 [153-182]	0	3157.54	176477	102667	120990	158285	188553	123373	129620	43148.8	138229	227223	0	196534	1	1	1	1	1	1	1	1	1	1		1
[R].TLFSNIVLSGGSTLFK.[G]		1	P61163	Alpha-centractin	P61163 [293-308]	0	1683.93	359456	287324	324533	410954	263014	411177	275014	237894	240558	512898	352391	262542	2	2	2	2	2	2	2	2	2	2	2	2
[R].APELLFRPDLIGEESEGIHEVLVFAIQK.[S]		1	P61163	Alpha-centractin	P61163 [258-285]	0	3149.69	51195.3	0	16177.6	63242.2	0	48372.7	49388.1	90353.3	36006.9	118826	120968	84749	1		1	1		1	1	1	1	1	1	1
[K].DQLQTFSEEHPVLLTEAPLNPR.[K]		1	P61163	Alpha-centractin	P61163 [97-118]	0	2534.29	1.13262e+06	1.05443e+06	1.23115e+06	1.09287e+06	911633	1.14645e+06	965116	753344	1.04685e+06	1.11293e+06	1.00683e+06	827498	2	2	2	2	2	2	2	1	2	2	2	1
[K].AQYYLPDGSTIEIGPSR.[F]		1	P61163	Alpha-centractin	P61163 [239-255]	0	1866.92	478615	401298	442826	447149	365914	440874	337505	286426	448284	556099	543896	368790	1	2	2	2	1	1	2	1	2	2	2	1
[K].EGYDFHSSSEFEIVK.[A]		1	P61163	Alpha-centractin	P61163 [201-215]	0	1773.8	94088.6	0	138762	92467.7	0	176193	53012.1	0	86481.1	83620.2	0	0	1		1	1		1	1		1	1
[K].AGFAGDQIPK.[Y]		2	P61163; P42025	Alpha-centractin	P61163 [23-32]; P42025 [23-32]	0	1003.52	777900	766906	685140	1.08385e+06	624713	740297	818707	740854	676452	804900	802106	566160	1	1	1	1	1	1	1	1	1	1	1	1
[R].YPMEHGIVK.[D]		1	P61163	Alpha-centractin	P61163 [73-81]	0	1073.54	81114.6	95117.2	80705.7	151772	115146	58340.8	83280.6	74042.2	89727.2	108100	84438.3	56917.6	1	1	1	1	1	1	1	1	1	1	1	1
[R].LYSTWIGGSILASLDTFKK.[M]		2	P61163; P42025	Alpha-centractin	P61163 [337-355]; P42025 [337-355]	1	2100.14	101388	43482.3	62546.8	148162	92362.9	119745	69197.7	89086.4	43977.5	151409	128966	56958.5	1	1	1	1	1	1	1	1	1	1	1	1
[R].IWQYVYSK.[D]		2	P61163; P42025	Alpha-centractin	P61163 [89-96]; P42025 [89-96]	0	1086.56	159730	100238	142757	218079	199326	212785	139809	143440	135802	222865	228990	132259	1	1	1	1	1	1	1	1	1	1	1	1
[K].NLVTGDHIPTPQDLPQR.[K]		1	O43768	Alpha-endosulfine	O43768 [90-106]	0	1900.99	701701	907406	1.30901e+06	643043	1.32709e+06	797473	1.16583e+06	1.41857e+06	1.37446e+06	552188	785896	1.33838e+06	2	2	2	2	2	2	2	2	2	2	2	2
[K].IDKLMIEMDGTENK.[S]	1xOxidation [M5]	1	P06733	Alpha-enolase	P06733 [90-103]	1	1652.79	56663.1	0	0	59002.1	0	44031.5	0	40712.7	36015.2	0	153558	0	1			1		1		1	1		1
[K].IDKLMIEMDGTENK.[S]		1	P06733	Alpha-enolase	P06733 [90-103]	1	1636.79	1.59977e+06	658690	1.51948e+06	1.24511e+06	1.82569e+06	1.17897e+06	3.83226e+06	2.62842e+06	2.18591e+06	2.27311e+06	1.88703e+06	1.84946e+06	2	2	2	2	2	2	2	2	2	2	2	2
[K].LAQANGWGVMVSHR.[S]		1	P06733	Alpha-enolase	P06733 [359-372]	0	1525.77	3.43548e+06	3.06198e+06	6.03592e+06	3.35274e+06	5.71919e+06	4.18007e+06	8.02067e+06	1.05169e+07	7.58748e+06	5982555	6.74014e+06	8.15923e+06	1	1	1	1	1	1	1	1	1	1	1	1
[K].LAQANGWGVMVSHR.[S]	1xOxidation [M10]	1	P06733	Alpha-enolase	P06733 [359-372]	0	1541.76	0	0	0	0	0	0	0	0	0	0	0	0
[K].LAMQEFMILPVGAANFR.[E]		1	P06733	Alpha-enolase	P06733 [163-179]	0	1907.99	1.70907e+07	7.62764e+06	2.07454e+07	1.96685e+07	2.0696e+07	1.7365e+07	3.38651e+07	3.41138e+07	3.14896e+07	22261793	2.0531e+07	2.50603e+07	2	2	2	2	2	2	2	2	2	2	2	2
[K].LAMQEFMILPVGAANFR.[E]	1xOxidation [M]	1	P06733	Alpha-enolase	P06733 [163-179]	0	1923.98	1.55892e+06	2.58213e+06	2.69478e+06	1.82417e+06	2.7902e+06	1.62393e+06	2.18351e+06	2.45117e+06	2.279e+06	2.41911e+06	3.40038e+06	2.28489e+06	7	7	8	9	7	7	8	8	8	8	8	8
[K].LAMQEFMILPVGAANFR.[E]	2xOxidation [M3; M7]	1	P06733	Alpha-enolase	P06733 [163-179]	0	1939.98	100715	150656	105064	85814.4	133666	0	65747.8	55637.8	53716	9427.3	169721	0	2	2	1	1	2		1	1	2	1	1
[K].LMIEMDGTENK.[S]		1	P06733	Alpha-enolase	P06733 [93-103]	0	1280.59	3.46291e+07	3.63979e+07	5.70702e+07	2.94169e+07	3.94658e+07	4.17958e+07	5.86798e+07	6.87899e+07	6.45926e+07	3.27279e+07	3.62101e+07	6.50604e+07	2	2	2	2	2	2	2	2	2	2	2	2
[K].LMIEMDGTENK.[S]	1xOxidation [M]	1	P06733	Alpha-enolase	P06733 [93-103]	0	1296.58	4.06801e+06	5.34091e+06	8.94134e+06	6.16266e+06	5.99906e+06	5.69431e+06	6.46911e+06	9.1274e+06	9.42484e+06	5.75438e+06	7.19291e+06	8.89738e+06	5	6	7	8	8	7	7	10	12	9	8	10
[R].IGAEVYHNLK.[N]		1	P06733	Alpha-enolase	P06733 [184-193]	0	1143.62	0	0	0	0	0	0	0	0	0	0	0	0
[R].YISPDQLADLYK.[S]		1	P06733	Alpha-enolase	P06733 [270-281]	0	1425.73	3.72676e+07	3.76028e+07	6.10603e+07	3.23176e+07	4.61762e+07	4.4948e+07	6.22192e+07	7.4722e+07	7.1216e+07	38272920	4.66075e+07	6.39545e+07	1	1	1	1	1	1	1	1	1	1	1	1
[K].VNQIGSVTESIQACK.[L]		1	P06733	Alpha-enolase	P06733 [344-358]	0	1576.8	123661	156960	1.17593e+06	836635	775969	1.61837e+06	4.12858e+06	2.3504e+06	1.48314e+06	2.90499e+06	1.02913e+06	1.83452e+06	1	1	2	2	2	2	1	1	2	1	2	1
[K].VVIGMDVAASEFFR.[S]		1	P06733	Alpha-enolase	P06733 [240-253]	0	1540.78	1.04026e+07	1.23806e+07	1.69508e+07	1.00754e+07	1.26208e+07	1.47915e+07	1.7685e+07	2.29472e+07	1.85967e+07	1.17875e+07	1.417e+07	2.1353e+07	4	8	6	7	6	4	8	6	9	7	6	10
[K].VVIGMDVAASEFFR.[S]	1xOxidation [M5]	1	P06733	Alpha-enolase	P06733 [240-253]	0	1556.78	1.83838e+06	2.37217e+06	3.35161e+06	1.86522e+06	2.23433e+06	1.97775e+06	2.22384e+06	2.07556e+06	2.71964e+06	966576	2.46001e+06	2.28212e+06	4	3	4	2	2	2	3	4	4	1	6	5
[K].SFIKDYPVVSIEDPFDQDDWGAWQK.[F]		1	P06733	Alpha-enolase	P06733 [282-306]	1	2985.39	2.71657e+06	1.08996e+06	2.36776e+06	2.46698e+06	2.57327e+06	1.88539e+06	6.57346e+06	3.58743e+06	2.94791e+06	3.79497e+06	3.20171e+06	3.79637e+06	1	1	1	1	1	1	1	1	1	1	1	1
[K].DYPVVSIEDPFDQDDWGAWQK.[F]		1	P06733	Alpha-enolase	P06733 [286-306]	0	2510.11	2.21811e+07	1.96839e+07	3.56882e+07	2.05121e+07	1.7169e+07	2.87883e+07	4.29636e+07	3.6838e+07	3.73095e+07	23730135	2.57964e+07	3.90684e+07	2	2	2	2	2	2	2	2	2	2	2	2
[K].FTASAGIQVVGDDLTVTNPK.[R]		1	P06733	Alpha-enolase	P06733 [307-326]	0	2033.05	2.4928e+07	2.41481e+07	4.82973e+07	2.17399e+07	2.84059e+07	3.40224e+07	4.16294e+07	5.53545e+07	4.21131e+07	2.49134e+07	2.72891e+07	4.75562e+07	8	6	7	7	6	7	9	9	8	9	6	8
[K].DATNVGDEGGFAPNILENK.[E]		1	P06733	Alpha-enolase	P06733 [203-221]	0	1960.92	2.81563e+07	2.57593e+07	4.70247e+07	2.59638e+07	3.47247e+07	3.43101e+07	5.31537e+07	6.1357e+07	5.19786e+07	3.2733e+07	3.24209e+07	5.05173e+07	2	2	2	2	2	2	2	2	2	2	2	2
[K].DATNVGDEGGFAPNILENKEGLELLK.[T]		1	P06733	Alpha-enolase	P06733 [203-228]	1	2743.38	200594	79166.1	122759	181345	196238	72497.2	370644	93954.8	76921.7	211282	260158	125236	1	1	1	1	1	1	1	1	1	1	1	1
[R].GNPTVEVDLFTSK.[G]		1	P06733	Alpha-enolase	P06733 [16-28]	0	1406.72	2.6253e+07	2.45583e+07	4.24255e+07	2.45765e+07	2.74031e+07	3.17441e+07	5.35762e+07	5.37965e+07	4.17293e+07	2.82078e+07	3.25549e+07	3.46781e+07	2	2	2	2	2	2	2	2	2	2	2	2
[R].HIADLAGNSEVILPVPAFNVINGGSHAGNK.[L]		1	P06733	Alpha-enolase	P06733 [133-162]	0	3011.57	7.50116e+06	6.7771e+06	9.89483e+06	6.69527e+06	5.74576e+06	8.93959e+06	1.16142e+07	9.98913e+06	1.39647e+07	8.60762e+06	7.03033e+06	7.73974e+06	3	2	2	3	2	2	2	3	3	2	2	3
[R].EIFDSRGNPTVEVDLFTSK.[G]		1	P06733	Alpha-enolase	P06733 [10-28]	1	2154.07	0	28474.1	112964	20104.6	77831.4	133817	0	80760.7	33699.5	0	0	212244		1	1	1	1	1		1	1			1
[R].SGKYDLDFK.[S]		1	P06733	Alpha-enolase	P06733 [254-262]	1	1072.53	1.13684e+07	7.83768e+06	1.15826e+07	1.26037e+07	1.03618e+07	9.58278e+06	2.68504e+07	1.93175e+07	1.77451e+07	1.57633e+07	1.05072e+07	1.5619e+07	2	2	2	2	2	2	2	2	2	2	2	2
[K].KLNVTEQEKIDK.[L]		1	P06733	Alpha-enolase	P06733 [81-92]	2	1444.8	0	942855	1.45112e+06	1.13875e+06	1.20866e+06	1.50508e+06	3.21276e+06	1.64756e+06	2.13898e+06	820500	1.27494e+06	2.55306e+06		1	1	1	1	1	1	1	2	1	1	2
[K].FTASAGIQVVGDDLTVTNPKR.[I]		1	P06733	Alpha-enolase	P06733 [307-327]	1	2189.16	0	113838	121121	52000.6	270017	90215.7	0	204068	65005	0	215263	145995		1	1	1	1	1		1	1		1	1
[K].AVEHINKTIAPALVSK.[K]		1	P06733	Alpha-enolase	P06733 [65-80]	1	1690.99	28887	66181.2	119002	107616	87421.9	166270	59955.5	54338.2	51337.8	0	51718.8	455487	1	1	1	1	1	1	1	1	1		1	1
[K].YDLDFKSPDDPSR.[Y]		1	P06733	Alpha-enolase	P06733 [257-269]	1	1554.71	69878.3	0	0	78694.8	77045.7	0	189494	36916.8	0	200604	70957.2	0	1			1	1		1	1		1	1
[K].LMIEMDGTENK.[S]	2xOxidation [M2; M5]	1	P06733	Alpha-enolase	P06733 [93-103]	0	1312.58	229996	280618	533922	677903	256561	307409	240619	427239	251004	504910	286077	422964	2	2	2	3	3	2	2	3	3	2	2	2
[R].AAVPSGASTGIYEALELRDNDKTR.[Y]		1	P06733	Alpha-enolase	P06733 [33-56]	2	2534.28	26685.7	0	0	0	0	463080	0	0	96245.4	0	0	601581	1					1			1			1
[K].TIAPALVSK.[K]		1	P06733	Alpha-enolase	P06733 [72-80]	0	899.556	3.15182e+07	3.95241e+07	4.47941e+07	3.6689e+07	3.34177e+07	3.78204e+07	7.13633e+07	6.17657e+07	5.7509e+07	34670364	3.18902e+07	5.38874e+07	1	1	1	1	1	1	1	1	1	1	1	1
[K].EGLELLK.[T]		1	P06733	Alpha-enolase	P06733 [222-228]	0	801.472	0	0	0	0	0	0	0	0	0	0	0	0
[K].LGEYYLQNAFLVAYTK.[K]		1	P02771	Alpha-fetoprotein	P02771 [422-437]	0	1892.98	147624	409658	334767	171500	1.11551e+06	285246	290917	601988	186926	699495	1.56442e+06	770939	2	2	2	2	2	2	2	2	2	2	2	2
[K].YIQESQALAK.[R]		1	P02771	Alpha-fetoprotein	P02771 [404-413]	0	1150.61	3.30766e+06	8.63194e+06	5.78381e+06	4.16016e+06	1.31675e+07	5.31375e+06	8.27426e+06	1.07313e+07	3.85237e+06	13830750	2.21467e+07	1.4257e+07	1	1	1	1	1	1	1	1	1	1	1	1
[K].GYQELLEK.[C]		1	P02771	Alpha-fetoprotein	P02771 [376-383]	0	979.509	1.09455e+06	4.00942e+06	3.23866e+06	1.39655e+06	6.91588e+06	2.68396e+06	2.22496e+06	6.29532e+06	1.43866e+06	4339210	1.01586e+07	7.09184e+06	1	1	1	1	1	1	1	1	1	1	1	1
[K].ALLQDKDVIAINQDPLGK.[Q]		1	P06280	Alpha-galactosidase A	P06280 [309-326]	1	1951.09	40700.2	0	75030.5	38114.3	132729	0	81221.4	116664	96002.6	0	99623.8	108613	1		1	1	1		1	1	1		1	1
[R].TPTMGWLHWER.[F]		1	P06280	Alpha-galactosidase A	P06280 [39-49]	0	1413.67	0	0	26081.8	0	64265.4	35489.1	36603.3	62581.8	53377.8	50081.2	29076.5	56779.7			1		1	1	1	1	1	1	1	1
[R].LLAENNEIISNIR.[D]		1	Q16706	Alpha-mannosidase 2	Q16706 [61-73]	0	1498.82	211538	195460	250125	159130	141084	227208	154594	153054	151245	205316	250221	244034	1	1	1	1	1	1	1	1	1	1	1	1
[R].SGWAIDPFGHSPTMAYLLNR.[A]		1	Q16706	Alpha-mannosidase 2	Q16706 [284-303]	0	2233.09	0	0	0	0	43389.8	0	0	23114.9	22360	82015.6	72200.5	40807.3					1			1	1	1	1	1
[R].GLEQGIQDNK.[I]		1	Q16706	Alpha-mannosidase 2	Q16706 [965-974]	0	1101.55	0	58426.5	0	49555.1	0	52427.2	38897.7	23611.2	59464.6	0	0	124379		1		1		1	1	1	1			1
[K].FIWSEISYLSK.[W]		1	Q16706	Alpha-mannosidase 2	Q16706 [211-221]	0	1372.71	0	53168.7	0	0	70190.3	62702	0	0	0	54658.9	111504	0		1			1	1				1	1
[K].IQFGTLSDFFDALDKADETQR.[D]		1	Q16706	Alpha-mannosidase 2	Q16706 [459-479]	1	2417.16	69193	0	83652.2	57229	45194.1	42739.7	60229	50960	19392.6	112083	130549	56467.7	1		1	1	1	1	1	1	1	1	1	1
[K].WWDIIDIQK.[K]		1	Q16706	Alpha-mannosidase 2	Q16706 [222-230]	0	1216.64	52981.4	48518.9	73525.7	60716.8	48431.6	62629.9	51246.4	49184.9	55467	87114	84557.2	50539.8	1	1	1	1	1	1	1	1	1	1	1	1
[R].FDQTGLMK.[Q]		1	Q16706	Alpha-mannosidase 2	Q16706 [769-776]	0	939.46	85316.4	84129	78520.6	87086.6	44263.8	70028.5	99382.9	0	85041.8	74213	94262.9	76277.8	1	1	1	1	1	1	1		1	1	1	1
[K].VLLAPLGDDFR.[Y]		1	Q16706	Alpha-mannosidase 2	Q16706 [418-428]	0	1215.67	113018	120646	110885	71204.7	122163	132220	101160	102321	137812	177503	170830	143773	1	1	1	1	1	1	1	1	1	1	1	1
[K].VLIDWINDVLVGER.[I]		1	Q9NVD7	Alpha-parvin	Q9NVD7 [100-113]	0	1640.9	284969	181546	242949	143854	132903	233719	148455	154316	139342	229802	234788	174695	1	1	1	1	1	1	1	1	1	1	1	1
[R].QIQEEITGNTEALSGR.[H]		1	Q9NVD7	Alpha-parvin	Q9NVD7 [229-244]	0	1745.87	332416	266291	245966	286436	234478	257295	231857	238594	294906	330975	323071	245887	1	1	1	1	1	1	1	1	1	1	1	1
[truncated: 16,952 more rows]

## Sheet: GLOBAL_H358
List of peptides identified from global proteomics analysis of NCI-H358 cells w/wo AgNP treatment
[truncated: 20,112 more rows]

## Sheet: TRO_CALU
List of peptides identified from total reversible oxidation analysis of Calu-1 cells w/wo AgNP treatment
[truncated: 5,960 more rows]

[truncated: 1 more sheets: TRO_H358]
