# Supplementary material for: Integrated Redox Proteomic Analysis Highlights New Mechanisms of Sensitivity to Silver Nanoparticles
Source: Mol Cell Proteomics. 2021 Mar 20;20:100073. doi: 10.1016/j.mcpro.2021.100073 (PMC8724861; doi:10.1016/j.mcpro.2021.100073)
Supplement: Supplemental Data S2 [file mmc3.xlsx]

## Sheet: Calu-1 Proteomics 4h
Accession	Gene names	Description	Log2(Fold Change)	p-value	Subcellular location	Gene ontology (molecular function)
O00264	PGRMC1 HPR6.6 PGRMC	Membrane-associated progesterone receptor component 1	-0.119043	0.0425231	Microsome membrane {ECO:0000250|UniProtKB:Q95250}; Single-pass membrane protein {ECO:0000255}. Smooth endoplasmic reticulum membrane {ECO:0000303|PubMed:28396637}; Single-pass membrane protein {ECO:0000255}. Mitochondrion outer membrane {ECO:0000250|UniProtKB:O55022}; Single-pass membrane protein {ECO:0000305}; Extracellular side {ECO:0000250|UniProtKB:O55022}.	amyloid-beta binding [GO:0001540]; heme binding [GO:0020037]; metal ion binding [GO:0046872]; protein homodimerization activity [GO:0042803]; steroid binding [GO:0005496]
O00622	CCN1 CYR61 GIG1 IGFBP10	Protein CYR61	-0.602612	0.00844858	Secreted.	extracellular matrix binding [GO:0050840]; heparin binding [GO:0008201]; insulin-like growth factor binding [GO:0005520]; integrin binding [GO:0005178]
O43396	TXNL1 TRP32 TXL TXNL	Thioredoxin-like protein 1	-0.0735447	0.0265699	Cytoplasm {ECO:0000269|PubMed:19349277}. Nucleus {ECO:0000269|PubMed:19349277}. Note=At least 85% of the cellular TXNL1 is proteasome-associated.	disulfide oxidoreductase activity [GO:0015036]
O60613	SELENOF SEP15	Selenoprotein F	-0.259159	0.0131487	Endoplasmic reticulum lumen {ECO:0000269|PubMed:11278576}. Note=The association with UGGT1/UGCGL1 is essential for its retention in the endoplasmic reticulum.	oxidoreductase activity [GO:0016491]
O60832	DKC1 NOLA4	H/ACA ribonucleoprotein complex subunit 4	-0.602232	0.00783326	[Isoform 1]: Nucleus, nucleolus {ECO:0000269|PubMed:10556300, ECO:0000269|PubMed:10591218, ECO:0000269|PubMed:12429849}. Nucleus, Cajal body {ECO:0000250|UniProtKB:P40615}. Note=Also localized to Cajal bodies (coiled bodies). {ECO:0000250|UniProtKB:P40615}.; [Isoform 3]: Cytoplasm {ECO:0000269|PubMed:21820037}.	box H/ACA snoRNA binding [GO:0034513]; pseudouridine synthase activity [GO:0009982]; RNA binding [GO:0003723]; telomerase activity [GO:0003720]; telomerase RNA binding [GO:0070034]
O75351	VPS4B SKD1 VPS42 MIG1	Vacuolar protein sorting-associated protein 4B	-0.153892	0.0147992	Prevacuolar compartment membrane; Peripheral membrane protein. Late endosome membrane {ECO:0000305}; Peripheral membrane protein {ECO:0000305}. Note=Membrane-associated in the prevacuolar endosomal compartment. Localized in HIV-1 particles purified from acutely infected cells.	ATPase activity [GO:0016887]; ATPase activity, coupled [GO:0042623]; ATP binding [GO:0005524]; identical protein binding [GO:0042802]; protein-containing complex binding [GO:0044877]; protein C-terminus binding [GO:0008022]; protein homodimerization activity [GO:0042803]
O75531	BANF1 BAF BCRG1	Barrier-to-autointegration factor	-0.33318	0.0114904	[Barrier-to-autointegration factor]: Nucleus {ECO:0000269|PubMed:16495336, ECO:0000269|PubMed:24600006}. Cytoplasm {ECO:0000269|PubMed:16495336, ECO:0000269|PubMed:24600006}. Chromosome {ECO:0000269|PubMed:16495336}. Nucleus envelope {ECO:0000269|PubMed:24600006}. Note=Significantly enriched at the nuclear inner membrane, diffusely throughout the nucleus during interphase and concentrated at the …	DNA binding [GO:0003677]; enzyme binding [GO:0019899]; identical protein binding [GO:0042802]; LEM domain binding [GO:0097726]; protein C-terminus binding [GO:0008022]; protein homodimerization activity [GO:0042803]; protein N-terminus binding [GO:0047485]
O75694	NUP155 KIAA0791	Nuclear pore complex protein Nup155	-0.176131	0.0412118	Nucleus, nuclear pore complex {ECO:0000250|UniProtKB:P37199}. Nucleus membrane {ECO:0000250|UniProtKB:P37199}; Peripheral membrane protein {ECO:0000250|UniProtKB:P37199}; Cytoplasmic side {ECO:0000250|UniProtKB:P37199}. Nucleus membrane {ECO:0000250|UniProtKB:P37199}; Peripheral membrane protein {ECO:0000250|UniProtKB:P37199}; Nucleoplasmic side {ECO:0000250|UniProtKB:P37199}. Note=In mitosis, as…	structural constituent of nuclear pore [GO:0017056]
O75822	EIF3J EIF3S1 PRO0391	Eukaryotic translation initiation factor 3 subunit J	-0.223274	0.0121719	Cytoplasm {ECO:0000255|HAMAP-Rule:MF_03009}.	translation initiation factor activity [GO:0003743]
O75844	ZMPSTE24 FACE1 STE24	CAAX prenyl protease 1 homolog	-0.200135	0.0409481	Endoplasmic reticulum membrane {ECO:0000269|PubMed:23539603}; Multi-pass membrane protein {ECO:0000269|PubMed:23539603}. Nucleus inner membrane {ECO:0000269|PubMed:23539603}; Multi-pass membrane protein {ECO:0000269|PubMed:23539603}.	double-stranded DNA binding [GO:0003690]; metal ion binding [GO:0046872]; metalloendopeptidase activity [GO:0004222]; metalloexopeptidase activity [GO:0008235]
O76021	RSL1D1 CATX11 CSIG PBK1 L12	Ribosomal L1 domain-containing protein 1	-0.145097	0.0209592	Nucleus, nucleolus {ECO:0000269|PubMed:11790298, ECO:0000269|PubMed:12429849, ECO:0000269|PubMed:18678645, ECO:0000269|PubMed:22419112}. Note=Colocalizes with ING1 in the nucleolus after UV stress. {ECO:0000269|PubMed:22419112}.	cadherin binding [GO:0045296]; mRNA 3'-UTR binding [GO:0003730]; mRNA 5'-UTR binding [GO:0048027]; RNA binding [GO:0003723]
O95202	LETM1	Mitochondrial proton/calcium exchanger protein	-0.155313	0.0138992	Mitochondrion inner membrane {ECO:0000269|PubMed:14706454, ECO:0000269|PubMed:15138253, ECO:0000269|PubMed:18628306, ECO:0000269|PubMed:19797662}; Single-pass membrane protein {ECO:0000269|PubMed:14706454, ECO:0000269|PubMed:15138253, ECO:0000269|PubMed:18628306}.	calcium:proton antiporter activity [GO:0015369]; calcium ion binding [GO:0005509]; ribosome binding [GO:0043022]
O95400	CD2BP2 KIAA1178	CD2 antigen cytoplasmic tail-binding protein 2	-0.380086	0.0369456	Cytoplasm. Nucleus. Note=Predominantly nuclear.	ribonucleoprotein complex binding [GO:0043021]
P00390	GSR GLUR GRD1	Glutathione reductase, mitochondrial	3.50389	0.0150006	[Isoform Mitochondrial]: Mitochondrion.; [Isoform Cytoplasmic]: Cytoplasm.	electron transfer activity [GO:0009055]; flavin adenine dinucleotide binding [GO:0050660]; glutathione-disulfide reductase activity [GO:0004362]; NADP binding [GO:0050661]
P05121	SERPINE1 PAI1 PLANH1	Plasminogen activator inhibitor 1	-0.38083	0.0387735	Secreted {ECO:0000269|PubMed:2430793}.	protease binding [GO:0002020]; serine-type endopeptidase inhibitor activity [GO:0004867]; signaling receptor binding [GO:0005102]
P05386	RPLP1 RRP1	60S acidic ribosomal protein P1	-0.150051	0.0489425		protein kinase activator activity [GO:0030295]; ribonucleoprotein complex binding [GO:0043021]; structural constituent of ribosome [GO:0003735]
P06730	EIF4E EIF4EL1 EIF4F	Eukaryotic translation initiation factor 4E	0.32163	0.0217501	Cytoplasm, P-body {ECO:0000269|PubMed:20616046}. Cytoplasm {ECO:0000269|PubMed:21883093}. Cytoplasm, Stress granule {ECO:0000269|PubMed:21883093}.	enzyme binding [GO:0019899]; eukaryotic initiation factor 4G binding [GO:0031370]; repressing transcription factor binding [GO:0070491]; RNA 7-methylguanosine cap binding [GO:0000340]; RNA binding [GO:0003723]; RNA cap binding [GO:0000339]; translation initiation factor activity [GO:0003743]
P08962	CD63 MLA1 TSPAN30	CD63 antigen	-0.125041	0.035554	Cell membrane {ECO:0000269|PubMed:15351990, ECO:0000269|PubMed:19640571, ECO:0000269|PubMed:23632027}; Multi-pass membrane protein {ECO:0000255}. Lysosome membrane {ECO:0000269|PubMed:17897319, ECO:0000269|PubMed:19640571, ECO:0000269|PubMed:1993697, ECO:0000269|PubMed:22431521, ECO:0000269|PubMed:23632027}; Multi-pass membrane protein {ECO:0000255}. Late endosome membrane {ECO:0000269|PubMed:107…
P09417	QDPR DHPR SDR33C1	Dihydropteridine reductase	-0.73923	0.0441962		6,7-dihydropteridine reductase activity [GO:0004155]; electron transfer activity [GO:0009055]; identical protein binding [GO:0042802]; NADH binding [GO:0070404]; NADPH binding [GO:0070402]
P09488	GSTM1 GST1	Glutathione S-transferase Mu 1	-0.0375127	0.0283672	Cytoplasm.	enzyme binding [GO:0019899]; glutathione binding [GO:0043295]; glutathione transferase activity [GO:0004364]; protein homodimerization activity [GO:0042803]
P09525	ANXA4 ANX4	Annexin A4	-0.0970748	0.045595		calcium-dependent phospholipid binding [GO:0005544]; calcium-dependent protein binding [GO:0048306]; calcium ion binding [GO:0005509]; identical protein binding [GO:0042802]; NF-kappaB binding [GO:0051059]; phospholipase inhibitor activity [GO:0004859]
P0DMV9	HSPA1B HSP72	Heat shock 70 kDa protein 1B	-0.0548342	0.0161742	Cytoplasm {ECO:0000269|PubMed:17289661}. Cytoplasm, cytoskeleton, microtubule organizing center, centrosome {ECO:0000269|PubMed:27137183}. Note=Localized in cytoplasmic mRNP granules containing untranslated mRNAs.	ATPase activity [GO:0016887]; ATPase activity, coupled [GO:0042623]; ATP binding [GO:0005524]; C3HC4-type RING finger domain binding [GO:0055131]; enzyme binding [GO:0019899]; G protein-coupled receptor binding [GO:0001664]; heat shock protein binding [GO:0031072]; histone deacetylase binding [GO:0042826]; misfolded protein binding [GO:0051787]; protein folding chaperone [GO:0044183]; protein N-t…
P10109	FDX1 ADX	Adrenodoxin, mitochondrial	-1.37835	0.0170767	Mitochondrion matrix {ECO:0000269|PubMed:20547883}.	2 iron, 2 sulfur cluster binding [GO:0051537]; electron transfer activity [GO:0009055]; iron ion binding [GO:0005506]
P11387	TOP1	DNA topoisomerase 1	-0.470149	0.0357718	Nucleus, nucleolus {ECO:0000269|PubMed:12149243}. Nucleus, nucleoplasm {ECO:0000269|PubMed:12149243}. Note=Diffuse nuclear localization with some enrichment in nucleoli. On CPT treatment, cleared from nucleoli into nucleoplasm. Sumoylated forms found in both nucleoplasm and nucleoli.	ATP binding [GO:0005524]; chromatin binding [GO:0003682]; DNA binding [GO:0003677]; DNA topoisomerase type I (single strand cut, ATP-independent) activity [GO:0003917]; double-stranded DNA binding [GO:0003690]; protein domain specific binding [GO:0019904]; protein serine/threonine kinase activity [GO:0004674]; RNA binding [GO:0003723]; RNA polymerase II cis-regulatory region sequence-specific DNA…
P11717	IGF2R MPRI	Cation-independent mannose-6-phosphate receptor	-0.539175	0.00477661	Lysosome membrane {ECO:0000269|PubMed:10900005}; Single-pass type I membrane protein {ECO:0000269|PubMed:10900005}. Note=Colocalized with DPP4 in internalized cytoplasmic vesicles adjacent to the cell surface.	enzyme binding [GO:0019899]; G-protein alpha-subunit binding [GO:0001965]; identical protein binding [GO:0042802]; insulin-like growth factor-activated receptor activity [GO:0005010]; insulin-like growth factor binding [GO:0005520]; insulin-like growth factor II binding [GO:0031995]; mannose binding [GO:0005537]; phosphoprotein binding [GO:0051219]; retinoic acid binding [GO:0001972]; signaling r…
P11908	PRPS2	Ribose-phosphate pyrophosphokinase 2	0.137124	0.0450604		ATP binding [GO:0005524]; identical protein binding [GO:0042802]; kinase activity [GO:0016301]; magnesium ion binding [GO:0000287]; protein homodimerization activity [GO:0042803]; ribose phosphate diphosphokinase activity [GO:0004749]
P17480	UBTF UBF UBF1	Nucleolar transcription factor 1	0.109977	0.0167126	Nucleus, nucleolus {ECO:0000250|UniProtKB:P25976}.	chromatin binding [GO:0003682]; DNA-binding transcription factor activity, RNA polymerase II-specific [GO:0000981]; RNA binding [GO:0003723]; RNA polymerase I cis-regulatory region sequence-specific DNA binding [GO:0001165]; RNA polymerase I core promoter sequence-specific DNA binding [GO:0001164]; scaffold protein binding [GO:0097110]
P18827	SDC1 SDC	Syndecan-1	-0.344092	0.00468394	Membrane {ECO:0000255}; Single-pass type I membrane protein {ECO:0000255}. Secreted {ECO:0000269|PubMed:9169435}. Secreted, extracellular exosome {ECO:0000269|PubMed:22660413}. Note=Shedding of the ectodomain produces a soluble form. {ECO:0000269|PubMed:9169435}.	identical protein binding [GO:0042802]; protein C-terminus binding [GO:0008022]
P19022	CDH2 CDHN NCAD	Cadherin-2	-0.210867	0.0434422	Cell membrane {ECO:0000250|UniProtKB:P15116}; Single-pass type I membrane protein {ECO:0000255}. Cell membrane, sarcolemma {ECO:0000250|UniProtKB:P15116}. Cell junction {ECO:0000269|PubMed:28169360}. Cell surface {ECO:0000250|UniProtKB:P15116}. Note=Colocalizes with TMEM65 at the intercalated disk in cardiomyocytes. Colocalizes with OBSCN at the intercalated disk and at sarcolemma in cardiomyocyt…	alpha-catenin binding [GO:0045294]; beta-catenin binding [GO:0008013]; cadherin binding [GO:0045296]; calcium ion binding [GO:0005509]; cytoskeletal protein binding [GO:0008092]; gamma-catenin binding [GO:0045295]; identical protein binding [GO:0042802]; protein kinase binding [GO:0019901]; protein phosphatase binding [GO:0019903]
P20645	M6PR MPR46 MPRD	Cation-dependent mannose-6-phosphate receptor	-0.209663	0.0286469	Lysosome membrane; Single-pass type I membrane protein.	protein domain specific binding [GO:0019904]; retromer complex binding [GO:1905394]; transmembrane signaling receptor activity [GO:0004888]
P20674	COX5A	Cytochrome c oxidase subunit 5A, mitochondrial	-0.216185	0.0151613	Mitochondrion inner membrane {ECO:0000269|PubMed:30030519}; Peripheral membrane protein {ECO:0000269|PubMed:30030519}; Matrix side {ECO:0000269|PubMed:30030519}.	cytochrome-c oxidase activity [GO:0004129]; electron transfer activity [GO:0009055]; metal ion binding [GO:0046872]
P21796	VDAC1 VDAC	Voltage-dependent anion-selective channel protein 1	-0.423119	0.0471825	Mitochondrion outer membrane {ECO:0000269|PubMed:7539795}; Multi-pass membrane protein {ECO:0000269|PubMed:18755977, ECO:0000269|PubMed:18832158}. Cell membrane {ECO:0000269|PubMed:25168729, ECO:0000269|PubMed:25296756}; Multi-pass membrane protein {ECO:0000269|PubMed:18755977, ECO:0000269|PubMed:18832158}. Membrane raft {ECO:0000269|PubMed:25168729}; Multi-pass membrane protein {ECO:0000269|PubM…	identical protein binding [GO:0042802]; ion channel binding [GO:0044325]; porin activity [GO:0015288]; protein-containing complex binding [GO:0044877]; protein kinase binding [GO:0019901]; voltage-gated anion channel activity [GO:0008308]
P22087	FBL FIB1 FLRN	rRNA 2'-O-methyltransferase fibrillarin	-0.518746	0.0237528	Nucleus, nucleolus {ECO:0000269|PubMed:14583623, ECO:0000269|PubMed:19208757, ECO:0000269|PubMed:2026646, ECO:0000269|PubMed:2414294, ECO:0000269|PubMed:24352239}. Nucleus, nucleoplasm {ECO:0000250|UniProtKB:P35550}. Note=Fibrillar region of the nucleolus.	ATPase binding [GO:0051117]; histone-glutamine methyltransferase activity [GO:1990259]; RNA binding [GO:0003723]; rRNA methyltransferase activity [GO:0008649]; TFIID-class transcription factor complex binding [GO:0001094]
P22234	PAICS ADE2 AIRC PAIS	Multifunctional protein ADE2	-0.180256	0.0386197		5-amino-4-imidazole carboxylate lyase activity [GO:0043727]; ATP binding [GO:0005524]; cadherin binding [GO:0045296]; identical protein binding [GO:0042802]; phosphoribosylaminoimidazole carboxylase activity [GO:0004638]; phosphoribosylaminoimidazolesuccinocarboxamide synthase activity [GO:0004639]
P24821	TNC HXB	Tenascin	-0.713775	0.0489519	Secreted, extracellular space, extracellular matrix.	extracellular matrix structural constituent [GO:0005201]; syndecan binding [GO:0045545]
P25787	PSMA2 HC3 PSC3	Proteasome subunit alpha type-2	0.728336	0.047471	Cytoplasm {ECO:0000269|PubMed:12181345}. Nucleus {ECO:0000269|PubMed:12181345}. Note=Colocalizes with TRIM5 in cytoplasmic bodies. {ECO:0000250|UniProtKB:P49722}.	endopeptidase activity [GO:0004175]; threonine-type endopeptidase activity [GO:0004298]
P28072	PSMB6 LMPY Y	Proteasome subunit beta type-6	0.615516	0.0494023	Cytoplasm {ECO:0000269|PubMed:12181345}. Nucleus {ECO:0000269|PubMed:12181345}.	cadherin binding [GO:0045296]; endopeptidase activity [GO:0004175]; threonine-type endopeptidase activity [GO:0004298]
P29279	CCN2 CTGF HCS24 IGFBP8	Connective tissue growth factor	0.313335	0.000317574	Secreted, extracellular space, extracellular matrix {ECO:0000250|UniProtKB:P29268}. Secreted {ECO:0000250|UniProtKB:P29268}.	fibronectin binding [GO:0001968]; growth factor activity [GO:0008083]; heparin binding [GO:0008201]; insulin-like growth factor binding [GO:0005520]; integrin binding [GO:0005178]; protein C-terminus binding [GO:0008022]
P29558	RBMS1 C2orf12 MSSP MSSP1 SCR2	RNA-binding motif, single-stranded-interacting protein 1	-0.571021	0.0137283	Nucleus.	double-stranded DNA binding [GO:0003690]; RNA binding [GO:0003723]; single-stranded DNA binding [GO:0003697]
P30044	PRDX5 ACR1 SBBI10	Peroxiredoxin-5, mitochondrial	-0.081472	0.0454705	[Isoform Mitochondrial]: Mitochondrion {ECO:0000269|PubMed:10521424, ECO:0000269|PubMed:10751410}.; [Isoform Cytoplasmic+peroxisomal]: Cytoplasm {ECO:0000269|PubMed:10514471, ECO:0000269|PubMed:10751410}. Peroxisome matrix {ECO:0000269|PubMed:10514471, ECO:0000269|PubMed:10521424, ECO:0000269|PubMed:10751410}. Note=Imported into peroxisomes via peroxisomal targeting signal 1 receptor PEX5. {ECO:0…	antioxidant activity [GO:0016209]; cysteine-type endopeptidase inhibitor activity involved in apoptotic process [GO:0043027]; peroxidase activity [GO:0004601]; peroxiredoxin activity [GO:0051920]; peroxynitrite reductase activity [GO:0072541]; RNA polymerase III regulatory region DNA binding [GO:0001016]; signaling receptor binding [GO:0005102]; thioredoxin peroxidase activity [GO:0008379]
P33240	CSTF2	Cleavage stimulation factor subunit 2	-0.314789	0.0466956	Nucleus {ECO:0000269|PubMed:11598190}. Note=Localized with DDX1 in cleavage bodies.	mRNA binding [GO:0003729]; RNA binding [GO:0003723]
P38159	RBMX HNRPG RBMXP1	RNA-binding motif protein, X chromosome	-0.507191	0.0144165	Nucleus {ECO:0000269|PubMed:19282290, ECO:0000269|PubMed:21327109}. Note=Component of ribonucleosomes. Localizes in numerous small granules in the nucleus.	chromatin binding [GO:0003682]; identical protein binding [GO:0042802]; mRNA binding [GO:0003729]; protein domain specific binding [GO:0019904]; RNA binding [GO:0003723]; RNA polymerase II cis-regulatory region sequence-specific DNA binding [GO:0000978]; single-stranded RNA binding [GO:0003727]
P38606	ATP6V1A ATP6A1 ATP6V1A1 VPP2	V-type proton ATPase catalytic subunit A	-0.0245646	0.000548439	Cytoplasm {ECO:0000269|PubMed:29668857}.	ATP binding [GO:0005524]; proton-transporting ATPase activity, rotational mechanism [GO:0046961]
P40123	CAP2	Adenylyl cyclase-associated protein 2	0.517893	0.0387164	Cell membrane {ECO:0000250}; Peripheral membrane protein {ECO:0000250}.	actin binding [GO:0003779]; adenylate cyclase binding [GO:0008179]; identical protein binding [GO:0042802]
P40926	MDH2	Malate dehydrogenase, mitochondrial	-0.489526	0.023944	Mitochondrion matrix {ECO:0000250|UniProtKB:P04636}.	L-malate dehydrogenase activity [GO:0030060]; malate dehydrogenase (NADP+) activity [GO:0046554]; protein self-association [GO:0043621]; RNA binding [GO:0003723]
P41743	PRKCI DXS1179E	Protein kinase C iota type	-0.919236	0.0357521	Cytoplasm {ECO:0000269|PubMed:11891849, ECO:0000269|PubMed:15695176, ECO:0000269|PubMed:9566925}. Membrane {ECO:0000269|PubMed:16452474}. Endosome {ECO:0000269|PubMed:9566925}. Nucleus {ECO:0000269|PubMed:11891849, ECO:0000269|PubMed:15695176}. Note=Transported into the endosome through interaction with SQSTM1/p62. After phosphorylation by SRC, transported into the nucleus through interaction wit…	ATP binding [GO:0005524]; calcium-dependent protein kinase C activity [GO:0004698]; metal ion binding [GO:0046872]; phospholipid binding [GO:0005543]; protein kinase activity [GO:0004672]; protein kinase C activity [GO:0004697]; protein serine/threonine kinase activity [GO:0004674]
P48509	CD151 TSPAN24	CD151 antigen	1.14279	0.0413851	Membrane; Multi-pass membrane protein.	integrin binding [GO:0005178]
P49721	PSMB2	Proteasome subunit beta type-2	0.766623	0.0440596	Cytoplasm {ECO:0000269|PubMed:12181345}. Nucleus {ECO:0000269|PubMed:12181345}.	endopeptidase activity [GO:0004175]; threonine-type endopeptidase activity [GO:0004298]
P51114	FXR1	Fragile X mental retardation syndrome-related protein 1	-0.223998	0.0472668	Cytoplasm {ECO:0000269|PubMed:7781595}.	mRNA 3'-UTR binding [GO:0003730]; mRNA binding [GO:0003729]; protein heterodimerization activity [GO:0046982]; protein homodimerization activity [GO:0042803]; RNA binding [GO:0003723]; RNA strand annealing activity [GO:0033592]; translation regulator activity [GO:0045182]
P51884	LUM LDC SLRR2D	Lumican	0.844034	0.0326523	Secreted, extracellular space, extracellular matrix {ECO:0000250}.	collagen binding [GO:0005518]; extracellular matrix structural constituent [GO:0005201]; extracellular matrix structural constituent conferring compression resistance [GO:0030021]
P53041	PPP5C PPP5	Serine/threonine-protein phosphatase 5	0.4395	0.0384013	Nucleus {ECO:0000269|PubMed:15383005}. Cytoplasm {ECO:0000269|PubMed:15383005, ECO:0000269|PubMed:19948726}. Cell membrane {ECO:0000269|PubMed:19948726}. Note=Predominantly nuclear (PubMed:15383005). But also present in the cytoplasm (PubMed:15383005). Translocates from the cytoplasm to the plasma membrane in a RAC1-dependent manner (PubMed:19948726). {ECO:0000269|PubMed:15383005, ECO:0000269|Pub…	ADP binding [GO:0043531]; ATP binding [GO:0005524]; G-protein alpha-subunit binding [GO:0001965]; Hsp90 protein binding [GO:0051879]; identical protein binding [GO:0042802]; lipid binding [GO:0008289]; metal ion binding [GO:0046872]; microtubule binding [GO:0008017]; phosphatase activity [GO:0016791]; phosphoprotein phosphatase activity [GO:0004721]; protein-containing complex binding [GO:0044877…
P55786	NPEPPS PSA	Puromycin-sensitive aminopeptidase	0.0611477	0.0270284	Cytoplasm, cytosol {ECO:0000269|PubMed:10978616}. Nucleus {ECO:0000305}.	aminopeptidase activity [GO:0004177]; metalloaminopeptidase activity [GO:0070006]; peptide binding [GO:0042277]; zinc ion binding [GO:0008270]
P57088	TMEM33 DB83	Transmembrane protein 33	-0.282242	0.0458816	Endoplasmic reticulum membrane {ECO:0000269|PubMed:25612671, ECO:0000269|PubMed:26268696}; Multi-pass membrane protein {ECO:0000255}. Melanosome {ECO:0000269|PubMed:17081065}. Nucleus envelope {ECO:0000269|PubMed:25612671}. Note=Identified by mass spectrometry in melanosome fractions from stage I to stage IV. Co-localizes with RTN4 at the ER sheets. {ECO:0000269|PubMed:17081065, ECO:0000269|PubMe…
P58546	MTPN	Myotrophin	-0.106902	0.003933	Cytoplasm {ECO:0000305}. Nucleus {ECO:0000250}. Cytoplasm, perinuclear region {ECO:0000250}.	sequence-specific DNA binding [GO:0043565]
P61513	RPL37A	60S ribosomal protein L37a	-0.235868	0.0121694		metal ion binding [GO:0046872]; RNA binding [GO:0003723]; structural constituent of ribosome [GO:0003735]
P62277	RPS13	40S ribosomal protein S13	-0.195245	0.0116094		mRNA 5'-UTR binding [GO:0048027]; mRNA binding [GO:0003729]; RNA binding [GO:0003723]; small ribosomal subunit rRNA binding [GO:0070181]; structural constituent of ribosome [GO:0003735]
P62829	RPL23	60S ribosomal protein L23	-0.287633	0.0450952		large ribosomal subunit rRNA binding [GO:0070180]; RNA binding [GO:0003723]; structural constituent of ribosome [GO:0003735]; transcription coactivator binding [GO:0001223]; ubiquitin ligase inhibitor activity [GO:1990948]; ubiquitin protein ligase binding [GO:0031625]
P62847	RPS24	40S ribosomal protein S24	-0.0600458	0.0130916		RNA binding [GO:0003723]; structural constituent of ribosome [GO:0003735]; translation initiation factor binding [GO:0031369]
P62937	PPIA CYPA	Peptidyl-prolyl cis-trans isomerase A	0.0612	0.0230639	Cytoplasm {ECO:0000269|PubMed:16527992}. Secreted {ECO:0000269|PubMed:16527992}. Note=Secretion occurs in response to oxidative stress in vascular smooth muscle through a vesicular secretory pathway that involves actin remodeling and myosin II activation, and mediates ERK1/2 activation.	cyclosporin A binding [GO:0016018]; peptidyl-prolyl cis-trans isomerase activity [GO:0003755]; RNA binding [GO:0003723]; unfolded protein binding [GO:0051082]; virion binding [GO:0046790]
P63208	SKP1 EMC19 OCP2 SKP1A TCEB1L	S-phase kinase-associated protein 1	-0.365537	0.00654033		beta-catenin binding [GO:0008013]; cullin family protein binding [GO:0097602]; F-box domain binding [GO:1990444]; protein domain specific binding [GO:0019904]; ubiquitin ligase-substrate adaptor activity [GO:1990756]
P78406	RAE1 MRNP41	mRNA export factor	-0.24331	0.0435293	Cytoplasm {ECO:0000269|PubMed:9256445}. Nucleus {ECO:0000269|PubMed:9256445}. Cytoplasm, cytoskeleton, spindle pole {ECO:0000269|PubMed:17172455}. Note=Recruited from interphase nuclei to spindle MTs during mitosis. {ECO:0000269|PubMed:17172455}.	microtubule binding [GO:0008017]; RNA binding [GO:0003723]; ubiquitin binding [GO:0043130]
P80217	IFI35 IFP35	Interferon-induced 35 kDa protein	-2.54014	0.0446412	Nucleus. Note=Nuclear following IFN treatment.
Q01970	PLCB3	1-phosphatidylinositol 4,5-bisphosphate phosphodiesterase beta-3	-0.767644	0.0321266	Membrane; Peripheral membrane protein.	cadherin binding [GO:0045296]; calcium ion binding [GO:0005509]; calmodulin binding [GO:0005516]; phosphatidylinositol phospholipase C activity [GO:0004435]; phospholipase C activity [GO:0004629]
Q03252	LMNB2 LMN2	Lamin-B2	-0.151107	0.0365296	Nucleus inner membrane; Lipid-anchor; Nucleoplasmic side.
Q07157	TJP1 ZO1	Tight junction protein ZO-1	-0.20569	0.000136989	Cell membrane {ECO:0000269|PubMed:7798316}; Peripheral membrane protein {ECO:0000269|PubMed:7798316}; Cytoplasmic side {ECO:0000269|PubMed:7798316}. Cell junction, tight junction {ECO:0000269|PubMed:7798316}. Cell junction {ECO:0000269|PubMed:28169360}. Cell junction, gap junction. Cell projection, podosome {ECO:0000269|PubMed:20930113}. Note=Moves from the cytoplasm to the cell membrane concurre…	cadherin binding [GO:0045296]; calmodulin binding [GO:0005516]
Q13084	MRPL28 MAAT1	39S ribosomal protein L28, mitochondrial	-0.486722	0.033575	Mitochondrion {ECO:0000269|PubMed:25278503, ECO:0000269|PubMed:28892042}.	RNA binding [GO:0003723]; structural constituent of ribosome [GO:0003735]
Q13868	EXOSC2 RRP4	Exosome complex component RRP4	-0.537297	0.0470504	Cytoplasm. Nucleus, nucleolus. Nucleus.	3'-5'-exoribonuclease activity [GO:0000175]; 7S RNA binding [GO:0008312]; RNA binding [GO:0003723]
Q13951	CBFB	Core-binding factor subunit beta	-0.380583	0.0322107	Nucleus {ECO:0000305}.	DNA binding [GO:0003677]; DNA-binding transcription factor activity [GO:0003700]; DNA-binding transcription factor activity, RNA polymerase II-specific [GO:0000981]; sequence-specific DNA binding [GO:0043565]; transcription coactivator activity [GO:0003713]; transcription coregulator activity [GO:0003712]
Q14318	FKBP8 FKBP38	Peptidyl-prolyl cis-trans isomerase FKBP8	-0.175065	0.0180885	Mitochondrion {ECO:0000269|PubMed:16176796}. Mitochondrion membrane {ECO:0000305}; Single-pass membrane protein; Cytoplasmic side {ECO:0000305}.; [Isoform 1]: Mitochondrion membrane {ECO:0000269|PubMed:12510191, ECO:0000269|PubMed:18385096}; Single-pass membrane protein; Cytoplasmic side {ECO:0000305}.; [Isoform 3]: Mitochondrion membrane {ECO:0000269|PubMed:18385096}; Single-pass membrane protei…	disordered domain specific binding [GO:0097718]; identical protein binding [GO:0042802]; metal ion binding [GO:0046872]; peptidyl-prolyl cis-trans isomerase activity [GO:0003755]; protein folding chaperone [GO:0044183]
Q15555	MAPRE2 RP1	Microtubule-associated protein RP/EB family member 2	0.22225	0.0440006	Cytoplasm, cytoskeleton {ECO:0000269|PubMed:10188731}. Note=Associated with the microtubule network. Accumulates at the plus end of microtubules.	identical protein binding [GO:0042802]; microtubule binding [GO:0008017]; microtubule plus-end binding [GO:0051010]; protein kinase binding [GO:0019901]
Q15813	TBCE	Tubulin-specific chaperone E	0.691123	0.0321787	Cytoplasm {ECO:0000250}. Cytoplasm, cytoskeleton {ECO:0000250}.	alpha-tubulin binding [GO:0043014]; chaperone binding [GO:0051087]
Q16881	TXNRD1 GRIM12 KDRF	Thioredoxin reductase 1, cytoplasmic	0.091729	0.0151088	Cytoplasm {ECO:0000250}.; [Isoform 4]: Cytoplasm. Nucleus.; [Isoform 5]: Cytoplasm.	electron transfer activity [GO:0009055]; flavin adenine dinucleotide binding [GO:0050660]; protein disulfide oxidoreductase activity [GO:0015035]; thioredoxin-disulfide reductase activity [GO:0004791]
Q52LJ0	FAM98B	Protein FAM98B	-0.460985	0.0435962	Nucleus {ECO:0000269|PubMed:24608264}. Cytoplasm {ECO:0000269|PubMed:24608264}.	identical protein binding [GO:0042802]; protein methyltransferase activity [GO:0008276]; RNA binding [GO:0003723]
Q68EM7	ARHGAP17 RICH1 MSTP066 MSTP110	Rho GTPase-activating protein 17	-0.209713	0.0207438	Membrane; Peripheral membrane protein. Cytoplasm. Cell junction, tight junction. Note=Associates with membranes and concentrates at sites of cell-cell contact.	GTPase activator activity [GO:0005096]; Rac GTPase binding [GO:0048365]; SH3 domain binding [GO:0017124]
Q71RG4	TMUB2 FP2653 UNQ1897/PRO4343	Transmembrane and ubiquitin-like domain-containing protein 2	-0.553002	0.0166045	Membrane {ECO:0000305}; Multi-pass membrane protein {ECO:0000305}.
Q86SF2	GALNT7	N-acetylgalactosaminyltransferase 7	0.100802	0.0122696	Golgi apparatus membrane {ECO:0000250}; Single-pass type II membrane protein {ECO:0000250}.	carbohydrate binding [GO:0030246]; metal ion binding [GO:0046872]; polypeptide N-acetylgalactosaminyltransferase activity [GO:0004653]
Q8NFH5	NUP35 MP44 NUP53	Nucleoporin NUP53	-0.704743	0.0311434	Nucleus, nuclear pore complex {ECO:0000269|PubMed:12196509}. Nucleus membrane {ECO:0000269|PubMed:15703211}; Peripheral membrane protein {ECO:0000269|PubMed:15703211}. Note=Tightly associated with the nuclear membrane and lamina. {ECO:0000269|PubMed:15703211}.	identical protein binding [GO:0042802]; phospholipid binding [GO:0005543]; single-stranded DNA binding [GO:0003697]; structural constituent of nuclear pore [GO:0017056]
Q8WX93	PALLD KIAA0992 CGI-151	Palladin	-0.543374	0.0184802	Cytoplasm, cytoskeleton {ECO:0000269|PubMed:11598191, ECO:0000269|PubMed:17322171, ECO:0000269|PubMed:17537434}. Cell junction, focal adhesion {ECO:0000269|PubMed:17322171}. Cytoplasm, myofibril, sarcomere, Z line {ECO:0000269|PubMed:16125169}. Cell projection, ruffle {ECO:0000269|PubMed:17537434}. Cell projection, podosome {ECO:0000250|UniProtKB:P0C5E3}. Cell projection, lamellipodium {ECO:00002…	actin binding [GO:0003779]; cell-cell adhesion mediator activity [GO:0098632]; muscle alpha-actinin binding [GO:0051371]
Q969G3	SMARCE1 BAF57	SWI/SNF-related matrix-associated actin-dependent regulator of chromatin subfamily E member 1	-0.378173	0.0241376	Nucleus {ECO:0000255|PROSITE-ProRule:PRU00267, ECO:0000269|PubMed:12192000}.	chromatin binding [GO:0003682]; DNA binding [GO:0003677]; N-acetyltransferase activity [GO:0008080]; nuclear receptor binding [GO:0016922]; protein N-terminus binding [GO:0047485]; RNA binding [GO:0003723]; transcription coactivator activity [GO:0003713]
Q96R06	SPAG5	Sperm-associated antigen 5	-0.224068	0.00681549	Cytoplasm {ECO:0000269|PubMed:27462074}. Cytoplasm, cytoskeleton {ECO:0000269|PubMed:27462074}. Cytoplasm, cytoskeleton, spindle {ECO:0000269|PubMed:27462074}. Cytoplasm, cytoskeleton, spindle pole {ECO:0000269|PubMed:27462074}. Chromosome, centromere, kinetochore {ECO:0000269|PubMed:27462074}. Midbody. Cytoplasm, cytoskeleton, microtubule organizing center, centrosome. Cytoplasmic granule. Cytop…	microtubule binding [GO:0008017]
Q9BY77	POLDIP3 KIAA1649 PDIP46	Polymerase delta-interacting protein 3	-0.52377	0.0276383	Nucleus. Nucleus speckle. Cytoplasm. Note=Nucleocytoplasmic shuttling protein.	protein-containing complex binding [GO:0044877]; RNA binding [GO:0003723]
Q9BYT8	NLN AGTBP KIAA1226	Neurolysin, mitochondrial	-0.222037	0.0123193	Mitochondrion intermembrane space {ECO:0000250}. Cytoplasm {ECO:0000250}.	metal ion binding [GO:0046872]; metalloendopeptidase activity [GO:0004222]; peptide binding [GO:0042277]
Q9C0C9	UBE2O KIAA1734	(E3-independent) E2 ubiquitin-conjugating enzyme	0.266885	0.0315694	Cytoplasm {ECO:0000269|PubMed:24703950}. Nucleus {ECO:0000269|PubMed:24703950}. Note=Mainly localizes to the cytoplasm.	ATP binding [GO:0005524]; cysteine-type endopeptidase inhibitor activity [GO:0004869]; RNA binding [GO:0003723]; ubiquitin conjugating enzyme activity [GO:0061631]; ubiquitin protein ligase activity [GO:0061630]; ubiquitin-protein transferase activity [GO:0004842]
Q9H2U1	DHX36 DDX36 KIAA1488 MLEL1 RHAU	ATP-dependent RNA helicase DHX36	0.615244	0.0403533	Nucleus {ECO:0000269|PubMed:18279852, ECO:0000269|PubMed:18854321}. Cytoplasm {ECO:0000269|PubMed:18279852, ECO:0000269|PubMed:18854321}. Cytoplasm, cytosol {ECO:0000250|UniProtKB:Q8VHK9}. Cytoplasm, Stress granule {ECO:0000269|PubMed:18854321}. Nucleus speckle {ECO:0000269|PubMed:18279852}. Chromosome, telomere {ECO:0000269|PubMed:20472641}. Mitochondrion {ECO:0000250|UniProtKB:Q8VHK9}. Perikary…	ATP binding [GO:0005524]; DNA-dependent ATPase activity [GO:0008094]; DNA helicase activity [GO:0003678]; double-stranded RNA binding [GO:0003725]; G-quadruplex DNA binding [GO:0051880]; G-quadruplex RNA binding [GO:0002151]; histone deacetylase binding [GO:0042826]; magnesium ion binding [GO:0000287]; mRNA 3'-UTR AU-rich region binding [GO:0035925]; mRNA 3'-UTR binding [GO:0003730]; mRNA 5'-UTR …
Q9H3K6	BOLA2 BOLA2A My016; BOLA2B	BolA-like protein 2	0.176183	0.0318101	Cytoplasm {ECO:0000269|PubMed:22746225}. Nucleus {ECO:0000269|PubMed:22746225}.
Q9HA64	FN3KRP	Ketosamine-3-kinase	-0.178341	0.00100788		ATP binding [GO:0005524]; kinase activity [GO:0016301]; protein-ribulosamine 3-kinase activity [GO:0102193]
Q9HBM1	SPC25 SPBC25 AD024	Kinetochore protein Spc25	-0.794054	0.0499333	Nucleus. Chromosome, centromere, kinetochore {ECO:0000269|PubMed:14699129, ECO:0000269|PubMed:14738735, ECO:0000269|PubMed:15961401}. Note=Localizes to kinetochores from late prophase to anaphase (PubMed:14738735). Localizes specifically to the outer plate of the kinetochore (PubMed:14738735, PubMed:14699129). {ECO:0000269|PubMed:14699129, ECO:0000269|PubMed:14738735}.
Q9NQ29	LUC7L LUC7L1	Putative RNA-binding protein Luc7-like 1	0.525091	0.011631		identical protein binding [GO:0042802]; mRNA binding [GO:0003729]; RS domain binding [GO:0050733]
Q9NQX3	GPHN GPH KIAA1385	Gephyrin	-0.290765	0.012893	Cell junction, synapse {ECO:0000250|UniProtKB:Q03555}. Cell junction, synapse, postsynaptic cell membrane {ECO:0000269|PubMed:26613940}; Peripheral membrane protein {ECO:0000250|UniProtKB:Q03555}; Cytoplasmic side {ECO:0000250|UniProtKB:Q03555}. Cytoplasm, cytoskeleton {ECO:0000250|UniProtKB:Q03555}. Cell membrane {ECO:0000250|UniProtKB:Q03555}; Peripheral membrane protein {ECO:0000250|UniProtKB:…	ATP binding [GO:0005524]; metal ion binding [GO:0046872]; molybdopterin adenylyltransferase activity [GO:0061598]; molybdopterin cofactor binding [GO:0043546]; molybdopterin molybdotransferase activity [GO:0061599]; nitrate reductase activity [GO:0008940]
Q9NV70	EXOC1 SEC3 SEC3L1 BM-012	Exocyst complex component 1	-0.754259	0.00340596	Midbody, Midbody ring {ECO:0000269|PubMed:16213214}. Cytoplasm {ECO:0000269|PubMed:19889084}. Cytoplasm, perinuclear region {ECO:0000269|PubMed:19889084}. Note=Colocalizes with CNTRL/centriolin at the midbody ring. {ECO:0000269|PubMed:16213214}.	GTP-Rho binding [GO:0017049]; phosphatidylinositol-4,5-bisphosphate binding [GO:0005546]
Q9NWV4	CZIB C1orf123	UPF0587 protein C1orf123	0.0556392	0.0388225		zinc ion binding [GO:0008270]
Q9UEY8	ADD3 ADDL	Gamma-adducin	0.875283	0.0170354	Cytoplasm, cytoskeleton. Cell membrane; Peripheral membrane protein; Cytoplasmic side.	actin filament binding [GO:0051015]; calmodulin binding [GO:0005516]; spectrin binding [GO:0030507]; structural constituent of cytoskeleton [GO:0005200]; structural molecule activity [GO:0005198]
Q9UFN0	NIPSNAP3A NIPSNAP4 HSPC299	Protein NipSnap homolog 3A	-0.481368	0.0171201	Cytoplasm, cytosol {ECO:0000269|PubMed:12427096}. Note=May be part of some vesicular structure distinct from lysosomal vesicles.
Q9UHG3	PCYOX1 KIAA0908 PCL1 UNQ597/PRO1183	Prenylcysteine oxidase 1	-0.324803	0.0231777	Lysosome.	ATPase-coupled chloride transmembrane transporter activity [GO:0008555]; prenylcysteine oxidase activity [GO:0001735]
Q9UIQ6	LNPEP OTASE	Leucyl-cystinyl aminopeptidase	-0.418023	0.00474634	Cell membrane {ECO:0000269|PubMed:11389728}; Single-pass type II membrane protein {ECO:0000269|PubMed:11389728}. Note=In brain only the membrane-bound form is found. The protein resides in intracellular vesicles together with GLUT4 and can then translocate to the cell surface in response to insulin and/or oxytocin. Localization may be determined by dileucine internalization motifs, and/or by inte…	aminopeptidase activity [GO:0004177]; metalloaminopeptidase activity [GO:0070006]; metallopeptidase activity [GO:0008237]; peptide binding [GO:0042277]; zinc ion binding [GO:0008270]
Q9UKX7	NUP50 NPAP60L PRO1146	Nuclear pore complex protein Nup50	1.31711	0.0253083	Nucleus, nuclear pore complex {ECO:0000269|PubMed:12802065}. Nucleus membrane {ECO:0000250|UniProtKB:O08587}; Peripheral membrane protein {ECO:0000250|UniProtKB:O08587}; Nucleoplasmic side {ECO:0000250|UniProtKB:O08587}. Note=Localizes to the nucleoplasmic fibrils of the nuclear pore complex (By similarity). Dissociates from the NPC structure early during prophase of mitosis (PubMed:12802065). As…

## Sheet: Calu-1 Proteomics 24h
Accession	Gene names	Description	Log2(Fold Change)	p-value	Subcellular location	Gene ontology (molecular function)
E9PRG8	C11orf98	Uncharacterized protein C11orf98	-1.38279	0.0161504
O00193	SMAP C11orf58	Small acidic protein	-0.689829	0.0361685
O00469	PLOD2	Procollagen-lysine,2-oxoglutarate 5-dioxygenase 2	0.352416	0.0470986	Rough endoplasmic reticulum membrane; Peripheral membrane protein; Lumenal side.	iron ion binding [GO:0005506]; L-ascorbic acid binding [GO:0031418]; procollagen-lysine 5-dioxygenase activity [GO:0008475]
O00541	PES1	Pescadillo homolog	-0.684608	0.00439458	Nucleus, nucleolus. Nucleus, nucleoplasm. Chromosome. Note=Appears to localize to the periphery of metaphase chromosomes during mitosis and to the prenucleolar bodies that form in mitotic cells prior to the actual nucleoli. {ECO:0000255|HAMAP-Rule:MF_03028}.	ribonucleoprotein complex binding [GO:0043021]; RNA binding [GO:0003723]
O14745	SLC9A3R1 NHERF NHERF1	Na(+)/H(+) exchange regulatory cofactor NHE-RF1	-0.289264	0.0204213	Cytoplasm {ECO:0000250}. Apical cell membrane {ECO:0000250}. Endomembrane system; Peripheral membrane protein. Cell projection, filopodium. Cell projection, ruffle. Cell projection, microvillus. Note=Translocates from the cytoplasm to the apical cell membrane in a PODXL-dependent manner. Colocalizes with CFTR at the midpiece of sperm tail (By similarity). Colocalizes with actin in microvilli-rich…	beta-2 adrenergic receptor binding [GO:0031698]; beta-catenin binding [GO:0008013]; chloride channel regulator activity [GO:0017081]; dopamine receptor binding [GO:0050780]; gamma-aminobutyric acid transmembrane transporter activity [GO:0015185]; growth factor receptor binding [GO:0070851]; molecular adaptor activity [GO:0060090]; myosin II binding [GO:0045159]; PDZ domain binding [GO:0030165]; p…
O14777	NDC80 HEC HEC1 KNTC2	Kinetochore protein NDC80 homolog	-1.62789	0.0218971	Nucleus. Chromosome, centromere, kinetochore. Note=Localizes to kinetochores from late prophase to anaphase. Localizes specifically to the outer plate of the kinetochore.	identical protein binding [GO:0042802]
O14787	TNPO2	Transportin-2	-0.900555	0.0372404	Cytoplasm {ECO:0000250}. Nucleus {ECO:0000250}.	nuclear import signal receptor activity [GO:0061608]; nuclear localization sequence binding [GO:0008139]; Ran GTPase binding [GO:0008536]
O14907	TAX1BP3 TIP1	Tax1-binding protein 3	-0.711951	0.00053336	Cytoplasm. Nucleus. Cell membrane; Peripheral membrane protein; Cytoplasmic side. Note=Recruited to the cell membrane by interaction with membrane proteins.	beta-catenin binding [GO:0008013]; protein C-terminus binding [GO:0008022]
O14929	HAT1 KAT1	Histone acetyltransferase type B catalytic subunit	0.352272	0.0316355	[Isoform A]: Nucleus matrix.; [Isoform B]: Cytoplasm. Nucleus. Nucleus matrix. Nucleus, nucleoplasm. Note=Localization is predominantly nuclear in normal cells. Treatment with hydrogen peroxide or ionizing radiation enhances nuclear localization through redistribution of existing protein.	H4 histone acetyltransferase activity [GO:0010485]; histone acetyltransferase activity [GO:0004402]; histone binding [GO:0042393]
O15020	SPTBN2 KIAA0302 SCA5	Spectrin beta chain, non-erythrocytic 2	2.13354	0.0118617	Cytoplasm, cytoskeleton. Cytoplasm, cell cortex.	actin binding [GO:0003779]; cadherin binding [GO:0045296]; phospholipid binding [GO:0005543]; structural constituent of cytoskeleton [GO:0005200]; structural constituent of synapse [GO:0098918]
O15231	ZNF185	Zinc finger protein 185	-1.41392	0.0177163	Cytoplasm, cytoskeleton {ECO:0000269|PubMed:16799630}. Cell junction, focal adhesion {ECO:0000269|PubMed:16799630}.	actin filament binding [GO:0051015]; zinc ion binding [GO:0008270]
O15355	PPM1G PPM1C	Protein phosphatase 1G	-0.571699	0.00926749	Cytoplasm {ECO:0000305}. Membrane {ECO:0000305}; Lipid-anchor {ECO:0000305}.	magnesium-dependent protein serine/threonine phosphatase activity [GO:0004724]; metal ion binding [GO:0046872]; protein serine/threonine phosphatase activity [GO:0004722]
O43181	NDUFS4	NADH dehydrogenase [ubiquinone] iron-sulfur protein 4, mitochondrial	-0.871159	0.0275775	Mitochondrion inner membrane {ECO:0000269|PubMed:12611891}; Peripheral membrane protein {ECO:0000269|PubMed:12611891}; Matrix side {ECO:0000269|PubMed:12611891}.	NADH dehydrogenase (ubiquinone) activity [GO:0008137]
O43237	DYNC1LI2 DNCLI2 LIC2	Cytoplasmic dynein 1 light intermediate chain 2	0.307928	0.035895	Cytoplasm, cytoskeleton {ECO:0000250}.	ATP binding [GO:0005524]; dynein heavy chain binding [GO:0045504]; identical protein binding [GO:0042802]; microtubule motor activity [GO:0003777]
O43290	SART1	U4/U6.U5 tri-snRNP-associated protein 1	-1.72042	0.022188	Nucleus {ECO:0000269|PubMed:11350945, ECO:0000269|PubMed:9449708}. Note=Found in the nucleus of mitogen-activated peripheral blood mononuclear cells (PBMCs), tumor cells, or normal cell lines, but not in normal tissues except testis and fetal liver or in unstimulated PBMCs, suggesting preferential expression in proliferating cells.	RNA binding [GO:0003723]
O43395	PRPF3 HPRP3 PRP3	U4/U6 small nuclear ribonucleoprotein Prp3	-0.767833	0.0207785	Nucleus {ECO:0000269|PubMed:17932117, ECO:0000269|PubMed:26912367, ECO:0000269|PubMed:28781166, ECO:0000269|PubMed:9328476, ECO:0000269|PubMed:9404889}. Nucleus speckle.	identical protein binding [GO:0042802]; RNA binding [GO:0003723]
O43396	TXNL1 TRP32 TXL TXNL	Thioredoxin-like protein 1	-0.848448	0.0380789	Cytoplasm {ECO:0000269|PubMed:19349277}. Nucleus {ECO:0000269|PubMed:19349277}. Note=At least 85% of the cellular TXNL1 is proteasome-associated.	disulfide oxidoreductase activity [GO:0015036]
O43447	PPIH CYP20 CYPH	Peptidyl-prolyl cis-trans isomerase H	-0.984025	0.0065091	Nucleus speckle {ECO:0000269|PubMed:9570313}. Cytoplasm {ECO:0000269|PubMed:9570313}. Note=Colocalizes with spliceosomal snRNPs. A small proportion may also be cytoplasmic.	cyclosporin A binding [GO:0016018]; peptidyl-prolyl cis-trans isomerase activity [GO:0003755]; ribonucleoprotein complex binding [GO:0043021]; unfolded protein binding [GO:0051082]
O43491	EPB41L2	Band 4.1-like protein 2	-0.150177	0.0231875	Cytoplasm, cytoskeleton {ECO:0000250}. Cytoplasm, cell cortex {ECO:0000269|PubMed:23870127}. Cell membrane {ECO:0000269|PubMed:22361696}.	actin binding [GO:0003779]; PH domain binding [GO:0042731]; spectrin binding [GO:0030507]; structural molecule activity [GO:0005198]
O43504	LAMTOR5 HBXIP XIP	Ragulator complex protein LAMTOR5	-0.936996	0.0440377	Lysosome {ECO:0000269|PubMed:22980980}. Cytoplasm, cytosol {ECO:0000269|PubMed:12773388}.
O43583	DENR DRP1 H14	Density-regulated protein	-0.387461	0.0475319		mRNA binding [GO:0003729]; translation initiation factor activity [GO:0003743]
O43765	SGTA SGT SGT1	Small glutamine-rich tetratricopeptide repeat-containing protein alpha	-0.0995102	0.0116482	Cytoplasm {ECO:0000269|PubMed:16580629}. Nucleus {ECO:0000269|PubMed:16580629}. Note=Co-localizes with HSP90AB1 in the cytoplasm. Increased nuclear accumulation seen during cell apoptosis. {ECO:0000269|PubMed:16580629}.	BAT3 complex binding [GO:1904288]; identical protein binding [GO:0042802]; molecular adaptor activity [GO:0060090]; protein self-association [GO:0043621]
O60927	PPP1R11 HCGV TCTE5	E3 ubiquitin-protein ligase PPP1R11	-0.875321	0.0419745		protein phosphatase 1 binding [GO:0008157]; protein serine/threonine phosphatase inhibitor activity [GO:0004865]; ubiquitin protein ligase activity [GO:0061630]
O75312	ZPR1 ZNF259	Zinc finger protein ZPR1	-0.622255	0.0265931	Nucleus. Nucleus, nucleolus. Nucleus, gem. Nucleus, Cajal body. Cytoplasm, perinuclear region. Cytoplasm. Cell projection, axon {ECO:0000250}. Cell projection, growth cone {ECO:0000250}. Note=Colocalized with SMN1 in Gemini of coiled bodies (gems), Cajal bodies, axon and growth cones of neurons (By similarity). Localized predominantly in the cytoplasm in serum-starved cells growth arrested in G0 …	receptor tyrosine kinase binding [GO:0030971]; translation initiation factor binding [GO:0031369]; zinc ion binding [GO:0008270]
O75400	PRPF40A FBP11 FLAF1 FNBP3 HIP10 HYPA HSPC225	Pre-mRNA-processing factor 40 homolog A	-0.980517	0.0368094	Nucleus speckle {ECO:0000250}. Nucleus matrix {ECO:0000269|PubMed:16391387}. Note=Colocalizes with AKAP8L in the nuclear matrix. {ECO:0000250}.	RNA binding [GO:0003723]
O75531	BANF1 BAF BCRG1	Barrier-to-autointegration factor	-0.971496	0.0269008	[Barrier-to-autointegration factor]: Nucleus {ECO:0000269|PubMed:16495336, ECO:0000269|PubMed:24600006}. Cytoplasm {ECO:0000269|PubMed:16495336, ECO:0000269|PubMed:24600006}. Chromosome {ECO:0000269|PubMed:16495336}. Nucleus envelope {ECO:0000269|PubMed:24600006}. Note=Significantly enriched at the nuclear inner membrane, diffusely throughout the nucleus during interphase and concentrated at the …	DNA binding [GO:0003677]; enzyme binding [GO:0019899]; identical protein binding [GO:0042802]; LEM domain binding [GO:0097726]; protein C-terminus binding [GO:0008022]; protein homodimerization activity [GO:0042803]; protein N-terminus binding [GO:0047485]
O75688	PPM1B PP2CB	Protein phosphatase 1B	-0.347196	0.0462586	Cytoplasm, cytosol {ECO:0000269|PubMed:22781750}. Membrane {ECO:0000250|UniProtKB:P36993}; Lipid-anchor {ECO:0000250|UniProtKB:P36993}. Note=Weakly associates at the membrane and N-myristoylation mediates the membrane localization. {ECO:0000250|UniProtKB:P36993}.	magnesium-dependent protein serine/threonine phosphatase activity [GO:0004724]; magnesium ion binding [GO:0000287]; manganese ion binding [GO:0030145]; protein serine/threonine phosphatase activity [GO:0004722]
O75822	EIF3J EIF3S1 PRO0391	Eukaryotic translation initiation factor 3 subunit J	-0.262059	0.0109162	Cytoplasm {ECO:0000255|HAMAP-Rule:MF_03009}.	translation initiation factor activity [GO:0003743]
O94776	MTA2 MTA1L1 PID	Metastasis-associated protein MTA2	-0.540521	0.0450057	Nucleus {ECO:0000255|PROSITE-ProRule:PRU00512, ECO:0000255|PROSITE-ProRule:PRU00624}.	chromatin binding [GO:0003682]; histone deacetylase activity [GO:0004407]; histone deacetylase binding [GO:0042826]; RNA polymerase II repressing transcription factor binding [GO:0001103]; RNA polymerase II transcription factor binding [GO:0001085]; sequence-specific DNA binding [GO:0043565]; transcription coactivator activity [GO:0003713]; transcription corepressor activity [GO:0003714]; transcr…
O95218	ZRANB2 ZIS ZNF265	Zinc finger Ran-binding domain-containing protein 2	-1.45481	0.0240552	Nucleus {ECO:0000269|PubMed:11448987}.	DNA-binding transcription factor activity [GO:0003700]; lipopolysaccharide binding [GO:0001530]; metal ion binding [GO:0046872]; RNA binding [GO:0003723]
O95400	CD2BP2 KIAA1178	CD2 antigen cytoplasmic tail-binding protein 2	-0.963524	0.00621314	Cytoplasm. Nucleus. Note=Predominantly nuclear.	ribonucleoprotein complex binding [GO:0043021]
O95571	ETHE1 HSCO	Persulfide dioxygenase ETHE1, mitochondrial	-0.337776	0.0210465	Cytoplasm {ECO:0000269|PubMed:12398897}. Nucleus {ECO:0000269|PubMed:12398897}. Mitochondrion matrix {ECO:0000269|PubMed:14732903}.	hydrolase activity, acting on ester bonds [GO:0016788]; iron ion binding [GO:0005506]; sulfur dioxygenase activity [GO:0050313]
O95684	CEP43 FGFR1OP FOP	FGFR1 oncogene partner	-0.461347	0.0124431	Cytoplasm, cytoskeleton, microtubule organizing center, centrosome {ECO:0000269|PubMed:14654843, ECO:0000269|PubMed:16314388, ECO:0000269|PubMed:16690081, ECO:0000269|PubMed:28659385}. Cytoplasm, cytoskeleton, microtubule organizing center, centrosome, centriole {ECO:0000269|PubMed:28428259, ECO:0000269|PubMed:28625565, ECO:0000269|PubMed:28659385}. Cytoplasm, cytoskeleton, cilium basal body {ECO…	protein homodimerization activity [GO:0042803]; protein kinase binding [GO:0019901]; protein tyrosine kinase inhibitor activity [GO:0030292]
O95810	CAVIN2 SDPR	Caveolae-associated protein 2	-0.33573	0.0463669	Cytoplasm, cytosol {ECO:0000269|PubMed:10191091, ECO:0000269|PubMed:2390065}. Membrane, caveola {ECO:0000269|PubMed:19262564, ECO:0000269|PubMed:19525939}. Note=Localizes in the caveolae in a caveolin-dependent manner. {ECO:0000269|PubMed:19262564}.	phosphatidylserine binding [GO:0001786]; phospholipid binding [GO:0005543]; protein kinase C binding [GO:0005080]
P00390	GSR GLUR GRD1	Glutathione reductase, mitochondrial	3.31945	0.0224235	[Isoform Mitochondrial]: Mitochondrion.; [Isoform Cytoplasmic]: Cytoplasm.	electron transfer activity [GO:0009055]; flavin adenine dinucleotide binding [GO:0050660]; glutathione-disulfide reductase activity [GO:0004362]; NADP binding [GO:0050661]
P00742	F10	Coagulation factor X	1.19867	0.0452907	Secreted.	calcium ion binding [GO:0005509]; phospholipid binding [GO:0005543]; serine-type endopeptidase activity [GO:0004252]
P01116	KRAS KRAS2 RASK2	GTPase KRas	0.518113	0.0215113	Cell membrane {ECO:0000269|PubMed:22431598, ECO:0000269|PubMed:23698361}; Lipid-anchor {ECO:0000305|PubMed:23698361}; Cytoplasmic side {ECO:0000305|PubMed:23698361}. Cytoplasm, cytosol {ECO:0000269|PubMed:23698361}.; [Isoform 2B]: Cell membrane {ECO:0000269|PubMed:28619714}; Lipid-anchor {ECO:0000305|PubMed:28619714}.	GDP binding [GO:0019003]; GMP binding [GO:0019002]; GTPase activity [GO:0003924]; GTP binding [GO:0005525]; identical protein binding [GO:0042802]; LRR domain binding [GO:0030275]; protein-containing complex binding [GO:0044877]
P02042	HBD	Hemoglobin subunit delta	1.81845	0.0423632		heme binding [GO:0020037]; hemoglobin alpha binding [GO:0031721]; metal ion binding [GO:0046872]; organic acid binding [GO:0043177]; oxygen binding [GO:0019825]; oxygen carrier activity [GO:0005344]
P02452	COL1A1	Collagen alpha-1(I) chain	-0.944905	0.0231599	Secreted, extracellular space, extracellular matrix {ECO:0000255|PROSITE-ProRule:PRU00793}.	extracellular matrix structural constituent [GO:0005201]; extracellular matrix structural constituent conferring tensile strength [GO:0030020]; identical protein binding [GO:0042802]; metal ion binding [GO:0046872]; platelet-derived growth factor binding [GO:0048407]; protease binding [GO:0002020]
P02647	APOA1	Apolipoprotein A-I	1.64453	0.0400638	Secreted.	amyloid-beta binding [GO:0001540]; apolipoprotein A-I receptor binding [GO:0034191]; apolipoprotein receptor binding [GO:0034190]; chemorepellent activity [GO:0045499]; cholesterol binding [GO:0015485]; cholesterol transfer activity [GO:0120020]; enzyme binding [GO:0019899]; heat shock protein binding [GO:0031072]; high-density lipoprotein particle binding [GO:0008035]; high-density lipoprotein p…
P02771	AFP HPAFP	Alpha-fetoprotein	1.14303	0.0393012	Secreted.	fatty acid binding [GO:0005504]; zinc ion binding [GO:0008270]
P05388	RPLP0	60S acidic ribosomal protein P0	0.198205	0.0145452	Nucleus {ECO:0000269|PubMed:19188445}. Cytoplasm {ECO:0000269|PubMed:19188445}. Note=Localized in cytoplasmic mRNP granules containing untranslated mRNAs (PubMed:19188445, PubMed:17289661). {ECO:0000269|PubMed:17289661, ECO:0000269|PubMed:19188445}.	large ribosomal subunit rRNA binding [GO:0070180]; RNA binding [GO:0003723]; structural constituent of ribosome [GO:0003735]
P07203	GPX1	Glutathione peroxidase 1	-1.26229	0.0373139	Cytoplasm.	glutathione peroxidase activity [GO:0004602]; peroxidase activity [GO:0004601]; SH3 domain binding [GO:0017124]
P07225	PROS1 PROS	Vitamin K-dependent protein S	2.63355	0.0233088	Secreted.	calcium ion binding [GO:0005509]; endopeptidase inhibitor activity [GO:0004866]
P07305	H1-0 H1F0 H1FV	Histone H1.0	-0.567895	0.00426612	Nucleus {ECO:0000255|PROSITE-ProRule:PRU00837, ECO:0000269|PubMed:18993075}. Chromosome {ECO:0000255|PROSITE-ProRule:PRU00837, ECO:0000269|PubMed:18993075}. Note=The RNA edited version has been localized to nuclear speckles. During mitosis, it appears in the vicinity of condensed chromosomes.	AT DNA binding [GO:0003680]; chromatin DNA binding [GO:0031490]; double-stranded DNA binding [GO:0003690]; nucleosomal DNA binding [GO:0031492]; RNA binding [GO:0003723]
P07858	CTSB CPSB	Cathepsin B	-0.566769	0.0332513	Lysosome {ECO:0000269|PubMed:16733801}. Melanosome {ECO:0000269|PubMed:17081065}. Secreted, extracellular space {ECO:0000250|UniProtKB:A1E295}. Apical cell membrane {ECO:0000250|UniProtKB:P10605}; Peripheral membrane protein {ECO:0000250|UniProtKB:P10605}; Extracellular side {ECO:0000250|UniProtKB:P10605}. Note=Identified by mass spectrometry in melanosome fractions from stage I to stage IV (PubM…	collagen binding [GO:0005518]; cysteine-type endopeptidase activity [GO:0004197]; cysteine-type peptidase activity [GO:0008234]; peptidase activity [GO:0008233]; proteoglycan binding [GO:0043394]
P08195	SLC3A2 MDU1	4F2 cell-surface antigen heavy chain	1.64834	0.0426091	Apical cell membrane {ECO:0000269|PubMed:11742812}. Cell membrane {ECO:0000269|PubMed:10391915, ECO:0000269|PubMed:10574970, ECO:0000269|PubMed:11311135, ECO:0000269|PubMed:11389679, ECO:0000269|PubMed:11557028, ECO:0000269|PubMed:11564694, ECO:0000269|PubMed:12117417, ECO:0000269|PubMed:12225859, ECO:0000269|PubMed:15769744, ECO:0000269|PubMed:16496379, ECO:0000269|PubMed:25998567, ECO:0000269|P…	cadherin binding [GO:0045296]; calcium:sodium antiporter activity [GO:0005432]; catalytic activity [GO:0003824]; double-stranded RNA binding [GO:0003725]; neutral amino acid transmembrane transporter activity [GO:0015175]; RNA binding [GO:0003723]
P08648	ITGA5 FNRA	Integrin alpha-5	0.57023	0.00708731	Membrane; Single-pass type I membrane protein. Cell junction, focal adhesion {ECO:0000269|PubMed:17158881}. Cell surface {ECO:0000269|PubMed:17158881}.	epidermal growth factor receptor binding [GO:0005154]; integrin binding [GO:0005178]; metal ion binding [GO:0046872]; platelet-derived growth factor receptor binding [GO:0005161]; vascular endothelial growth factor receptor 2 binding [GO:0043184]; virus receptor activity [GO:0001618]
P08670	VIM	Vimentin	2.41523	0.000785057	Cytoplasm {ECO:0000269|PubMed:21465480, ECO:0000269|PubMed:29496907}. Cytoplasm, cytoskeleton {ECO:0000269|PubMed:18408015, ECO:0000269|PubMed:29496907}. Nucleus matrix {ECO:0000250|UniProtKB:P31000}. Cell membrane {ECO:0000250|UniProtKB:P20152}.	double-stranded RNA binding [GO:0003725]; identical protein binding [GO:0042802]; keratin filament binding [GO:1990254]; protein domain specific binding [GO:0019904]; scaffold protein binding [GO:0097110]; structural constituent of cytoskeleton [GO:0005200]; structural constituent of eye lens [GO:0005212]
P09496	CLTA	Clathrin light chain A	-0.916971	0.0176469	Cytoplasmic vesicle membrane; Peripheral membrane protein; Cytoplasmic side. Membrane, coated pit; Peripheral membrane protein; Cytoplasmic side. Cytoplasm, cytoskeleton, spindle {ECO:0000269|PubMed:21297582, ECO:0000305|PubMed:15858577}. Note=Cytoplasmic face of coated pits and vesicles. In complex with TACC3 and CKAP5 (forming the TACC3/ch-TOG/clathrin complex) localized to inter-microtubule br…	clathrin heavy chain binding [GO:0032050]; GTPase binding [GO:0051020]; peptide binding [GO:0042277]; protein-containing complex binding [GO:0044877]; structural molecule activity [GO:0005198]
P09601	HMOX1 HO HO1	Heme oxygenase 1	6.10131	0.000518364	Microsome {ECO:0000269|PubMed:22419571}. Endoplasmic reticulum membrane {ECO:0000269|PubMed:22419571}; Peripheral membrane protein {ECO:0000269|PubMed:22419571}; Cytoplasmic side {ECO:0000269|PubMed:22419571}.	enzyme binding [GO:0019899]; heme binding [GO:0020037]; heme oxygenase (decyclizing) activity [GO:0004392]; identical protein binding [GO:0042802]; metal ion binding [GO:0046872]; phospholipase D activity [GO:0004630]; protein homodimerization activity [GO:0042803]; structural molecule activity [GO:0005198]
P09622	DLD GCSL LAD PHE3	Dihydrolipoyl dehydrogenase, mitochondrial	0.689991	0.039285	Mitochondrion matrix {ECO:0000305|PubMed:29211711, ECO:0000305|PubMed:3693355}. Nucleus {ECO:0000269|PubMed:29211711}. Cell projection, cilium, flagellum {ECO:0000250|UniProtKB:Q811C4}. Cytoplasmic vesicle, secretory vesicle, acrosome {ECO:0000269|PubMed:15888450}. Note=Mainly localizes in the mitochondrion. A small fraction localizes to the nucleus, where the 2-oxoglutarate dehydrogenase complex…	dihydrolipoyl dehydrogenase activity [GO:0004148]; flavin adenine dinucleotide binding [GO:0050660]; lipoamide binding [GO:0043544]; NAD binding [GO:0051287]
P09874	PARP1 ADPRT PPOL	Poly [ADP-ribose] polymerase 1	-0.738149	0.0205847	Nucleus {ECO:0000269|PubMed:17177976, ECO:0000269|PubMed:21799911, ECO:0000269|PubMed:23230272}. Nucleus, nucleolus {ECO:0000269|PubMed:9518481}. Chromosome {ECO:0000269|PubMed:23230272, ECO:0000269|PubMed:26344098}. Note=Localizes to sites of DNA damage. {ECO:0000269|PubMed:23230272, ECO:0000269|PubMed:26344098}.	DNA binding [GO:0003677]; DNA-binding transcription activator activity, RNA polymerase II-specific [GO:0001228]; enzyme binding [GO:0019899]; estrogen receptor binding [GO:0030331]; histone deacetylase binding [GO:0042826]; identical protein binding [GO:0042802]; NAD+ ADP-ribosyltransferase activity [GO:0003950]; NAD binding [GO:0051287]; NAD DNA ADP-ribosyltransferase activity [GO:0140294]; prot…
P09914	IFIT1 G10P1 IFI56 IFNAI1 ISG56	Interferon-induced protein with tetratricopeptide repeats 1	-1.49461	0.0285143	Cytoplasm {ECO:0000269|PubMed:19008854, ECO:0000269|PubMed:21642987}.	RNA binding [GO:0003723]
P0DMV9	HSPA1B HSP72	Heat shock 70 kDa protein 1B	1.95822	0.013667	Cytoplasm {ECO:0000269|PubMed:17289661}. Cytoplasm, cytoskeleton, microtubule organizing center, centrosome {ECO:0000269|PubMed:27137183}. Note=Localized in cytoplasmic mRNP granules containing untranslated mRNAs.	ATPase activity [GO:0016887]; ATPase activity, coupled [GO:0042623]; ATP binding [GO:0005524]; C3HC4-type RING finger domain binding [GO:0055131]; enzyme binding [GO:0019899]; G protein-coupled receptor binding [GO:0001664]; heat shock protein binding [GO:0031072]; histone deacetylase binding [GO:0042826]; misfolded protein binding [GO:0051787]; protein folding chaperone [GO:0044183]; protein N-t…
P10646	TFPI LACI TFPI1	Tissue factor pathway inhibitor	1.83631	0.0295971	[Isoform Alpha]: Secreted.; [Isoform Beta]: Microsome membrane {ECO:0000269|PubMed:22144186}; Lipid-anchor, GPI-anchor {ECO:0000269|PubMed:22144186}.	endopeptidase inhibitor activity [GO:0004866]; serine-type endopeptidase inhibitor activity [GO:0004867]
P10809	HSPD1 HSP60	60 kDa heat shock protein, mitochondrial	0.523484	0.0448487	Mitochondrion matrix.	apolipoprotein A-I binding [GO:0034186]; apolipoprotein binding [GO:0034185]; ATPase activity [GO:0016887]; ATP binding [GO:0005524]; chaperone binding [GO:0051087]; DNA replication origin binding [GO:0003688]; double-stranded RNA binding [GO:0003725]; enzyme binding [GO:0019899]; high-density lipoprotein particle binding [GO:0008035]; insulin binding [GO:0043559]; isomerase activity [GO:0016853]…
P11047	LAMC1 LAMB2	Laminin subunit gamma-1	1.44116	0.0226161	Secreted, extracellular space, extracellular matrix, basement membrane.	extracellular matrix structural constituent [GO:0005201]
P11166	SLC2A1 GLUT1	Solute carrier family 2, facilitated glucose transporter member 1	0.706077	0.0401656	Cell membrane {ECO:0000269|PubMed:18245775, ECO:0000269|PubMed:19449892, ECO:0000269|PubMed:23219802, ECO:0000269|PubMed:24847886, ECO:0000269|PubMed:25982116, ECO:0000269|PubMed:30197081}; Multi-pass membrane protein {ECO:0000255}. Melanosome {ECO:0000269|PubMed:17081065}. Note=Localizes primarily at the cell surface (PubMed:18245775, PubMed:19449892, PubMed:23219802, PubMed:25982116, PubMed:248…	dehydroascorbic acid transmembrane transporter activity [GO:0033300]; D-glucose transmembrane transporter activity [GO:0055056]; glucose transmembrane transporter activity [GO:0005355]; identical protein binding [GO:0042802]; kinase binding [GO:0019900]; long-chain fatty acid transporter activity [GO:0005324]; protein self-association [GO:0043621]; xenobiotic transmembrane transporter activity [G…
P11441	UBL4A DXS254E GDX UBL4	Ubiquitin-like protein 4A	-0.266646	0.00784366	Cytoplasm, cytosol {ECO:0000269|PubMed:20676083, ECO:0000269|PubMed:21636303}. Nucleus {ECO:0000269|PubMed:21636303}.	chaperone binding [GO:0051087]; ubiquitin-like protein transferase activity [GO:0019787]
P12259	F5	Coagulation factor V	3.27491	0.0492429	Secreted {ECO:0000250}.	copper ion binding [GO:0005507]
P12277	CKB CKBB	Creatine kinase B-type	-0.548722	0.0401516	Cytoplasm.	ATP binding [GO:0005524]; creatine kinase activity [GO:0004111]; kinase activity [GO:0016301]; ubiquitin protein ligase binding [GO:0031625]
P15927	RPA2 REPA2 RPA32 RPA34	Replication protein A 32 kDa subunit	-0.268822	0.0251771	Nucleus {ECO:0000269|PubMed:10982866, ECO:0000269|PubMed:12814551, ECO:0000269|PubMed:20154705, ECO:0000269|PubMed:21504906}. Nucleus, PML body {ECO:0000269|PubMed:12814551}. Note=Redistributes to discrete nuclear foci upon DNA damage in an ATR-dependent manner. {ECO:0000269|PubMed:12814551}.	damaged DNA binding [GO:0003684]; enzyme binding [GO:0019899]; G-rich strand telomeric DNA binding [GO:0098505]; protein N-terminus binding [GO:0047485]; protein phosphatase binding [GO:0019903]; single-stranded DNA binding [GO:0003697]; ubiquitin protein ligase binding [GO:0031625]
P16220	CREB1	Cyclic AMP-responsive element-binding protein 1	-0.907347	0.033286	Nucleus {ECO:0000255|PROSITE-ProRule:PRU00312, ECO:0000255|PROSITE-ProRule:PRU00978, ECO:0000269|PubMed:12552083}.	arrestin family protein binding [GO:1990763]; cAMP response element binding [GO:0035497]; DNA-binding transcription activator activity, RNA polymerase II-specific [GO:0001228]; DNA-binding transcription factor activity [GO:0003700]; DNA-binding transcription factor activity, RNA polymerase II-specific [GO:0000981]; enzyme binding [GO:0019899]; histone acetyltransferase binding [GO:0035035]; Hsp70…
P16278	GLB1 ELNR1	Beta-galactosidase	-0.921644	0.0126978	[Isoform 1]: Lysosome {ECO:0000269|PubMed:2511208, ECO:0000269|PubMed:3084261}.; [Isoform 2]: Cytoplasm, perinuclear region {ECO:0000269|PubMed:2511208}. Note=Localized to the perinuclear area of the cytoplasm but not to lysosomes. {ECO:0000269|PubMed:2511208}.	beta-galactosidase activity [GO:0004565]; galactoside binding [GO:0016936]; protein homodimerization activity [GO:0042803]
P17480	UBTF UBF UBF1	Nucleolar transcription factor 1	-0.815912	0.0437194	Nucleus, nucleolus {ECO:0000250|UniProtKB:P25976}.	chromatin binding [GO:0003682]; DNA-binding transcription factor activity, RNA polymerase II-specific [GO:0000981]; RNA binding [GO:0003723]; RNA polymerase I cis-regulatory region sequence-specific DNA binding [GO:0001165]; RNA polymerase I core promoter sequence-specific DNA binding [GO:0001164]; scaffold protein binding [GO:0097110]
P18615	NELFE RD RDBP	Negative elongation factor E	-2.43958	0.0111741	Nucleus.	chromatin binding [GO:0003682]; RNA binding [GO:0003723]
P18827	SDC1 SDC	Syndecan-1	-2.05719	0.00115564	Membrane {ECO:0000255}; Single-pass type I membrane protein {ECO:0000255}. Secreted {ECO:0000269|PubMed:9169435}. Secreted, extracellular exosome {ECO:0000269|PubMed:22660413}. Note=Shedding of the ectodomain produces a soluble form. {ECO:0000269|PubMed:9169435}.	identical protein binding [GO:0042802]; protein C-terminus binding [GO:0008022]
P19525	EIF2AK2 PKR PRKR	Interferon-induced, double-stranded RNA-activated protein kinase	-0.730602	0.0262581	Cytoplasm {ECO:0000269|PubMed:15121867, ECO:0000269|PubMed:21029237, ECO:0000269|PubMed:22214662}. Nucleus {ECO:0000269|PubMed:21029237, ECO:0000269|PubMed:21072047}. Cytoplasm, perinuclear region {ECO:0000269|PubMed:15121867}. Note=Nuclear localization is elevated in acute leukemia, myelodysplastic syndrome (MDS), melanoma, breast, colon, prostate and lung cancer patient samples or cell lines as…	ATP binding [GO:0005524]; double-stranded RNA binding [GO:0003725]; eukaryotic translation initiation factor 2alpha kinase activity [GO:0004694]; identical protein binding [GO:0042802]; non-membrane spanning protein tyrosine kinase activity [GO:0004715]; protein kinase activity [GO:0004672]; protein phosphatase regulator activity [GO:0019888]; protein serine/threonine kinase activity [GO:0004674]…
P19823	ITIH2 IGHEP2	Inter-alpha-trypsin inhibitor heavy chain H2	1.53057	0.0390941	Secreted.	endopeptidase inhibitor activity [GO:0004866]; serine-type endopeptidase inhibitor activity [GO:0004867]
P20042	EIF2S2 EIF2B	Eukaryotic translation initiation factor 2 subunit 2	-0.355942	0.0353317		metal ion binding [GO:0046872]; mRNA binding [GO:0003729]; RNA binding [GO:0003723]; translation factor activity, RNA binding [GO:0008135]; translation initiation factor activity [GO:0003743]; translation initiation factor binding [GO:0031369]
P20645	M6PR MPR46 MPRD	Cation-dependent mannose-6-phosphate receptor	0.297569	0.0260803	Lysosome membrane; Single-pass type I membrane protein.	protein domain specific binding [GO:0019904]; retromer complex binding [GO:1905394]; transmembrane signaling receptor activity [GO:0004888]
P20674	COX5A	Cytochrome c oxidase subunit 5A, mitochondrial	-0.407678	0.0285707	Mitochondrion inner membrane {ECO:0000269|PubMed:30030519}; Peripheral membrane protein {ECO:0000269|PubMed:30030519}; Matrix side {ECO:0000269|PubMed:30030519}.	cytochrome-c oxidase activity [GO:0004129]; electron transfer activity [GO:0009055]; metal ion binding [GO:0046872]
P20962	PTMS	Parathymosin	-0.985177	0.045869
P22061	PCMT1	Protein-L-isoaspartate(D-aspartate) O-methyltransferase	-0.472821	0.0386221	Cytoplasm.	cadherin binding [GO:0045296]; protein-L-isoaspartate (D-aspartate) O-methyltransferase activity [GO:0004719]
P23142	FBLN1 PP213	Fibulin-1	2.26166	0.0463911	Secreted, extracellular space, extracellular matrix.	calcium ion binding [GO:0005509]; extracellular matrix structural constituent [GO:0005201]; fibrinogen binding [GO:0070051]; fibronectin binding [GO:0001968]; identical protein binding [GO:0042802]; integrin binding [GO:0005178]; peptidase activator activity [GO:0016504]; protein-containing complex binding [GO:0044877]; protein C-terminus binding [GO:0008022]
P23246	SFPQ PSF	Splicing factor, proline- and glutamine-rich	-0.59873	0.0327828	Nucleus speckle {ECO:0000269|PubMed:25765647}. Nucleus matrix {ECO:0000269|PubMed:10653975, ECO:0000269|PubMed:19439179, ECO:0000269|PubMed:9848648}. Cytoplasm {ECO:0000269|PubMed:19439179}. Note=Predominantly in nuclear matrix. {ECO:0000269|PubMed:19439179}.	chromatin binding [GO:0003682]; DNA binding [GO:0003677]; E-box binding [GO:0070888]; histone deacetylase binding [GO:0042826]; nucleic acid binding [GO:0003676]; protein homodimerization activity [GO:0042803]; RNA binding [GO:0003723]; RNA polymerase II cis-regulatory region sequence-specific DNA binding [GO:0000978]; transcription regulatory region DNA binding [GO:0044212]; transcription regula…
P23511	NFYA	Nuclear transcription factor Y subunit alpha	-0.630116	0.0358939	Nucleus.	DNA binding [GO:0003677]; DNA-binding transcription activator activity, RNA polymerase II-specific [GO:0001228]; DNA-binding transcription factor activity [GO:0003700]; DNA-binding transcription factor activity, RNA polymerase II-specific [GO:0000981]; RNA polymerase II cis-regulatory region sequence-specific DNA binding [GO:0000978]
P24666	ACP1	Low molecular weight phosphotyrosine protein phosphatase	-0.55191	0.0332686	Cytoplasm.	acid phosphatase activity [GO:0003993]; non-membrane spanning protein tyrosine phosphatase activity [GO:0004726]; protein tyrosine phosphatase activity [GO:0004725]
P25205	MCM3	DNA replication licensing factor MCM3	-0.842855	0.0237168	Nucleus.	ATP binding [GO:0005524]; DNA binding [GO:0003677]; DNA helicase activity [GO:0003678]; DNA replication origin binding [GO:0003688]; single-stranded DNA binding [GO:0003697]
P25325	MPST TST2	3-mercaptopyruvate sulfurtransferase	-0.686576	0.0142296	Cytoplasm {ECO:0000250|UniProtKB:P97532}. Mitochondrion {ECO:0000250|UniProtKB:P97532}. Cell junction, synapse, synaptosome {ECO:0000250|UniProtKB:Q99J99}.	3-mercaptopyruvate sulfurtransferase activity [GO:0016784]; identical protein binding [GO:0042802]; thiosulfate sulfurtransferase activity [GO:0004792]
P26583	HMGB2 HMG2	High mobility group protein B2	-0.650001	0.0370852	Nucleus {ECO:0000269|PubMed:11909973, ECO:0000269|PubMed:12925773, ECO:0000269|PubMed:23877675}. Chromosome {ECO:0000269|PubMed:12925773}. Cytoplasm {ECO:0000269|PubMed:11909973, ECO:0000269|PubMed:23877675}. Secreted {ECO:0000269|PubMed:19811285, ECO:0000269|PubMed:23877675}. Note=In basal state predominantly nuclear. {ECO:0000305}.	chemoattractant activity [GO:0042056]; cis-regulatory region sequence-specific DNA binding [GO:0000987]; damaged DNA binding [GO:0003684]; DNA binding [GO:0003677]; DNA binding, bending [GO:0008301]; double-stranded DNA binding [GO:0003690]; drug binding [GO:0008144]; four-way junction DNA binding [GO:0000400]; non-sequence-specific DNA binding, bending [GO:0044378]; protein domain specific bindi…
P28065	PSMB9 LMP2 PSMB6i RING12	Proteasome subunit beta type-9	0.982791	0.0303971	Cytoplasm {ECO:0000255|PROSITE-ProRule:PRU00809}. Nucleus {ECO:0000250}.	endopeptidase activity [GO:0004175]; threonine-type endopeptidase activity [GO:0004298]
P29323	EPHB2 DRT EPHT3 EPTH3 ERK HEK5 TYRO5	Ephrin type-B receptor 2	-0.372356	0.0323702	Cell membrane; Single-pass type I membrane protein. Cell projection, axon {ECO:0000250}. Cell projection, dendrite {ECO:0000250}.	amyloid-beta binding [GO:0001540]; ATP binding [GO:0005524]; axon guidance receptor activity [GO:0008046]; identical protein binding [GO:0042802]; protein-containing complex binding [GO:0044877]; protein tyrosine kinase activity [GO:0004713]; signaling receptor binding [GO:0005102]; transmembrane-ephrin receptor activity [GO:0005005]; transmembrane receptor protein tyrosine kinase activity [GO:00…
P29590	PML MYL PP8675 RNF71 TRIM19	Protein PML	-1.41948	0.0257561	Nucleus. Nucleus, nucleoplasm. Cytoplasm {ECO:0000269|PubMed:27211601}. Nucleus, PML body {ECO:0000269|PubMed:20501696, ECO:0000269|PubMed:27211601}. Nucleus, nucleolus. Endoplasmic reticulum membrane {ECO:0000250}; Peripheral membrane protein {ECO:0000250}; Cytoplasmic side {ECO:0000250}. Early endosome membrane; Peripheral membrane protein; Cytoplasmic side. Note=Isoform PML-1 can shuttle betwe…	cobalt ion binding [GO:0050897]; DNA binding [GO:0003677]; protein heterodimerization activity [GO:0046982]; protein homodimerization activity [GO:0042803]; SMAD binding [GO:0046332]; SUMO binding [GO:0032183]; sumo-dependent protein binding [GO:0140037]; transcription coactivator activity [GO:0003713]; ubiquitin protein ligase binding [GO:0031625]; zinc ion binding [GO:0008270]
P30048	PRDX3 AOP1	Thioredoxin-dependent peroxide reductase, mitochondrial	0.315733	0.00621294	Mitochondrion {ECO:0000250|UniProtKB:P35705}. Cytoplasm {ECO:0000305|PubMed:12492477}. Early endosome {ECO:0000269|PubMed:15750338}. Note=Localizes to early endosomes in a RPS6KC1-dependent manner. {ECO:0000269|PubMed:15750338}.	alkyl hydroperoxide reductase activity [GO:0008785]; cysteine-type endopeptidase inhibitor activity involved in apoptotic process [GO:0043027]; identical protein binding [GO:0042802]; kinase binding [GO:0019900]; protein C-terminus binding [GO:0008022]; protein kinase binding [GO:0019901]; thioredoxin peroxidase activity [GO:0008379]
P30530	AXL UFO	Tyrosine-protein kinase receptor UFO	-1.60364	0.00782994	Cell membrane {ECO:0000269|PubMed:7896447}; Single-pass type I membrane protein {ECO:0000269|PubMed:7896447}.	ATP binding [GO:0005524]; myosin heavy chain binding [GO:0032036]; phosphatidylinositol 3-kinase binding [GO:0043548]; phosphatidylserine binding [GO:0001786]; protein tyrosine kinase activity [GO:0004713]; transmembrane receptor protein tyrosine kinase activity [GO:0004714]; virus receptor activity [GO:0001618]
P31629	HIVEP2	Transcription factor HIVEP2	0.8702	0.0213208	Nucleus.	DNA binding [GO:0003677]; metal ion binding [GO:0046872]
P33947	KDELR2 ERD2.2	ER lumen protein-retaining receptor 2	1.1351	0.0313158	Endoplasmic reticulum membrane {ECO:0000269|PubMed:1325562, ECO:0000269|PubMed:18086916}; Multi-pass membrane protein {ECO:0000250|UniProtKB:Q5ZKX9}. Golgi apparatus membrane {ECO:0000269|PubMed:1325562, ECO:0000269|PubMed:18086916}; Multi-pass membrane protein {ECO:0000250|UniProtKB:Q5ZKX9}. Cytoplasmic vesicle, COPI-coated vesicle membrane {ECO:0000269|PubMed:18086916}; Multi-pass membrane prot…	ER retention sequence binding [GO:0046923]; KDEL sequence binding [GO:0005046]
P35659	DEK	Protein DEK	-0.713187	0.0128857	Nucleus {ECO:0000269|PubMed:17524367, ECO:0000269|PubMed:19695025}. Note=Enriched in regions where chromatin is decondensed or sparse in the interphase nuclei.	DNA binding [GO:0003677]; histone binding [GO:0042393]; RNA binding [GO:0003723]
P36873	PPP1CC	Serine/threonine-protein phosphatase PP1-gamma catalytic subunit	-0.533086	0.0140076	Cytoplasm {ECO:0000269|PubMed:11739654}. Nucleus. Nucleus, nucleolus {ECO:0000269|PubMed:11739654, ECO:0000269|PubMed:20926688}. Nucleus, nucleoplasm {ECO:0000269|PubMed:11739654}. Nucleus speckle {ECO:0000269|PubMed:11739654}. Chromosome, centromere, kinetochore {ECO:0000269|PubMed:12529430}. Cleavage furrow {ECO:0000269|PubMed:12529430}. Midbody {ECO:0000269|PubMed:12529430}. Mitochondrion {ECO…	lamin binding [GO:0005521]; metal ion binding [GO:0046872]; phosphatase activity [GO:0016791]; phosphoprotein phosphatase activity [GO:0004721]; protein-containing complex binding [GO:0044877]; protein C-terminus binding [GO:0008022]; protein domain specific binding [GO:0019904]; protein kinase binding [GO:0019901]; protein N-terminus binding [GO:0047485]; protein phosphatase 1 binding [GO:000815…
P36955	SERPINF1 PEDF PIG35	Pigment epithelium-derived factor	2.17272	0.0365139	Secreted {ECO:0000269|PubMed:17081065}. Melanosome {ECO:0000269|PubMed:17081065}. Note=Enriched in stage I melanosomes.	serine-type endopeptidase inhibitor activity [GO:0004867]
P36957	DLST DLTS	Dihydrolipoyllysine-residue succinyltransferase component of 2-oxoglutarate dehydrogenase complex, mitochondrial	-0.693828	0.016409	Mitochondrion matrix {ECO:0000305|PubMed:29211711}. Nucleus {ECO:0000269|PubMed:29211711}. Note=Mainly localizes in the mitochondrion. A small fraction localizes to the nucleus, where the 2-oxoglutarate dehydrogenase complex is required for histone succinylation. {ECO:0000269|PubMed:29211711}.	dihydrolipoyllysine-residue succinyltransferase activity [GO:0004149]; transferase activity, transferring acyl groups [GO:0016746]
P36969	GPX4	Phospholipid hydroperoxide glutathione peroxidase, mitochondrial	-1.30203	0.0195191	[Isoform Mitochondrial]: Mitochondrion {ECO:0000250|UniProtKB:O70325}.; [Isoform Cytoplasmic]: Cytoplasm {ECO:0000269|PubMed:11115402}.	glutathione peroxidase activity [GO:0004602]; identical protein binding [GO:0042802]; peroxidase activity [GO:0004601]; phospholipid-hydroperoxide glutathione peroxidase activity [GO:0047066]; selenium binding [GO:0008430]
P40926	MDH2	Malate dehydrogenase, mitochondrial	-0.854017	0.0126322	Mitochondrion matrix {ECO:0000250|UniProtKB:P04636}.	L-malate dehydrogenase activity [GO:0030060]; malate dehydrogenase (NADP+) activity [GO:0046554]; protein self-association [GO:0043621]; RNA binding [GO:0003723]
P41208	CETN2 CALT CEN2	Centrin-2	-0.773148	0.0393013	Cytoplasm, cytoskeleton, microtubule organizing center, centrosome {ECO:0000269|PubMed:14654843}. Cytoplasm, cytoskeleton, microtubule organizing center, centrosome, centriole {ECO:0000269|PubMed:23591820}. Nucleus envelope {ECO:0000269|PubMed:23591820}. Nucleus, nuclear pore complex {ECO:0000269|PubMed:23591820}. Nucleus {ECO:0000305}.	calcium ion binding [GO:0005509]; G-protein beta/gamma-subunit complex binding [GO:0031683]; heterotrimeric G-protein binding [GO:0032795]; microtubule binding [GO:0008017]
P42166	TMPO LAP2	Lamina-associated polypeptide 2, isoform alpha	-0.581154	0.00399518	Nucleus. Chromosome. Note=Expressed diffusely throughout the nucleus.	cadherin binding [GO:0045296]; DNA binding [GO:0003677]; lamin binding [GO:0005521]
P46063	RECQL RECQ1 RECQL1	ATP-dependent DNA helicase Q1	-0.512569	0.0373615	Nucleus {ECO:0000269|PubMed:7961977}.	3'-5' DNA helicase activity [GO:0043138]; annealing helicase activity [GO:0036310]; ATP binding [GO:0005524]; DNA binding [GO:0003677]; DNA helicase activity [GO:0003678]; four-way junction helicase activity [GO:0009378]
P46087	NOP2 NOL1 NSUN1	Probable 28S rRNA (cytosine(4447)-C(5))-methyltransferase	-0.606159	0.0403208	Nucleus, nucleolus {ECO:0000269|PubMed:12429849}.	RNA binding [GO:0003723]; rRNA (cytosine-C5-)-methyltransferase activity [GO:0009383]
P46976	GYG1 GYG	Glycogenin-1	-1.01915	0.0498125		glycogenin glucosyltransferase activity [GO:0008466]; manganese ion binding [GO:0030145]; protein homodimerization activity [GO:0042803]; UDP-alpha-D-glucose:glucosyl-glycogenin alpha-D-glucosyltransferase activity [GO:0102751]
P47224	RABIF MSS4 RASGRF3	Guanine nucleotide exchange factor MSS4	-1.5369	0.0397042		guanyl-nucleotide exchange factor activity [GO:0005085]; zinc ion binding [GO:0008270]
P47914	RPL29	60S ribosomal protein L29	-0.711624	0.00551002		cadherin binding [GO:0045296]; heparin binding [GO:0008201]; RNA binding [GO:0003723]; structural constituent of ribosome [GO:0003735]
P48509	CD151 TSPAN24	CD151 antigen	1.51977	0.00962895	Membrane; Multi-pass membrane protein.	integrin binding [GO:0005178]
P49354	FNTA	Protein farnesyltransferase/geranylgeranyltransferase type-1 subunit alpha	-0.397911	0.0239402		acetylcholine receptor regulator activity [GO:0030548]; alpha-tubulin binding [GO:0043014]; CAAX-protein geranylgeranyltransferase activity [GO:0004662]; microtubule binding [GO:0008017]; protein farnesyltransferase activity [GO:0004660]; protein geranylgeranyltransferase activity [GO:0004661]; Rab geranylgeranyltransferase activity [GO:0004663]; receptor tyrosine kinase binding [GO:0030971]
P49959	MRE11 HNGS1 MRE11A	Double-strand break repair protein MRE11	-0.353438	0.00205653	Nucleus {ECO:0000269|PubMed:10783165, ECO:0000269|PubMed:26215093}. Chromosome, telomere {ECO:0000269|PubMed:10888888}. Chromosome {ECO:0000269|PubMed:26215093, ECO:0000269|PubMed:30612738}. Note=Localizes to discrete nuclear foci after treatment with genotoxic agents. {ECO:0000269|PubMed:10783165, ECO:0000269|PubMed:26215093, ECO:0000269|PubMed:30612738}.	3'-5'-exodeoxyribonuclease activity [GO:0008296]; 3'-5' exonuclease activity [GO:0008408]; 5'-3' exonuclease activity [GO:0008409]; cadherin binding [GO:0045296]; double-stranded DNA binding [GO:0003690]; endodeoxyribonuclease activity [GO:0004520]; identical protein binding [GO:0042802]; manganese ion binding [GO:0030145]; nuclease activity [GO:0004518]; protein C-terminus binding [GO:0008022]; …
P50281	MMP14	Matrix metalloproteinase-14	1.28762	0.0179702	Membrane {ECO:0000305}; Single-pass type I membrane protein {ECO:0000305}. Melanosome. Cytoplasm. Note=Identified by mass spectrometry in melanosome fractions from stage I to stage IV. Forms a complex with BST2 and localizes to the cytoplasm.	endopeptidase activity [GO:0004175]; integrin binding [GO:0005178]; metalloaminopeptidase activity [GO:0070006]; metalloendopeptidase activity [GO:0004222]; zinc ion binding [GO:0008270]
P50402	EMD EDMD STA	Emerin	-0.173443	0.0270065	Nucleus inner membrane {ECO:0000269|PubMed:19167377}; Single-pass membrane protein; Nucleoplasmic side {ECO:0000269|PubMed:19167377}. Nucleus outer membrane. Note=Colocalized with BANF1 at the central region of the assembling nuclear rim, near spindle-attachment sites. The accumulation of different intermediates of prelamin-A/C (non-farnesylated or carboxymethylated farnesylated prelamin-A/C) in …	actin binding [GO:0003779]; beta-tubulin binding [GO:0048487]; cadherin binding [GO:0045296]
P50914	RPL14	60S ribosomal protein L14	0.125018	0.0294249		cadherin binding [GO:0045296]; RNA binding [GO:0003723]; structural constituent of ribosome [GO:0003735]
P51571	SSR4 TRAPD	Translocon-associated protein subunit delta	0.59055	0.0486721	Endoplasmic reticulum membrane; Single-pass type I membrane protein.
P51610	HCFC1 HCF1 HFC1	Host cell factor 1	-0.970298	0.0298937	Cytoplasm {ECO:0000269|PubMed:12235138}. Nucleus {ECO:0000269|PubMed:10623756, ECO:0000269|PubMed:12235138, ECO:0000269|PubMed:19188440, ECO:0000269|PubMed:20018852, ECO:0000269|PubMed:21285374, ECO:0000269|PubMed:23629655}. Note=HCFC1R1 modulates its subcellular localization and overexpression of HCFC1R1 leads to accumulation of HCFC1 in the cytoplasm (PubMed:12235138). Non-processed HCFC1 assoc…	activating transcription factor binding [GO:0033613]; cadherin binding [GO:0045296]; chromatin binding [GO:0003682]; identical protein binding [GO:0042802]; protein-macromolecule adaptor activity [GO:0030674]; RNA polymerase II cis-regulatory region sequence-specific DNA binding [GO:0000978]; transcription coactivator activity [GO:0003713]; transcription factor binding [GO:0008134]
P52272	HNRNPM HNRPM NAGR1	Heterogeneous nuclear ribonucleoprotein M	-0.732809	0.030491	Nucleus, nucleolus {ECO:0000269|Ref.5}.	mRNA binding [GO:0003729]; protein domain specific binding [GO:0019904]; RNA binding [GO:0003723]
P52566	ARHGDIB GDIA2 GDID4 RAP1GN1	Rho GDP-dissociation inhibitor 2	-0.809623	0.0261913	Cytoplasm, cytosol {ECO:0000269|PubMed:10802295}.	GTPase activator activity [GO:0005096]; GTPase activity [GO:0003924]; Rac GTPase binding [GO:0048365]; Rho GDP-dissociation inhibitor activity [GO:0005094]
P52630	STAT2	Signal transducer and activator of transcription 2	-1.32266	0.0449963	Cytoplasm {ECO:0000269|PubMed:11150296, ECO:0000269|PubMed:23139419, ECO:0000269|PubMed:27782195}. Nucleus {ECO:0000269|PubMed:11150296, ECO:0000269|PubMed:23139419}. Note=Translocated into the nucleus upon activation by IFN-alpha/beta. {ECO:0000269|PubMed:11150296, ECO:0000269|PubMed:23139419}.	DNA-binding transcription activator activity, RNA polymerase II-specific [GO:0001228]; DNA-binding transcription factor activity, RNA polymerase II-specific [GO:0000981]; identical protein binding [GO:0042802]; RNA polymerase II cis-regulatory region sequence-specific DNA binding [GO:0000978]; ubiquitin-like protein ligase binding [GO:0044389]
P53041	PPP5C PPP5	Serine/threonine-protein phosphatase 5	0.597076	0.0150878	Nucleus {ECO:0000269|PubMed:15383005}. Cytoplasm {ECO:0000269|PubMed:15383005, ECO:0000269|PubMed:19948726}. Cell membrane {ECO:0000269|PubMed:19948726}. Note=Predominantly nuclear (PubMed:15383005). But also present in the cytoplasm (PubMed:15383005). Translocates from the cytoplasm to the plasma membrane in a RAC1-dependent manner (PubMed:19948726). {ECO:0000269|PubMed:15383005, ECO:0000269|Pub…	ADP binding [GO:0043531]; ATP binding [GO:0005524]; G-protein alpha-subunit binding [GO:0001965]; Hsp90 protein binding [GO:0051879]; identical protein binding [GO:0042802]; lipid binding [GO:0008289]; metal ion binding [GO:0046872]; microtubule binding [GO:0008017]; phosphatase activity [GO:0016791]; phosphoprotein phosphatase activity [GO:0004721]; protein-containing complex binding [GO:0044877…
P54687	BCAT1 BCT1 ECA39	Branched-chain-amino-acid aminotransferase, cytosolic	0.285668	0.00744817	Cytoplasm.	branched-chain-amino-acid transaminase activity [GO:0004084]; identical protein binding [GO:0042802]; L-isoleucine transaminase activity [GO:0052656]; L-leucine transaminase activity [GO:0052654]; L-valine transaminase activity [GO:0052655]
P54725	RAD23A	UV excision repair protein RAD23 homolog A	-1.04611	0.0397392	Nucleus.	damaged DNA binding [GO:0003684]; kinase binding [GO:0019900]; polyubiquitin modification-dependent protein binding [GO:0031593]; proteasome binding [GO:0070628]; single-stranded DNA binding [GO:0003697]; ubiquitin binding [GO:0043130]; ubiquitin-specific protease binding [GO:1990381]
P55265	ADAR ADAR1 DSRAD G1P1 IFI4	Double-stranded RNA-specific adenosine deaminase	-1.12784	0.00257594	[Isoform 1]: Cytoplasm {ECO:0000269|PubMed:7565688}. Nucleus {ECO:0000269|PubMed:24753571, ECO:0000269|PubMed:7565688}. Note=Shuttles between the cytoplasm and nucleus (PubMed:7565688, PubMed:24753571). Nuclear import is mediated by TNPO1 (PubMed:24753571). {ECO:0000269|PubMed:24753571, ECO:0000269|PubMed:7565688}.; [Isoform 5]: Cytoplasm {ECO:0000269|PubMed:19124606}. Nucleus {ECO:0000269|PubMed…	DNA binding [GO:0003677]; double-stranded RNA adenosine deaminase activity [GO:0003726]; double-stranded RNA binding [GO:0003725]; metal ion binding [GO:0046872]; RNA binding [GO:0003723]; tRNA-specific adenosine deaminase activity [GO:0008251]
P55795	HNRNPH2 FTP3 HNRPH2	Heterogeneous nuclear ribonucleoprotein H2	0.541947	0.0196665	Nucleus, nucleoplasm.	RNA binding [GO:0003723]
P55809	OXCT1 OXCT SCOT	Succinyl-CoA:3-ketoacid coenzyme A transferase 1, mitochondrial	0.750621	0.0347563	Mitochondrion matrix.	3-oxoacid CoA-transferase activity [GO:0008260]; identical protein binding [GO:0042802]
P56211	ARPP19	cAMP-regulated phosphoprotein 19	-1.01127	0.0216174	Cytoplasm {ECO:0000250}.	phosphatase inhibitor activity [GO:0019212]; potassium channel regulator activity [GO:0015459]; protein phosphatase 2A binding [GO:0051721]; protein phosphatase inhibitor activity [GO:0004864]; protein phosphatase regulator activity [GO:0019888]; signaling receptor binding [GO:0005102]
P61011	SRP54	Signal recognition particle 54 kDa protein	0.691095	0.0302465	Nucleus speckle {ECO:0000269|PubMed:14729963}. Cytoplasm {ECO:0000269|PubMed:14729963}.	7S RNA binding [GO:0008312]; drug binding [GO:0008144]; endoplasmic reticulum signal peptide binding [GO:0030942]; GDP binding [GO:0019003]; GTPase activity [GO:0003924]; GTP binding [GO:0005525]; ribonucleoprotein complex binding [GO:0043021]; RNA binding [GO:0003723]
P61024	CKS1B CKS1 PNAS-143 PNAS-16	Cyclin-dependent kinases regulatory subunit 1	-0.928267	0.00377557		cyclin-dependent protein serine/threonine kinase activator activity [GO:0061575]; histone binding [GO:0042393]; protein kinase binding [GO:0019901]; ubiquitin binding [GO:0043130]
P61026	RAB10	Ras-related protein Rab-10	0.624991	0.0233825	Cytoplasmic vesicle membrane {ECO:0000305}; Lipid-anchor {ECO:0000305}; Cytoplasmic side {ECO:0000305}. Golgi apparatus membrane {ECO:0000269|PubMed:23263280}. Golgi apparatus, trans-Golgi network membrane {ECO:0000250|UniProtKB:P24409}. Endosome membrane {ECO:0000269|PubMed:16641372}. Recycling endosome membrane {ECO:0000250|UniProtKB:P24409}. Cytoplasmic vesicle, phagosome membrane {ECO:0000250…	cadherin binding involved in cell-cell adhesion [GO:0098641]; GDP binding [GO:0019003]; GTPase activity [GO:0003924]; GTP binding [GO:0005525]; myosin V binding [GO:0031489]
P61204	ARF3	ADP-ribosylation factor 3	0.298484	0.0427779	Golgi apparatus {ECO:0000269|PubMed:17555535}. Cytoplasm, perinuclear region {ECO:0000269|PubMed:17555535}.	GTPase activity [GO:0003924]; GTP binding [GO:0005525]
P61224	RAP1B OK/SW-cl.11	Ras-related protein Rap-1b	0.36222	0.00564179	Cell membrane. Cytoplasm, cytosol. Cell junction. Note=May shuttle between plasma membrane and cytosol. Presence of KRIT1 and CDH5 is required for its localization to the cell junction.	GDP binding [GO:0019003]; GTPase activity [GO:0003924]; GTP binding [GO:0005525]; protein-containing complex binding [GO:0044877]
P62140	PPP1CB	Serine/threonine-protein phosphatase PP1-beta catalytic subunit	-0.66473	0.0231036	Cytoplasm {ECO:0000269|PubMed:11739654}. Nucleus {ECO:0000269|PubMed:11739654}. Nucleus, nucleoplasm {ECO:0000269|PubMed:11739654}. Nucleus, nucleolus {ECO:0000269|PubMed:11739654, ECO:0000269|PubMed:20926688}. Note=Highly mobile in cells and can be relocalized through interaction with targeting subunits. In the presence of PPP1R8 relocalizes from the nucleus to nuclear speckles. {ECO:0000269|Pub…	metal ion binding [GO:0046872]; myosin-light-chain-phosphatase activity [GO:0050115]; myosin phosphatase activity [GO:0017018]; phosphatase activity [GO:0016791]; protein kinase binding [GO:0019901]; protein serine/threonine phosphatase activity [GO:0004722]
P62280	RPS11	40S ribosomal protein S11	-0.357989	0.00655879		RNA binding [GO:0003723]; rRNA binding [GO:0019843]; structural constituent of ribosome [GO:0003735]
P62487	POLR2G RPB7	DNA-directed RNA polymerase II subunit RPB7	1.63843	0.0143257	Nucleus {ECO:0000269|PubMed:9852112}.	DNA-directed 5'-3' RNA polymerase activity [GO:0003899]; single-stranded DNA binding [GO:0003697]; single-stranded RNA binding [GO:0003727]; translation initiation factor binding [GO:0031369]
P62714	PPP2CB	Serine/threonine-protein phosphatase 2A catalytic subunit beta isoform	-0.550177	0.046489	Cytoplasm {ECO:0000269|PubMed:16541025}. Nucleus {ECO:0000269|PubMed:16541025}. Chromosome, centromere {ECO:0000269|PubMed:16541025}. Cytoplasm, cytoskeleton, spindle pole {ECO:0000269|PubMed:16541025}. Note=In prometaphase cells, but not in anaphase cells, localizes at centromeres. During mitosis, also found at spindle poles.	metal ion binding [GO:0046872]; protein C-terminus binding [GO:0008022]; protein serine/threonine phosphatase activity [GO:0004722]; tau protein binding [GO:0048156]
P62995	TRA2B SFRS10	Transformer-2 protein homolog beta	-0.612047	0.0119468	Nucleus {ECO:0000269|PubMed:9212162, ECO:0000269|PubMed:9546399}.	identical protein binding [GO:0042802]; mRNA binding [GO:0003729]; pre-mRNA binding [GO:0036002]; protein domain specific binding [GO:0019904]; RNA binding [GO:0003723]
P63096	GNAI1	Guanine nucleotide-binding protein G(i) subunit alpha-1	1.03704	0.0433074	Nucleus {ECO:0000250|UniProtKB:P10824}. Cytoplasm {ECO:0000269|PubMed:17635935}. Cell membrane {ECO:0000269|PubMed:17635935, ECO:0000269|PubMed:26766442}; Peripheral membrane protein {ECO:0000250|UniProtKB:P10824}; Cytoplasmic side {ECO:0000250|UniProtKB:P10824}. Cytoplasm, cytoskeleton, microtubule organizing center, centrosome {ECO:0000269|PubMed:17635935}. Cytoplasm, cell cortex {ECO:0000269|P…	GDP binding [GO:0019003]; G-protein beta/gamma-subunit complex binding [GO:0031683]; G protein-coupled receptor binding [GO:0001664]; G protein-coupled serotonin receptor binding [GO:0031821]; GTPase activating protein binding [GO:0032794]; GTPase activity [GO:0003924]; GTP binding [GO:0005525]; magnesium ion binding [GO:0000287]
P63165	SUMO1 SMT3C SMT3H3 UBL1 OK/SW-cl.43	Small ubiquitin-related modifier 1	-1.73149	0.0217181	Nucleus membrane. Nucleus speckle. Cytoplasm. Nucleus, PML body. Cell membrane {ECO:0000269|PubMed:19223394}. Nucleus {ECO:0000269|PubMed:24651376}. Note=Recruited by BCL11A into the nuclear body. In the presence of ZFHX3, sequesterd to nuclear body (NB)-like dots in the nucleus some of which overlap or closely associate with PML body. {ECO:0000250|UniProtKB:P63166, ECO:0000269|PubMed:24651376}.	enzyme binding [GO:0019899]; potassium channel regulator activity [GO:0015459]; protein tag [GO:0031386]; RNA binding [GO:0003723]; small protein activating enzyme binding [GO:0044388]; transcription factor binding [GO:0008134]; ubiquitin-like protein ligase binding [GO:0044389]; ubiquitin protein ligase binding [GO:0031625]; ubiquitin-specific protease binding [GO:1990381]
P68032	ACTC1 ACTC	Actin, alpha cardiac muscle 1	0.406789	0.0272084	Cytoplasm, cytoskeleton.	ATPase activity [GO:0016887]; ATP binding [GO:0005524]; myosin binding [GO:0017022]
P69905	HBA1; HBA2	Hemoglobin subunit alpha	1.56147	0.0488236		heme binding [GO:0020037]; iron ion binding [GO:0005506]; organic acid binding [GO:0043177]; oxygen binding [GO:0019825]; oxygen carrier activity [GO:0005344]
P78406	RAE1 MRNP41	mRNA export factor	-0.414291	0.000306482	Cytoplasm {ECO:0000269|PubMed:9256445}. Nucleus {ECO:0000269|PubMed:9256445}. Cytoplasm, cytoskeleton, spindle pole {ECO:0000269|PubMed:17172455}. Note=Recruited from interphase nuclei to spindle MTs during mitosis. {ECO:0000269|PubMed:17172455}.	microtubule binding [GO:0008017]; RNA binding [GO:0003723]; ubiquitin binding [GO:0043130]
P84098	RPL19	60S ribosomal protein L19	-0.782189	0.0367415		RNA binding [GO:0003723]; structural constituent of ribosome [GO:0003735]
Q00577	PURA PUR1	Transcriptional activator protein Pur-alpha	0.322663	0.0107068	Nucleus.	DNA-binding transcription factor activity, RNA polymerase II-specific [GO:0000981]; DNA-binding transcription repressor activity, RNA polymerase II-specific [GO:0001227]; double-stranded DNA binding [GO:0003690]; double-stranded telomeric DNA binding [GO:0003691]; purine-rich negative regulatory element binding [GO:0032422]; RNA binding [GO:0003723]; RNA polymerase II regulatory region sequence-s…
Q00839	HNRNPU C1orf199 HNRPU SAFA U21.1	Heterogeneous nuclear ribonucleoprotein U	-0.641294	0.0308059	Nucleus {ECO:0000269|PubMed:10671544, ECO:0000269|PubMed:11003645, ECO:0000269|PubMed:1324173, ECO:0000269|PubMed:14608463, ECO:0000269|PubMed:15563465, ECO:0000269|PubMed:19617346, ECO:0000269|PubMed:21242313, ECO:0000269|PubMed:8174554, ECO:0000269|PubMed:9353307, ECO:0000269|PubMed:9405365}. Nucleus matrix {ECO:0000269|PubMed:1324173, ECO:0000269|PubMed:14608463, ECO:0000269|PubMed:8174554}. C…	actin binding [GO:0003779]; ATP binding [GO:0005524]; chromatin binding [GO:0003682]; chromatin DNA binding [GO:0031490]; DNA binding [GO:0003677]; double-stranded DNA binding [GO:0003690]; double-stranded RNA binding [GO:0003725]; identical protein binding [GO:0042802]; mRNA 3'-UTR binding [GO:0003730]; poly(A) binding [GO:0008143]; poly(C) RNA binding [GO:0017130]; poly(G) binding [GO:0034046];…
Q02750	MAP2K1 MEK1 PRKMK1	Dual specificity mitogen-activated protein kinase kinase 1	1.05843	0.0375524	Cytoplasm, cytoskeleton, microtubule organizing center, centrosome {ECO:0000269|PubMed:14737111}. Cytoplasm, cytoskeleton, microtubule organizing center, spindle pole body {ECO:0000269|PubMed:14737111}. Cytoplasm {ECO:0000269|PubMed:10409742, ECO:0000269|PubMed:17101779}. Nucleus {ECO:0000269|PubMed:17101779}. Membrane {ECO:0000269|PubMed:10409742}; Peripheral membrane protein {ECO:0000269|PubMed…	ATP binding [GO:0005524]; MAP kinase kinase activity [GO:0004708]; MAP-kinase scaffold activity [GO:0005078]; protein C-terminus binding [GO:0008022]; protein kinase activity [GO:0004672]; protein N-terminus binding [GO:0047485]; protein serine/threonine/tyrosine kinase activity [GO:0004712]; protein serine/threonine kinase activator activity [GO:0043539]; protein serine/threonine kinase activity…
Q02790	FKBP4 FKBP52	Peptidyl-prolyl cis-trans isomerase FKBP4	0.546021	0.00845046	Cytoplasm, cytosol {ECO:0000269|PubMed:2378870}. Mitochondrion {ECO:0000269|PubMed:21730050}. Nucleus {ECO:0000250|UniProtKB:P30416}. Cytoplasm, cytoskeleton {ECO:0000250|UniProtKB:Q9QVC8}. Cell projection, axon {ECO:0000250|UniProtKB:Q9QVC8}. Note=Shuttles from mitochondria to nucleus; co-localizes in mitochondria with the glucocorticoid receptor (PubMed:21730050). Colocalized with MAPT/TAU in t…	ATP binding [GO:0005524]; copper-dependent protein binding [GO:0032767]; FK506 binding [GO:0005528]; glucocorticoid receptor binding [GO:0035259]; GTP binding [GO:0005525]; heat shock protein binding [GO:0031072]; peptidyl-prolyl cis-trans isomerase activity [GO:0003755]; phosphoprotein binding [GO:0051219]; protein-macromolecule adaptor activity [GO:0030674]; RNA binding [GO:0003723]; tau protei…
Q04323	UBXN1 SAKS1	UBX domain-containing protein 1	-0.792949	0.00975402	Cytoplasm {ECO:0000269|PubMed:23545497}.	ATPase binding [GO:0051117]; K48-linked polyubiquitin modification-dependent protein binding [GO:0036435]; K6-linked polyubiquitin modification-dependent protein binding [GO:0071796]; polyubiquitin modification-dependent protein binding [GO:0031593]; proteasome regulatory particle binding [GO:1904855]; ubiquitin binding [GO:0043130]; ubiquitin protein ligase binding [GO:0031625]
Q04760	GLO1	Lactoylglutathione lyase	-1.00247	0.00294296		lactoylglutathione lyase activity [GO:0004462]; zinc ion binding [GO:0008270]
Q05086	UBE3A E6AP EPVE6AP HPVE6A	Ubiquitin-protein ligase E3A	-3.60157	0.0205974	Cytoplasm {ECO:0000250|UniProtKB:O08759}. Nucleus {ECO:0000250|UniProtKB:O08759}.	metal ion binding [GO:0046872]; transcription coactivator activity [GO:0003713]; ubiquitin protein ligase activity [GO:0061630]; ubiquitin-protein transferase activity [GO:0004842]
Q12846	STX4 STX4A	Syntaxin-4	-0.193539	0.0260571	Cell membrane {ECO:0000305}; Single-pass type IV membrane protein {ECO:0000305}.	SNAP receptor activity [GO:0005484]; SNARE binding [GO:0000149]; sphingomyelin phosphodiesterase activator activity [GO:0016230]
Q13148	TARDBP TDP43	TAR DNA-binding protein 43	-0.88069	0.0347028	Nucleus {ECO:0000269|PubMed:17023659, ECO:0000269|PubMed:17481916, ECO:0000269|PubMed:18957508, ECO:0000269|PubMed:19765185, ECO:0000269|PubMed:28663553, ECO:0000269|PubMed:29438978}. Cytoplasm {ECO:0000269|PubMed:18957508, ECO:0000269|PubMed:23398327, ECO:0000269|PubMed:30464263}. Cytoplasm, Stress granule {ECO:0000269|PubMed:19765185, ECO:0000269|PubMed:23398327}. Note=Continuously travels in a…	DNA-binding transcription factor activity [GO:0003700]; double-stranded DNA binding [GO:0003690]; identical protein binding [GO:0042802]; mRNA 3'-UTR binding [GO:0003730]; pre-mRNA intronic binding [GO:0097157]; RNA binding [GO:0003723]; RNA polymerase II cis-regulatory region sequence-specific DNA binding [GO:0000978]; sequence-specific DNA binding [GO:0043565]; sequence-specific double-stranded…
Q13185	CBX3	Chromobox protein homolog 3	-0.415223	0.0481899	Nucleus {ECO:0000305}. Note=Associates with euchromatin and is largely excluded from constitutive heterochromatin. May be associated with microtubules and mitotic poles during mitosis (Potential). {ECO:0000305}.	enzyme binding [GO:0019899]; histone methyltransferase binding [GO:1990226]; identical protein binding [GO:0042802]; protein domain specific binding [GO:0019904]
Q13418	ILK ILK1 ILK2	Integrin-linked protein kinase	-0.428822	0.0383785	Cell junction, focal adhesion {ECO:0000269|PubMed:11402068, ECO:0000269|PubMed:12167643}. Cell membrane; Peripheral membrane protein; Cytoplasmic side {ECO:0000269|PubMed:11402068}. Cell projection, lamellipodium {ECO:0000250|UniProtKB:O55222}. Cytoplasm, myofibril, sarcomere {ECO:0000269|PubMed:11402068}.	ATP binding [GO:0005524]; integrin binding [GO:0005178]; protein kinase binding [GO:0019901]; protein serine/threonine kinase activity [GO:0004674]; SH3 domain binding [GO:0017124]
Q13428	TCOF1	Treacle protein	-1.11459	0.0126016	Nucleus, nucleolus {ECO:0000269|PubMed:12777385}.	protein heterodimerization activity [GO:0046982]; RNA binding [GO:0003723]; RNA polymerase I core binding [GO:0001042]; scaffold protein binding [GO:0097110]; transporter activity [GO:0005215]
Q13435	SF3B2 SAP145	Splicing factor 3B subunit 2	-0.391235	0.00430628	Nucleus {ECO:0000269|PubMed:27720643, ECO:0000269|PubMed:28541300}. Nucleus speckle {ECO:0000269|PubMed:16923959}.	RNA binding [GO:0003723]
Q13547	HDAC1 RPD3L1	Histone deacetylase 1	-0.781278	0.00493406	Nucleus {ECO:0000269|PubMed:10846170}.	activating transcription factor binding [GO:0033613]; core promoter sequence-specific DNA binding [GO:0001046]; deacetylase activity [GO:0019213]; E-box binding [GO:0070888]; enzyme binding [GO:0019899]; histone deacetylase activity [GO:0004407]; histone deacetylase binding [GO:0042826]; Krueppel-associated box domain binding [GO:0035851]; NAD-dependent histone deacetylase activity (H3-K14 specif…
Q13610	PWP1	Periodic tryptophan protein 1 homolog	-1.28247	0.045072	Nucleus {ECO:0000269|PubMed:7828893}. Nucleus, nucleolus {ECO:0000269|PubMed:29065309}. Chromosome {ECO:0000269|PubMed:29065309}. Note=Associates with chromatin regions of rDNA. {ECO:0000269|PubMed:29065309}.	H4K20me3 modified histone binding [GO:1990889]
Q13617	CUL2	Cullin-2	0.373135	0.038188		protein-containing complex binding [GO:0044877]; ubiquitin protein ligase binding [GO:0031625]
Q13641	TPBG 5T4	Trophoblast glycoprotein	1.4947	0.00171999	Cell membrane {ECO:0000269|PubMed:24582434}; Single-pass type I membrane protein {ECO:0000269|PubMed:24582434}.
Q13895	BYSL ENP1	Bystin	-2.60964	0.0447068	Cytoplasm {ECO:0000269|PubMed:17381424}. Nucleus, nucleolus {ECO:0000269|PubMed:17381424, ECO:0000269|PubMed:26711351}. Note=Associated with 40S ribosomal subunits.	RNA binding [GO:0003723]; snoRNA binding [GO:0030515]
Q14240	EIF4A2 DDX2B EIF4F	Eukaryotic initiation factor 4A-II	0.445312	0.00158572		ATPase activity [GO:0016887]; ATP binding [GO:0005524]; helicase activity [GO:0004386]; RNA binding [GO:0003723]; RNA helicase activity [GO:0003724]; translation initiation factor activity [GO:0003743]
Q14318	FKBP8 FKBP38	Peptidyl-prolyl cis-trans isomerase FKBP8	-1.39337	0.0183585	Mitochondrion {ECO:0000269|PubMed:16176796}. Mitochondrion membrane {ECO:0000305}; Single-pass membrane protein; Cytoplasmic side {ECO:0000305}.; [Isoform 1]: Mitochondrion membrane {ECO:0000269|PubMed:12510191, ECO:0000269|PubMed:18385096}; Single-pass membrane protein; Cytoplasmic side {ECO:0000305}.; [Isoform 3]: Mitochondrion membrane {ECO:0000269|PubMed:18385096}; Single-pass membrane protei…	disordered domain specific binding [GO:0097718]; identical protein binding [GO:0042802]; metal ion binding [GO:0046872]; peptidyl-prolyl cis-trans isomerase activity [GO:0003755]; protein folding chaperone [GO:0044183]
Q14839	CHD4	Chromodomain-helicase-DNA-binding protein 4	-1.38664	0.0112143	Nucleus {ECO:0000269|PubMed:17626165, ECO:0000269|PubMed:27616479}. Cytoplasm, cytoskeleton, microtubule organizing center, centrosome {ECO:0000269|PubMed:17626165}. Note=Associates with centrosomes in interphase. {ECO:0000250|UniProtKB:Q6PDQ2}.	ATP binding [GO:0005524]; DNA binding [GO:0003677]; DNA helicase activity [GO:0003678]; histone deacetylase binding [GO:0042826]; RNA polymerase II repressing transcription factor binding [GO:0001103]; zinc ion binding [GO:0008270]
Q14847	LASP1 MLN50	LIM and SH3 domain protein 1	-1.11327	0.0408532	Cytoplasm, cell cortex {ECO:0000250}. Cytoplasm, cytoskeleton {ECO:0000250}. Note=Associated with the F-actin rich cortical cytoskeleton. {ECO:0000250}.	actin filament binding [GO:0051015]; cadherin binding [GO:0045296]; ion transmembrane transporter activity [GO:0015075]; metal ion binding [GO:0046872]; SH3/SH2 adaptor activity [GO:0005070]
Q14966	ZNF638 NP220 ZFML	Zinc finger protein 638	-2.11199	0.041571	Nucleus speckle {ECO:0000255|PROSITE-ProRule:PRU00130, ECO:0000269|PubMed:11813260, ECO:0000269|PubMed:8647861}.	double-stranded DNA binding [GO:0003690]; RNA binding [GO:0003723]; zinc ion binding [GO:0008270]
Q15125	EBP	3-beta-hydroxysteroid-Delta(8),Delta(7)-isomerase	0.514217	0.0263574	Endoplasmic reticulum membrane {ECO:0000269|PubMed:10406945}; Multi-pass membrane protein {ECO:0000305}. Nucleus envelope {ECO:0000269|PubMed:10406945}. Cytoplasmic vesicle {ECO:0000269|PubMed:10406945}. Note=During interphase, detected on the endoplasmic reticulum and the nuclear envelope. During mitosis, detected on cytoplasmic vesicles. {ECO:0000269|PubMed:10406945}.	C-8 sterol isomerase activity [GO:0000247]; cholestenol delta-isomerase activity [GO:0047750]; steroid delta-isomerase activity [GO:0004769]; transmembrane signaling receptor activity [GO:0004888]; xenobiotic transmembrane transporter activity [GO:0042910]
Q15370	ELOB TCEB2	Elongin-B	-0.572241	0.0338263	Nucleus {ECO:0000305}.	ubiquitin protein ligase binding [GO:0031625]
Q15434	RBMS2 SCR3	RNA-binding motif, single-stranded-interacting protein 2	-1.27542	0.0243924	Nucleus {ECO:0000305}.	RNA binding [GO:0003723]
Q15629	TRAM1 TRAM	Translocating chain-associated membrane protein 1	0.741072	0.0464252	Endoplasmic reticulum membrane {ECO:0000269|PubMed:1315422}; Multi-pass membrane protein {ECO:0000255}.	signaling receptor activity [GO:0038023]
Q15785	TOMM34 URCC3	Mitochondrial import receptor subunit TOM34	-0.597565	0.0246895	Cytoplasm {ECO:0000269|PubMed:10101285}. Mitochondrion outer membrane {ECO:0000269|PubMed:10101285}; Peripheral membrane protein {ECO:0000269|PubMed:10101285}; Cytoplasmic side {ECO:0000269|PubMed:10101285}.	heat shock protein binding [GO:0031072]
Q15796	SMAD2 MADH2 MADR2	Mothers against decapentaplegic homolog 2	-0.608633	0.0343524	Cytoplasm {ECO:0000269|PubMed:16751101, ECO:0000269|PubMed:19289081, ECO:0000269|PubMed:9865696}. Nucleus {ECO:0000269|PubMed:16751101, ECO:0000269|PubMed:19289081, ECO:0000269|PubMed:21599657, ECO:0000269|PubMed:22781750, ECO:0000269|PubMed:9865696}. Note=Cytoplasmic and nuclear in the absence of TGF-beta. On TGF-beta stimulation, migrates to the nucleus when complexed with SMAD4 (PubMed:9865696…	activating transcription factor binding [GO:0033613]; chromatin binding [GO:0003682]; cis-regulatory region binding [GO:0035326]; co-SMAD binding [GO:0070410]; disordered domain specific binding [GO:0097718]; DNA-binding transcription activator activity, RNA polymerase II-specific [GO:0001228]; DNA-binding transcription factor activity [GO:0003700]; DNA-binding transcription factor activity, RNA …
Q16576	RBBP7 RBAP46	Histone-binding protein RBBP7	-0.912291	0.0408829	Nucleus.	RNA binding [GO:0003723]
Q16629	SRSF7 SFRS7	Serine/arginine-rich splicing factor 7	-0.823137	0.0269725	Nucleus {ECO:0000269|PubMed:11336712}. Cytoplasm {ECO:0000269|PubMed:11336712}.	protein domain specific binding [GO:0019904]; RNA binding [GO:0003723]; zinc ion binding [GO:0008270]
Q16666	IFI16 IFNGIP1	Gamma-interferon-inducible protein 16	-0.326057	0.043368	Nucleus. Cytoplasm. Note=Cellular distribution is dependent on the acetylation status of the multipartite nuclear localization signal (NLS); NLS acetylation promotes cytoplasmic localization. Localizes in the nucleus during human herpes simplex virus 1 (HHV-1) infection.	DNA-binding transcription repressor activity, RNA polymerase II-specific [GO:0001227]; double-stranded DNA binding [GO:0003690]; identical protein binding [GO:0042802]; RNA binding [GO:0003723]; RNA polymerase II cis-regulatory region sequence-specific DNA binding [GO:0000978]; transcription factor binding [GO:0008134]
Q16836	HADH HAD HADHSC SCHAD	Hydroxyacyl-coenzyme A dehydrogenase, mitochondrial	0.616364	0.00205546	Mitochondrion matrix.	3-hydroxyacyl-CoA dehydrogenase activity [GO:0003857]; NAD+ binding [GO:0070403]
Q16881	TXNRD1 GRIM12 KDRF	Thioredoxin reductase 1, cytoplasmic	0.688085	0.0261967	Cytoplasm {ECO:0000250}.; [Isoform 4]: Cytoplasm. Nucleus.; [Isoform 5]: Cytoplasm.	electron transfer activity [GO:0009055]; flavin adenine dinucleotide binding [GO:0050660]; protein disulfide oxidoreductase activity [GO:0015035]; thioredoxin-disulfide reductase activity [GO:0004791]
Q3KQU3	MAP7D1 KIAA1187 PARCC1 RPRC1 PP2464	MAP7 domain-containing protein 1	-0.768402	0.0414073	Cytoplasm, cytoskeleton, spindle {ECO:0000269|PubMed:15561729}.
Q52LW3	ARHGAP29 PARG1	Rho GTPase-activating protein 29	-1.13746	0.0454828		GTPase activator activity [GO:0005096]; metal ion binding [GO:0046872]; PDZ domain binding [GO:0030165]
Q53FA7	TP53I3 PIG3	Quinone oxidoreductase PIG3	-0.936242	0.00626281		NADPH:quinone reductase activity [GO:0003960]; NADPH binding [GO:0070402]; protein homodimerization activity [GO:0042803]; quinone binding [GO:0048038]
Q53QV2	LBH	Protein LBH	-0.965289	0.021859	Nucleus {ECO:0000269|PubMed:17390236}. Cytoplasm {ECO:0000269|PubMed:17390236}.
Q5SW79	CEP170 FAM68A KAB KIAA0470	Centrosomal protein of 170 kDa	-0.726609	0.0165031	Cytoplasm, cytoskeleton, microtubule organizing center, centrosome, centriole {ECO:0000269|PubMed:15616186, ECO:0000269|PubMed:23386061}. Cytoplasm, cytoskeleton, spindle {ECO:0000269|PubMed:15616186}. Note=Associated with the mature mother centriole. Associated with spindle microtubules during mitosis. Localizes to the distal appendage region of the centriole. {ECO:0000269|PubMed:23386061}.
Q5VTR2	RNF20 BRE1A	E3 ubiquitin-protein ligase BRE1A	-0.993454	0.0164902	Nucleus {ECO:0000269|PubMed:19037095, ECO:0000305|PubMed:16337599}.	chromatin binding [GO:0003682]; histone binding [GO:0042393]; metal ion binding [GO:0046872]; mRNA 3'-UTR binding [GO:0003730]; p53 binding [GO:0002039]; transcription coactivator activity [GO:0003713]; ubiquitin protein ligase binding [GO:0031625]; ubiquitin-protein transferase activity [GO:0004842]
Q63ZY3	KANK2 ANKRD25 KIAA1518 MXRA3 SIP	KN motif and ankyrin repeat domain-containing protein 2	-2.04808	0.0499569	Cytoplasm {ECO:0000269|PubMed:17476305, ECO:0000269|PubMed:17996375, ECO:0000269|PubMed:22371500, ECO:0000269|PubMed:25961457}. Mitochondrion {ECO:0000269|PubMed:22371500}.
Q66K74	MAP1S BPY2IP1 C19orf5 MAP8 VCY2IP1	Microtubule-associated protein 1S	1.02108	0.00657237	Nucleus. Cytoplasm, cytosol. Cytoplasm, cytoskeleton. Cytoplasm, cytoskeleton, spindle. Note=Detected in filopodia-like protrusions and synapses (By similarity). Detected in perinuclear punctate network corresponding to mitochondrial aggregates and in the nucleus in cells exhibiting apoptosis. Associated specifically with microtubules stabilized by paclitaxel and colocalizes with RASSF1 isoform A…	actin binding [GO:0003779]; actin filament binding [GO:0051015]; beta-tubulin binding [GO:0048487]; DNA binding [GO:0003677]; identical protein binding [GO:0042802]; microtubule binding [GO:0008017]; tubulin binding [GO:0015631]
Q68CZ2	TNS3 TEM6 TENS1 TPP	Tensin-3	-0.89967	0.00639999	Cell junction, focal adhesion {ECO:0000269|PubMed:15140944, ECO:0000269|PubMed:17643115}.
Q6P1N0	CC2D1A AKI1	Coiled-coil and C2 domain-containing protein 1A	-1.33768	0.0388775	Cytoplasm {ECO:0000269|PubMed:16033914}. Nucleus {ECO:0000250|UniProtKB:Q66HA5}. Cytoplasm, cytoskeleton, microtubule organizing center, centrosome {ECO:0000303|PubMed:20171170}.	cadherin binding [GO:0045296]; DNA-binding transcription factor activity, RNA polymerase II-specific [GO:0000981]; DNA-binding transcription repressor activity, RNA polymerase II-specific [GO:0001227]; RNA polymerase II cis-regulatory region sequence-specific DNA binding [GO:0000978]
Q6P2E9	EDC4 HEDLS	Enhancer of mRNA-decapping protein 4	-1.66765	0.0318986	Cytoplasm, P-body {ECO:0000269|PubMed:16364915, ECO:0000269|PubMed:9067524}. Nucleus {ECO:0000269|PubMed:7520377}.
Q6S8J3	POTEE A26C1A POTE2	POTE ankyrin domain family member E	-1.88996	0.0239604
Q70J99	UNC13D	Protein unc-13 homolog D	-0.84626	0.0468995	Cytoplasm. Membrane; Peripheral membrane protein. Late endosome. Recycling endosome. Lysosome. Note=Colocalizes with cytotoxic granules at the plasma membrane. Localizes to endosomal exocytic vesicles.	metal ion binding [GO:0046872]; Rab GTPase binding [GO:0017137]
Q71U36	TUBA1A TUBA3	Tubulin alpha-1A chain	-0.364577	0.0377026	Cytoplasm, cytoskeleton.	GTPase activity [GO:0003924]; GTP binding [GO:0005525]; identical protein binding [GO:0042802]; protein domain specific binding [GO:0019904]; structural constituent of cytoskeleton [GO:0005200]; structural molecule activity [GO:0005198]
Q7Z2T5	TRMT1L C1orf25 TRM1L MSTP070	TRMT1-like protein	-1.69832	0.0316585		metal ion binding [GO:0046872]; RNA binding [GO:0003723]; tRNA (guanine-N2-)-methyltransferase activity [GO:0004809]; tRNA binding [GO:0000049]
Q7Z422	SZRD1 C1orf144	SUZ domain-containing protein 1	-2.5384	0.0365684
Q7Z434	MAVS IPS1 KIAA1271 VISA	Mitochondrial antiviral-signaling protein	-0.753904	0.0100304	Mitochondrion outer membrane {ECO:0000269|PubMed:16125763}. Mitochondrion {ECO:0000269|PubMed:11780052, ECO:0000269|PubMed:17709747, ECO:0000269|PubMed:20127681, ECO:0000269|PubMed:21170385}. Peroxisome {ECO:0000269|PubMed:20451243}.	CARD domain binding [GO:0050700]; protein kinase binding [GO:0019901]; signaling adaptor activity [GO:0035591]
Q7Z7H5	TMED4 ERS25	Transmembrane emp24 domain-containing protein 4	0.280567	0.0162858	Endoplasmic reticulum membrane {ECO:0000250}; Single-pass type I membrane protein {ECO:0000250}.
Q86SQ0	PHLDB2 LL5B	Pleckstrin homology-like domain family B member 2	-1.76192	0.0450902	Cytoplasm {ECO:0000269|PubMed:12376540}. Membrane {ECO:0000269|PubMed:12376540}; Peripheral membrane protein {ECO:0000269|PubMed:12376540}. Note=Translocates to the plasma membrane at high levels of PtdIns(3,4,5)P3. At low levels of PtdIns(3,4,5)P3 is translocated to vesicular compartments.	cadherin binding [GO:0045296]
Q86U42	PABPN1 PAB2 PABP2	Polyadenylate-binding protein 2	-1.67405	0.0349238	Nucleus {ECO:0000269|PubMed:10688363, ECO:0000269|PubMed:11001936, ECO:0000269|PubMed:14663186, ECO:0000269|PubMed:27209344}. Cytoplasm {ECO:0000269|PubMed:10688363, ECO:0000269|PubMed:11001936, ECO:0000269|PubMed:14663186, ECO:0000269|PubMed:17289661}. Nucleus speckle {ECO:0000269|PubMed:10688363, ECO:0000269|PubMed:11371506}. Note=Localized in cytoplasmic mRNP granules containing untranslated m…	RNA binding [GO:0003723]; RNA polymerase binding [GO:0070063]
Q86UE4	MTDH AEG1 LYRIC	Protein LYRIC	-0.497617	0.0343845	Endoplasmic reticulum membrane; Single-pass membrane protein. Nucleus membrane {ECO:0000250}; Single-pass membrane protein {ECO:0000250}. Cell junction, tight junction {ECO:0000250}. Nucleus, nucleolus {ECO:0000250}. Cytoplasm, perinuclear region. Note=In epithelial cells, recruited to tight junctions (TJ) during the maturation of the TJ complexes. A nucleolar staining may be due to nuclear targe…	double-stranded RNA binding [GO:0003725]; NF-kappaB binding [GO:0051059]; RNA binding [GO:0003723]; RNA polymerase II transcription factor binding [GO:0001085]; transcription coactivator activity [GO:0003713]; transcription coregulator activity [GO:0003712]
Q86VI3	IQGAP3	Ras GTPase-activating-like protein IQGAP3	-1.26816	0.0426861		calmodulin binding [GO:0005516]; myosin VI light chain binding [GO:0070856]; Rho GTPase binding [GO:0017048]
Q86VM9	ZC3H18 NHN1	Zinc finger CCCH domain-containing protein 18	-0.787135	0.0357088	Nucleus {ECO:0000250}.	metal ion binding [GO:0046872]; RNA binding [GO:0003723]
Q86WQ0	NR2C2AP TRA16	Nuclear receptor 2C2-associated protein	-2.32204	0.035989	Nucleus {ECO:0000269|PubMed:12486131}.
Q8IVM0	CCDC50 C3orf6	Coiled-coil domain-containing protein 50	-0.921692	0.0240256	Cytoplasm. Note=Associated with microtubules of the cytoskeleton and mitotic apparatus. {ECO:0000250}.	ubiquitin protein ligase binding [GO:0031625]
Q8IZP0	ABI1 SSH3BP1	Abl interactor 1	-0.644426	0.0324138	Cytoplasm {ECO:0000250}. Nucleus {ECO:0000250}. Cell projection, lamellipodium {ECO:0000250}. Cell projection, filopodium {ECO:0000250}. Cell projection, growth cone {ECO:0000250}. Cell junction, synapse, postsynaptic density {ECO:0000250}. Cytoplasm, cytoskeleton {ECO:0000250}. Note=Localized to protruding lamellipodia and filopodia tips. Also localized to neuronal growth cones and synaptosomes.…	cadherin binding [GO:0045296]; cytoskeletal protein binding [GO:0008092]; protein tyrosine kinase activator activity [GO:0030296]; SH3 domain binding [GO:0017124]
Q8N163	CCAR2 DBC1 KIAA1967	Cell cycle and apoptosis regulator protein 2	-0.821927	0.0213833	Nucleus {ECO:0000269|PubMed:20074560, ECO:0000269|PubMed:20160719, ECO:0000269|PubMed:23352644, ECO:0000269|PubMed:24824780, ECO:0000269|PubMed:24962073, ECO:0000269|PubMed:25661920}. Cytoplasm {ECO:0000269|PubMed:20160719, ECO:0000269|PubMed:24824780}. Note=Recruited to chromatin, post-UV irradiation. Sequestered to the cytoplasm in the presence of MCC. Translocated to the cytoplasm during UV-in…	enzyme binding [GO:0019899]; enzyme inhibitor activity [GO:0004857]; nuclear receptor transcription coactivator activity [GO:0030374]; RNA binding [GO:0003723]; RNA polymerase II complex binding [GO:0000993]
Q8N4Q1	CHCHD4 MIA40	Mitochondrial intermembrane space import and assembly protein 40	-0.757228	0.00427372	Mitochondrion intermembrane space {ECO:0000269|PubMed:16185709, ECO:0000269|PubMed:23186364, ECO:0000269|PubMed:23676665, ECO:0000269|PubMed:26004228}.	protein disulfide oxidoreductase activity [GO:0015035]
Q8NBJ5	COLGALT1 GLT25D1 PSEC0241	Procollagen galactosyltransferase 1	0.239193	0.00725563	Endoplasmic reticulum lumen {ECO:0000255|PROSITE-ProRule:PRU10138, ECO:0000269|PubMed:20470363}. Note=Colocalized with PLOD3 and mannose binding lectin/MBL2. {ECO:0000269|PubMed:20470363}.	procollagen galactosyltransferase activity [GO:0050211]
Q8NBJ7	SUMF2 PSEC0171 UNQ1968/PRO4500	Sulfatase-modifying factor 2	-0.158044	0.0164962	Endoplasmic reticulum lumen {ECO:0000269|PubMed:15708861, ECO:0000269|PubMed:15962010, ECO:0000269|PubMed:18266766}.	metal ion binding [GO:0046872]
Q8NEZ5	FBXO22 FBX22	F-box only protein 22	-2.18366	0.0453458	Cytoplasm, myofibril, sarcomere, Z line {ECO:0000250}.	ubiquitin-protein transferase activity [GO:0004842]
Q8NFH3	NUP43	Nucleoporin Nup43	-1.60666	0.0338317	Chromosome, centromere, kinetochore. Nucleus, nuclear pore complex.
Q8TAQ2	SMARCC2 BAF170	SWI/SNF complex subunit SMARCC2	-0.743535	0.0360952	Nucleus.	DNA binding [GO:0003677]; histone binding [GO:0042393]; transcription coactivator activity [GO:0003713]
Q8TEA8	DTD1 C20orf88 DUEB HARS2	D-aminoacyl-tRNA deacylase 1	-0.484827	0.0409527	Nucleus {ECO:0000269|PubMed:15653697, ECO:0000269|PubMed:20065034}. Cytoplasm {ECO:0000250|UniProtKB:Q8IIS0}. Note=Associated with chromatin at some replication origins containing functional DNA-unwinding elements (PubMed:20065034).	aminoacyl-tRNA editing activity [GO:0002161]; DNA binding [GO:0003677]; D-tyrosyl-tRNA(Tyr) deacylase activity [GO:0051500]; metal ion binding [GO:0046872]; tRNA binding [GO:0000049]
Q8WVJ2	NUDCD2	NudC domain-containing protein 2	-0.560276	0.00934842	Chromosome, centromere, kinetochore {ECO:0000269|PubMed:20133715}. Cytoplasm, cytoskeleton, microtubule organizing center, centrosome {ECO:0000269|PubMed:20133715}. Cytoplasm, cytoskeleton, spindle pole {ECO:0000269|PubMed:20133715}. Note=Associates with centrosomes in interphase and to spindle poles and kinetochores during mitosis.	unfolded protein binding [GO:0051082]
Q8WWI1	LMO7 FBX20 FBXO20 KIAA0858	LIM domain only protein 7	-0.779065	0.0226501		metal ion binding [GO:0046872]; ubiquitin-protein transferase activity [GO:0004842]
Q8WX93	PALLD KIAA0992 CGI-151	Palladin	-1.22354	0.0121581	Cytoplasm, cytoskeleton {ECO:0000269|PubMed:11598191, ECO:0000269|PubMed:17322171, ECO:0000269|PubMed:17537434}. Cell junction, focal adhesion {ECO:0000269|PubMed:17322171}. Cytoplasm, myofibril, sarcomere, Z line {ECO:0000269|PubMed:16125169}. Cell projection, ruffle {ECO:0000269|PubMed:17537434}. Cell projection, podosome {ECO:0000250|UniProtKB:P0C5E3}. Cell projection, lamellipodium {ECO:00002…	actin binding [GO:0003779]; cell-cell adhesion mediator activity [GO:0098632]; muscle alpha-actinin binding [GO:0051371]
Q8WXX5	DNAJC9	DnaJ homolog subfamily C member 9	-0.257233	0.0115224	Nucleus {ECO:0000269|PubMed:17182002}. Cytoplasm {ECO:0000269|PubMed:17182002}. Cell membrane {ECO:0000269|PubMed:17182002}. Note=Predominantly nuclear. Translocates to the cytoplasm and membrane after heat shock. {ECO:0000269|PubMed:17182002}.	heat shock protein binding [GO:0031072]
Q92520	FAM3C ILEI GS3786	Protein FAM3C	0.828151	0.0262008	Secreted {ECO:0000250}. Cytoplasmic vesicle {ECO:0000269|PubMed:16959614}. Note=Cytoplasmic in some cancer cells.	cytokine activity [GO:0005125]
Q92598	HSPH1 HSP105 HSP110 KIAA0201	Heat shock protein 105 kDa	0.839	0.0266951	Cytoplasm {ECO:0000269|PubMed:9931472}.	adenyl-nucleotide exchange factor activity [GO:0000774]; alpha-tubulin binding [GO:0043014]; ATP binding [GO:0005524]
Q92609	TBC1D5 KIAA0210	TBC1 domain family member 5	-0.872688	0.0342524	Endosome membrane {ECO:0000269|PubMed:20923837}. Cytoplasmic vesicle, autophagosome {ECO:0000269|PubMed:22354992}. Note=During starvation induced autophagy is relocalized from endosomal localization to LC3-positive autophagosomes. {ECO:0000269|PubMed:22354992}.	AP-2 adaptor complex binding [GO:0035612]; GTPase activator activity [GO:0005096]; protein-containing complex binding [GO:0044877]; Rab GTPase binding [GO:0017137]; retromer complex binding [GO:1905394]
Q92734	TFG	Protein TFG	1.30276	0.02686	Endoplasmic reticulum {ECO:0000269|PubMed:27813252}. Note=Localizes to endoplasmic reticulum exit site (ERES), also known as transitional endoplasmic reticulum (tER) (PubMed:27813252, PubMed:21478858). {ECO:0000269|PubMed:21478858, ECO:0000269|PubMed:27813252}.	identical protein binding [GO:0042802]
Q92769	HDAC2	Histone deacetylase 2	-0.44752	0.0171623	Nucleus {ECO:0000269|PubMed:24970816}. Cytoplasm {ECO:0000269|PubMed:24970816}.	chromatin binding [GO:0003682]; deacetylase activity [GO:0019213]; enzyme binding [GO:0019899]; heat shock protein binding [GO:0031072]; histone deacetylase activity [GO:0004407]; histone deacetylase binding [GO:0042826]; NAD-dependent histone deacetylase activity (H3-K14 specific) [GO:0032041]; NF-kappaB binding [GO:0051059]; promoter-specific chromatin binding [GO:1990841]; protein deacetylase …
Q92917	GPKOW GPATC5 GPATCH5 T54	G-patch domain and KOW motifs-containing protein	-1.32362	0.0242507	Nucleus {ECO:0000269|PubMed:21880142, ECO:0000269|PubMed:25296192}.	RNA binding [GO:0003723]
Q92945	KHSRP FUBP2	Far upstream element-binding protein 2	-0.855467	0.0249849	Nucleus {ECO:0000269|PubMed:19198587}. Cytoplasm {ECO:0000269|PubMed:19198587}. Note=A small proportion is also found in the cytoplasm of neuronal cell bodies and dendrites. {ECO:0000250}.	DNA binding [GO:0003677]; mRNA 3'-UTR AU-rich region binding [GO:0035925]; RNA binding [GO:0003723]
Q969G3	SMARCE1 BAF57	SWI/SNF-related matrix-associated actin-dependent regulator of chromatin subfamily E member 1	-1.02491	0.00289024	Nucleus {ECO:0000255|PROSITE-ProRule:PRU00267, ECO:0000269|PubMed:12192000}.	chromatin binding [GO:0003682]; DNA binding [GO:0003677]; N-acetyltransferase activity [GO:0008080]; nuclear receptor binding [GO:0016922]; protein N-terminus binding [GO:0047485]; RNA binding [GO:0003723]; transcription coactivator activity [GO:0003713]
Q969Z0	TBRG4 CPR2 FASTKD4 KIAA0948	FAST kinase domain-containing protein 4	0.670593	0.0288996	Mitochondrion matrix {ECO:0000269|PubMed:20869947, ECO:0000269|PubMed:28335001}.	protein kinase activity [GO:0004672]; RNA binding [GO:0003723]
Q96AT9	RPE HUSSY-17	Ribulose-phosphate 3-epimerase	0.257765	0.0264207		identical protein binding [GO:0042802]; metal ion binding [GO:0046872]; protein homodimerization activity [GO:0042803]; ribulose-phosphate 3-epimerase activity [GO:0004750]
Q96B97	SH3KBP1 CIN85	SH3 domain-containing kinase-binding protein 1	-0.365244	0.0303367	Cytoplasm {ECO:0000269|PubMed:20221403}. Cytoplasm, cytoskeleton. Cytoplasmic vesicle membrane; Peripheral membrane protein. Cell junction, synapse, synaptosome. Cell junction, focal adhesion {ECO:0000250}. Note=Localized in endocytic vesicles containing clustered receptors. Colocalizes with ASAP1 in vesicular structures. Colocalized with actin microfilaments and focal adhesions (By similarity). …	SH3 domain binding [GO:0017124]
Q96CP2	FLYWCH2	FLYWCH family member 2	-1.63228	0.025739		RNA binding [GO:0003723]
Q96EK6	GNPNAT1 GNA1	Glucosamine 6-phosphate N-acetyltransferase	-0.635068	0.0309485	Golgi apparatus membrane; Peripheral membrane protein. Endosome membrane {ECO:0000250}; Peripheral membrane protein {ECO:0000250}.	glucosamine 6-phosphate N-acetyltransferase activity [GO:0004343]; identical protein binding [GO:0042802]; monosaccharide binding [GO:0048029]; N-acetyltransferase activity [GO:0008080]
Q96EY4	TMA16 C4orf43	Translation machinery-associated protein 16	-1.55135	0.0497035
Q96G03	PGM2 MSTP006	Phosphoglucomutase-2	0.373475	0.0267939	Cytoplasm {ECO:0000250}.	magnesium ion binding [GO:0000287]; phosphoglucomutase activity [GO:0004614]; phosphopentomutase activity [GO:0008973]
Q96I25	RBM17 SPF45	Splicing factor 45	-1.02268	0.0269087	Nucleus {ECO:0000269|PubMed:9731529}.	RNA binding [GO:0003723]
Q96JP5	ZFP91 ZNF757 FKSG11	E3 ubiquitin-protein ligase ZFP91	-0.486891	0.0140273	Nucleus {ECO:0000269|PubMed:12738986}.	metal ion binding [GO:0046872]; nucleic acid binding [GO:0003676]; ubiquitin-protein transferase activity [GO:0004842]
Q96QD8	SLC38A2 ATA2 KIAA1382 SAT2 SNAT2	Sodium-coupled neutral amino acid transporter 2	1.92171	0.0144755	Cell membrane {ECO:0000269|PubMed:15561425, ECO:0000269|PubMed:16616430}; Multi-pass membrane protein {ECO:0000269|PubMed:15561425, ECO:0000269|PubMed:16616430}. Note=Insulin promotes recruitment to the plasma membrane from a pool localized in the trans-Golgi network or endosomes (By similarity). Enriched in the somatodendritic compartment of neurons, it is also detected at the axonal shaft but e…	amino acid transmembrane transporter activity [GO:0015171]; L-glutamine transmembrane transporter activity [GO:0015186]; L-serine transmembrane transporter activity [GO:0015194]; neutral amino acid:sodium symporter activity [GO:0005295]
Q96T88	UHRF1 ICBP90 NP95 RNF106	E3 ubiquitin-protein ligase UHRF1	-1.80515	0.00985164	Nucleus {ECO:0000255|PROSITE-ProRule:PRU00358, ECO:0000269|PubMed:10646863, ECO:0000269|PubMed:17673620, ECO:0000269|PubMed:17967883, ECO:0000269|PubMed:19056828, ECO:0000269|PubMed:21777816}. Note=Localizes to replication foci. Enriched in pericentric heterochromatin. Also localizes to euchromatic regions.	cis-regulatory region sequence-specific DNA binding [GO:0000987]; hemi-methylated DNA-binding [GO:0044729]; histone binding [GO:0042393]; identical protein binding [GO:0042802]; methylated histone binding [GO:0035064]; methyl-CpG binding [GO:0008327]; nucleosomal histone binding [GO:0031493]; ubiquitin protein ligase activity [GO:0061630]; ubiquitin-protein transferase activity [GO:0004842]; zinc…
Q99614	TTC1 TPR1	Tetratricopeptide repeat protein 1	-0.207206	0.036668		unfolded protein binding [GO:0051082]
Q99959	PKP2	Plakophilin-2	-1.9184	0.0262897	Nucleus {ECO:0000269|PubMed:22781308}. Cell junction, desmosome {ECO:0000269|PubMed:19533476, ECO:0000269|PubMed:22781308}. Note=Nuclear and associated with desmosomes.	alpha-catenin binding [GO:0045294]; cadherin binding [GO:0045296]; cell adhesive protein binding involved in bundle of His cell-Purkinje myocyte communication [GO:0086083]; intermediate filament binding [GO:0019215]; ion channel binding [GO:0044325]; molecular adaptor activity [GO:0060090]; protein kinase C binding [GO:0005080]; sodium channel regulator activity [GO:0017080]
Q99961	SH3GL1 CNSA1 SH3D2B	Endophilin-A2	-0.283241	0.0441247	Cytoplasm {ECO:0000250}. Early endosome membrane {ECO:0000250}; Peripheral membrane protein {ECO:0000250}. Cell projection, podosome {ECO:0000269|PubMed:23285027}. Note=Associated with postsynaptic endosomes in hippocampal neurons. {ECO:0000250}.	beta-1 adrenergic receptor binding [GO:0031697]; cadherin binding [GO:0045296]; GTPase binding [GO:0051020]; identical protein binding [GO:0042802]; ion channel binding [GO:0044325]; lipid binding [GO:0008289]; phosphatase binding [GO:0019902]; protein C-terminus binding [GO:0008022]; SH3 domain binding [GO:0017124]
Q9BTT0	ANP32E	Acidic leucine-rich nuclear phosphoprotein 32 family member E	-1.30341	0.0137821	Cytoplasm {ECO:0000250}. Nucleus {ECO:0000250}.	histone binding [GO:0042393]; phosphatase inhibitor activity [GO:0019212]
Q9BWU0	SLC4A1AP HLC3	Kanadaptin	-0.59536	0.0359159	Nucleus {ECO:0000269|PubMed:15764369}. Cytoplasm {ECO:0000269|PubMed:15764369}. Note=Mainly nuclear. Small amounts are found in the cytoplasm.	mRNA binding [GO:0003729]
Q9BXR0	QTRT1 TGT TGUT	Queuine tRNA-ribosyltransferase catalytic subunit 1	-1.14826	0.0400029	Cytoplasm {ECO:0000255|HAMAP-Rule:MF_03218}. Mitochondrion outer membrane {ECO:0000255|HAMAP-Rule:MF_03218}; Peripheral membrane protein {ECO:0000255|HAMAP-Rule:MF_03218}; Cytoplasmic side {ECO:0000255|HAMAP-Rule:MF_03218}. Note=Weakly associates with mitochondria, possibly via QTRT2. {ECO:0000255|HAMAP-Rule:MF_03218}.	metal ion binding [GO:0046872]; protein heterodimerization activity [GO:0046982]; protein homodimerization activity [GO:0042803]; queuine tRNA-ribosyltransferase activity [GO:0008479]
Q9BYN0	SRXN1 C20orf139 SRX SRX1	Sulfiredoxin-1	1.63132	0.00265593	Cytoplasm {ECO:0000269|PubMed:15448164}.	ATP binding [GO:0005524]; oxidoreductase activity, acting on a sulfur group of donors [GO:0016667]; sulfiredoxin activity [GO:0032542]
Q9BZF1	OSBPL8 KIAA1451 ORP8 OSBP10	Oxysterol-binding protein-related protein 8	-0.574321	0.0424126	[Isoform 1]: Endoplasmic reticulum membrane {ECO:0000269|PubMed:17991739, ECO:0000269|PubMed:26206935}; Single-pass membrane protein {ECO:0000269|PubMed:17991739}. Nucleus membrane {ECO:0000269|PubMed:21698267}. Note=The presence of the N-terminus extension contains an overall negative charge that may explain the weak localization to the cortical endoplasmic reticulum (Probable). {ECO:0000305|Pub…	cholesterol binding [GO:0015485]; lipid binding [GO:0008289]; phosphatidylinositol-4-phosphate binding [GO:0070273]; phosphatidylserine binding [GO:0001786]; phosphatidylserine transfer activity [GO:0140343]; phospholipid transporter activity [GO:0005548]; sterol binding [GO:0032934]; sterol transporter activity [GO:0015248]
Q9H061	TMEM126A	Transmembrane protein 126A	2.45825	0.0376018	Mitochondrion inner membrane {ECO:0000269|PubMed:19327736, ECO:0000269|PubMed:23500070}; Multi-pass membrane protein {ECO:0000269|PubMed:19327736, ECO:0000269|PubMed:23500070}.
Q9H0A0	NAT10 ALP KIAA1709	RNA cytidine acetyltransferase	-1.54353	0.0248996	Nucleus, nucleolus {ECO:0000255|HAMAP-Rule:MF_03211, ECO:0000269|PubMed:12429849, ECO:0000269|PubMed:14592445, ECO:0000269|PubMed:19303003, ECO:0000269|PubMed:24786082, ECO:0000269|PubMed:25653167, ECO:0000269|PubMed:30165671}. Midbody {ECO:0000255|HAMAP-Rule:MF_03211, ECO:0000269|PubMed:19303003}. Note=Nucleolar in interphase and redistributes to the perichromosomal layer and to the midbody duri…	ATP binding [GO:0005524]; DNA polymerase binding [GO:0070182]; mRNA N-acetyltransferase activity [GO:0106162]; N-acetyltransferase activity [GO:0008080]; RNA binding [GO:0003723]; rRNA cytidine N-acetyltransferase activity [GO:1990883]; tRNA binding [GO:0000049]
Q9H0C8	ILKAP	Integrin-linked kinase-associated serine/threonine phosphatase 2C	-0.943345	0.000481521	Cytoplasm {ECO:0000269|PubMed:11331582}.	magnesium-dependent protein serine/threonine phosphatase activity [GO:0004724]; metal ion binding [GO:0046872]; protein serine/threonine phosphatase activity [GO:0004722]
Q9H0S4	DDX47	Probable ATP-dependent RNA helicase DDX47	-1.24328	0.00407163	Nucleus, nucleolus {ECO:0000269|PubMed:12429849, ECO:0000269|PubMed:16963496}. Note=Localizes in the nucleolar-organizing region during ribosome biogenesis.	ATP binding [GO:0005524]; RNA binding [GO:0003723]; RNA helicase activity [GO:0003724]
Q9H0V9	LMAN2L VIPL PSEC0028 UNQ368/PRO704	VIP36-like protein	0.822441	0.000820827	Endoplasmic reticulum membrane; Single-pass type I membrane protein. Golgi apparatus membrane; Single-pass type I membrane protein. Note=Predominantly found in the endoplasmic reticulum. Partly found in the Golgi.	mannose binding [GO:0005537]; metal ion binding [GO:0046872]
Q9H2G2	SLK KIAA0204 STK2	STE20-like serine/threonine-protein kinase	-0.453683	0.0179958	Cytoplasm {ECO:0000250}.	ATP binding [GO:0005524]; cadherin binding [GO:0045296]; identical protein binding [GO:0042802]; protein homodimerization activity [GO:0042803]; protein serine/threonine kinase activity [GO:0004674]
Q9H2P9	DPH5 AD-018 CGI-30 HSPC143 NPD015	Diphthine methyl ester synthase	1.47433	0.0446667		diphthine synthase activity [GO:0004164]
Q9H307	PNN DRS MEMA	Pinin	-0.476708	0.00282222	Nucleus speckle. Cell junction, desmosome. Note=Cell-cell contact area, predominantly desmosome of intercellular adherens junction. Not a nucleocytoplasmic shuttling protein.	DNA binding [GO:0003677]; RNA binding [GO:0003723]; structural molecule activity [GO:0005198]
Q9H444	CHMP4B C20orf178 SHAX1	Charged multivesicular body protein 4b	-0.631117	0.0423704	Cytoplasm, cytosol {ECO:0000269|PubMed:15511219}. Late endosome membrane {ECO:0000269|PubMed:15511219, ECO:0000305|PubMed:12860994}; Peripheral membrane protein {ECO:0000305}. Midbody {ECO:0000269|PubMed:21310966, ECO:0000269|PubMed:22422861}. Nucleus envelope {ECO:0000269|PubMed:26040712}. Note=Recruited to the nuclear envelope by CHMP7 during late anaphase (PubMed:26040712). Localizes transient…	cadherin binding [GO:0045296]; identical protein binding [GO:0042802]; protein homodimerization activity [GO:0042803]
Q9H6Z4	RANBP3	Ran-binding protein 3	-0.403524	0.0284855	Cytoplasm {ECO:0000269|PubMed:19289081}. Nucleus {ECO:0000269|PubMed:19289081}.	Ran GTPase binding [GO:0008536]; R-SMAD binding [GO:0070412]
Q9H910	JPT2 C16orf34 HN1L L11	Jupiter microtubule associated homolog 2	-1.18496	0.00206155	Cytoplasm {ECO:0000269|PubMed:15094197}. Nucleus {ECO:0000269|PubMed:15094197}.
Q9H9B4	SFXN1	Sideroflexin-1	0.279067	0.0301423	Mitochondrion inner membrane {ECO:0000269|PubMed:30442778}; Multi-pass membrane protein {ECO:0000255}.	D-serine transmembrane transporter activity [GO:0042945]; L-serine transmembrane transporter activity [GO:0015194]; transmembrane transporter activity [GO:0022857]
Q9HAV7	GRPEL1 GREPEL1	GrpE protein homolog 1, mitochondrial	0.309888	0.0265825	Mitochondrion matrix {ECO:0000269|PubMed:11311562}.	adenyl-nucleotide exchange factor activity [GO:0000774]; chaperone binding [GO:0051087]; protein homodimerization activity [GO:0042803]; unfolded protein binding [GO:0051082]
Q9NQW6	ANLN	Anillin	-0.498772	0.0148058	Nucleus. Cytoplasm, cytoskeleton. Cytoplasm, cell cortex {ECO:0000269|PubMed:23870127}. Cell projection, bleb {ECO:0000269|PubMed:23870127}. Note=Mainly found in the nucleus during interphase. Colocalizes with cortical F-actin upon nuclear envelope breakdown in mitosis and subsequently concentrates in the area of the prospective contractile ring in anaphase. This pattern persists until telophase,…	actin binding [GO:0003779]; cadherin binding [GO:0045296]; GTP-Rho binding [GO:0017049]
Q9NR12	PDLIM7 ENIGMA	PDZ and LIM domain protein 7	-0.941681	0.0170152	Cytoplasm {ECO:0000250}. Cytoplasm, cytoskeleton {ECO:0000250}. Note=Colocalizes with RET to the cell periphery and in some cytoskeletal components. Colocalizes with TPM2 near the Z line in muscle. Colocalizes with TBX4 and TBX5 to actin filaments (By similarity). {ECO:0000250}.	actin binding [GO:0003779]; metal ion binding [GO:0046872]; muscle alpha-actinin binding [GO:0051371]
Q9NR45	NANS SAS	Sialic acid synthase	-0.311553	0.0369646		N-acetylneuraminate synthase activity [GO:0050462]; N-acylneuraminate-9-phosphate synthase activity [GO:0047444]; N-acylneuraminate cytidylyltransferase activity [GO:0008781]
Q9NS86	LANCL2 GPR69B TASP	LanC-like protein 2	-0.728204	0.00410391	Nucleus {ECO:0000269|PubMed:12566319}. Cytoplasm {ECO:0000269|PubMed:12566319}. Cell membrane {ECO:0000269|PubMed:12566319, ECO:0000269|PubMed:16979580}. Note=Localizes to the juxta-nuclear vesicles (PubMed:16979580). Associates with the cortical actin cytoskeleton (PubMed:16979580). Cholesterol depletion by methyl-beta-cyclodextrin causes partial dissociation from the cell membrane in vitro and …	ATP binding [GO:0005524]; catalytic activity [GO:0003824]; GTP binding [GO:0005525]; phosphatidylinositol-3-phosphate binding [GO:0032266]; phosphatidylinositol-4-phosphate binding [GO:0070273]; phosphatidylinositol-5-phosphate binding [GO:0010314]
Q9NUJ1	ABHD10	Mycophenolic acid acyl-glucuronide esterase, mitochondrial	-0.584574	0.00402285	Mitochondrion {ECO:0000305}.	hydrolase activity, hydrolyzing O-glycosyl compounds [GO:0004553]; mycophenolic acid acyl-glucuronide esterase activity [GO:0102390]
Q9NVS9	PNPO	Pyridoxine-5'-phosphate oxidase	-0.972057	0.0129968		FMN binding [GO:0010181]; protein homodimerization activity [GO:0042803]; pyridoxal phosphate binding [GO:0030170]; pyridoxamine-phosphate oxidase activity [GO:0004733]
Q9NWU2	GID8 C20orf11 TWA1	Glucose-induced degradation protein 8 homolog	-0.295185	0.0319233	Cytoplasm {ECO:0000269|PubMed:17467196, ECO:0000269|PubMed:24143168, ECO:0000269|PubMed:28829046}. Nucleus {ECO:0000269|PubMed:12559565, ECO:0000269|PubMed:17467196, ECO:0000269|PubMed:24143168, ECO:0000269|PubMed:28829046, ECO:0000269|PubMed:29911972}. Note=Localizes in the cytoplasm in the absence of Wnt stimulation and in the nucleus in the presence of Wnt stimulation. {ECO:0000269|PubMed:2882…	protein homodimerization activity [GO:0042803]
Q9NWV8	BABAM1 C19orf62 MERIT40 NBA1 HSPC142	BRISC and BRCA1-A complex member 1	-1.69449	0.0118065	Cytoplasm {ECO:0000269|PubMed:19261749, ECO:0000269|PubMed:24075985}. Nucleus {ECO:0000269|PubMed:19261746, ECO:0000269|PubMed:19261748, ECO:0000269|PubMed:19261749, ECO:0000269|PubMed:21282113, ECO:0000269|PubMed:24075985}. Note=Localizes at sites of DNA damage at double-strand breaks (DSBs). {ECO:0000269|PubMed:19261746, ECO:0000269|PubMed:19261748, ECO:0000269|PubMed:19261749, ECO:0000269|PubM…
Q9NX62	BPNT2 IMPA3 IMPAD1	Inositol monophosphatase 3	0.428759	0.0244838	Golgi apparatus {ECO:0000269|PubMed:18695242}. Golgi apparatus, trans-Golgi network membrane {ECO:0000269|PubMed:18695242}; Single-pass type II membrane protein {ECO:0000255, ECO:0000269|PubMed:18695242}. Note=The catalytic core is predicted to reside within the Golgi lumen. {ECO:0000269|PubMed:18695242}.	3',5'-nucleotide bisphosphate phosphatase activity [GO:0097657]; 3'(2'),5'-bisphosphate nucleotidase activity [GO:0008441]; 3'-nucleotidase activity [GO:0008254]; metal ion binding [GO:0046872]
Q9NXR1	NDE1 NUDE	Nuclear distribution protein nudE homolog 1	-0.257118	0.00946638	Cytoplasm, cytoskeleton. Cytoplasm, cytoskeleton, microtubule organizing center, centrosome. Chromosome, centromere, kinetochore. Cytoplasm, cytoskeleton, spindle. Cleavage furrow. Note=Localizes to the interphase and S phase centrosome. During mitosis, partially associated with the mitotic spindle. Concentrates at the plus ends of microtubules coincident with kinetochores in metaphase and anapha…	identical protein binding [GO:0042802]; microtubule binding [GO:0008017]; protein domain specific binding [GO:0019904]
Q9NZ63	C9orf78 HCA59	Telomere length and silencing protein 1 homolog	-3.13131	0.00545655
Q9NZT2	OGFR	Opioid growth factor receptor	-0.429343	0.0113302	Cytoplasm {ECO:0000250}. Nucleus {ECO:0000250}. Note=The OGF/OGFR complex is probably translocated to the nucleus.	opioid receptor activity [GO:0004985]
Q9P0J1	PDP1 PDP PPM2C	[Pyruvate dehydrogenase [acetyl-transferring]]-phosphatase 1, mitochondrial	0.161759	0.0270008	Mitochondrion matrix {ECO:0000250}.	[pyruvate dehydrogenase (lipoamide)] phosphatase activity [GO:0004741]; magnesium-dependent protein serine/threonine phosphatase activity [GO:0004724]; metal ion binding [GO:0046872]; protein serine/threonine phosphatase activity [GO:0004722]
Q9P0P0	RNF181 HSPC238	E3 ubiquitin-protein ligase RNF181	-1.59312	0.00514509		metal ion binding [GO:0046872]; ubiquitin protein ligase activity [GO:0061630]; ubiquitin-protein transferase activity [GO:0004842]
Q9UBI1	COMMD3 BUP C10orf8	COMM domain-containing protein 3	-0.330061	0.0152994	Cytoplasm {ECO:0000269|PubMed:21778237}. Nucleus {ECO:0000269|PubMed:21778237}.
Q9UBU8	MORF4L1 MRG15 FWP006 HSPC008 HSPC061 PP368	Mortality factor 4-like protein 1	-0.907438	0.00961026	Nucleus.	chromatin binding [GO:0003682]; protein N-terminus binding [GO:0047485]
Q9UEW8	STK39 SPAK	STE20/SPS1-related proline-alanine-rich protein kinase	-0.839562	0.0487959	Cytoplasm {ECO:0000305}. Nucleus {ECO:0000305}. Note=Nucleus when caspase-cleaved. {ECO:0000305}.	ATP binding [GO:0005524]; kinase activity [GO:0016301]; protein kinase binding [GO:0019901]; protein serine/threonine kinase activity [GO:0004674]
Q9UHY1	NRBP1 BCON3 NRBP	Nuclear receptor-binding protein	0.646622	0.0272746	Cytoplasm, cell cortex {ECO:0000269|PubMed:11956649}. Endomembrane system {ECO:0000269|PubMed:11956649}. Cell projection, lamellipodium {ECO:0000269|PubMed:11956649}. Note=Colocalizes with activated RAC3 to endomembranes and at the cell periphery in lamellipodia.	ATP binding [GO:0005524]; protein homodimerization activity [GO:0042803]
Q9UIG0	BAZ1B WBSC10 WBSCR10 WBSCR9 WSTF	Tyrosine-protein kinase BAZ1B	-4.15229	0.0496934	Nucleus {ECO:0000255|PROSITE-ProRule:PRU00063, ECO:0000255|PROSITE-ProRule:PRU00475, ECO:0000269|PubMed:11980720, ECO:0000269|PubMed:15543136}. Note=Accumulates in pericentromeric heterochromatin during replication. Targeted to replication foci throughout S phase via its association with PCNA.	ATP binding [GO:0005524]; histone binding [GO:0042393]; histone kinase activity [GO:0035173]; non-membrane spanning protein tyrosine kinase activity [GO:0004715]; protein tyrosine kinase activity [GO:0004713]; zinc ion binding [GO:0008270]
Q9UIL1	SCOC SCOCO HRIHFB2072	Short coiled-coil protein	-0.689178	0.0222565	Golgi apparatus membrane {ECO:0000269|PubMed:11303027, ECO:0000269|PubMed:22354037, ECO:0000269|PubMed:24098481}; Peripheral membrane protein {ECO:0000269|PubMed:11303027, ECO:0000269|PubMed:24098481}; Cytoplasmic side {ECO:0000269|PubMed:11303027, ECO:0000269|PubMed:24098481}. Golgi apparatus, trans-Golgi network {ECO:0000269|PubMed:22354037}. Cytoplasm, cytosol {ECO:0000269|PubMed:11303027, ECO…
Q9UKM9	RALY HNRPCL2 P542	RNA-binding protein Raly	0.441562	0.00435983	Nucleus {ECO:0000250|UniProtKB:Q64012}.	RNA binding [GO:0003723]; transcription coregulator activity [GO:0003712]
Q9UKV3	ACIN1 ACINUS KIAA0670	Apoptotic chromatin condensation inducer in the nucleus	-1.26015	0.0190903	Nucleus. Nucleus speckle. Nucleus, nucleoplasm. Note=Phosphorylation on Ser-1180 by SRPK2 redistributes it from the nuclear speckles to the nucleoplasm.	ATPase activity [GO:0016887]; enzyme binding [GO:0019899]; nucleic acid binding [GO:0003676]; RNA binding [GO:0003723]
Q9UNN8	PROCR EPCR	Endothelial protein C receptor	0.16414	0.000876229	Membrane; Single-pass type I membrane protein.	signaling receptor activity [GO:0038023]
Q9UQ35	SRRM2 KIAA0324 SRL300 SRM300 HSPC075	Serine/arginine repetitive matrix protein 2	-1.44116	0.0369907	Nucleus {ECO:0000269|PubMed:28076346, ECO:0000269|PubMed:28502770, ECO:0000269|PubMed:29301961, ECO:0000269|PubMed:29360106, ECO:0000269|PubMed:29361316, ECO:0000269|PubMed:30705154}. Nucleus speckle {ECO:0000269|PubMed:9531537}.	C2H2 zinc finger domain binding [GO:0070742]; mRNA binding [GO:0003729]; protein N-terminus binding [GO:0047485]; RNA binding [GO:0003723]
Q9Y2V2	CARHSP1	Calcium-regulated heat-stable protein 1	-1.09974	0.0497346	Cytoplasm {ECO:0000269|PubMed:21177848}. Cytoplasm, P-body {ECO:0000269|PubMed:21177848}. Cytoplasmic granule {ECO:0000269|PubMed:21177848}. Note=Detected at cytoplasmic stress granules and P-bodies. Detected at exosome granules where mRNA is degraded (By similarity). {ECO:0000250}.	mRNA 3'-UTR binding [GO:0003730]; phosphatase binding [GO:0019902]
Q9Y333	LSM2 C6orf28 G7B	U6 snRNA-associated Sm-like protein LSm2	-0.791396	0.015788	Nucleus {ECO:0000269|PubMed:10523320, ECO:0000269|PubMed:11991638, ECO:0000269|PubMed:26912367, ECO:0000269|PubMed:28781166}.	Ral GTPase binding [GO:0017160]; RNA binding [GO:0003723]; U6 snRNA binding [GO:0017070]
Q9Y383	LUC7L2 CGI-59 CGI-74	Putative RNA-binding protein Luc7-like 2	-0.524883	0.0464016	Nucleus speckle {ECO:0000250|UniProtKB:Q7TNC4}. Nucleus, nucleoplasm {ECO:0000250|UniProtKB:Q7TNC4}. Note=Colocalizes with SCNM1 and SNRNP70 in nuclear speckles. {ECO:0000250|UniProtKB:Q7TNC4}.	enzyme binding [GO:0019899]; mRNA binding [GO:0003729]; RNA binding [GO:0003723]
Q9Y3A6	TMED5 CGI-100 UNQ397/PRO733	Transmembrane emp24 domain-containing protein 5	0.87959	0.0450704	Endoplasmic reticulum membrane {ECO:0000269|PubMed:19948005}; Single-pass type I membrane protein {ECO:0000269|PubMed:19948005}. Golgi apparatus, cis-Golgi network membrane {ECO:0000269|PubMed:19948005}; Single-pass type I membrane protein {ECO:0000269|PubMed:19948005}. Endoplasmic reticulum-Golgi intermediate compartment membrane {ECO:0000269|PubMed:19948005}; Single-pass type I membrane protein…
Q9Y3D0	CIAO2B CIAB FAM96B MIP18 CGI-128 HSPC118	Mitotic spindle-associated MMXD complex subunit MIP18	-0.605263	0.0188759	Nucleus {ECO:0000269|PubMed:20797633}. Cytoplasm, cytoskeleton, spindle {ECO:0000269|PubMed:20797633, ECO:0000269|PubMed:29848660}. Midbody {ECO:0000269|PubMed:29848660}. Note=In mitosis, localizes to the spindle during metaphase and the spindle midbody during telophase (PubMed:29848660). Co-localizes with KIF4A to the spindle midzone and midbody during telophase and cytokinesis (PubMed:29848660)…
Q9Y3E0	GOLT1B GCT2 GOT1A CGI-141 HDCMA39P UNQ432/PRO793	Vesicle transport protein GOT1B	0.379524	0.0451686	Golgi apparatus membrane {ECO:0000269|PubMed:10406798}; Multi-pass membrane protein {ECO:0000269|PubMed:10406798}.
Q9Y3E7	CHMP3 CGI149 NEDF VPS24 CGI-149	Charged multivesicular body protein 3	-0.668518	0.008096	Cytoplasm, cytosol. Membrane; Lipid-anchor. Endosome. Late endosome membrane {ECO:0000305}. Note=Localizes to the midbody of dividing cells.	identical protein binding [GO:0042802]; phosphatidylcholine binding [GO:0031210]; ubiquitin-specific protease binding [GO:1990381]
Q9Y3S2	ZNF330 NOA36	Zinc finger protein 330	-0.105761	0.00675632	Nucleus {ECO:0000269|PubMed:10593942}. Nucleus, nucleolus {ECO:0000269|PubMed:10593942}. Chromosome, centromere {ECO:0000269|PubMed:10593942}. Note=Predominantly expressed in the nucleolus. In mitosis associated with centromeres and concentrated at the midbody in cytokinesis.	metal ion binding [GO:0046872]; zinc ion binding [GO:0008270]
Q9Y5Z4	HEBP2 C6orf34 SOUL	Heme-binding protein 2	-0.427799	0.0124175	Cytoplasm {ECO:0000269|PubMed:17098234}. Mitochondrion {ECO:0000269|PubMed:17098234}. Note=Mainly localized to the cytoplasm with a much lower abundance in the mitochondrion. {ECO:0000269|PubMed:17098234}.	heme binding [GO:0020037]
Q9Y676	MRPS18B C6orf14 HSPC183 PTD017	28S ribosomal protein S18b, mitochondrial	0.584267	0.0301689	Mitochondrion {ECO:0000269|PubMed:25838379}.	structural constituent of ribosome [GO:0003735]
Q9Y6D5	ARFGEF2 ARFGEP2 BIG2	Brefeldin A-inhibited guanine nucleotide-exchange protein 2	-1.47364	0.0417376	Cytoplasm. Membrane. Golgi apparatus. Cytoplasm, perinuclear region. Golgi apparatus, trans-Golgi network {ECO:0000250}. Endosome {ECO:0000250}. Cytoplasm, cytoskeleton, microtubule organizing center, centrosome. Cell projection, dendrite {ECO:0000250}. Cytoplasmic vesicle {ECO:0000250}. Cell junction, synapse {ECO:0000250}. Cytoplasm, cytoskeleton {ECO:0000250}. Note=Translocates from cytoplasm …	ARF guanyl-nucleotide exchange factor activity [GO:0005086]; GABA receptor binding [GO:0050811]; guanyl-nucleotide exchange factor activity [GO:0005085]; myosin binding [GO:0017022]; protein kinase A regulatory subunit binding [GO:0034237]
Q9Y6I3	EPN1	Epsin-1	-0.680316	0.0188142	Cytoplasm {ECO:0000250}. Cell membrane {ECO:0000250}; Peripheral membrane protein {ECO:0000250}. Nucleus {ECO:0000250}. Membrane, clathrin-coated pit {ECO:0000250}. Note=Associated with the cytoplasmic membrane at sites where clathrin-coated pits are forming. Colocalizes with clathrin and AP-2 in a punctate pattern on the plasma membrane. Detected in presynaptic nerve terminals and in Golgi stack…	lipid binding [GO:0008289]
Q9Y6M5	SLC30A1 ZNT1	Zinc transporter 1	2.2659	0.0185405	Cell membrane {ECO:0000305}; Multi-pass membrane protein {ECO:0000305}.	calcium channel inhibitor activity [GO:0019855]; zinc ion transmembrane transporter activity [GO:0005385]
Q9Y6Y8	SEC23IP MSTP053	SEC23-interacting protein	-0.600064	0.023034	Cytoplasmic vesicle, COPII-coated vesicle membrane; Peripheral membrane protein; Cytoplasmic side. Endoplasmic reticulum {ECO:0000305}.	metal ion binding [GO:0046872]; phospholipase activity [GO:0004620]; RNA binding [GO:0003723]

## Sheet: NCI-H358 Proteomics 4h
Accession	Gene names	Description	Log2(Fold Change)	p-value	Subcellular location	Gene ontology (molecular function)
A8MQ03	CYSRT1 C9orf169	Cysteine-rich tail protein 1	-2.73865	0.0303373
O00193	SMAP C11orf58	Small acidic protein	-0.151725	0.0327487
O00461	GOLIM4 GIMPC GOLPH4 GPP130	Golgi integral membrane protein 4	-0.0559033	0.00731682	Golgi apparatus, Golgi stack membrane; Single-pass type II membrane protein. Endosome membrane; Single-pass type II membrane protein. Membrane {ECO:0000305}; Lipid-anchor {ECO:0000305}. Note=Localizes to cis and medial Golgi cisternae. Probably cycles between early Golgi and distal compartments like endosome.
O00506	STK25 SOK1 YSK1	Serine/threonine-protein kinase 25	1.93545	0.0372628	Cytoplasm {ECO:0000269|PubMed:15037601}. Golgi apparatus {ECO:0000269|PubMed:15037601}. Note=Localizes to the Golgi apparatus.	ATP binding [GO:0005524]; metal ion binding [GO:0046872]; protein homodimerization activity [GO:0042803]; protein kinase activity [GO:0004672]; protein serine/threonine kinase activity [GO:0004674]
O43181	NDUFS4	NADH dehydrogenase [ubiquinone] iron-sulfur protein 4, mitochondrial	-0.330778	0.0338851	Mitochondrion inner membrane {ECO:0000269|PubMed:12611891}; Peripheral membrane protein {ECO:0000269|PubMed:12611891}; Matrix side {ECO:0000269|PubMed:12611891}.	NADH dehydrogenase (ubiquinone) activity [GO:0008137]
O60762	DPM1	Dolichol-phosphate mannosyltransferase subunit 1	-0.45376	0.0392038	Endoplasmic reticulum.	dolichyl-phosphate beta-D-mannosyltransferase activity [GO:0004582]; dolichyl-phosphate-mannose-protein mannosyltransferase activity [GO:0004169]
O75607	NPM3	Nucleoplasmin-3	-0.52234	0.0237394	Nucleus {ECO:0000269|PubMed:11722795}. Nucleus, nucleolus {ECO:0000269|PubMed:15596447, ECO:0000269|PubMed:22362753}. Note=Mainly found in the granular component of the nucleolus. {ECO:0000269|PubMed:22362753}.	chromatin binding [GO:0003682]; histone binding [GO:0042393]; RNA binding [GO:0003723]
O94826	TOMM70 KIAA0719 TOM70 TOMM70A	Mitochondrial import receptor subunit TOM70	0.173964	0.0296097	Mitochondrion outer membrane {ECO:0000250}; Single-pass membrane protein {ECO:0000250}.	protein transmembrane transporter activity [GO:0008320]
P05161	ISG15 G1P2 UCRP	Ubiquitin-like protein ISG15	0.10892	0.0193506	Cytoplasm {ECO:0000269|PubMed:22859821}. Secreted {ECO:0000269|PubMed:22859821}. Note=Exists in three distinct states: free within the cell, released into the extracellular space, or conjugated to target proteins.	integrin binding [GO:0005178]; protein tag [GO:0031386]; ubiquitin protein ligase binding [GO:0031625]
P05198	EIF2S1 EIF2A	Eukaryotic translation initiation factor 2 subunit 1	-0.0688633	0.0283912	Cytoplasm, Stress granule {ECO:0000250|UniProtKB:Q6ZWX6}. Note=Colocalizes with NANOS3 in the stress granules. {ECO:0000250|UniProtKB:Q6ZWX6}.	ribosome binding [GO:0043022]; RNA binding [GO:0003723]; translation initiation factor activity [GO:0003743]
P05455	SSB	Lupus La protein	0.185779	0.0333792	Nucleus {ECO:0000305}.	mRNA binding [GO:0003729]; poly(U) RNA binding [GO:0008266]; RNA binding [GO:0003723]; sequence-specific mRNA binding [GO:1990825]; tRNA binding [GO:0000049]
P09622	DLD GCSL LAD PHE3	Dihydrolipoyl dehydrogenase, mitochondrial	1.01211	0.0300099	Mitochondrion matrix {ECO:0000305|PubMed:29211711, ECO:0000305|PubMed:3693355}. Nucleus {ECO:0000269|PubMed:29211711}. Cell projection, cilium, flagellum {ECO:0000250|UniProtKB:Q811C4}. Cytoplasmic vesicle, secretory vesicle, acrosome {ECO:0000269|PubMed:15888450}. Note=Mainly localizes in the mitochondrion. A small fraction localizes to the nucleus, where the 2-oxoglutarate dehydrogenase complex…	dihydrolipoyl dehydrogenase activity [GO:0004148]; flavin adenine dinucleotide binding [GO:0050660]; lipoamide binding [GO:0043544]; NAD binding [GO:0051287]
P11388	TOP2A TOP2	DNA topoisomerase 2-alpha	-0.300964	0.0450944	Cytoplasm {ECO:0000269|PubMed:22013166}. Nucleus, nucleoplasm {ECO:0000269|PubMed:22013166}. Note=Generally located in the nucleoplasm.	ATP binding [GO:0005524]; chromatin binding [GO:0003682]; DNA binding [GO:0003677]; DNA binding, bending [GO:0008301]; DNA-dependent ATPase activity [GO:0008094]; DNA topoisomerase type II (double strand cut, ATP-hydrolyzing) activity [GO:0003918]; drug binding [GO:0008144]; enzyme binding [GO:0019899]; histone deacetylase binding [GO:0042826]; magnesium ion binding [GO:0000287]; protein C-termin…
P14859	POU2F1 OCT1 OTF1	POU domain, class 2, transcription factor 1	0.972711	0.0379268	Nucleus.	DNA binding [GO:0003677]; DNA-binding transcription activator activity, RNA polymerase II-specific [GO:0001228]; DNA-binding transcription factor activity, RNA polymerase II-specific [GO:0000981]; RNA polymerase II cis-regulatory region sequence-specific DNA binding [GO:0000978]; RNA polymerase II core promoter sequence-specific DNA binding [GO:0000979]; sequence-specific DNA binding [GO:0043565]
P16930	FAH	Fumarylacetoacetase	0.220946	0.0204576		fumarylacetoacetase activity [GO:0004334]; metal ion binding [GO:0046872]
P18827	SDC1 SDC	Syndecan-1	0.328797	0.0405791	Membrane {ECO:0000255}; Single-pass type I membrane protein {ECO:0000255}. Secreted {ECO:0000269|PubMed:9169435}. Secreted, extracellular exosome {ECO:0000269|PubMed:22660413}. Note=Shedding of the ectodomain produces a soluble form. {ECO:0000269|PubMed:9169435}.	identical protein binding [GO:0042802]; protein C-terminus binding [GO:0008022]
P21912	SDHB SDH SDH1	Succinate dehydrogenase [ubiquinone] iron-sulfur subunit, mitochondrial	-0.488642	0.0255616	Mitochondrion inner membrane; Peripheral membrane protein; Matrix side.	2 iron, 2 sulfur cluster binding [GO:0051537]; 3 iron, 4 sulfur cluster binding [GO:0051538]; 4 iron, 4 sulfur cluster binding [GO:0051539]; electron transfer activity [GO:0009055]; metal ion binding [GO:0046872]; succinate dehydrogenase (ubiquinone) activity [GO:0008177]; ubiquinone binding [GO:0048039]
P23284	PPIB CYPB	Peptidyl-prolyl cis-trans isomerase B	0.104947	0.0242779	Endoplasmic reticulum lumen {ECO:0000269|PubMed:1530944}. Melanosome {ECO:0000269|PubMed:17081065}. Note=Identified by mass spectrometry in melanosome fractions from stage I to stage IV (PubMed:17081065). {ECO:0000269|PubMed:17081065}.	cyclosporin A binding [GO:0016018]; peptidyl-prolyl cis-trans isomerase activity [GO:0003755]; RNA binding [GO:0003723]; RNA polymerase binding [GO:0070063]; unfolded protein binding [GO:0051082]
P25098	GRK2 ADRBK1 BARK BARK1	Beta-adrenergic receptor kinase 1	0.867192	0.0462988	Cytoplasm {ECO:0000250|UniProtKB:P21146}. Cell membrane {ECO:0000250|UniProtKB:P21146}.	alpha-2A adrenergic receptor binding [GO:0031694]; ATP binding [GO:0005524]; beta-adrenergic receptor kinase activity [GO:0047696]; Edg-2 lysophosphatidic acid receptor binding [GO:0031755]; G protein-coupled receptor kinase activity [GO:0004703]; protein kinase activity [GO:0004672]
P27824	CANX	Calnexin	0.219799	0.0189748	Endoplasmic reticulum membrane {ECO:0000269|PubMed:22314232}; Single-pass type I membrane protein {ECO:0000255}. Endoplasmic reticulum {ECO:0000269|PubMed:22314232}. Melanosome {ECO:0000269|PubMed:12643545, ECO:0000269|PubMed:17081065}. Note=Identified by mass spectrometry in melanosome fractions from stage I to stage IV (PubMed:12643545, PubMed:17081065). The palmitoylated form preferentially lo…	apolipoprotein binding [GO:0034185]; calcium ion binding [GO:0005509]; carbohydrate binding [GO:0030246]; ionotropic glutamate receptor binding [GO:0035255]; RNA binding [GO:0003723]; unfolded protein binding [GO:0051082]
P29317	EPHA2 ECK	Ephrin type-A receptor 2	0.110241	0.0274082	Cell membrane {ECO:0000269|PubMed:18794797, ECO:0000269|PubMed:19573808, ECO:0000269|PubMed:20223987, ECO:0000269|PubMed:20861311}; Single-pass type I membrane protein {ECO:0000255}. Cell projection, ruffle membrane {ECO:0000269|PubMed:19573808}; Single-pass type I membrane protein {ECO:0000255}. Cell projection, lamellipodium membrane {ECO:0000269|PubMed:19573808}; Single-pass type I membrane pr…	ATP binding [GO:0005524]; cadherin binding [GO:0045296]; transmembrane-ephrin receptor activity [GO:0005005]; transmembrane receptor protein tyrosine kinase activity [GO:0004714]; virus receptor activity [GO:0001618]
P35241	RDX	Radixin	-0.276751	0.0453225	Cell membrane; Peripheral membrane protein; Cytoplasmic side. Cytoplasm, cytoskeleton. Cleavage furrow. Cell projection, microvillus {ECO:0000250|UniProtKB:P26043}. Note=Highly concentrated in the undercoat of the cell-to-cell adherens junction and the cleavage furrow in the interphase and mitotic phase, respectively.	actin binding [GO:0003779]; ATPase binding [GO:0051117]; cadherin binding [GO:0045296]; protein domain specific binding [GO:0019904]; protein kinase A binding [GO:0051018]; RNA binding [GO:0003723]
P38919	EIF4A3 DDX48 KIAA0111	Eukaryotic initiation factor 4A-III	-0.196603	0.0340657	Nucleus {ECO:0000269|PubMed:10623621, ECO:0000269|PubMed:11991638, ECO:0000269|PubMed:22961380, ECO:0000269|PubMed:28076346, ECO:0000269|PubMed:28502770, ECO:0000269|PubMed:29301961}. Nucleus speckle {ECO:0000269|PubMed:10623621}. Cytoplasm {ECO:0000250|UniProtKB:Q3B8Q2}. Note=Nucleocytoplasmic shuttling protein. Travels to the cytoplasm as part of the exon junction complex (EJC) bound to mRNA. D…	ATP binding [GO:0005524]; mRNA binding [GO:0003729]; poly(A) binding [GO:0008143]; ribonucleoprotein complex binding [GO:0043021]; RNA binding [GO:0003723]; RNA helicase activity [GO:0003724]; RNA stem-loop binding [GO:0035613]; selenocysteine insertion sequence binding [GO:0035368]; translation regulator activity [GO:0045182]
P48507	GCLM GLCLR	Glutamate--cysteine ligase regulatory subunit	-0.0864748	0.0379065		enzyme regulator activity [GO:0030234]; glutamate-cysteine ligase activity [GO:0004357]; glutamate-cysteine ligase catalytic subunit binding [GO:0035226]; protein-containing complex binding [GO:0044877]
P49840	GSK3A	Glycogen synthase kinase-3 alpha	0.25515	0.0474191		ATP binding [GO:0005524]; protein kinase A catalytic subunit binding [GO:0034236]; protein serine/threonine kinase activity [GO:0004674]; signaling receptor binding [GO:0005102]; tau protein binding [GO:0048156]; tau-protein kinase activity [GO:0050321]
P55145	MANF ARMET ARP	Mesencephalic astrocyte-derived neurotrophic factor	0.169343	0.0474658	Secreted {ECO:0000269|PubMed:12794311, ECO:0000269|PubMed:18561914, ECO:0000269|PubMed:22637475, ECO:0000269|PubMed:29497057}. Endoplasmic reticulum lumen {ECO:0000305|PubMed:29497057}. Sarcoplasmic reticulum lumen {ECO:0000269|PubMed:22637475}. Note=Retained in the endoplasmic reticulum (ER), and sarcoplasmic reticulum (SR) under normal conditions (PubMed:22637475). Up-regulated and secreted by …	growth factor activity [GO:0008083]; RNA binding [GO:0003723]; sulfatide binding [GO:0120146]
P55212	CASP6 MCH2	Caspase-6	0.60359	0.025492	Cytoplasm.	cysteine-type endopeptidase activity involved in apoptotic process [GO:0097153]; cysteine-type endopeptidase activity involved in execution phase of apoptosis [GO:0097200]; cysteine-type peptidase activity [GO:0008234]; identical protein binding [GO:0042802]
P57764	GSDMD DFNA5L GSDMDC1 FKSG10	Gasdermin-D	0.612902	0.023285	[Gasdermin-D]: Cytoplasm, cytosol {ECO:0000269|PubMed:27281216}. Inflammasome {ECO:0000250|UniProtKB:Q9D8T2}. Note=In response to a canonical inflammasome stimulus, such as nigericin, recruited to NLRP3 inflammasone with similar kinetics to that of uncleaved CASP1 precursor. {ECO:0000250|UniProtKB:Q9D8T2}.; [Gasdermin-D, N-terminal]: Cell membrane {ECO:0000250|UniProtKB:Q9D8T2, ECO:0000269|PubMed…	cardiolipin binding [GO:1901612]; phosphatidic acid binding [GO:0070300]; phosphatidylinositol-4,5-bisphosphate binding [GO:0005546]; phosphatidylinositol-4-phosphate binding [GO:0070273]; phosphatidylserine binding [GO:0001786]
P61077	UBE2D3 UBC5C UBCH5C	Ubiquitin-conjugating enzyme E2 D3	0.423395	0.044865	Cell membrane {ECO:0000269|PubMed:18508924}; Peripheral membrane protein {ECO:0000269|PubMed:18508924}. Endosome membrane {ECO:0000269|PubMed:18508924}; Peripheral membrane protein {ECO:0000269|PubMed:18508924}.	ATP binding [GO:0005524]; ubiquitin conjugating enzyme activity [GO:0061631]; ubiquitin protein ligase binding [GO:0031625]; ubiquitin-protein transferase activity [GO:0004842]
P61086	UBE2K HIP2 LIG	Ubiquitin-conjugating enzyme E2 K	0.113668	0.0498001	Cytoplasm {ECO:0000250|UniProtKB:P61085}.	ATP binding [GO:0005524]; ubiquitin conjugating enzyme activity [GO:0061631]; ubiquitin protein ligase binding [GO:0031625]; ubiquitin-protein transferase activity [GO:0004842]; ubiquitin-ubiquitin ligase activity [GO:0034450]
P62312	LSM6	U6 snRNA-associated Sm-like protein LSm6	-0.410057	0.0137	Cytoplasm {ECO:0000269|PubMed:12515382}. Nucleus {ECO:0000269|PubMed:10523320, ECO:0000269|PubMed:26912367, ECO:0000269|PubMed:28781166}.	protein heterodimerization activity [GO:0046982]; RNA binding [GO:0003723]
P62942	FKBP1A FKBP1 FKBP12	Peptidyl-prolyl cis-trans isomerase FKBP1A	0.392508	0.0386862	Cytoplasm, cytosol {ECO:0000269|PubMed:1701173}. Sarcoplasmic reticulum membrane {ECO:0000250|UniProtKB:P62943}; Peripheral membrane protein {ECO:0000250|UniProtKB:P62943}; Cytoplasmic side {ECO:0000250|UniProtKB:P62943}.	activin binding [GO:0048185]; FK506 binding [GO:0005528]; ion channel binding [GO:0044325]; macrolide binding [GO:0005527]; peptidyl-prolyl cis-trans isomerase activity [GO:0003755]; SMAD binding [GO:0046332]; transforming growth factor beta receptor binding [GO:0005160]; type I transforming growth factor beta receptor binding [GO:0034713]
P99999	CYCS CYC	Cytochrome c	0.269374	0.0210121	Mitochondrion intermembrane space. Note=Loosely associated with the inner membrane.	electron transporter, transferring electrons from CoQH2-cytochrome c reductase complex and cytochrome c oxidase complex activity [GO:0045155]; heme binding [GO:0020037]; metal ion binding [GO:0046872]
Q01650	SLC7A5 CD98LC LAT1 MPE16	Large neutral amino acids transporter small subunit 1	0.240867	0.0193648	Apical cell membrane {ECO:0000269|PubMed:11742812}; Multi-pass membrane protein {ECO:0000269|PubMed:30867591}. Cell membrane {ECO:0000269|PubMed:10049700, ECO:0000269|PubMed:10391915, ECO:0000269|PubMed:10574970, ECO:0000269|PubMed:11311135, ECO:0000269|PubMed:11389679, ECO:0000269|PubMed:11557028, ECO:0000269|PubMed:11564694, ECO:0000269|PubMed:12117417, ECO:0000269|PubMed:12225859, ECO:0000269|…	amino acid transmembrane transporter activity [GO:0015171]; L-amino acid transmembrane transporter activity [GO:0015179]; L-leucine transmembrane transporter activity [GO:0015190]; L-tryptophan transmembrane transporter activity [GO:0015196]; peptide antigen binding [GO:0042605]
Q08257	CRYZ	Quinone oxidoreductase	0.240231	0.00320582	Cytoplasm {ECO:0000269|PubMed:20103721}.	mRNA 3'-UTR binding [GO:0003730]; NADPH:quinone reductase activity [GO:0003960]; NADPH binding [GO:0070402]; zinc ion binding [GO:0008270]
Q08378	GOLGA3	Golgin subfamily A member 3	0.393349	0.0282511	Cytoplasm. Golgi apparatus, Golgi stack membrane; Peripheral membrane protein.	cadherin binding [GO:0045296]
Q13069	GAGE5	G antigen 5	-0.327447	0.0316593
Q14160	SCRIB CRIB1 KIAA0147 LAP4 SCRB1 VARTUL	Protein scribble homolog	-0.723697	0.026582	Cell membrane {ECO:0000269|PubMed:28169360}; Peripheral membrane protein. Cell junction {ECO:0000269|PubMed:27380321}. Cell junction, adherens junction. Cell projection, lamellipodium. Cytoplasm. Cell junction, synapse, postsynapse {ECO:0000269|PubMed:15182672}. Cell junction, synapse, presynapse {ECO:0000269|PubMed:15182672}. Note=Targeting to cell-cell junctions which is CDH1-dependent is requi…	cadherin binding [GO:0045296]
Q14657	LAGE3 DXS9879E ESO3 ITBA2	EKC/KEOPS complex subunit LAGE3	0.228387	0.0447929	Cytoplasm {ECO:0000269|PubMed:28805828}. Nucleus {ECO:0000269|PubMed:22912744, ECO:0000269|PubMed:27903914, ECO:0000269|PubMed:28805828}.
Q14978	NOLC1 KIAA0035 NS5ATP13	Nucleolar and coiled-body phosphoprotein 1	-1.22501	0.0477808	Nucleus, nucleolus {ECO:0000269|PubMed:7657714}. Cytoplasm {ECO:0000269|PubMed:7657714}. Note=Shuttles between the nucleolus and the cytoplasm. At telophase it begins to assemble into granular-like pre-nucleolar bodies which are subsequently relocated to nucleoli at the early G1-phase. {ECO:0000269|PubMed:7657714}.	ATP binding [GO:0005524]; box C/D snoRNA binding [GO:0034512]; box C/D snoRNP complex binding [GO:0062064]; box H/ACA snoRNA binding [GO:0034513]; box H/ACA snoRNP complex binding [GO:0062065]; DNA binding [GO:0003677]; DNA-binding transcription factor activity [GO:0003700]; GTP binding [GO:0005525]; nuclear localization sequence binding [GO:0008139]; protein domain specific binding [GO:0019904];…
Q15269	PWP2 PWP2H	Periodic tryptophan protein 2 homolog	0.870699	0.0304621	Nucleus, nucleolus {ECO:0000269|PubMed:12429849}.	RNA binding [GO:0003723]
Q15370	ELOB TCEB2	Elongin-B	-0.139824	0.0479417	Nucleus {ECO:0000305}.	ubiquitin protein ligase binding [GO:0031625]
Q15404	RSU1 RSP1	Ras suppressor protein 1	0.525523	0.0040954
Q16576	RBBP7 RBAP46	Histone-binding protein RBBP7	-0.0806581	0.0466001	Nucleus.	RNA binding [GO:0003723]
Q3KQU3	MAP7D1 KIAA1187 PARCC1 RPRC1 PP2464	MAP7 domain-containing protein 1	-1.66594	0.0320421	Cytoplasm, cytoskeleton, spindle {ECO:0000269|PubMed:15561729}.
Q5TDH0	DDI2	Protein DDI1 homolog 2	0.33516	0.00357625	Cytoplasm, cytosol {ECO:0000305|PubMed:27528193}. Chromosome {ECO:0000269|PubMed:29290612}.	aspartic-type endopeptidase activity [GO:0004190]; identical protein binding [GO:0042802]; ubiquitin binding [GO:0043130]
Q5VW32	BROX BROFTI C1orf58	BRO1 domain-containing protein BROX	0.467205	0.0261288	Membrane {ECO:0000305}; Lipid-anchor {ECO:0000305}.
Q5ZPR3	CD276 B7H3 PSEC0249 UNQ309/PRO352	CD276 antigen	0.361067	0.0269102	Membrane {ECO:0000305}; Single-pass type I membrane protein {ECO:0000305}.	signaling receptor binding [GO:0005102]
Q6P1J9	CDC73 C1orf28 HRPT2	Parafibromin	0.439667	0.0347275	Nucleus {ECO:0000269|PubMed:15580289, ECO:0000269|PubMed:15632063, ECO:0000269|PubMed:15923622}.	RNA polymerase II complex binding [GO:0000993]
Q7Z2W9	MRPL21	39S ribosomal protein L21, mitochondrial	0.605416	0.0491889	Mitochondrion {ECO:0000269|PubMed:25278503, ECO:0000269|PubMed:25838379, ECO:0000269|PubMed:28892042}.	RNA binding [GO:0003723]; structural constituent of ribosome [GO:0003735]
Q86Y56	DNAAF5 HEATR2	Dynein assembly factor 5, axonemal	2.65901	0.00516525	Cytoplasm {ECO:0000269|PubMed:23040496, ECO:0000269|PubMed:25232951}. Cytoplasmic granule {ECO:0000269|PubMed:23040496, ECO:0000269|PubMed:25232951}. Note=Observed only in the cytoplasm of ciliated cells and absent from cilia. {ECO:0000269|PubMed:23040496, ECO:0000269|PubMed:25232951}.	dynein intermediate chain binding [GO:0045505]
Q8NBM8	PCYOX1L PSEC0105	Prenylcysteine oxidase-like	2.3138	0.0349933	Secreted.	prenylcysteine oxidase activity [GO:0001735]
Q92621	NUP205 C7orf14 KIAA0225	Nuclear pore complex protein Nup205	-1.24625	0.00306322	Nucleus membrane {ECO:0000269|PubMed:12802065, ECO:0000269|PubMed:15229283}; Peripheral membrane protein {ECO:0000269|PubMed:12802065, ECO:0000269|PubMed:15229283}. Nucleus, nuclear pore complex {ECO:0000269|PubMed:12802065, ECO:0000269|PubMed:15229283, ECO:0000269|PubMed:9348540}. Note=Localized near the center, on both the cytoplasmic and nuclear side, of the NPC core structure. {ECO:0000269|Pu…	structural constituent of nuclear pore [GO:0017056]
Q92922	SMARCC1 BAF155	SWI/SNF complex subunit SMARCC1	-0.793985	0.0479774	Nucleus {ECO:0000269|PubMed:28753627}. Cytoplasm {ECO:0000269|PubMed:28753627}.	chromatin binding [GO:0003682]; DNA binding [GO:0003677]; histone binding [GO:0042393]; protein N-terminus binding [GO:0047485]; transcription coactivator activity [GO:0003713]
Q96CN7	ISOC1 CGI-111	Isochorismatase domain-containing protein 1	-0.202165	0.0205593		catalytic activity [GO:0003824]
Q96D15	RCN3 UNQ239/PRO272	Reticulocalbin-3	0.210026	0.0409293	Endoplasmic reticulum lumen {ECO:0000269|PubMed:16433634}.	calcium ion binding [GO:0005509]
Q96DI7	SNRNP40 PRP8BP SFP38 WDR57	U5 small nuclear ribonucleoprotein 40 kDa protein	-0.373348	0.0261631	Nucleus {ECO:0000269|PubMed:26912367, ECO:0000269|PubMed:28076346, ECO:0000269|PubMed:28502770, ECO:0000269|PubMed:28781166, ECO:0000269|PubMed:29301961, ECO:0000269|PubMed:29360106, ECO:0000269|PubMed:30315277, ECO:0000269|PubMed:30705154, ECO:0000269|PubMed:9731529}.	RNA binding [GO:0003723]
Q99598	TSNAX TRAX	Translin-associated protein X	0.848439	0.00744644	Cytoplasm, perinuclear region. Golgi apparatus {ECO:0000250}. Nucleus. Note=Accumulate in the Golgi complex of mid-late pachytene spermatocytes (By similarity). Expressed in the cytoplasm in the presence of TSN. {ECO:0000250}.	A2A adenosine receptor binding [GO:0031687]; DNA binding [GO:0003677]; endoribonuclease activity [GO:0004521]; metal ion binding [GO:0046872]; protein-containing complex binding [GO:0044877]; RNA binding [GO:0003723]; sequence-specific DNA binding [GO:0043565]; single-stranded DNA binding [GO:0003697]
Q9BW91	NUDT9 NUDT10 PSEC0099 UNQ3012/PRO9771	ADP-ribose pyrophosphatase, mitochondrial	-0.692001	0.0370893	[Isoform 1]: Mitochondrion.	adenosine-diphosphatase activity [GO:0043262]; ADP-ribose diphosphatase activity [GO:0047631]; ADP-sugar diphosphatase activity [GO:0019144]
Q9BWJ5	SF3B5 SF3B10	Splicing factor 3B subunit 5	-0.313212	0.000491435	Nucleus {ECO:0000269|PubMed:27720643, ECO:0000269|PubMed:28541300, ECO:0000269|PubMed:28781166}.	RNA binding [GO:0003723]; splicing factor binding [GO:1990935]
Q9BY43	CHMP4A C14orf123 SHAX2 CDA04 HSPC134	Charged multivesicular body protein 4a	-0.203844	0.0490403	Cytoplasmic vesicle membrane. Late endosome membrane {ECO:0000305}; Peripheral membrane protein {ECO:0000305}. Note=Membrane-associated. Localizes to large vesicle-like structures. Localizes to the midbody of dividing cells. Localized in two distinct rings on either side of the Fleming body.	ATPase binding [GO:0051117]; identical protein binding [GO:0042802]; lipid binding [GO:0008289]; protein homodimerization activity [GO:0042803]
Q9BZX2	UCK2 UMPK	Uridine-cytidine kinase 2	0.198909	0.00560977		ATP binding [GO:0005524]; identical protein binding [GO:0042802]; kinase activity [GO:0016301]; uridine kinase activity [GO:0004849]
Q9H9B4	SFXN1	Sideroflexin-1	0.186245	0.0298248	Mitochondrion inner membrane {ECO:0000269|PubMed:30442778}; Multi-pass membrane protein {ECO:0000255}.	D-serine transmembrane transporter activity [GO:0042945]; L-serine transmembrane transporter activity [GO:0015194]; transmembrane transporter activity [GO:0022857]
Q9HCE1	MOV10 KIAA1631	Putative helicase MOV-10	1.08611	0.00553741	Cytoplasm, P-body {ECO:0000269|PubMed:16289642, ECO:0000269|PubMed:24726324, ECO:0000269|PubMed:27974568, ECO:0000269|PubMed:30122351}. Cytoplasm, Cytoplasmic ribonucleoprotein granule {ECO:0000269|PubMed:30122351}. Cytoplasm, Stress granule {ECO:0000269|PubMed:23093941}. Nucleus {ECO:0000250|UniProtKB:P23249}. Cytoplasm {ECO:0000250|UniProtKB:P23249}. Note=Co-enriched in cytoplasmic foci with TU…	5'-3' RNA helicase activity [GO:0032574]; ATP binding [GO:0005524]; RNA binding [GO:0003723]
Q9P0J1	PDP1 PDP PPM2C	[Pyruvate dehydrogenase [acetyl-transferring]]-phosphatase 1, mitochondrial	0.364882	0.0262207	Mitochondrion matrix {ECO:0000250}.	[pyruvate dehydrogenase (lipoamide)] phosphatase activity [GO:0004741]; magnesium-dependent protein serine/threonine phosphatase activity [GO:0004724]; metal ion binding [GO:0046872]; protein serine/threonine phosphatase activity [GO:0004722]
Q9P2T1	GMPR2	GMP reductase 2	-2.97858	0.0431626		GMP reductase activity [GO:0003920]; metal ion binding [GO:0046872]
Q9UIL1	SCOC SCOCO HRIHFB2072	Short coiled-coil protein	-0.403902	0.00858629	Golgi apparatus membrane {ECO:0000269|PubMed:11303027, ECO:0000269|PubMed:22354037, ECO:0000269|PubMed:24098481}; Peripheral membrane protein {ECO:0000269|PubMed:11303027, ECO:0000269|PubMed:24098481}; Cytoplasmic side {ECO:0000269|PubMed:11303027, ECO:0000269|PubMed:24098481}. Golgi apparatus, trans-Golgi network {ECO:0000269|PubMed:22354037}. Cytoplasm, cytosol {ECO:0000269|PubMed:11303027, ECO…
Q9UJS0	SLC25A13 ARALAR2	Calcium-binding mitochondrial carrier protein Aralar2	0.201916	0.0287367	Mitochondrion inner membrane {ECO:0000269|PubMed:10642534}; Multi-pass membrane protein {ECO:0000269|PubMed:10642534}.	ATP transmembrane transporter activity [GO:0005347]; calcium ion binding [GO:0005509]; identical protein binding [GO:0042802]; L-aspartate transmembrane transporter activity [GO:0015183]; L-glutamate transmembrane transporter activity [GO:0005313]
Q9UMS0	NFU1 HIRIP5 CGI-33	NFU1 iron-sulfur cluster scaffold homolog, mitochondrial	0.246401	0.0364093	Mitochondrion. Cytoplasm, cytosol.	4 iron, 4 sulfur cluster binding [GO:0051539]; iron ion binding [GO:0005506]
Q9UNL2	SSR3 TRAPG	Translocon-associated protein subunit gamma	0.30982	0.0278536	Endoplasmic reticulum membrane; Multi-pass membrane protein.
Q9Y3U8	RPL36	60S ribosomal protein L36	0.251023	0.0240783	Cytoplasm, cytosol {ECO:0000269|PubMed:25957688}. Cytoplasm {ECO:0000305|PubMed:23636399, ECO:0000305|PubMed:25901680}. Note=Detected on cytosolic polysomes (PubMed:25957688). {ECO:0000250|UniProtKB:Q2YGT9, ECO:0000269|PubMed:25957688}.	RNA binding [GO:0003723]; structural constituent of ribosome [GO:0003735]
Q9Y4Z0	LSM4	U6 snRNA-associated Sm-like protein LSm4	-0.920049	0.0434445	Nucleus {ECO:0000269|PubMed:10523320, ECO:0000269|PubMed:26912367, ECO:0000269|PubMed:28781166}.	PH domain binding [GO:0042731]; RNA binding [GO:0003723]; U6 snRNA binding [GO:0017070]

## Sheet: NCI-H358 Proteomics 24h
Accession	Gene names	Description	Log2(Fold Change)	p-value	Subcellular location	Gene ontology (molecular function)
A5PLL7	TMEM189 KUA	Transmembrane protein 189	0.408983	0.016608	Endoplasmic reticulum membrane {ECO:0000269|PubMed:11076860, ECO:0000269|PubMed:31604315}; Multi-pass membrane protein {ECO:0000255}.	plasmanylethanolamine desaturase activity [GO:0050207]
A6NCE7	MAP1LC3B2	Microtubule-associated proteins 1A/1B light chain 3 beta 2	1.40083	0.0457364	Cytoplasm, cytoskeleton {ECO:0000250}. Endomembrane system {ECO:0000250}; Lipid-anchor {ECO:0000250}. Cytoplasmic vesicle, autophagosome membrane {ECO:0000250}; Lipid-anchor {ECO:0000250}. Note=LC3-II binds to the autophagic membranes. {ECO:0000250}.	microtubule binding [GO:0008017]; ubiquitin protein ligase binding [GO:0031625]
O00244	ATOX1 HAH1	Copper transport protein ATOX1	-0.487606	0.0122565		ATPase binding [GO:0051117]; copper chaperone activity [GO:0016531]; copper-dependent protein binding [GO:0032767]; copper ion binding [GO:0005507]; metallochaperone activity [GO:0016530]
O15212	PFDN6 HKE2 PFD6	Prefoldin subunit 6	-0.162634	0.039486		chaperone binding [GO:0051087]; unfolded protein binding [GO:0051082]
O15446	POLR1G ASE1 CAST CD3EAP PAF49	DNA-directed RNA polymerase I subunit RPA34	-0.902706	0.00167296	Nucleus, nucleolus {ECO:0000269|PubMed:9426281}. Chromosome {ECO:0000269|PubMed:9426281}. Note=Found at the fibrillar centers of the nucleolus in interphase and during cell division it is localized to the nucleolus organizer regions of the chromosomes.	DNA-directed 5'-3' RNA polymerase activity [GO:0003899]; RNA binding [GO:0003723]
O43290	SART1	U4/U6.U5 tri-snRNP-associated protein 1	-1.91081	0.0119784	Nucleus {ECO:0000269|PubMed:11350945, ECO:0000269|PubMed:9449708}. Note=Found in the nucleus of mitogen-activated peripheral blood mononuclear cells (PBMCs), tumor cells, or normal cell lines, but not in normal tissues except testis and fetal liver or in unstimulated PBMCs, suggesting preferential expression in proliferating cells.	RNA binding [GO:0003723]
O60547	GMDS	GDP-mannose 4,6 dehydratase	-0.224477	0.016307		GDP-mannose 4,6-dehydratase activity [GO:0008446]; identical protein binding [GO:0042802]; NADP+ binding [GO:0070401]
O60936	NOL3 ARC NOP	Nucleolar protein 3	0.166055	0.0420502	[Isoform 1]: Nucleus, nucleolus {ECO:0000269|PubMed:10196175}. Note=The SR-rich C-terminus mediates nuclear localization. {ECO:0000269|PubMed:10196175}.; [Isoform 3]: Cytoplasm {ECO:0000305}.; [Isoform 2]: Cytoplasm {ECO:0000269|PubMed:10196175}. Mitochondrion {ECO:0000250|UniProtKB:Q62881}. Sarcoplasmic reticulum {ECO:0000250|UniProtKB:Q62881}. Membrane {ECO:0000305}; Lipid-anchor {ECO:0000305}.…	calcium ion binding [GO:0005509]; caspase binding [GO:0089720]; cysteine-type endopeptidase inhibitor activity involved in apoptotic process [GO:0043027]; identical protein binding [GO:0042802]; RNA binding [GO:0003723]
O75152	ZC3H11A KIAA0663 ZC3HDC11A	Zinc finger CCCH domain-containing protein 11A	-0.40426	0.0467981		metal ion binding [GO:0046872]; mRNA binding [GO:0003729]; RNA binding [GO:0003723]
O75340	PDCD6 ALG2	Programmed cell death protein 6	-0.147823	0.0230912	Endoplasmic reticulum membrane {ECO:0000269|PubMed:16957052, ECO:0000269|PubMed:27813252}; Peripheral membrane protein {ECO:0000269|PubMed:16957052}. Cytoplasmic vesicle, COPII-coated vesicle membrane {ECO:0000269|PubMed:27716508}. Cytoplasm {ECO:0000269|PubMed:27716508, ECO:0000269|PubMed:27784779}. Nucleus {ECO:0000269|PubMed:17045351, ECO:0000269|PubMed:21122810, ECO:0000269|PubMed:27784779}. …	calcium-dependent protein binding [GO:0048306]; calcium ion binding [GO:0005509]; identical protein binding [GO:0042802]; magnesium ion binding [GO:0000287]; protein dimerization activity [GO:0046983]; protein homodimerization activity [GO:0042803]; protein-macromolecule adaptor activity [GO:0030674]; protein membrane adaptor activity [GO:0043495]; ubiquitin ligase-substrate adaptor activity [GO:…
O95400	CD2BP2 KIAA1178	CD2 antigen cytoplasmic tail-binding protein 2	-0.0434876	0.0110373	Cytoplasm. Nucleus. Note=Predominantly nuclear.	ribonucleoprotein complex binding [GO:0043021]
O95470	SGPL1 KIAA1252	Sphingosine-1-phosphate lyase 1	-0.0547483	0.00834573	Endoplasmic reticulum membrane {ECO:0000269|PubMed:14570870}; Single-pass type III membrane protein {ECO:0000255}; Cytoplasmic side {ECO:0000250|UniProtKB:Q8R0X7}.	carboxy-lyase activity [GO:0016831]; pyridoxal phosphate binding [GO:0030170]; sphinganine-1-phosphate aldolase activity [GO:0008117]
O95834	EML2 EMAP2 EMAPL2	Echinoderm microtubule-associated protein-like 2	-1.66875	0.0435789	Cytoplasm, cytoskeleton {ECO:0000269|PubMed:11694528}. Cytoplasm, cytoskeleton, spindle {ECO:0000269|PubMed:11694528}. Note=Colocalizes with the microtubule cytoskeleton. Colocalizes with the mitotic spindle.	microtubule binding [GO:0008017]; protein C-terminus binding [GO:0008022]; signaling receptor binding [GO:0005102]; tubulin binding [GO:0015631]
P00505	GOT2	Aspartate aminotransferase, mitochondrial	1.06106	0.0211242	Mitochondrion matrix {ECO:0000269|PubMed:9537447}. Cell membrane {ECO:0000269|PubMed:9537447}. Note=Exposure to alcohol promotes translocation to the cell membrane. {ECO:0000269|PubMed:9537447}.	amino acid binding [GO:0016597]; enzyme binding [GO:0019899]; identical protein binding [GO:0042802]; kynurenine-oxoglutarate transaminase activity [GO:0016212]; L-aspartate:2-oxoglutarate aminotransferase activity [GO:0004069]; phospholipid binding [GO:0005543]; pyridoxal phosphate binding [GO:0030170]; RNA binding [GO:0003723]
P00734	F2	Prothrombin	0.320686	0.0487045	Secreted, extracellular space.	calcium ion binding [GO:0005509]; enzyme activator activity [GO:0008047]; growth factor activity [GO:0008083]; heparin binding [GO:0008201]; lipopolysaccharide binding [GO:0001530]; serine-type endopeptidase activity [GO:0004252]; signaling receptor binding [GO:0005102]; thrombospondin receptor activity [GO:0070053]
P05452	CLEC3B TNA	Tetranectin	0.289017	0.0399908	Secreted.	calcium ion binding [GO:0005509]; carbohydrate binding [GO:0030246]; heparin binding [GO:0008201]; kringle domain binding [GO:0036143]
P06730	EIF4E EIF4EL1 EIF4F	Eukaryotic translation initiation factor 4E	1.05466	0.0468753	Cytoplasm, P-body {ECO:0000269|PubMed:20616046}. Cytoplasm {ECO:0000269|PubMed:21883093}. Cytoplasm, Stress granule {ECO:0000269|PubMed:21883093}.	enzyme binding [GO:0019899]; eukaryotic initiation factor 4G binding [GO:0031370]; repressing transcription factor binding [GO:0070491]; RNA 7-methylguanosine cap binding [GO:0000340]; RNA binding [GO:0003723]; RNA cap binding [GO:0000339]; translation initiation factor activity [GO:0003743]
P07711	CTSL CTSL1	Cathepsin L1	0.507554	0.0479513	Lysosome {ECO:0000250|UniProtKB:P06797}. Apical cell membrane {ECO:0000250|UniProtKB:P06797}; Peripheral membrane protein {ECO:0000250|UniProtKB:P06797}; Extracellular side {ECO:0000250|UniProtKB:P06797}. Note=Localizes to the apical membrane of thyroid epithelial cells. {ECO:0000250|UniProtKB:P06797}.	collagen binding [GO:0005518]; cysteine-type endopeptidase activity [GO:0004197]; cysteine-type peptidase activity [GO:0008234]; fibronectin binding [GO:0001968]; histone binding [GO:0042393]; proteoglycan binding [GO:0043394]; serpin family protein binding [GO:0097655]
P11172	UMPS OK/SW-cl.21	Uridine 5'-monophosphate synthase	0.532944	0.0483018		identical protein binding [GO:0042802]; orotate phosphoribosyltransferase activity [GO:0004588]; orotidine-5'-phosphate decarboxylase activity [GO:0004590]
P12074	COX6A1 COX6AL	Cytochrome c oxidase subunit 6A1, mitochondrial	-0.470532	0.00918959	Mitochondrion inner membrane {ECO:0000269|PubMed:30030519}; Single-pass membrane protein {ECO:0000269|PubMed:30030519}.	cytochrome-c oxidase activity [GO:0004129]; enzyme regulator activity [GO:0030234]
P12259	F5	Coagulation factor V	-0.353732	0.0347663	Secreted {ECO:0000250}.	copper ion binding [GO:0005507]
P12277	CKB CKBB	Creatine kinase B-type	-0.111123	0.00901655	Cytoplasm.	ATP binding [GO:0005524]; creatine kinase activity [GO:0004111]; kinase activity [GO:0016301]; ubiquitin protein ligase binding [GO:0031625]
P13807	GYS1 GYS	Glycogen [starch] synthase, muscle	-0.852161	0.0195055		glucose binding [GO:0005536]; glycogen (starch) synthase activity [GO:0004373]; glycogen synthase activity, transferring glucose-1-phosphate [GO:0061547]; protein kinase binding [GO:0019901]
P15531	NME1 NDPKA NM23	Nucleoside diphosphate kinase A	0.227952	0.038108	Cytoplasm {ECO:0000269|PubMed:16442775}. Nucleus {ECO:0000269|PubMed:16442775}. Note=Cell-cycle dependent nuclear localization which can be induced by interaction with Epstein-barr viral proteins or by degradation of the SET complex by GzmA.	ATP binding [GO:0005524]; deoxyribonuclease activity [GO:0004536]; enzyme binding [GO:0019899]; gamma-tubulin binding [GO:0043015]; GTP binding [GO:0005525]; identical protein binding [GO:0042802]; intermediate filament binding [GO:0019215]; magnesium ion binding [GO:0000287]; nucleoside diphosphate kinase activity [GO:0004550]; ribosomal small subunit binding [GO:0043024]; RNA binding [GO:000372…
P17612	PRKACA PKACA	cAMP-dependent protein kinase catalytic subunit alpha	0.743943	0.0485796	Cytoplasm. Cell membrane. Nucleus {ECO:0000250}. Mitochondrion {ECO:0000250}. Membrane {ECO:0000305}; Lipid-anchor {ECO:0000305}. Note=Translocates into the nucleus (monomeric catalytic subunit). The inactive holoenzyme is found in the cytoplasm. Distributed throughout the cytoplasm in meiotically incompetent oocytes. Associated to mitochondrion as meiotic competence is acquired. Aggregates aroun…	AMP-activated protein kinase activity [GO:0004679]; ATP binding [GO:0005524]; cAMP-dependent protein kinase activity [GO:0004691]; magnesium ion binding [GO:0000287]; manganese ion binding [GO:0030145]; protein domain specific binding [GO:0019904]; protein kinase activity [GO:0004672]; protein kinase A regulatory subunit binding [GO:0034237]; protein kinase binding [GO:0019901]; protein serine/th…
P23368	ME2	NAD-dependent malic enzyme, mitochondrial	1.82363	0.0439305	Mitochondrion matrix.	electron transfer activity [GO:0009055]; malate dehydrogenase (decarboxylating) (NAD+) activity [GO:0004471]; malate dehydrogenase (decarboxylating) (NADP+) activity [GO:0004473]; malic enzyme activity [GO:0004470]; metal ion binding [GO:0046872]; NAD binding [GO:0051287]; oxaloacetate decarboxylase activity [GO:0008948]
P23434	GCSH	Glycine cleavage system H protein, mitochondrial	1.26372	0.0161299	Mitochondrion {ECO:0000250|UniProtKB:P20821}.	aminomethyltransferase activity [GO:0004047]
P24752	ACAT1 ACAT MAT	Acetyl-CoA acetyltransferase, mitochondrial	-0.632478	0.0428844	Mitochondrion {ECO:0000269|PubMed:1979337}.	acetyl-CoA C-acetyltransferase activity [GO:0003985]; acetyl-CoA C-acyltransferase activity [GO:0003988]; C-acetyltransferase activity [GO:0016453]; coenzyme binding [GO:0050662]; enzyme binding [GO:0019899]; identical protein binding [GO:0042802]; potassium ion binding [GO:0030955]
P25685	DNAJB1 DNAJ1 HDJ1 HSPF1	DnaJ homolog subfamily B member 1	0.262084	0.0128588	Cytoplasm {ECO:0000269|PubMed:1586970}. Nucleus {ECO:0000269|PubMed:1586970}. Nucleus, nucleolus {ECO:0000269|PubMed:1586970}. Note=Translocates rapidly from the cytoplasm to the nucleus, and especially to the nucleoli, upon heat shock.	ATPase activator activity [GO:0001671]; ATPase binding [GO:0051117]; cadherin binding [GO:0045296]; chaperone binding [GO:0051087]; Hsp70 protein binding [GO:0030544]; protein folding chaperone [GO:0044183]; transcription corepressor activity [GO:0003714]; unfolded protein binding [GO:0051082]
P26373	RPL13 BBC1 OK/SW-cl.46	60S ribosomal protein L13	0.147109	0.0491689	Cytoplasm {ECO:0000305|PubMed:31630789}.	RNA binding [GO:0003723]; structural constituent of ribosome [GO:0003735]
P28070	PSMB4 PROS26	Proteasome subunit beta type-4	0.35167	0.027467	Cytoplasm {ECO:0000269|PubMed:12181345}. Nucleus {ECO:0000269|PubMed:12181345}.	endopeptidase activity [GO:0004175]; lipopolysaccharide binding [GO:0001530]; threonine-type endopeptidase activity [GO:0004298]
P32929	CTH	Cystathionine gamma-lyase	0.628845	0.0094632	Cytoplasm.	calmodulin binding [GO:0005516]; carbon-sulfur lyase activity [GO:0016846]; cystathionine gamma-lyase activity [GO:0004123]; identical protein binding [GO:0042802]; L-cysteine desulfhydrase activity [GO:0080146]; L-cystine L-cysteine-lyase (deaminating) [GO:0044540]; pyridoxal phosphate binding [GO:0030170]
P40855	PEX19 HK33 PXF OK/SW-cl.22	Peroxisomal biogenesis factor 19	1.03465	0.0451058	Cytoplasm {ECO:0000269|PubMed:10704444, ECO:0000269|PubMed:11259404, ECO:0000269|PubMed:15007061}. Peroxisome membrane {ECO:0000269|PubMed:10051604, ECO:0000269|PubMed:10704444, ECO:0000269|PubMed:15007061, ECO:0000269|PubMed:9339377}; Lipid-anchor {ECO:0000269|PubMed:10051604, ECO:0000269|PubMed:9339377}; Cytoplasmic side {ECO:0000269|PubMed:10051604, ECO:0000269|PubMed:9339377}. Note=Mainly cyt…	ATPase binding [GO:0051117]; peroxisome membrane class-1 targeting sequence binding [GO:0036105]; protein N-terminus binding [GO:0047485]
P48506	GCLC GLCL GLCLC	Glutamate--cysteine ligase catalytic subunit	0.981116	0.0417654		ADP binding [GO:0043531]; ATP binding [GO:0005524]; coenzyme binding [GO:0050662]; glutamate binding [GO:0016595]; glutamate-cysteine ligase activity [GO:0004357]; magnesium ion binding [GO:0000287]; protein-containing complex binding [GO:0044877]
P49770	EIF2B2 EIF2BB	Translation initiation factor eIF-2B subunit beta	0.108619	0.0344414		ATP binding [GO:0005524]; GTP binding [GO:0005525]; translation initiation factor activity [GO:0003743]
P52735	VAV2	Guanine nucleotide exchange factor VAV2	-0.267392	0.0146697		epidermal growth factor receptor binding [GO:0005154]; guanyl-nucleotide exchange factor activity [GO:0005085]; metal ion binding [GO:0046872]; phosphotyrosine residue binding [GO:0001784]
P54578	USP14 TGT	Ubiquitin carboxyl-terminal hydrolase 14	0.176615	0.0206631	Cytoplasm {ECO:0000269|PubMed:19106094}. Cell membrane {ECO:0000269|PubMed:19106094}; Peripheral membrane protein {ECO:0000269|PubMed:19106094}.	cysteine-type endopeptidase activity [GO:0004197]; endopeptidase inhibitor activity [GO:0004866]; proteasome binding [GO:0070628]; thiol-dependent ubiquitin-specific protease activity [GO:0004843]; thiol-dependent ubiquitinyl hydrolase activity [GO:0036459]
P61006	RAB8A MEL RAB8	Ras-related protein Rab-8A	-0.797182	0.0286409	Cell membrane {ECO:0000269|PubMed:26824392, ECO:0000305|PubMed:12221131}; Lipid-anchor {ECO:0000305|PubMed:12221131}; Cytoplasmic side {ECO:0000305|PubMed:12221131}. Golgi apparatus {ECO:0000269|PubMed:15837803}. Recycling endosome membrane {ECO:0000269|PubMed:19864458}. Cell projection, cilium {ECO:0000269|PubMed:21844891, ECO:0000269|PubMed:29125462}. Cytoplasmic vesicle, phagosome {ECO:0000269…	GDP binding [GO:0019003]; GTPase activity [GO:0003924]; GTP binding [GO:0005525]; myosin V binding [GO:0031489]; protein kinase binding [GO:0019901]; Rab GTPase binding [GO:0017137]
P61225	RAP2B	Ras-related protein Rap-2b	-0.37056	0.00852104	Recycling endosome membrane {ECO:0000269|PubMed:16540189}; Lipid-anchor {ECO:0000269|PubMed:16540189}; Cytoplasmic side {ECO:0000269|PubMed:16540189}. Note=Associated with red blood cells-released vesicles.	GDP binding [GO:0019003]; GTPase activity [GO:0003924]; GTP binding [GO:0005525]; protein domain specific binding [GO:0019904]
P61244	MAX BHLHD4	Protein max	-0.747231	0.0057603	Nucleus. Cell projection, dendrite {ECO:0000250}.	DNA binding [GO:0003677]; DNA-binding transcription factor activity [GO:0003700]; DNA-binding transcription factor activity, RNA polymerase II-specific [GO:0000981]; DNA-binding transcription repressor activity, RNA polymerase II-specific [GO:0001227]; E-box binding [GO:0070888]; identical protein binding [GO:0042802]; protein-containing complex binding [GO:0044877]; protein dimerization activity…
P61764	STXBP1 UNC18A	Syntaxin-binding protein 1	-1.14263	0.0358171	Cytoplasm, cytosol {ECO:0000269|PubMed:20887364}. Membrane; Peripheral membrane protein.	identical protein binding [GO:0042802]; phospholipase binding [GO:0043274]; protein domain specific binding [GO:0019904]; protein kinase binding [GO:0019901]; protein N-terminus binding [GO:0047485]; RNA binding [GO:0003723]; SNARE binding [GO:0000149]; syntaxin-1 binding [GO:0017075]; syntaxin binding [GO:0019905]
P62136	PPP1CA PPP1A	Serine/threonine-protein phosphatase PP1-alpha catalytic subunit	0.388887	0.0233595	Cytoplasm {ECO:0000269|PubMed:11739654, ECO:0000269|PubMed:29769351}. Nucleus {ECO:0000269|PubMed:11739654, ECO:0000269|PubMed:17965019}. Nucleus, nucleoplasm {ECO:0000269|PubMed:11739654, ECO:0000269|PubMed:17965019}. Nucleus, nucleolus {ECO:0000269|PubMed:11739654, ECO:0000269|PubMed:17965019}. Note=Primarily nuclear and largely excluded from the nucleolus. Highly mobile in cells and can be rel…	cadherin binding involved in cell-cell adhesion [GO:0098641]; metal ion binding [GO:0046872]; phosphatase activity [GO:0016791]; phosphoprotein phosphatase activity [GO:0004721]; protein phosphatase 1 binding [GO:0008157]; protein serine/threonine phosphatase activity [GO:0004722]; ribonucleoprotein complex binding [GO:0043021]
P62195	PSMC5 SUG1	26S proteasome regulatory subunit 8	0.203936	0.0151644	Cytoplasm {ECO:0000305}. Nucleus {ECO:0000305}.	ATPase activity [GO:0016887]; ATP binding [GO:0005524]; TBP-class protein binding [GO:0017025]; thyrotropin-releasing hormone receptor binding [GO:0031531]; transcription factor binding [GO:0008134]
P62241	RPS8 OK/SW-cl.83	40S ribosomal protein S8	0.258372	0.0296034	Cytoplasm {ECO:0000269|PubMed:17289661}. Membrane {ECO:0000305}; Lipid-anchor {ECO:0000305}. Note=Localized in cytoplasmic mRNP granules containing untranslated mRNAs.	RNA binding [GO:0003723]; structural constituent of ribosome [GO:0003735]
P63104	YWHAZ	14-3-3 protein zeta/delta	-0.0990779	0.0319485	Cytoplasm {ECO:0000269|PubMed:17081065}. Melanosome {ECO:0000269|PubMed:17081065}. Note=Located to stage I to stage IV melanosomes.	cadherin binding [GO:0045296]; identical protein binding [GO:0042802]; ion channel binding [GO:0044325]; protein domain specific binding [GO:0019904]; protein kinase binding [GO:0019901]; RNA binding [GO:0003723]; transcription factor binding [GO:0008134]; ubiquitin protein ligase binding [GO:0031625]
Q08AF3	SLFN5	Schlafen family member 5	-1.65264	0.00540055		ATP binding [GO:0005524]
Q13153	PAK1	Serine/threonine-protein kinase PAK 1	-1.68039	0.00906112	Cytoplasm {ECO:0000269|PubMed:23260667, ECO:0000269|PubMed:25766321}. Cell junction, focal adhesion {ECO:0000269|PubMed:25766321}. Cell membrane {ECO:0000269|PubMed:25766321}. Cell projection, ruffle membrane {ECO:0000269|PubMed:25766321}. Cell projection, invadopodium {ECO:0000269|PubMed:25766321}. Nucleus, nucleoplasm {ECO:0000269|PubMed:23260667}. Chromosome {ECO:0000269|PubMed:23260667}. Note…	ATP binding [GO:0005524]; collagen binding [GO:0005518]; identical protein binding [GO:0042802]; protein kinase activity [GO:0004672]; protein kinase binding [GO:0019901]; protein serine/threonine kinase activity [GO:0004674]
Q13268	DHRS2 SDR25C1	Dehydrogenase/reductase SDR family member 2, mitochondrial	-0.115009	0.0258334	Mitochondrion matrix. Nucleus. Note=A minor fraction of the protein is translocated from the mitochondria to the nucleus, after cleavage of the targeting signal.	carbonyl reductase (NADPH) activity [GO:0004090]
Q13557	CAMK2D CAMKD	Calcium/calmodulin-dependent protein kinase type II subunit delta	-0.377516	0.0287088	Cell membrane, sarcolemma {ECO:0000305}; Peripheral membrane protein {ECO:0000305}; Cytoplasmic side {ECO:0000305}. Sarcoplasmic reticulum membrane {ECO:0000305}; Peripheral membrane protein {ECO:0000305}; Cytoplasmic side {ECO:0000305}.	ATP binding [GO:0005524]; calmodulin binding [GO:0005516]; calmodulin-dependent protein kinase activity [GO:0004683]; identical protein binding [GO:0042802]; ion channel binding [GO:0044325]; protein homodimerization activity [GO:0042803]; protein serine/threonine kinase activity [GO:0004674]; sodium channel inhibitor activity [GO:0019871]; titin binding [GO:0031432]
Q13595	TRA2A	Transformer-2 protein homolog alpha	-0.170155	0.0258521	Nucleus {ECO:0000269|PubMed:9546399}.	RNA binding [GO:0003723]
Q15024	EXOSC7 KIAA0116 RRP42	Exosome complex component RRP42	-0.367499	0.0295504	Nucleus, nucleolus {ECO:0000269|PubMed:11812149}. Cytoplasm {ECO:0000305|PubMed:11812149}. Nucleus {ECO:0000305|PubMed:11812149}.	3'-5'-exoribonuclease activity [GO:0000175]; AU-rich element binding [GO:0017091]; RNA binding [GO:0003723]
Q15067	ACOX1 ACOX	Peroxisomal acyl-coenzyme A oxidase 1	0.712033	0.0462596	Peroxisome {ECO:0000250|UniProtKB:P07872}.	acyl-CoA oxidase activity [GO:0003997]; FAD binding [GO:0071949]; fatty acid binding [GO:0005504]; flavin adenine dinucleotide binding [GO:0050660]; palmitoyl-CoA oxidase activity [GO:0016401]; PDZ domain binding [GO:0030165]; protein N-terminus binding [GO:0047485]
Q15714	TSC22D1 KIAA1994 TGFB1I4 TSC22 hucep-2	TSC22 domain family protein 1	-0.497649	0.0217696	Cytoplasm {ECO:0000250}. Nucleus {ECO:0000250}.	DNA-binding transcription factor activity, RNA polymerase II-specific [GO:0000981]
Q16643	DBN1 D0S117E	Drebrin	-0.392697	0.0353458	Cytoplasm {ECO:0000269|PubMed:20215400, ECO:0000269|PubMed:28966017, ECO:0000269|PubMed:8838578}. Cell projection, dendrite {ECO:0000269|PubMed:8838578}. Cytoplasm, cell cortex {ECO:0000269|PubMed:20215400}. Cell junction {ECO:0000269|PubMed:20215400}. Cell projection, growth cone {ECO:0000250|UniProtKB:Q9QXS6}. Note=In the absence of antigen, evenly distributed throughout subcortical regions of …	actin binding [GO:0003779]; actin filament binding [GO:0051015]; cadherin binding [GO:0045296]; profilin binding [GO:0005522]
Q56VL3	OCIAD2	OCIA domain-containing protein 2	0.327879	0.0400747	Endosome {ECO:0000305}.
Q969R2	OSBP2 KIAA1664 ORP4 OSBPL4	Oxysterol-binding protein 2	0.196324	0.00357625	Membrane; Peripheral membrane protein.	cholesterol binding [GO:0015485]; lipid binding [GO:0008289]; sterol binding [GO:0032934]; sterol transporter activity [GO:0015248]
Q96HP4	OXNAD1	Oxidoreductase NAD-binding domain-containing protein 1	0.215501	0.0459099		oxidoreductase activity [GO:0016491]
Q99436	PSMB7 Z	Proteasome subunit beta type-7	0.66462	0.0418408	Cytoplasm {ECO:0000269|PubMed:12181345, ECO:0000269|PubMed:18549262}. Nucleus {ECO:0000269|PubMed:12181345, ECO:0000269|PubMed:18549262}.	endopeptidase activity [GO:0004175]; threonine-type endopeptidase activity [GO:0004298]
Q99598	TSNAX TRAX	Translin-associated protein X	-0.227247	0.0304073	Cytoplasm, perinuclear region. Golgi apparatus {ECO:0000250}. Nucleus. Note=Accumulate in the Golgi complex of mid-late pachytene spermatocytes (By similarity). Expressed in the cytoplasm in the presence of TSN. {ECO:0000250}.	A2A adenosine receptor binding [GO:0031687]; DNA binding [GO:0003677]; endoribonuclease activity [GO:0004521]; metal ion binding [GO:0046872]; protein-containing complex binding [GO:0044877]; RNA binding [GO:0003723]; sequence-specific DNA binding [GO:0043565]; single-stranded DNA binding [GO:0003697]
Q9BUF5	TUBB6	Tubulin beta-6 chain	-0.194463	0.0166912	Cytoplasm, cytoskeleton {ECO:0000250}.	GTPase activity [GO:0003924]; GTP binding [GO:0005525]; structural constituent of cytoskeleton [GO:0005200]
Q9BZZ5	API5 MIG8	Apoptosis inhibitor 5	0.116199	0.0274655	Nucleus {ECO:0000269|PubMed:11075807}. Cytoplasm {ECO:0000269|PubMed:11075807}. Note=Mainly nuclear. Can also be cytoplasmic.; [Isoform 3]: Cytoplasm.	fibroblast growth factor binding [GO:0017134]; RNA binding [GO:0003723]
Q9C0B1	FTO KIAA1752	Alpha-ketoglutarate-dependent dioxygenase FTO	-1.01523	0.0403954	Nucleus {ECO:0000269|PubMed:22002720, ECO:0000269|PubMed:26458103, ECO:0000269|PubMed:28002401, ECO:0000269|PubMed:30197295}. Nucleus speckle {ECO:0000269|PubMed:22002720}. Cytoplasm {ECO:0000269|PubMed:30197295}. Note=Localizes mainly in the nucleus, where it is able to demethylate N(6)-methyladenosine (m6A) and N(6),2'-O-dimethyladenosine cap (m6A(m)) in U6 small nuclear RNA (snRNA), N(1)-methy…	DNA-N1-methyladenine dioxygenase activity [GO:0043734]; ferrous iron binding [GO:0008198]; oxidative DNA demethylase activity [GO:0035516]; oxidative RNA demethylase activity [GO:0035515]; RNA N6-methyladenosine dioxygenase activity [GO:1990931]; transferase activity [GO:0016740]; tRNA demethylase activity [GO:1990984]
Q9HA64	FN3KRP	Ketosamine-3-kinase	-0.248248	0.00512001		ATP binding [GO:0005524]; kinase activity [GO:0016301]; protein-ribulosamine 3-kinase activity [GO:0102193]
Q9NRV9	HEBP1 HBP	Heme-binding protein 1	0.786838	0.00668094	Cytoplasm {ECO:0000269|PubMed:12413491}.	heme binding [GO:0020037]
Q9NVA1	UQCC1 BZFB C20orf44 UQCC	Ubiquinol-cytochrome-c reductase complex assembly factor 1	-0.263697	0.0236323	Mitochondrion inner membrane {ECO:0000269|PubMed:24385928}. Cytoplasmic vesicle {ECO:0000250}. Note=Cytoplasmic vesicular structures. {ECO:0000250}.
Q9NYL9	TMOD3	Tropomodulin-3	-0.184909	0.0227962	Cytoplasm, cytoskeleton {ECO:0000250}.	actin binding [GO:0003779]; cadherin binding involved in cell-cell adhesion [GO:0098641]; tropomyosin binding [GO:0005523]
Q9UK45	LSM7	U6 snRNA-associated Sm-like protein LSm7	-0.690634	0.0134806	Nucleus {ECO:0000269|PubMed:10523320, ECO:0000269|PubMed:26912367, ECO:0000269|PubMed:28781166}.	U6 snRNA binding [GO:0017070]
Q9Y287	ITM2B BRI BRI2	Integral membrane protein 2B	3.31627	0.00881891	[Integral membrane protein 2B]: Golgi apparatus membrane {ECO:0000269|PubMed:14656991, ECO:0000269|PubMed:19114711}; Single-pass type II membrane protein {ECO:0000269|PubMed:10526337}. Note=Immature BRI2 (imBRI2) is cleaved by furin in the Golgi into mBRI2 and a Bri23 peptide. mBRI2 is transported to the plasma membrane and Bri23 peptide is secreted.; [BRI2, membrane form]: Cell membrane {ECO:000…	amyloid-beta binding [GO:0001540]; ATP binding [GO:0005524]
Q9Y2Q9	MRPS28 MRPS35 HSPC007	28S ribosomal protein S28, mitochondrial	0.276076	0.0247196	Mitochondrion {ECO:0000269|PubMed:25838379}.	RNA binding [GO:0003723]
Q9Y5Y2	NUBP2	Cytosolic Fe-S cluster assembly factor NUBP2	-0.507214	0.0477523	Nucleus {ECO:0000255|HAMAP-Rule:MF_03039}. Cytoplasm, cytoskeleton, microtubule organizing center, centrosome {ECO:0000255|HAMAP-Rule:MF_03039}. Cytoplasm {ECO:0000269|PubMed:29848660}. Cytoplasm, cytoskeleton, cilium axoneme {ECO:0000250|UniProtKB:Q9R061}. Cytoplasm, cytoskeleton, microtubule organizing center, centrosome, centriole {ECO:0000250|UniProtKB:Q9R061}. Cytoplasm, cytoskeleton, microt…	4 iron, 4 sulfur cluster binding [GO:0051539]; ATP binding [GO:0005524]; iron-sulfur cluster binding [GO:0051536]; metal ion binding [GO:0046872]; nucleotide binding [GO:0000166]
Q9Y617	PSAT1 PSA	Phosphoserine aminotransferase	0.27284	0.0431057		O-phospho-L-serine:2-oxoglutarate aminotransferase activity [GO:0004648]

## Sheet: Calu-1 TRO 4h
Accession	Gene names	Description	Log2(Fold Change)	p-value	Subcellular location	Gene ontology (molecular function)
O00217	NDUFS8	NADH dehydrogenase [ubiquinone] iron-sulfur protein 8, mitochondrial	0.173274	0.0294453	Mitochondrion {ECO:0000305}.	4 iron, 4 sulfur cluster binding [GO:0051539]; metal ion binding [GO:0046872]; NADH dehydrogenase (ubiquinone) activity [GO:0008137]
O00267	SUPT5H SPT5 SPT5H	Transcription elongation factor SPT5	-0.432209	0.0301245	Nucleus {ECO:0000269|PubMed:10075709}.	chromatin binding [GO:0003682]; enzyme binding [GO:0019899]; mRNA binding [GO:0003729]; protein heterodimerization activity [GO:0046982]; RNA binding [GO:0003723]
O15294	OGT	UDP-N-acetylglucosamine--peptide N-acetylglucosaminyltransferase 110 kDa subunit	0.618047	0.0381618	Nucleus {ECO:0000269|PubMed:26678539}. Cytoplasm {ECO:0000269|PubMed:26678539}. Note=Predominantly localizes to the nucleus. {ECO:0000269|PubMed:26678539}.; [Isoform 2]: Mitochondrion {ECO:0000269|PubMed:20824293}. Membrane {ECO:0000269|PubMed:20824293}. Note=Associates with the mitochondrial inner membrane. {ECO:0000269|PubMed:20824293}.; [Isoform 3]: Cytoplasm {ECO:0000269|PubMed:21285374}. Nuc…	acetylglucosaminyltransferase activity [GO:0008375]; phosphatidylinositol-3,4,5-trisphosphate binding [GO:0005547]; protein N-acetylglucosaminyltransferase activity [GO:0016262]; protein O-GlcNAc transferase activity [GO:0097363]
O60216	RAD21 HR21 KIAA0078 NXP1 SCC1	Double-strand-break repair protein rad21 homolog	-0.775045	0.015561	[Double-strand-break repair protein rad21 homolog]: Nucleus {ECO:0000269|PubMed:11073952, ECO:0000269|PubMed:11509732, ECO:0000269|PubMed:12417729}. Nucleus matrix {ECO:0000269|PubMed:10623634, ECO:0000269|PubMed:11590136}. Chromosome {ECO:0000269|PubMed:11073952, ECO:0000269|PubMed:11590136}. Chromosome, centromere {ECO:0000269|PubMed:11073952}. Cytoplasm, cytoskeleton, spindle pole {ECO:0000269…	chromatin binding [GO:0003682]
O60488	ACSL4 ACS4 FACL4 LACS4	Long-chain-fatty-acid--CoA ligase 4	1.5278	0.0436178	Mitochondrion outer membrane {ECO:0000250}; Single-pass type III membrane protein {ECO:0000250}. Peroxisome membrane {ECO:0000250}; Single-pass type III membrane protein {ECO:0000250}. Microsome membrane {ECO:0000250}; Single-pass type III membrane protein {ECO:0000250}. Endoplasmic reticulum membrane {ECO:0000269|PubMed:24269233}; Single-pass type III membrane protein {ECO:0000250}. Cell membran…	acyl-CoA ligase activity [GO:0003996]; arachidonate-CoA ligase activity [GO:0047676]; ATP binding [GO:0005524]; decanoate-CoA ligase activity [GO:0102391]; long-chain fatty acid-CoA ligase activity [GO:0004467]; very long-chain fatty acid-CoA ligase activity [GO:0031957]
O60547	GMDS	GDP-mannose 4,6 dehydratase	0.649863	0.0171635		GDP-mannose 4,6-dehydratase activity [GO:0008446]; identical protein binding [GO:0042802]; NADP+ binding [GO:0070401]
O60763	USO1 VDP	General vesicular transport factor p115	2.09107	0.0358127	Cytoplasm, cytosol {ECO:0000269|PubMed:19454686, ECO:0000269|PubMed:9478999}. Golgi apparatus membrane {ECO:0000269|PubMed:19454686, ECO:0000269|PubMed:9478999}; Peripheral membrane protein {ECO:0000269|PubMed:19454686, ECO:0000269|PubMed:9478999}. Note=Recycles between the cytosol and the Golgi apparatus during interphase. During interphase, the phosphorylated form is found exclusively in cytoso…	cadherin binding [GO:0045296]; RNA binding [GO:0003723]
O75828	CBR3	Carbonyl reductase [NADPH] 3	1.00611	0.0360361	Cytoplasm {ECO:0000269|PubMed:18493841}.	3-keto sterol reductase activity [GO:0000253]; carbonyl reductase (NADPH) activity [GO:0004090]; NADPH binding [GO:0070402]
O94804	STK10 LOK	Serine/threonine-protein kinase 10	0.560433	0.0319533	Cell membrane {ECO:0000269|PubMed:19255442}; Peripheral membrane protein {ECO:0000269|PubMed:19255442}.	ATP binding [GO:0005524]; identical protein binding [GO:0042802]; protein homodimerization activity [GO:0042803]; protein serine/threonine kinase activity [GO:0004674]
O94925	GLS GLS1 KIAA0838	Glutaminase kidney isoform, mitochondrial	0.545851	0.0271376	[Isoform 1]: Mitochondrion {ECO:0000250|UniProtKB:P13264}. Cytoplasm, cytosol {ECO:0000269|PubMed:22228304}. Note=The 74-kDa cytosolic precursor is translocated into the mitochondria and processed via a 72-kDa intermediate to yield the mature 68- and 65-kDa subunits. {ECO:0000250|UniProtKB:P13264}.; [Isoform 3]: Mitochondrion {ECO:0000269|PubMed:22228304}.; [Glutaminase kidney isoform, mitochondr…	glutaminase activity [GO:0004359]
P00558	PGK1 PGKA MIG10 OK/SW-cl.110	Phosphoglycerate kinase 1	0.684987	0.0163116	Cytoplasm.	ADP binding [GO:0043531]; ATP binding [GO:0005524]; phosphoglycerate kinase activity [GO:0004618]; protein-disulfide reductase activity [GO:0047134]
P02792	FTL	Ferritin light chain	-0.680574	0.0390402		ferric iron binding [GO:0008199]; ferrous iron binding [GO:0008198]; identical protein binding [GO:0042802]; iron ion binding [GO:0005506]
P06744	GPI	Glucose-6-phosphate isomerase	0.45266	0.0392622	Cytoplasm {ECO:0000269|PubMed:11437381}. Secreted {ECO:0000269|PubMed:11437381}.	cytokine activity [GO:0005125]; glucose-6-phosphate isomerase activity [GO:0004347]; growth factor activity [GO:0008083]; monosaccharide binding [GO:0048029]; ubiquitin protein ligase binding [GO:0031625]
P07858	CTSB CPSB	Cathepsin B	-0.278178	0.0348554	Lysosome {ECO:0000269|PubMed:16733801}. Melanosome {ECO:0000269|PubMed:17081065}. Secreted, extracellular space {ECO:0000250|UniProtKB:A1E295}. Apical cell membrane {ECO:0000250|UniProtKB:P10605}; Peripheral membrane protein {ECO:0000250|UniProtKB:P10605}; Extracellular side {ECO:0000250|UniProtKB:P10605}. Note=Identified by mass spectrometry in melanosome fractions from stage I to stage IV (PubM…	collagen binding [GO:0005518]; cysteine-type endopeptidase activity [GO:0004197]; cysteine-type peptidase activity [GO:0008234]; peptidase activity [GO:0008233]; proteoglycan binding [GO:0043394]
P08670	VIM	Vimentin	-0.145991	0.0205278	Cytoplasm {ECO:0000269|PubMed:21465480, ECO:0000269|PubMed:29496907}. Cytoplasm, cytoskeleton {ECO:0000269|PubMed:18408015, ECO:0000269|PubMed:29496907}. Nucleus matrix {ECO:0000250|UniProtKB:P31000}. Cell membrane {ECO:0000250|UniProtKB:P20152}.	double-stranded RNA binding [GO:0003725]; identical protein binding [GO:0042802]; keratin filament binding [GO:1990254]; protein domain specific binding [GO:0019904]; scaffold protein binding [GO:0097110]; structural constituent of cytoskeleton [GO:0005200]; structural constituent of eye lens [GO:0005212]
P10644	PRKAR1A PKR1 PRKAR1 TSE1	cAMP-dependent protein kinase type I-alpha regulatory subunit	0.97937	0.0339086	Cell membrane {ECO:0000269|PubMed:23115245}.	3',5'-cyclic-GMP phosphodiesterase activity [GO:0047555]; cAMP binding [GO:0030552]; cAMP-dependent protein kinase inhibitor activity [GO:0004862]; cAMP-dependent protein kinase regulator activity [GO:0008603]; protein domain specific binding [GO:0019904]; protein kinase A catalytic subunit binding [GO:0034236]; ubiquitin protein ligase binding [GO:0031625]
P19525	EIF2AK2 PKR PRKR	Interferon-induced, double-stranded RNA-activated protein kinase	0.710261	0.0271641	Cytoplasm {ECO:0000269|PubMed:15121867, ECO:0000269|PubMed:21029237, ECO:0000269|PubMed:22214662}. Nucleus {ECO:0000269|PubMed:21029237, ECO:0000269|PubMed:21072047}. Cytoplasm, perinuclear region {ECO:0000269|PubMed:15121867}. Note=Nuclear localization is elevated in acute leukemia, myelodysplastic syndrome (MDS), melanoma, breast, colon, prostate and lung cancer patient samples or cell lines as…	ATP binding [GO:0005524]; double-stranded RNA binding [GO:0003725]; eukaryotic translation initiation factor 2alpha kinase activity [GO:0004694]; identical protein binding [GO:0042802]; non-membrane spanning protein tyrosine kinase activity [GO:0004715]; protein kinase activity [GO:0004672]; protein phosphatase regulator activity [GO:0019888]; protein serine/threonine kinase activity [GO:0004674]…
P24821	TNC HXB	Tenascin	-1.59501	0.0408069	Secreted, extracellular space, extracellular matrix.	extracellular matrix structural constituent [GO:0005201]; syndecan binding [GO:0045545]
P36578	RPL4 RPL1	60S ribosomal protein L4	1.62125	0.0375395		RNA binding [GO:0003723]; structural constituent of ribosome [GO:0003735]
P46940	IQGAP1 KIAA0051	Ras GTPase-activating-like protein IQGAP1	0.128317	0.0418387	Cell membrane {ECO:0000269|PubMed:15355962, ECO:0000269|PubMed:29033352}. Nucleus {ECO:0000269|PubMed:20883816, ECO:0000269|PubMed:29033352}. Cytoplasm {ECO:0000269|PubMed:20883816, ECO:0000269|PubMed:29033352}. Note=Subcellular distribution is regulated by the cell cycle, nuclear levels increase at G1/S phase (PubMed:20883816). {ECO:0000269|PubMed:20883816}.	cadherin binding [GO:0045296]; calcium ion binding [GO:0005509]; calmodulin binding [GO:0005516]; GTPase activator activity [GO:0005096]; GTPase inhibitor activity [GO:0005095]; MAP-kinase scaffold activity [GO:0005078]; mitogen-activated protein kinase binding [GO:0051019]; molecular adaptor activity [GO:0060090]; phosphatidylinositol-3,4,5-trisphosphate binding [GO:0005547]; protein-containing …
P49589	CARS1 CARS	Cysteine--tRNA ligase, cytoplasmic	0.82271	0.0426839	Cytoplasm.	ATP binding [GO:0005524]; cysteine-tRNA ligase activity [GO:0004817]; identical protein binding [GO:0042802]; metal ion binding [GO:0046872]; protein homodimerization activity [GO:0042803]; tRNA binding [GO:0000049]
P50238	CRIP1 CRIP CRP1	Cysteine-rich protein 1	1.63907	0.0373608		AT DNA binding [GO:0003680]; DNA binding, bending [GO:0008301]; peptide binding [GO:0042277]; zinc ion binding [GO:0008270]
P50452	SERPINB8 PI8	Serpin B8	0.733276	0.0169071	Cytoplasm.	serine-type endopeptidase inhibitor activity [GO:0004867]
P50479	PDLIM4 RIL	PDZ and LIM domain protein 4	-0.404488	0.009297	[Isoform 1]: Cytoplasm, cytoskeleton {ECO:0000269|PubMed:21636573}. Nucleus {ECO:0000269|PubMed:10826496, ECO:0000269|PubMed:21636573}. Cytoplasm {ECO:0000269|PubMed:21636573}. Cytoplasm, perinuclear region {ECO:0000269|PubMed:19307596}. Cell projection, lamellipodium {ECO:0000269|PubMed:10826496}. Cell projection, dendritic spine {ECO:0000250|UniProtKB:P36202}. Early endosome membrane {ECO:00002…	actin binding [GO:0003779]; alpha-actinin binding [GO:0051393]; metal ion binding [GO:0046872]; muscle alpha-actinin binding [GO:0051371]; protein homodimerization activity [GO:0042803]; protein phosphatase binding [GO:0019903]
P50990	CCT8 C21orf112 CCTQ KIAA0002	T-complex protein 1 subunit theta	0.849797	0.0115726	Cytoplasm {ECO:0000269|PubMed:20080638}. Cytoplasm, cytoskeleton, microtubule organizing center, centrosome {ECO:0000269|PubMed:14654843, ECO:0000269|PubMed:20080638}. Cytoplasm, cytoskeleton, cilium basal body {ECO:0000250|UniProtKB:P42932}.	ATPase activity, coupled [GO:0042623]; ATP binding [GO:0005524]; cadherin binding [GO:0045296]; unfolded protein binding [GO:0051082]
P52209	PGD PGDH	6-phosphogluconate dehydrogenase, decarboxylating	1.31042	0.037012	Cytoplasm {ECO:0000250}.	NADP binding [GO:0050661]; phosphogluconate dehydrogenase (decarboxylating) activity [GO:0004616]
P52788	SMS	Spermine synthase	1.08837	0.0226348		spermine synthase activity [GO:0016768]
P52888	THOP1	Thimet oligopeptidase	0.572479	0.0410918	Cytoplasm.	metal ion binding [GO:0046872]; metalloendopeptidase activity [GO:0004222]; peptide binding [GO:0042277]
P52895	AKR1C2 DDH2	Aldo-keto reductase family 1 member C2	0.969276	0.0385638	Cytoplasm {ECO:0000305}.	alcohol dehydrogenase (NADP+) activity [GO:0008106]; alditol:NADP+ 1-oxidoreductase activity [GO:0004032]; androsterone dehydrogenase activity [GO:0047023]; bile acid binding [GO:0032052]; carboxylic acid binding [GO:0031406]; ketosteroid monooxygenase activity [GO:0047086]; oxidoreductase activity [GO:0016491]; oxidoreductase activity, acting on NAD(P)H, quinone or similar compound as acceptor […
P52943	CRIP2 CRP2	Cysteine-rich protein 2	1.76298	0.0171445		zinc ion binding [GO:0008270]
P53384	NUBP1 NBP NBP1	Cytosolic Fe-S cluster assembly factor NUBP1	0.461437	0.0225021	Cytoplasm {ECO:0000255|HAMAP-Rule:MF_03038, ECO:0000269|PubMed:18573874, ECO:0000269|PubMed:29848660}. Nucleus {ECO:0000250|UniProtKB:Q9R060}. Cell projection {ECO:0000250|UniProtKB:Q9R060}. Cytoplasm, cytoskeleton, cilium axoneme {ECO:0000250|UniProtKB:Q9R060}. Cytoplasm, cytoskeleton, cilium basal body {ECO:0000250|UniProtKB:Q9R060}. Cytoplasm, cytoskeleton, microtubule organizing center {ECO:0…	4 iron, 4 sulfur cluster binding [GO:0051539]; ATP binding [GO:0005524]; iron-sulfur cluster binding [GO:0051536]; metal ion binding [GO:0046872]; nucleotide binding [GO:0000166]
P53597	SUCLG1	Succinate--CoA ligase [ADP/GDP-forming] subunit alpha, mitochondrial	1.01284	0.0248775	Mitochondrion {ECO:0000255|HAMAP-Rule:MF_03222}.	cofactor binding [GO:0048037]; nucleoside diphosphate kinase activity [GO:0004550]; nucleotide binding [GO:0000166]; RNA binding [GO:0003723]; succinate-CoA ligase (ADP-forming) activity [GO:0004775]; succinate-CoA ligase (GDP-forming) activity [GO:0004776]
P53618	COPB1 COPB MSTP026	Coatomer subunit beta	-0.32261	0.0233757	Cytoplasm. Golgi apparatus membrane {ECO:0000269|PubMed:11056392, ECO:0000269|PubMed:17451557, ECO:0000269|PubMed:7573041}; Peripheral membrane protein {ECO:0000269|PubMed:17451557, ECO:0000269|PubMed:18385291, ECO:0000269|PubMed:20056612}; Cytoplasmic side {ECO:0000305}. Cytoplasmic vesicle, COPI-coated vesicle membrane; Peripheral membrane protein {ECO:0000305}; Cytoplasmic side {ECO:0000305}. …	structural molecule activity [GO:0005198]
P54762	EPHB1 ELK EPHT2 HEK6 NET	Ephrin type-B receptor 1	0.765938	0.00630021	Cell membrane {ECO:0000269|PubMed:18034775}; Single-pass type I membrane protein {ECO:0000269|PubMed:18034775}. Early endosome membrane {ECO:0000269|PubMed:18034775}. Cell projection, dendrite {ECO:0000250|UniProtKB:Q8CBF3}.	ATP binding [GO:0005524]; axon guidance receptor activity [GO:0008046]; protein-containing complex binding [GO:0044877]; transmembrane-ephrin receptor activity [GO:0005005]; transmembrane receptor protein tyrosine kinase activity [GO:0004714]
P55809	OXCT1 OXCT SCOT	Succinyl-CoA:3-ketoacid coenzyme A transferase 1, mitochondrial	0.485053	0.0341859	Mitochondrion matrix.	3-oxoacid CoA-transferase activity [GO:0008260]; identical protein binding [GO:0042802]
P62241	RPS8 OK/SW-cl.83	40S ribosomal protein S8	0.907673	0.0393979	Cytoplasm {ECO:0000269|PubMed:17289661}. Membrane {ECO:0000305}; Lipid-anchor {ECO:0000305}. Note=Localized in cytoplasmic mRNP granules containing untranslated mRNAs.	RNA binding [GO:0003723]; structural constituent of ribosome [GO:0003735]
P62273	RPS29	40S ribosomal protein S29	0.900017	0.00614345	Cytoplasm, cytosol {ECO:0000269|PubMed:25957688}. Cytoplasm {ECO:0000305|PubMed:23636399, ECO:0000305|PubMed:25901680}. Rough endoplasmic reticulum {ECO:0000250|UniProtKB:Q6QAP6}. Note=Detected on cytosolic polysomes (PubMed:25957688). Detected in ribosomes that are associated with the rough endoplasmic reticulum (By similarity). {ECO:0000250|UniProtKB:Q6QAP6, ECO:0000269|PubMed:25957688}.	structural constituent of ribosome [GO:0003735]; zinc ion binding [GO:0008270]
P62745	RHOB ARH6 ARHB	Rho-related GTP-binding protein RhoB	1.60504	0.0494872	Late endosome membrane; Lipid-anchor. Cell membrane; Lipid-anchor. Nucleus. Cleavage furrow. Note=Late endosomal membrane (geranylgeranylated form). Plasma membrane (farnesylated form). Also detected at the nuclear margin and in the nucleus. Translocates to the equatorial region before furrow formation in a ECT2-dependent manner.	GDP binding [GO:0019003]; GTPase activity [GO:0003924]; GTP binding [GO:0005525]; protein kinase binding [GO:0019901]
P63000	RAC1 TC25 MIG5	Ras-related C3 botulinum toxin substrate 1	0.537096	0.0352077	Cell membrane {ECO:0000269|PubMed:1643658}; Lipid-anchor {ECO:0000269|PubMed:1903399}; Cytoplasmic side {ECO:0000269|PubMed:1643658, ECO:0000269|PubMed:19948726}. Melanosome {ECO:0000269|PubMed:17081065, ECO:0000269|PubMed:19948726, ECO:0000269|PubMed:21693584}. Cytoplasm {ECO:0000269|PubMed:19948726}. Cell projection, lamellipodium {ECO:0000250|UniProtKB:P63001}. Note=Inner surface of plasma mem…	ATPase binding [GO:0051117]; enzyme binding [GO:0019899]; GTPase activity [GO:0003924]; GTP binding [GO:0005525]; histone deacetylase binding [GO:0042826]; protein-containing complex binding [GO:0044877]; protein kinase binding [GO:0019901]; Rab GTPase binding [GO:0017137]; Rho GDP-dissociation inhibitor binding [GO:0051022]; thioesterase binding [GO:0031996]
P80297	MT1X	Metallothionein-1X	3.99046	0.0306056		metal ion binding [GO:0046872]; zinc ion binding [GO:0008270]
Q00765	REEP5 C5orf18 DP1 TB2	Receptor expression-enhancing protein 5	0.35049	0.0491457	Membrane {ECO:0000255}; Multi-pass membrane protein {ECO:0000255}. Endoplasmic reticulum {ECO:0000269|PubMed:23969831}. Note=Localizes to endoplasmic reticulum tubular network. {ECO:0000269|PubMed:23969831}.
Q03001	DST BP230 BP240 BPAG1 DMH DT KIAA0728	Dystonin	1.41237	0.0362334	Cytoplasm, cytoskeleton {ECO:0000269|PubMed:11751855, ECO:0000269|PubMed:19932097}. Cytoplasm, cytoskeleton, stress fiber {ECO:0000250|UniProtKB:Q91ZU6}. Cell projection, axon {ECO:0000250|UniProtKB:Q91ZU6}. Note=Associates with intermediate filaments, actin and microtubule cytoskeletons. Localizes to actin stress fibers and to actin-rich ruffling at the cortex of cells (By similarity). Associate…	actin binding [GO:0003779]; calcium ion binding [GO:0005509]; integrin binding [GO:0005178]; microtubule binding [GO:0008017]; microtubule plus-end binding [GO:0051010]; protein C-terminus binding [GO:0008022]; protein homodimerization activity [GO:0042803]; structural molecule activity [GO:0005198]
Q05048	CSTF1	Cleavage stimulation factor subunit 1	-0.396473	0.0497717	Nucleus {ECO:0000269|PubMed:10477523}.	RNA binding [GO:0003723]
Q13155	AIMP2 JTV1 PRO0992	Aminoacyl tRNA synthase complex-interacting multifunctional protein 2	0.787478	0.0418693	Cytoplasm, cytosol {ECO:0000269|PubMed:19289464}. Nucleus {ECO:0000250|UniProtKB:Q8R010}. Note=Following DNA damage, dissociates from the aminoacyl-tRNA synthase complex and translocates from the cytoplasm to the nucleus. {ECO:0000250|UniProtKB:Q8R010}.	molecular adaptor activity [GO:0060090]
Q13228	SELENBP1 SBP	Selenium-binding protein 1	0.766962	0.0101714	Nucleus {ECO:0000269|PubMed:14991897}. Cytoplasm, cytosol {ECO:0000269|PubMed:14991897, ECO:0000269|PubMed:16223876}. Membrane {ECO:0000250|UniProtKB:Q8VIF7}; Peripheral membrane protein {ECO:0000250|UniProtKB:Q8VIF7}. Note=May associate with Golgi membrane (By similarity). May associate with the membrane of autophagosomes (By similarity). {ECO:0000250|UniProtKB:Q8VIF7}.	methanethiol oxidase activity [GO:0018549]; selenium binding [GO:0008430]
Q13263	TRIM28 KAP1 RNF96 TIF1B	Transcription intermediary factor 1-beta	2.46078	0.0296868	Nucleus {ECO:0000269|PubMed:10330177, ECO:0000269|PubMed:17178852, ECO:0000269|PubMed:20858735, ECO:0000269|PubMed:23665872, ECO:0000269|PubMed:24741090, ECO:0000269|PubMed:9016654}. Note=Associated with centromeric heterochromatin during cell differentiation through CBX1. {ECO:0000250}.	chromatin binding [GO:0003682]; chromo shadow domain binding [GO:0070087]; DNA binding [GO:0003677]; Krueppel-associated box domain binding [GO:0035851]; promoter-specific chromatin binding [GO:1990841]; protein kinase activity [GO:0004672]; RNA binding [GO:0003723]; sequence-specific DNA binding [GO:0043565]; SUMO transferase activity [GO:0019789]; transcription coactivator activity [GO:0003713]…
Q13501	SQSTM1 ORCA OSIL	Sequestosome-1	1.02968	0.0272094	Cytoplasm, cytosol {ECO:0000269|PubMed:20168092, ECO:0000269|PubMed:22792322}. Late endosome. Lysosome. Cytoplasmic vesicle, autophagosome. Nucleus. Endoplasmic reticulum. Nucleus, PML body {ECO:0000269|PubMed:20168092}. Cytoplasm, myofibril, sarcomere {ECO:0000250}. Note=In cardiac muscle, localizes to the sarcomeric band (By similarity). Commonly found in inclusion bodies containing polyubiquit…	enzyme binding [GO:0019899]; identical protein binding [GO:0042802]; ionotropic glutamate receptor binding [GO:0035255]; K63-linked polyubiquitin modification-dependent protein binding [GO:0070530]; protein-containing complex binding [GO:0044877]; protein kinase binding [GO:0019901]; protein kinase C binding [GO:0005080]; protein serine/threonine kinase activity [GO:0004674]; receptor tyrosine ki…
Q13617	CUL2	Cullin-2	0.388927	0.0137598		protein-containing complex binding [GO:0044877]; ubiquitin protein ligase binding [GO:0031625]
Q14315	FLNC ABPL FLN2	Filamin-C	-0.207927	0.0190053	Cytoplasm {ECO:0000269|PubMed:11038172, ECO:0000269|PubMed:25351925}. Membrane {ECO:0000269|PubMed:11038172}; Peripheral membrane protein {ECO:0000269|PubMed:11038172}. Cytoplasm, cytoskeleton {ECO:0000269|PubMed:11038172}. Cytoplasm, myofibril, sarcomere, Z line {ECO:0000269|PubMed:11038172}. Note=A small amount localizes at membranes. In striated muscle cells, it predominantly localizes in myof…	actin binding [GO:0003779]; ankyrin binding [GO:0030506]; cytoskeletal protein binding [GO:0008092]; identical protein binding [GO:0042802]
Q14331	FRG1	Protein FRG1	-0.400249	0.0163173	Nucleus, Cajal body {ECO:0000269|PubMed:15060122, ECO:0000269|PubMed:21699900}. Nucleus, nucleolus {ECO:0000269|PubMed:15060122, ECO:0000269|PubMed:20970242, ECO:0000269|PubMed:21699900}. Cytoplasm {ECO:0000269|PubMed:20970242, ECO:0000269|PubMed:21699900}. Cytoplasm, myofibril, sarcomere, Z line {ECO:0000269|PubMed:20970242}. Note=Localization changes during myogenesis from mainly cytoplasmic in…	actin filament binding [GO:0051015]; RNA binding [GO:0003723]
Q14353	GAMT	Guanidinoacetate N-methyltransferase	-0.411864	0.0323162		guanidinoacetate N-methyltransferase activity [GO:0030731]; methyltransferase activity [GO:0008168]; S-adenosylmethionine-dependent methyltransferase activity [GO:0008757]
Q14517	FAT1 CDHF7 FAT	Protocadherin Fat 1	-1.0069	0.027556	Cell membrane {ECO:0000269|PubMed:15922730}; Single-pass type I membrane protein {ECO:0000269|PubMed:15922730}. Nucleus {ECO:0000269|PubMed:15922730}. Cytoplasm, perinuclear region {ECO:0000269|PubMed:15922730}.	calcium ion binding [GO:0005509]
Q14789	GOLGB1	Golgin subfamily B member 1	-1.18847	0.026983	Golgi apparatus membrane; Single-pass type I membrane protein.	RNA binding [GO:0003723]; sequence-specific DNA binding [GO:0043565]
Q15691	MAPRE1	Microtubule-associated protein RP/EB family member 1	-1.68067	0.0345488	Cytoplasm, cytoskeleton {ECO:0000269|PubMed:10188731, ECO:0000269|PubMed:12388762, ECO:0000269|PubMed:21646404, ECO:0000269|PubMed:28814570, ECO:0000269|PubMed:9724749}. Cytoplasm, cytoskeleton, microtubule organizing center, centrosome {ECO:0000269|PubMed:12388762, ECO:0000269|PubMed:14654843}. Golgi apparatus {ECO:0000269|PubMed:25217626}. Note=Associated with the microtubule growing distal tip…	cadherin binding [GO:0045296]; identical protein binding [GO:0042802]; microtubule binding [GO:0008017]; microtubule plus-end binding [GO:0051010]; protein C-terminus binding [GO:0008022]; protein kinase binding [GO:0019901]; RNA binding [GO:0003723]
Q16629	SRSF7 SFRS7	Serine/arginine-rich splicing factor 7	0.826435	0.0396405	Nucleus {ECO:0000269|PubMed:11336712}. Cytoplasm {ECO:0000269|PubMed:11336712}.	protein domain specific binding [GO:0019904]; RNA binding [GO:0003723]; zinc ion binding [GO:0008270]
Q5GLZ8	HERC4 KIAA1593	Probable E3 ubiquitin-protein ligase HERC4	0.646803	0.026191	Cytoplasm, cytosol {ECO:0000269|PubMed:15676274}. Note=shows a punctate cytoplasmic distribution.	ubiquitin-protein transferase activity [GO:0004842]
Q5JRA6	MIA3 KIAA0268 TANGO UNQ6077/PRO20088	Transport and Golgi organization protein 1 homolog	-0.746604	0.018009	Endoplasmic reticulum membrane {ECO:0000269|PubMed:19269366, ECO:0000269|PubMed:21525241}; Single-pass membrane protein {ECO:0000269|PubMed:19269366}. Note=Localizes at endoplasmic reticulum exit sites (ERES), also known as transitional endoplasmic reticulum (tER). SEC16A is required for its proper localization to ERES. After loading of COL7A1 into transport carriers, it is not incorporated into …	cargo receptor activity [GO:0038024]
Q6GMV2	SMYD5 RAI15	SET and MYND domain-containing protein 5	1.27506	0.0252024		metal ion binding [GO:0046872]; methyltransferase activity [GO:0008168]
Q7KZF4	SND1 TDRD11	Staphylococcal nuclease domain-containing protein 1	1.15678	0.023397	Cytoplasm {ECO:0000269|PubMed:14508492, ECO:0000269|PubMed:17081065}. Nucleus {ECO:0000269|PubMed:12234934, ECO:0000269|PubMed:14508492, ECO:0000269|PubMed:17081065, ECO:0000269|PubMed:7651391}. Melanosome {ECO:0000269|PubMed:17081065}. Note=In IL-4 stimulated cells colocalizes with STAT6 in the nucleus (PubMed:12234934). Identified by mass spectrometry in melanosome fractions from stage I to sta…	cadherin binding [GO:0045296]; endonuclease activity [GO:0004519]; endoribonuclease activity [GO:0004521]; nuclease activity [GO:0004518]; RISC complex binding [GO:1905172]; RNA binding [GO:0003723]; transcription coregulator activity [GO:0003712]
Q7L5N1	COPS6 CSN6 HVIP	COP9 signalosome complex subunit 6	0.693702	0.00633163	Nucleus {ECO:0000269|PubMed:9535219}. Cytoplasm {ECO:0000269|PubMed:9535219}.; Cytoplasm, perinuclear region {ECO:0000269|PubMed:9520381}. Note=(Microbial infection) The interaction with HIV-1 Vpr protein possibly leads its translocation to a perinuclear region. {ECO:0000269|PubMed:9520381}.
Q7Z2Z2	EFL1 EFTUD1 FAM42A	Elongation factor-like GTPase 1	-0.297559	0.0114099		GTPase activity [GO:0003924]; GTP binding [GO:0005525]; ribosome binding [GO:0043022]; translation elongation factor activity [GO:0003746]
Q8IWY4	SCUBE1	Signal peptide, CUB and EGF-like domain-containing protein 1	1.57863	0.0263078	Secreted {ECO:0000269|PubMed:12270931, ECO:0000269|PubMed:16753137}. Cell membrane {ECO:0000269|PubMed:16753137}; Peripheral membrane protein {ECO:0000269|PubMed:16753137}.	calcium ion binding [GO:0005509]; identical protein binding [GO:0042802]
Q8IXI1	RHOT2 ARHT2 C16orf39	Mitochondrial Rho GTPase 2	2.11454	0.047616	Mitochondrion outer membrane {ECO:0000269|PubMed:12482879, ECO:0000269|PubMed:19528298}; Single-pass type IV membrane protein {ECO:0000269|PubMed:12482879, ECO:0000269|PubMed:19528298}. Note=Colocalizes with MGARP and RHOT2 at the mitochondria.	calcium ion binding [GO:0005509]; GTPase activity [GO:0003924]; GTP binding [GO:0005525]
Q8IZ83	ALDH16A1	Aldehyde dehydrogenase family 16 member A1	1.06048	0.0351096		oxidoreductase activity, acting on the aldehyde or oxo group of donors, NAD or NADP as acceptor [GO:0016620]
Q8N163	CCAR2 DBC1 KIAA1967	Cell cycle and apoptosis regulator protein 2	1.24113	0.0117855	Nucleus {ECO:0000269|PubMed:20074560, ECO:0000269|PubMed:20160719, ECO:0000269|PubMed:23352644, ECO:0000269|PubMed:24824780, ECO:0000269|PubMed:24962073, ECO:0000269|PubMed:25661920}. Cytoplasm {ECO:0000269|PubMed:20160719, ECO:0000269|PubMed:24824780}. Note=Recruited to chromatin, post-UV irradiation. Sequestered to the cytoplasm in the presence of MCC. Translocated to the cytoplasm during UV-in…	enzyme binding [GO:0019899]; enzyme inhibitor activity [GO:0004857]; nuclear receptor transcription coactivator activity [GO:0030374]; RNA binding [GO:0003723]; RNA polymerase II complex binding [GO:0000993]
Q8NFA0	USP32 USP10	Ubiquitin carboxyl-terminal hydrolase 32	2.03774	0.00802516	Membrane {ECO:0000305}; Lipid-anchor {ECO:0000305}. Golgi apparatus {ECO:0000269|PubMed:20549504}.	calcium ion binding [GO:0005509]; thiol-dependent ubiquitin-specific protease activity [GO:0004843]
Q8TC12	RDH11 ARSDR1 PSDR1 SDR7C1 CGI-82	Retinol dehydrogenase 11	1.39406	0.0412417	Endoplasmic reticulum membrane {ECO:0000269|PubMed:12036956}; Single-pass type II membrane protein {ECO:0000269|PubMed:12036956}.	NADP-retinol dehydrogenase activity [GO:0052650]; oxidoreductase activity, acting on the CH-OH group of donors, NAD or NADP as acceptor [GO:0016616]; retinol dehydrogenase activity [GO:0004745]
Q8TEQ6	GEMIN5	Gem-associated protein 5	0.369581	0.0407991	Nucleus, nucleoplasm {ECO:0000269|PubMed:11714716}. Nucleus, gem {ECO:0000269|PubMed:11714716}. Cytoplasm {ECO:0000269|PubMed:11714716, ECO:0000269|PubMed:19750007, ECO:0000269|PubMed:20513430, ECO:0000269|PubMed:25911097, ECO:0000269|PubMed:27507887}. Note=Found both in the nucleoplasm and in nuclear bodies called gems (Gemini of Cajal bodies) that are often in proximity to Cajal (coiled) bodies…	mRNA 3'-UTR binding [GO:0003730]; ribosome binding [GO:0043022]; RNA 7-methylguanosine cap binding [GO:0000340]; RNA binding [GO:0003723]; snRNA binding [GO:0017069]; U1 snRNA binding [GO:0030619]; U4atac snRNA binding [GO:0030622]; U4 snRNA binding [GO:0030621]
Q8WU10	PYROXD1	Pyridine nucleotide-disulfide oxidoreductase domain-containing protein 1	3.83049	0.0415793	Nucleus {ECO:0000269|PubMed:27745833}. Cytoplasm {ECO:0000269|PubMed:27745833}. Cytoplasm, myofibril, sarcomere {ECO:0000269|PubMed:27745833}.	oxidoreductase activity [GO:0016491]
Q8WUM4	PDCD6IP AIP1 ALIX KIAA1375	Programmed cell death 6-interacting protein	-0.820548	0.0218144	Cytoplasm, cytosol {ECO:0000250|UniProtKB:Q9QZA2}. Melanosome {ECO:0000269|PubMed:17081065}. Cytoplasm, cytoskeleton, microtubule organizing center, centrosome {ECO:0000269|PubMed:17556548, ECO:0000269|PubMed:17853893}. Secreted, extracellular exosome {ECO:0000269|PubMed:22660413}. Cell junction, tight junction {ECO:0000250|UniProtKB:Q9WU78}. Midbody, Midbody ring {ECO:0000269|PubMed:17853893, EC…	calcium-dependent protein binding [GO:0048306]; proteinase activated receptor binding [GO:0031871]; protein homodimerization activity [GO:0042803]
Q92575	UBXN4 KIAA0242 UBXD2 UBXDC1	UBX domain-containing protein 4	0.410266	0.0429071	Endoplasmic reticulum membrane {ECO:0000269|PubMed:16968747}; Peripheral membrane protein {ECO:0000269|PubMed:16968747}. Nucleus envelope {ECO:0000269|PubMed:16968747}. Note=Both the N- and the C-terminus face the cytosol. Also found in the nucleus envelope contiguous to the ER. {ECO:0000269|PubMed:16968747}.
Q92890	UFD1 UFD1L	Ubiquitin recognition factor in ER-associated degradation protein 1	-0.899837	0.0251199	Nucleus {ECO:0000250|UniProtKB:Q9ES53}. Cytoplasm, cytosol {ECO:0000250|UniProtKB:Q9ES53}.	ATPase binding [GO:0051117]; K48-linked polyubiquitin modification-dependent protein binding [GO:0036435]; polyubiquitin modification-dependent protein binding [GO:0031593]; protein-containing complex binding [GO:0044877]; signaling receptor binding [GO:0005102]; thiol-dependent ubiquitin-specific protease activity [GO:0004843]
Q93096	PTP4A1 PRL1 PTPCAAX1	Protein tyrosine phosphatase type IVA 1	0.448095	0.0123992	Cell membrane. Early endosome. Endoplasmic reticulum. Cytoplasm. Cytoplasm, cytoskeleton, spindle. Note=And mitotic spindle.	protein tyrosine/serine/threonine phosphatase activity [GO:0008138]; protein tyrosine phosphatase activity [GO:0004725]
Q96A33	CCDC47 GK001 MSTP041 PSEC0077	Coiled-coil domain-containing protein 47	1.52512	0.0493827	Endoplasmic reticulum membrane {ECO:0000269|PubMed:30401460}. Rough endoplasmic reticulum membrane {ECO:0000250|UniProtKB:Q9D024}.	calcium ion binding [GO:0005509]; RNA binding [GO:0003723]
Q96AC1	FERMT2 KIND2 MIG2 PLEKHC1	Fermitin family homolog 2	0.464249	0.00599385	Cytoplasm. Cytoplasm, cell cortex. Cytoplasm, cytoskeleton. Cytoplasm, cytoskeleton, stress fiber. Cell junction, focal adhesion. Membrane; Peripheral membrane protein; Cytoplasmic side. Cell projection, lamellipodium membrane; Peripheral membrane protein; Cytoplasmic side. Nucleus. Cytoplasm, myofibril, sarcomere, I band {ECO:0000250}. Cell surface {ECO:0000250}. Note=Colocalizes with actin stre…	actin filament binding [GO:0051015]; phosphatidylinositol-3,4,5-trisphosphate binding [GO:0005547]
Q96B54	ZNF428 C19orf37	Zinc finger protein 428	0.954132	0.0460655		metal ion binding [GO:0046872]; nucleic acid binding [GO:0003676]
Q96ER3	SAAL1	Protein SAAL1	-0.446279	0.0138119	Nucleus {ECO:0000269|PubMed:22127701}.
Q96RT1	ERBIN ERBB2IP KIAA1225 LAP2	Erbin	-0.642058	0.0285392	Cell junction, hemidesmosome {ECO:0000269|PubMed:10878805, ECO:0000269|PubMed:11375975}. Nucleus membrane {ECO:0000250}. Basolateral cell membrane {ECO:0000269|PubMed:16203728}. Note=Found in hemidesmosomes, which are cell-substrate adhesion complexes in stratified epithelia. In transfected cells, either diffusely distributed over the cytoplasm or concentrated at the basolateral membrane. Colocal…	ErbB-2 class receptor binding [GO:0005176]; signaling receptor binding [GO:0005102]; structural constituent of cytoskeleton [GO:0005200]
Q96T88	UHRF1 ICBP90 NP95 RNF106	E3 ubiquitin-protein ligase UHRF1	0.596516	0.0399294	Nucleus {ECO:0000255|PROSITE-ProRule:PRU00358, ECO:0000269|PubMed:10646863, ECO:0000269|PubMed:17673620, ECO:0000269|PubMed:17967883, ECO:0000269|PubMed:19056828, ECO:0000269|PubMed:21777816}. Note=Localizes to replication foci. Enriched in pericentric heterochromatin. Also localizes to euchromatic regions.	cis-regulatory region sequence-specific DNA binding [GO:0000987]; hemi-methylated DNA-binding [GO:0044729]; histone binding [GO:0042393]; identical protein binding [GO:0042802]; methylated histone binding [GO:0035064]; methyl-CpG binding [GO:0008327]; nucleosomal histone binding [GO:0031493]; ubiquitin protein ligase activity [GO:0061630]; ubiquitin-protein transferase activity [GO:0004842]; zinc…
Q99714	HSD17B10 ERAB HADH2 MRPP2 SCHAD SDR5C1 XH98G2	3-hydroxyacyl-CoA dehydrogenase type-2	1.26478	0.0316629	Mitochondrion {ECO:0000269|PubMed:12917011, ECO:0000269|PubMed:18984158}.	3-hydroxy-2-methylbutyryl-CoA dehydrogenase activity [GO:0047015]; 3-hydroxyacyl-CoA dehydrogenase activity [GO:0003857]; cholate 7-alpha-dehydrogenase activity [GO:0008709]; dihydrotestosterone 17-beta-dehydrogenase activity [GO:0035410]; RNA binding [GO:0003723]; testosterone dehydrogenase [NAD(P)] activity [GO:0030283]; tRNA binding [GO:0000049]
Q9BTE1	DCTN5	Dynactin subunit 5	1.04326	0.0483881	Cytoplasm, cytoskeleton {ECO:0000250}. Chromosome, centromere, kinetochore {ECO:0000269|PubMed:23455152}.
Q9BUR4	WRAP53 TCAB1 WDR79	Telomerase Cajal body protein 1	-0.641459	0.0357522	Nucleus, Cajal body {ECO:0000269|PubMed:19179534, ECO:0000269|PubMed:19285445, ECO:0000269|PubMed:21072240, ECO:0000269|PubMed:22547674, ECO:0000269|PubMed:24318571, ECO:0000269|PubMed:26170453}. Chromosome, telomere {ECO:0000269|PubMed:22547674, ECO:0000269|PubMed:29804836}. Chromosome {ECO:0000269|PubMed:25512560, ECO:0000269|PubMed:26734725, ECO:0000269|PubMed:27715493}. Note=Released from tel…	chaperone binding [GO:0051087]; histone binding [GO:0042393]; identical protein binding [GO:0042802]; protein-containing complex binding [GO:0044877]; RNA binding [GO:0003723]; telomerase RNA binding [GO:0070034]; ubiquitin protein ligase binding [GO:0031625]
Q9BV86	NTMT1 C9orf32 METTL11A NRMT NRMT1 AD-003	N-terminal Xaa-Pro-Lys N-methyltransferase 1	1.89156	0.0386628	Nucleus {ECO:0000269|PubMed:20668449, ECO:0000269|PubMed:24090352}. Note=Predominantly nuclear (PubMed:24090352).	histone methyltransferase activity [GO:0042054]; methyltransferase activity [GO:0008168]; N-terminal protein N-methyltransferase activity [GO:0071885]; protein methyltransferase activity [GO:0008276]
Q9BXJ9	NAA15 GA19 NARG1 NATH TBDN100	N-alpha-acetyltransferase 15, NatA auxiliary subunit	1.39719	0.0306944	Cytoplasm. Nucleus. Note=Mainly cytoplasmic, nuclear in some cases. Present in the free cytosolic and cytoskeleton-bound polysomes, but not in the membrane-bound polysomes.	ribosome binding [GO:0043022]; RNA binding [GO:0003723]
Q9BZL1	UBL5	Ubiquitin-like protein 5	-0.511041	0.0279609	Cytoplasm {ECO:0000269|PubMed:11161819}.	protein tag [GO:0031386]
Q9GZX9	TWSG1 TSG PSEC0250	Twisted gastrulation protein homolog 1	-0.514875	0.0291719	Secreted {ECO:0000250}.	transforming growth factor beta binding [GO:0050431]
Q9H3K6	BOLA2 BOLA2A My016; BOLA2B	BolA-like protein 2	0.560285	0.0329286	Cytoplasm {ECO:0000269|PubMed:22746225}. Nucleus {ECO:0000269|PubMed:22746225}.
Q9H4A4	RNPEP APB	Aminopeptidase B	1.5188	0.0135627	Secreted {ECO:0000250}.	aminopeptidase activity [GO:0004177]; epoxide hydrolase activity [GO:0004301]; metalloexopeptidase activity [GO:0008235]; zinc ion binding [GO:0008270]
Q9H501	ESF1 ABTAP C20orf6 HDCMC28P	ESF1 homolog	-0.842653	0.0306978	Nucleus, nucleolus {ECO:0000250}. Nucleus, nucleoplasm {ECO:0000250}.	RNA binding [GO:0003723]
Q9H6D7	HAUS4 C14orf94	HAUS augmin-like complex subunit 4	0.685293	0.0284216	Cytoplasm, cytoskeleton, microtubule organizing center, centrosome {ECO:0000269|PubMed:14654843, ECO:0000269|PubMed:19369198, ECO:0000269|PubMed:19427217}. Cytoplasm, cytoskeleton, spindle {ECO:0000269|PubMed:19369198, ECO:0000269|PubMed:19427217}. Note=Localizes to interphase centrosomes and to mitotic spindle microtubules. {ECO:0000269|PubMed:19369198, ECO:0000269|PubMed:19427217}.	microtubule minus-end binding [GO:0051011]
Q9HB90	RRAGC	Ras-related GTP-binding protein C	-0.937311	0.011013	Cytoplasm {ECO:0000269|PubMed:11073942}. Nucleus {ECO:0000269|PubMed:11073942}. Lysosome {ECO:0000269|PubMed:20381137}. Note=Predominantly cytoplasmic. May shuttle between the cytoplasm and nucleus, depending on the bound nucleotide state of associated RRAGA (PubMed:11073942). {ECO:0000269|PubMed:11073942}.	GDP binding [GO:0019003]; GTPase activity [GO:0003924]; GTPase binding [GO:0051020]; GTP binding [GO:0005525]; magnesium ion binding [GO:0000287]; protein heterodimerization activity [GO:0046982]
Q9NQ29	LUC7L LUC7L1	Putative RNA-binding protein Luc7-like 1	2.2323	0.00762867		identical protein binding [GO:0042802]; mRNA binding [GO:0003729]; RS domain binding [GO:0050733]
Q9NRP0	OSTC DC2 HDCMD45P HSPC307	Oligosaccharyltransferase complex subunit OSTC	1.12348	0.0105418	Endoplasmic reticulum {ECO:0000269|PubMed:21768116}. Membrane {ECO:0000305}; Multi-pass membrane protein {ECO:0000305}.
Q9NVS2	MRPS18A	39S ribosomal protein S18a, mitochondrial	0.3929	0.0463449	Mitochondrion {ECO:0000269|PubMed:25278503, ECO:0000269|PubMed:25838379, ECO:0000269|PubMed:28892042}.	small ribosomal subunit rRNA binding [GO:0070181]; structural constituent of ribosome [GO:0003735]
Q9NXG2	THUMPD1	THUMP domain-containing protein 1	1.19158	0.0113253		RNA binding [GO:0003723]
Q9P000	COMMD9 HSPC166	COMM domain-containing protein 9	-0.572659	0.0376161	Nucleus {ECO:0000269|PubMed:21778237}. Cytoplasmic vesicle {ECO:0000269|PubMed:21778237}.
Q9P0V9	SEPTIN10 SEPT10	Septin-10	0.181048	0.000872047	Cytoplasm {ECO:0000269|PubMed:12711328}. Cytoplasm, cytoskeleton {ECO:0000250}. Note=Using a GFP-fusion protein, detected in the nucleus. {ECO:0000269|PubMed:12711328}.	GTPase activity [GO:0003924]; GTP binding [GO:0005525]; molecular adaptor activity [GO:0060090]
Q9P273	TENM3 KIAA1455 ODZ3 TNM3	Teneurin-3	-0.561276	0.0152011	Cell membrane {ECO:0000250|UniProtKB:Q9WTS6}; Single-pass membrane protein {ECO:0000250|UniProtKB:Q9WTS6}. Cell projection, axon {ECO:0000250|UniProtKB:Q9WTS6}.	cell adhesion molecule binding [GO:0050839]; protein heterodimerization activity [GO:0046982]; protein homodimerization activity [GO:0042803]
Q9UBE0	SAE1 AOS1 SUA1 UBLE1A	SUMO-activating enzyme subunit 1	2.46669	0.013331	Nucleus {ECO:0000269|PubMed:11481243}.	ATP-dependent protein binding [GO:0043008]; enzyme activator activity [GO:0008047]; protein C-terminus binding [GO:0008022]; protein heterodimerization activity [GO:0046982]; small protein activating enzyme binding [GO:0044388]; ubiquitin activating enzyme activity [GO:0004839]
Q9UBQ5	EIF3K EIF3S12 ARG134 HSPC029 MSTP001 PTD001	Eukaryotic translation initiation factor 3 subunit K	1.32229	0.0494569	Nucleus {ECO:0000255|HAMAP-Rule:MF_03010, ECO:0000269|PubMed:15327989}. Cytoplasm {ECO:0000255|HAMAP-Rule:MF_03010, ECO:0000269|PubMed:15327989}.	ribosome binding [GO:0043022]; translation initiation factor activity [GO:0003743]
Q9UM54	MYO6 KIAA0389	Unconventional myosin-VI	1.37324	0.0403465	Golgi apparatus, trans-Golgi network membrane {ECO:0000269|PubMed:16507995}; Peripheral membrane protein {ECO:0000269|PubMed:16507995}. Golgi apparatus {ECO:0000269|PubMed:16507995}. Nucleus {ECO:0000269|PubMed:16507995, ECO:0000269|PubMed:16949370}. Cytoplasm, perinuclear region {ECO:0000269|PubMed:16507995}. Membrane, clathrin-coated pit {ECO:0000269|PubMed:11447109}. Cytoplasmic vesicle, clath…	actin binding [GO:0003779]; actin-dependent ATPase activity [GO:0030898]; actin filament binding [GO:0051015]; ADP binding [GO:0043531]; ATP binding [GO:0005524]; calmodulin binding [GO:0005516]; identical protein binding [GO:0042802]; microfilament motor activity [GO:0000146]; minus-end directed microfilament motor activity [GO:0060001]; motor activity [GO:0003774]
Q9Y2R5	MRPS17 RPMS17 HSPC011	28S ribosomal protein S17, mitochondrial	0.780493	0.00222916	Mitochondrion {ECO:0000269|PubMed:25838379}.	rRNA binding [GO:0019843]; structural constituent of ribosome [GO:0003735]
Q9Y394	DHRS7 DHRS7A RETSDR4 SDR34C1 CGI-86 UNQ285/PRO3448	Dehydrogenase/reductase SDR family member 7	0.325901	0.0198376		oxidoreductase activity [GO:0016491]
Q9Y547	HSPB11 C1orf41 IFT25 HSPC034	Intraflagellar transport protein 25 homolog	-0.8126	0.00647268	Cell projection, cilium {ECO:0000250|UniProtKB:Q9D6H2}.	metal ion binding [GO:0046872]
Q9Y5X3	SNX5	Sorting nexin-5	-0.774875	0.00319733	Endosome {ECO:0000269|PubMed:11485546}. Early endosome {ECO:0000269|PubMed:17148574, ECO:0000269|PubMed:24610942}. Early endosome membrane {ECO:0000269|PubMed:15561769}; Peripheral membrane protein; Cytoplasmic side. Cell membrane {ECO:0000269|PubMed:15561769}; Peripheral membrane protein; Cytoplasmic side {ECO:0000269|PubMed:18854019}. Cytoplasmic vesicle membrane; Peripheral membrane protein; C…	cadherin binding [GO:0045296]; D1 dopamine receptor binding [GO:0031748]; dynactin binding [GO:0034452]; phosphatidylinositol-3,5-bisphosphate binding [GO:0080025]; phosphatidylinositol-4-phosphate binding [GO:0070273]; phosphatidylinositol-5-phosphate binding [GO:0010314]; phosphatidylinositol binding [GO:0035091]; protein heterodimerization activity [GO:0046982]
Q9Y676	MRPS18B C6orf14 HSPC183 PTD017	28S ribosomal protein S18b, mitochondrial	2.09541	0.0457066	Mitochondrion {ECO:0000269|PubMed:25838379}.	structural constituent of ribosome [GO:0003735]
Q9Y6M5	SLC30A1 ZNT1	Zinc transporter 1	1.3516	0.00282213	Cell membrane {ECO:0000305}; Multi-pass membrane protein {ECO:0000305}.	calcium channel inhibitor activity [GO:0019855]; zinc ion transmembrane transporter activity [GO:0005385]

## Sheet: Calu-1 TRO 24h
Accession	Gene names	Description	Log2(Fold Change)	p-value	Subcellular location	Gene ontology (molecular function)
A6NDG6	PGP	Glycerol-3-phosphate phosphatase	1.26856	0.00698991		glycerol-1-phosphatase activity [GO:0000121]; glycerol-3-phosphatase activity [GO:0043136]; magnesium ion binding [GO:0000287]; nucleotide phosphatase activity, acting on free nucleotides [GO:0098519]; phosphatase activity [GO:0016791]; phosphoglycolate phosphatase activity [GO:0008967]; protein tyrosine phosphatase activity [GO:0004725]
A6NDU8	C5orf51	UPF0600 protein C5orf51	1.48165	0.00473196
O00161	SNAP23	Synaptosomal-associated protein 23	2.40789	0.00367248	Cell membrane; Peripheral membrane protein. Cell membrane; Lipid-anchor. Cell junction, synapse, synaptosome. Note=Mainly localized to the plasma membrane.	SNAP receptor activity [GO:0005484]; syntaxin binding [GO:0019905]
O00233	PSMD9	26S proteasome non-ATPase regulatory subunit 9	1.08953	0.0378157		bHLH transcription factor binding [GO:0043425]; transcription coactivator activity [GO:0003713]
O00299	CLIC1 G6 NCC27	Chloride intracellular channel protein 1	0.286897	0.0354288	Nucleus {ECO:0000269|PubMed:12681486, ECO:0000269|PubMed:9139710}. Nucleus membrane {ECO:0000269|PubMed:9139710}; Single-pass membrane protein {ECO:0000255}. Cytoplasm {ECO:0000269|PubMed:10793131, ECO:0000269|PubMed:11551966, ECO:0000269|PubMed:12681486, ECO:0000269|PubMed:9139710, ECO:0000305|PubMed:11978800, ECO:0000305|PubMed:14613939}. Cell membrane {ECO:0000269|PubMed:11551966, ECO:0000269|…	cadherin binding [GO:0045296]; chloride channel activity [GO:0005254]; voltage-gated ion channel activity [GO:0005244]
O00399	DCTN6 WS3	Dynactin subunit 6	1.99728	0.0393178	Cytoplasm, cytoskeleton {ECO:0000250}. Chromosome, centromere, kinetochore {ECO:0000269|PubMed:23455152}.
O00429	DNM1L DLP1 DRP1	Dynamin-1-like protein	1.98692	0.0493625	Cytoplasm, cytosol. Golgi apparatus. Endomembrane system; Peripheral membrane protein. Mitochondrion outer membrane {ECO:0000269|PubMed:26122121, ECO:0000269|PubMed:27145208, ECO:0000269|PubMed:28969390}; Peripheral membrane protein. Peroxisome. Membrane, clathrin-coated pit {ECO:0000250}. Cytoplasmic vesicle, secretory vesicle, synaptic vesicle membrane {ECO:0000250|UniProtKB:O35303}. Note=Mainl…	BH2 domain binding [GO:0051433]; clathrin binding [GO:0030276]; GTPase activator activity [GO:0005096]; GTPase activity [GO:0003924]; GTP binding [GO:0005525]; GTP-dependent protein binding [GO:0030742]; identical protein binding [GO:0042802]; lipid binding [GO:0008289]; microtubule binding [GO:0008017]; protein-containing complex binding [GO:0044877]; protein homodimerization activity [GO:004280…
O00567	NOP56 NOL5A	Nucleolar protein 56	2.34591	0.0124547	Nucleus, nucleolus {ECO:0000269|PubMed:12429849, ECO:0000269|PubMed:12777385, ECO:0000269|PubMed:9372940}. Cytoplasm {ECO:0000250|UniProtKB:Q9D6Z1}. Nucleus, nucleoplasm {ECO:0000305|PubMed:15574333}.	cadherin binding [GO:0045296]; histone methyltransferase binding [GO:1990226]; RNA binding [GO:0003723]; snoRNA binding [GO:0030515]
O14618	CCS	Copper chaperone for superoxide dismutase	1.22928	0.010197	Cytoplasm {ECO:0000269|PubMed:9726962}.	cadherin binding [GO:0045296]; copper ion binding [GO:0005507]; protein disulfide oxidoreductase activity [GO:0015035]; superoxide dismutase copper chaperone activity [GO:0016532]
O14929	HAT1 KAT1	Histone acetyltransferase type B catalytic subunit	1.89165	0.0309317	[Isoform A]: Nucleus matrix.; [Isoform B]: Cytoplasm. Nucleus. Nucleus matrix. Nucleus, nucleoplasm. Note=Localization is predominantly nuclear in normal cells. Treatment with hydrogen peroxide or ionizing radiation enhances nuclear localization through redistribution of existing protein.	H4 histone acetyltransferase activity [GO:0010485]; histone acetyltransferase activity [GO:0004402]; histone binding [GO:0042393]
O14936	CASK LIN2	Peripheral plasma membrane protein CASK	-1.12763	0.0241584	Nucleus {ECO:0000250|UniProtKB:Q62915}. Cytoplasm {ECO:0000250|UniProtKB:Q62915}. Cell membrane {ECO:0000250|UniProtKB:Q62915}; Peripheral membrane protein {ECO:0000250|UniProtKB:Q62915}.	ATP binding [GO:0005524]; calmodulin binding [GO:0005516]; guanylate kinase activity [GO:0004385]; neurexin family protein binding [GO:0042043]; protein serine/threonine kinase activity [GO:0004674]
O15173	PGRMC2 DG6 PMBP	Membrane-associated progesterone receptor component 2	1.5076	0.045319	Membrane {ECO:0000305|PubMed:23793472}; Single-pass membrane protein {ECO:0000305}. Nucleus envelope {ECO:0000269|PubMed:27754849, ECO:0000269|PubMed:28111073}. Endoplasmic reticulum {ECO:0000269|PubMed:27754849}.	heme binding [GO:0020037]; heme transporter activity [GO:0015232]; steroid binding [GO:0005496]; steroid hormone receptor activity [GO:0003707]
O15344	MID1 FXY RNF59 TRIM18 XPRF	E3 ubiquitin-protein ligase Midline-1	0.753242	0.0340775	Cytoplasm {ECO:0000269|PubMed:10077590}. Cytoplasm, cytoskeleton {ECO:0000269|PubMed:10077590}. Cytoplasm, cytoskeleton, spindle {ECO:0000269|PubMed:10077590}. Note=Microtubule-associated. It is associated with microtubules throughout the cell cycle, co-localizing with cytoplasmic fibers in interphase and with the mitotic spindle and midbodies during mitosis and cytokinesis.	enzyme binding [GO:0019899]; identical protein binding [GO:0042802]; microtubule binding [GO:0008017]; phosphoprotein binding [GO:0051219]; protein homodimerization activity [GO:0042803]; transferase activity [GO:0016740]; ubiquitin protein ligase binding [GO:0031625]; zinc ion binding [GO:0008270]
O15533	TAPBP NGS17 TAPA	Tapasin	0.622807	0.0085434	Endoplasmic reticulum membrane {ECO:0000305}; Single-pass type I membrane protein {ECO:0000305}.	ATPase-coupled peptide antigen transmembrane transporter activity [GO:0015433]; MHC class I protein binding [GO:0042288]; peptide antigen binding [GO:0042605]; TAP1 binding [GO:0046978]; TAP2 binding [GO:0046979]; TAP complex binding [GO:0062061]; unfolded protein binding [GO:0051082]
O43175	PHGDH PGDH3	D-3-phosphoglycerate dehydrogenase	1.32125	0.00329135		electron transfer activity [GO:0009055]; L-malate dehydrogenase activity [GO:0030060]; NAD binding [GO:0051287]; phosphoglycerate dehydrogenase activity [GO:0004617]
O43252	PAPSS1 ATPSK1 PAPSS	Bifunctional 3'-phosphoadenosine 5'-phosphosulfate synthase 1	1.53762	0.00741423		adenylylsulfate kinase activity [GO:0004020]; ATP binding [GO:0005524]; nucleotidyltransferase activity [GO:0016779]; protein homodimerization activity [GO:0042803]; sulfate adenylyltransferase (ATP) activity [GO:0004781]
O43837	IDH3B	Isocitrate dehydrogenase [NAD] subunit beta, mitochondrial	4.17926	0.00311405	Mitochondrion.	electron transfer activity [GO:0009055]; isocitrate dehydrogenase (NAD+) activity [GO:0004449]; magnesium ion binding [GO:0000287]; NAD binding [GO:0051287]
O60216	RAD21 HR21 KIAA0078 NXP1 SCC1	Double-strand-break repair protein rad21 homolog	-0.97541	0.0427813	[Double-strand-break repair protein rad21 homolog]: Nucleus {ECO:0000269|PubMed:11073952, ECO:0000269|PubMed:11509732, ECO:0000269|PubMed:12417729}. Nucleus matrix {ECO:0000269|PubMed:10623634, ECO:0000269|PubMed:11590136}. Chromosome {ECO:0000269|PubMed:11073952, ECO:0000269|PubMed:11590136}. Chromosome, centromere {ECO:0000269|PubMed:11073952}. Cytoplasm, cytoskeleton, spindle pole {ECO:0000269…	chromatin binding [GO:0003682]
O60462	NRP2 VEGF165R2	Neuropilin-2	-1.23241	0.00345607	Membrane {ECO:0000269|PubMed:11112349}; Single-pass type I membrane protein {ECO:0000269|PubMed:11112349}.; [Isoform s9]: Secreted {ECO:0000269|PubMed:11112349}.	cytokine binding [GO:0019955]; growth factor binding [GO:0019838]; heparin binding [GO:0008201]; identical protein binding [GO:0042802]; metal ion binding [GO:0046872]; semaphorin receptor activity [GO:0017154]; signaling receptor activity [GO:0038023]; vascular endothelial growth factor-activated receptor activity [GO:0005021]
O60613	SELENOF SEP15	Selenoprotein F	-1.15896	0.022533	Endoplasmic reticulum lumen {ECO:0000269|PubMed:11278576}. Note=The association with UGGT1/UGCGL1 is essential for its retention in the endoplasmic reticulum.	oxidoreductase activity [GO:0016491]
O60763	USO1 VDP	General vesicular transport factor p115	2.40676	0.036716	Cytoplasm, cytosol {ECO:0000269|PubMed:19454686, ECO:0000269|PubMed:9478999}. Golgi apparatus membrane {ECO:0000269|PubMed:19454686, ECO:0000269|PubMed:9478999}; Peripheral membrane protein {ECO:0000269|PubMed:19454686, ECO:0000269|PubMed:9478999}. Note=Recycles between the cytosol and the Golgi apparatus during interphase. During interphase, the phosphorylated form is found exclusively in cytoso…	cadherin binding [GO:0045296]; RNA binding [GO:0003723]
O60828	PQBP1 NPW38 JM26	Polyglutamine-binding protein 1	3.00762	0.0183461	Nucleus {ECO:0000269|PubMed:10198427, ECO:0000269|PubMed:10332029, ECO:0000269|PubMed:12062018, ECO:0000269|PubMed:23512658}. Nucleus speckle {ECO:0000250|UniProtKB:Q91VJ5}. Cytoplasmic granule {ECO:0000269|PubMed:21933836}. Note=Colocalizes with SRSF2 in nuclear speckles (By similarity). Colocalized with POU3F2 (PubMed:10332029). Colocalized with ATXN1 in nuclear inclusion bodies (PubMed:1206201…	DNA binding [GO:0003677]; double-stranded DNA binding [GO:0003690]; ribonucleoprotein complex binding [GO:0043021]; transcription coactivator activity [GO:0003713]
O60936	NOL3 ARC NOP	Nucleolar protein 3	1.1858	0.0298118	[Isoform 1]: Nucleus, nucleolus {ECO:0000269|PubMed:10196175}. Note=The SR-rich C-terminus mediates nuclear localization. {ECO:0000269|PubMed:10196175}.; [Isoform 3]: Cytoplasm {ECO:0000305}.; [Isoform 2]: Cytoplasm {ECO:0000269|PubMed:10196175}. Mitochondrion {ECO:0000250|UniProtKB:Q62881}. Sarcoplasmic reticulum {ECO:0000250|UniProtKB:Q62881}. Membrane {ECO:0000305}; Lipid-anchor {ECO:0000305}.…	calcium ion binding [GO:0005509]; caspase binding [GO:0089720]; cysteine-type endopeptidase inhibitor activity involved in apoptotic process [GO:0043027]; identical protein binding [GO:0042802]; RNA binding [GO:0003723]
O75306	NDUFS2	NADH dehydrogenase [ubiquinone] iron-sulfur protein 2, mitochondrial	-1.55573	0.0251549	Mitochondrion inner membrane {ECO:0000269|PubMed:12611891, ECO:0000269|PubMed:9585441}; Peripheral membrane protein {ECO:0000269|PubMed:12611891}; Matrix side {ECO:0000269|PubMed:12611891}.	4 iron, 4 sulfur cluster binding [GO:0051539]; electron transfer activity [GO:0009055]; metal ion binding [GO:0046872]; NAD binding [GO:0051287]; NADH dehydrogenase (ubiquinone) activity [GO:0008137]; quinone binding [GO:0048038]; ubiquitin protein ligase binding [GO:0031625]
O75530	EED	Polycomb protein EED	-1.4133	0.0284806	Nucleus. Chromosome. Note=Transiently colocalizes with XIST at inactive X chromosomes.	chromatin binding [GO:0003682]; histone methyltransferase activity [GO:0042054]; identical protein binding [GO:0042802]; RNA polymerase II cis-regulatory region sequence-specific DNA binding [GO:0000978]
O75607	NPM3	Nucleoplasmin-3	-1.29946	0.0127665	Nucleus {ECO:0000269|PubMed:11722795}. Nucleus, nucleolus {ECO:0000269|PubMed:15596447, ECO:0000269|PubMed:22362753}. Note=Mainly found in the granular component of the nucleolus. {ECO:0000269|PubMed:22362753}.	chromatin binding [GO:0003682]; histone binding [GO:0042393]; RNA binding [GO:0003723]
O75688	PPM1B PP2CB	Protein phosphatase 1B	-0.641542	0.0172898	Cytoplasm, cytosol {ECO:0000269|PubMed:22781750}. Membrane {ECO:0000250|UniProtKB:P36993}; Lipid-anchor {ECO:0000250|UniProtKB:P36993}. Note=Weakly associates at the membrane and N-myristoylation mediates the membrane localization. {ECO:0000250|UniProtKB:P36993}.	magnesium-dependent protein serine/threonine phosphatase activity [GO:0004724]; magnesium ion binding [GO:0000287]; manganese ion binding [GO:0030145]; protein serine/threonine phosphatase activity [GO:0004722]
O75821	EIF3G EIF3S4	Eukaryotic translation initiation factor 3 subunit G	1.40933	0.00807414	Cytoplasm {ECO:0000255|HAMAP-Rule:MF_03006}. Nucleus {ECO:0000255|HAMAP-Rule:MF_03006, ECO:0000269|PubMed:17094969}. Cytoplasm, perinuclear region {ECO:0000255|HAMAP-Rule:MF_03006, ECO:0000269|PubMed:17094969}. Note=Colocalizes with AIFM1 in the nucleus and perinuclear region.	RNA binding [GO:0003723]; translation initiation factor activity [GO:0003743]
O75828	CBR3	Carbonyl reductase [NADPH] 3	1.35573	0.00604961	Cytoplasm {ECO:0000269|PubMed:18493841}.	3-keto sterol reductase activity [GO:0000253]; carbonyl reductase (NADPH) activity [GO:0004090]; NADPH binding [GO:0070402]
O75935	DCTN3 DCTN22	Dynactin subunit 3	-1.34832	0.0492633	Cytoplasm {ECO:0000269|PubMed:9722614}. Cytoplasm, cytoskeleton, microtubule organizing center, centrosome {ECO:0000269|PubMed:9722614}. Chromosome, centromere, kinetochore {ECO:0000269|PubMed:9722614}. Cytoplasm, cytoskeleton, spindle {ECO:0000269|PubMed:9722614}. Cleavage furrow {ECO:0000269|PubMed:9722614}. Midbody {ECO:0000269|PubMed:9722614}. Note=Localizes to punctate cytoplasmic structures…	structural molecule activity [GO:0005198]
O76003	GLRX3 PICOT TXNL2 HUSSY-22	Glutaredoxin-3	1.97564	0.0012502	Cytoplasm, cytosol {ECO:0000305|PubMed:27519415}. Cytoplasm, cell cortex {ECO:0000269|PubMed:10636891}. Cytoplasm, myofibril, sarcomere, Z line {ECO:0000250|UniProtKB:Q9CQM9}. Note=Under the plasma membrane (By similarity). After PMA stimulation, GLRX3 and PRKCQ/PKC-theta translocate to a more extended submembrane area (By similarity). In the Z line, found associated with CSRP3 (By similarity). {…	electron transfer activity [GO:0009055]; identical protein binding [GO:0042802]; iron-sulfur cluster binding [GO:0051536]; metal ion binding [GO:0046872]; protein disulfide oxidoreductase activity [GO:0015035]; protein kinase C binding [GO:0005080]; RNA binding [GO:0003723]
O76094	SRP72	Signal recognition particle subunit SRP72	2.67453	0.0485586	Cytoplasm {ECO:0000269|PubMed:22541560}. Endoplasmic reticulum {ECO:0000269|PubMed:22541560}.	7S RNA binding [GO:0008312]; RNA binding [GO:0003723]; signal recognition particle binding [GO:0005047]; TPR domain binding [GO:0030911]
O94925	GLS GLS1 KIAA0838	Glutaminase kidney isoform, mitochondrial	1.64838	0.0271418	[Isoform 1]: Mitochondrion {ECO:0000250|UniProtKB:P13264}. Cytoplasm, cytosol {ECO:0000269|PubMed:22228304}. Note=The 74-kDa cytosolic precursor is translocated into the mitochondria and processed via a 72-kDa intermediate to yield the mature 68- and 65-kDa subunits. {ECO:0000250|UniProtKB:P13264}.; [Isoform 3]: Mitochondrion {ECO:0000269|PubMed:22228304}.; [Glutaminase kidney isoform, mitochondr…	glutaminase activity [GO:0004359]
O95372	LYPLA2 APT2	Acyl-protein thioesterase 2	1.32886	0.0299851	Cytoplasm {ECO:0000269|PubMed:25301951}.	cadherin binding [GO:0045296]; carboxylic ester hydrolase activity [GO:0052689]; lysophospholipase activity [GO:0004622]; palmitoyl-(protein) hydrolase activity [GO:0008474]
O95793	STAU1 STAU	Double-stranded RNA-binding protein Staufen homolog 1	1.12785	0.0475523	Cytoplasm {ECO:0000269|PubMed:19029303}. Rough endoplasmic reticulum {ECO:0000269|PubMed:19029303}. Note=Localizes exclusively with the rough reticulum endoplasmic (RER).	double-stranded RNA binding [GO:0003725]; protein phosphatase 1 binding [GO:0008157]; RNA binding [GO:0003723]
P00441	SOD1	Superoxide dismutase [Cu-Zn]	-0.715307	0.0198076	Cytoplasm {ECO:0000269|PubMed:19741096}. Mitochondrion {ECO:0000269|PubMed:19741096}. Nucleus {ECO:0000269|PubMed:22496122}. Note=Predominantly cytoplasmic; the pathogenic variants ALS1 Arg-86 and Ala-94 gradually aggregates and accumulates in mitochondria. {ECO:0000269|PubMed:19741096}.	chaperone binding [GO:0051087]; copper ion binding [GO:0005507]; identical protein binding [GO:0042802]; protein phosphatase 2B binding [GO:0030346]; Rac GTPase binding [GO:0048365]; superoxide dismutase activity [GO:0004784]; zinc ion binding [GO:0008270]
P02768	ALB GIG20 GIG42 PRO0903 PRO1708 PRO2044 PRO2619 PRO2675 UNQ696/PRO1341	Serum albumin	0.712205	0.00533229	Secreted.	antioxidant activity [GO:0016209]; chaperone binding [GO:0051087]; copper ion binding [GO:0005507]; DNA binding [GO:0003677]; drug binding [GO:0008144]; enterobactin binding [GO:1903981]; exogenous protein binding [GO:0140272]; fatty acid binding [GO:0005504]; identical protein binding [GO:0042802]; pyridoxal phosphate binding [GO:0030170]; toxic substance binding [GO:0015643]; zinc ion binding […
P02794	FTH1 FTH FTHL6 OK/SW-cl.84 PIG15	Ferritin heavy chain	1.73317	0.0096917		ferric iron binding [GO:0008199]; ferrous iron binding [GO:0008198]; ferroxidase activity [GO:0004322]; iron ion binding [GO:0005506]
P04083	ANXA1 ANX1 LPC1	Annexin A1	2.21396	0.00482584	Nucleus {ECO:0000269|PubMed:10772777, ECO:0000269|PubMed:19625660}. Cytoplasm {ECO:0000269|PubMed:10772777, ECO:0000269|PubMed:17008549, ECO:0000269|PubMed:19625660}. Cell projection, cilium {ECO:0000250|UniProtKB:P46193}. Cell membrane {ECO:0000269|PubMed:10772777}. Membrane {ECO:0000269|PubMed:17008549, ECO:0000269|PubMed:2532504, ECO:0000269|PubMed:8557678}; Peripheral membrane protein {ECO:00…	cadherin binding involved in cell-cell adhesion [GO:0098641]; calcium-dependent phospholipid binding [GO:0005544]; calcium-dependent protein binding [GO:0048306]; calcium ion binding [GO:0005509]; DNA/DNA annealing activity [GO:1990814]; double-stranded DNA helicase activity [GO:0036121]; identical protein binding [GO:0042802]; phospholipase A2 inhibitor activity [GO:0019834]; phospholipid bindin…
P04732	MT1E	Metallothionein-1E	4.88737	0.0292155		metal ion binding [GO:0046872]; zinc ion binding [GO:0008270]
P04843	RPN1	Dolichyl-diphosphooligosaccharide--protein glycosyltransferase subunit 1	3.18649	0.0104548	Endoplasmic reticulum {ECO:0000250|UniProtKB:E2RQ08, ECO:0000250|UniProtKB:Q9GMB0}. Endoplasmic reticulum membrane; Single-pass type I membrane protein {ECO:0000305}. Melanosome. Note=Identified by mass spectrometry in melanosome fractions from stage I to stage IV.	dolichyl-diphosphooligosaccharide-protein glycotransferase activity [GO:0004579]; RNA binding [GO:0003723]
P05067	APP A4 AD1	Amyloid-beta A4 protein	-0.385967	0.00425096	Cell membrane {ECO:0000269|PubMed:10383380, ECO:0000269|PubMed:20580937, ECO:0000269|PubMed:2649245, ECO:0000305|PubMed:25122912}; Single-pass type I membrane protein {ECO:0000269|PubMed:30630874, ECO:0000305|PubMed:10383380, ECO:0000305|PubMed:25122912}. Membrane {ECO:0000269|PubMed:2900137, ECO:0000305|PubMed:22584060}; Single-pass type I membrane protein {ECO:0000269|PubMed:2900137, ECO:000026…	acetylcholine receptor activator activity [GO:0030549]; acetylcholine receptor binding [GO:0033130]; amylin binding [GO:0097645]; apolipoprotein binding [GO:0034185]; chaperone binding [GO:0051087]; chemoattractant activity [GO:0042056]; DNA binding [GO:0003677]; enzyme binding [GO:0019899]; ephrin receptor binding [GO:0046875]; frizzled binding [GO:0005109]; G protein-coupled receptor binding [G…
P05156	CFI IF	Complement factor I	0.857319	0.0317341	Secreted, extracellular space. Secreted {ECO:0000269|PubMed:6327681}.	metal ion binding [GO:0046872]; scavenger receptor activity [GO:0005044]; serine-type endopeptidase activity [GO:0004252]
P05452	CLEC3B TNA	Tetranectin	0.859645	0.0390248	Secreted.	calcium ion binding [GO:0005509]; carbohydrate binding [GO:0030246]; heparin binding [GO:0008201]; kringle domain binding [GO:0036143]
P06132	UROD	Uroporphyrinogen decarboxylase	-0.620068	0.0175864	Cytoplasm.	uroporphyrinogen decarboxylase activity [GO:0004853]
P06748	NPM1 NPM	Nucleophosmin	-0.99557	0.0229111	Nucleus, nucleolus {ECO:0000269|PubMed:19208757, ECO:0000269|PubMed:22528486, ECO:0000269|PubMed:25818168, ECO:0000269|PubMed:25956029}. Nucleus, nucleoplasm {ECO:0000269|PubMed:25818168}. Cytoplasm, cytoskeleton, microtubule organizing center, centrosome {ECO:0000269|PubMed:14654843}. Note=Generally nucleolar, but is translocated to the nucleoplasm in case of serum starvation or treatment with a…	activating transcription factor binding [GO:0033613]; chromatin binding [GO:0003682]; core promoter binding [GO:0001047]; histone binding [GO:0042393]; NF-kappaB binding [GO:0051059]; protein homodimerization activity [GO:0042803]; protein kinase binding [GO:0019901]; protein kinase inhibitor activity [GO:0004860]; ribosomal large subunit binding [GO:0043023]; ribosomal small subunit binding [GO:…
P06865	HEXA	Beta-hexosaminidase subunit alpha	-1.22603	0.0370988	Lysosome.	acetylglucosaminyltransferase activity [GO:0008375]; beta-N-acetylhexosaminidase activity [GO:0004563]; N-acetyl-beta-D-galactosaminidase activity [GO:0102148]; protein heterodimerization activity [GO:0046982]
P07203	GPX1	Glutathione peroxidase 1	-2.08194	0.0218839	Cytoplasm.	glutathione peroxidase activity [GO:0004602]; peroxidase activity [GO:0004601]; SH3 domain binding [GO:0017124]
P07339	CTSD CPSD	Cathepsin D	-0.957448	0.0444027	Lysosome. Melanosome. Secreted, extracellular space. Note=Identified by mass spectrometry in melanosome fractions from stage I to stage IV. In aortic samples, detected as an extracellular protein loosely bound to the matrix (PubMed:20551380). {ECO:0000269|PubMed:20551380}.	aspartic-type endopeptidase activity [GO:0004190]; aspartic-type peptidase activity [GO:0070001]; peptidase activity [GO:0008233]
P07437	TUBB TUBB5 OK/SW-cl.56	Tubulin beta chain	0.937554	0.00738595	Cytoplasm, cytoskeleton {ECO:0000269|PubMed:26637975}.	GTPase activating protein binding [GO:0032794]; GTPase activity [GO:0003924]; GTP binding [GO:0005525]; MHC class I protein binding [GO:0042288]; protein-containing complex binding [GO:0044877]; protein domain specific binding [GO:0019904]; structural constituent of cytoskeleton [GO:0005200]; structural molecule activity [GO:0005198]; ubiquitin protein ligase binding [GO:0031625]
P07858	CTSB CPSB	Cathepsin B	-0.803311	0.0177338	Lysosome {ECO:0000269|PubMed:16733801}. Melanosome {ECO:0000269|PubMed:17081065}. Secreted, extracellular space {ECO:0000250|UniProtKB:A1E295}. Apical cell membrane {ECO:0000250|UniProtKB:P10605}; Peripheral membrane protein {ECO:0000250|UniProtKB:P10605}; Extracellular side {ECO:0000250|UniProtKB:P10605}. Note=Identified by mass spectrometry in melanosome fractions from stage I to stage IV (PubM…	collagen binding [GO:0005518]; cysteine-type endopeptidase activity [GO:0004197]; cysteine-type peptidase activity [GO:0008234]; peptidase activity [GO:0008233]; proteoglycan binding [GO:0043394]
P08670	VIM	Vimentin	4.51568	0.0145295	Cytoplasm {ECO:0000269|PubMed:21465480, ECO:0000269|PubMed:29496907}. Cytoplasm, cytoskeleton {ECO:0000269|PubMed:18408015, ECO:0000269|PubMed:29496907}. Nucleus matrix {ECO:0000250|UniProtKB:P31000}. Cell membrane {ECO:0000250|UniProtKB:P20152}.	double-stranded RNA binding [GO:0003725]; identical protein binding [GO:0042802]; keratin filament binding [GO:1990254]; protein domain specific binding [GO:0019904]; scaffold protein binding [GO:0097110]; structural constituent of cytoskeleton [GO:0005200]; structural constituent of eye lens [GO:0005212]
P09110	ACAA1 ACAA PTHIO	3-ketoacyl-CoA thiolase, peroxisomal	2.28823	0.011793	Peroxisome.	acetate CoA-transferase activity [GO:0008775]; acetyl-CoA C-acyltransferase activity [GO:0003988]; acetyl-CoA C-myristoyltransferase activity [GO:0050633]; palmitoyl-CoA oxidase activity [GO:0016401]
P09234	SNRPC	U1 small nuclear ribonucleoprotein C	-0.865346	0.00918749	Nucleus {ECO:0000255|HAMAP-Rule:MF_03153, ECO:0000269|PubMed:2136774}.	mRNA binding [GO:0003729]; pre-mRNA 5'-splice site binding [GO:0030627]; protein homodimerization activity [GO:0042803]; RNA binding [GO:0003723]; single-stranded RNA binding [GO:0003727]; U1 snRNP binding [GO:1990446]; zinc ion binding [GO:0008270]
P09913	IFIT2 CIG-42 G10P2 IFI54 ISG54	Interferon-induced protein with tetratricopeptide repeats 2	-1.36541	0.00939233	Cytoplasm {ECO:0000269|PubMed:21190939}. Endoplasmic reticulum {ECO:0000269|PubMed:21190939}.	RNA binding [GO:0003723]
P09936	UCHL1	Ubiquitin carboxyl-terminal hydrolase isozyme L1	0.774041	0.00306951	Cytoplasm {ECO:0000269|PubMed:19261853}. Endoplasmic reticulum membrane {ECO:0000269|PubMed:19261853}; Lipid-anchor {ECO:0000269|PubMed:19261853}. Note=About 30% of total UCHL1 is associated with membranes in brain.	alpha-2A adrenergic receptor binding [GO:0031694]; cysteine-type endopeptidase activity [GO:0004197]; ligase activity [GO:0016874]; omega peptidase activity [GO:0008242]; thiol-dependent ubiquitin-specific protease activity [GO:0004843]; thiol-dependent ubiquitinyl hydrolase activity [GO:0036459]; ubiquitin binding [GO:0043130]; ubiquitin protein ligase binding [GO:0031625]
P0DMV9	HSPA1B HSP72	Heat shock 70 kDa protein 1B	1.41821	0.0243277	Cytoplasm {ECO:0000269|PubMed:17289661}. Cytoplasm, cytoskeleton, microtubule organizing center, centrosome {ECO:0000269|PubMed:27137183}. Note=Localized in cytoplasmic mRNP granules containing untranslated mRNAs.	ATPase activity [GO:0016887]; ATPase activity, coupled [GO:0042623]; ATP binding [GO:0005524]; C3HC4-type RING finger domain binding [GO:0055131]; enzyme binding [GO:0019899]; G protein-coupled receptor binding [GO:0001664]; heat shock protein binding [GO:0031072]; histone deacetylase binding [GO:0042826]; misfolded protein binding [GO:0051787]; protein folding chaperone [GO:0044183]; protein N-t…
P0DPB6	POLR1D	DNA-directed RNA polymerases I and III subunit RPAC2	-1.48163	0.012852	Nucleus {ECO:0000250}.	DNA binding [GO:0003677]; DNA-directed 5'-3' RNA polymerase activity [GO:0003899]; protein dimerization activity [GO:0046983]
P10586	PTPRF LAR	Receptor-type tyrosine-protein phosphatase F	-3.16486	0.0158232	Membrane; Single-pass type I membrane protein.	cell adhesion molecule binding [GO:0050839]; chondroitin sulfate proteoglycan binding [GO:0035373]; heparin binding [GO:0008201]; protein-containing complex binding [GO:0044877]; protein tyrosine phosphatase activity [GO:0004725]; transmembrane receptor protein tyrosine phosphatase activity [GO:0005001]
P10644	PRKAR1A PKR1 PRKAR1 TSE1	cAMP-dependent protein kinase type I-alpha regulatory subunit	1.36837	0.0099216	Cell membrane {ECO:0000269|PubMed:23115245}.	3',5'-cyclic-GMP phosphodiesterase activity [GO:0047555]; cAMP binding [GO:0030552]; cAMP-dependent protein kinase inhibitor activity [GO:0004862]; cAMP-dependent protein kinase regulator activity [GO:0008603]; protein domain specific binding [GO:0019904]; protein kinase A catalytic subunit binding [GO:0034236]; ubiquitin protein ligase binding [GO:0031625]
P10646	TFPI LACI TFPI1	Tissue factor pathway inhibitor	1.2499	0.00512645	[Isoform Alpha]: Secreted.; [Isoform Beta]: Microsome membrane {ECO:0000269|PubMed:22144186}; Lipid-anchor, GPI-anchor {ECO:0000269|PubMed:22144186}.	endopeptidase inhibitor activity [GO:0004866]; serine-type endopeptidase inhibitor activity [GO:0004867]
P11216	PYGB	Glycogen phosphorylase, brain form	1.55473	0.0299109		glycogen phosphorylase activity [GO:0008184]; linear malto-oligosaccharide phosphorylase activity [GO:0102250]; pyridoxal phosphate binding [GO:0030170]; SHG alpha-glucan phosphorylase activity [GO:0102499]
P11498	PC	Pyruvate carboxylase, mitochondrial	2.74802	0.0434149	Mitochondrion matrix.	ATP binding [GO:0005524]; biotin binding [GO:0009374]; identical protein binding [GO:0042802]; metal ion binding [GO:0046872]; pyruvate carboxylase activity [GO:0004736]
P11586	MTHFD1 MTHFC MTHFD	C-1-tetrahydrofolate synthase, cytoplasmic	0.964782	0.0166445	Cytoplasm.	ATP binding [GO:0005524]; formate-tetrahydrofolate ligase activity [GO:0004329]; methenyltetrahydrofolate cyclohydrolase activity [GO:0004477]; methylenetetrahydrofolate dehydrogenase (NAD+) activity [GO:0004487]; methylenetetrahydrofolate dehydrogenase (NADP+) activity [GO:0004488]; methylenetetrahydrofolate dehydrogenase [NAD(P)+] activity [GO:0004486]
P11908	PRPS2	Ribose-phosphate pyrophosphokinase 2	3.51679	0.0458118		ATP binding [GO:0005524]; identical protein binding [GO:0042802]; kinase activity [GO:0016301]; magnesium ion binding [GO:0000287]; protein homodimerization activity [GO:0042803]; ribose phosphate diphosphokinase activity [GO:0004749]
P12268	IMPDH2 IMPD2	Inosine-5'-monophosphate dehydrogenase 2	-0.356417	0.0380497	Cytoplasm {ECO:0000255|HAMAP-Rule:MF_03156, ECO:0000269|PubMed:14766016}. Nucleus {ECO:0000255|HAMAP-Rule:MF_03156, ECO:0000269|PubMed:14766016}.	DNA binding [GO:0003677]; identical protein binding [GO:0042802]; IMP dehydrogenase activity [GO:0003938]; metal ion binding [GO:0046872]; nucleotide binding [GO:0000166]; RNA binding [GO:0003723]
P12277	CKB CKBB	Creatine kinase B-type	-1.73842	0.0423365	Cytoplasm.	ATP binding [GO:0005524]; creatine kinase activity [GO:0004111]; kinase activity [GO:0016301]; ubiquitin protein ligase binding [GO:0031625]
P12814	ACTN1	Alpha-actinin-1	0.489986	0.02208	Cytoplasm, cytoskeleton {ECO:0000269|PubMed:24069336, ECO:0000269|PubMed:7750553}. Cytoplasm, myofibril, sarcomere, Z line {ECO:0000269|PubMed:7750553}. Cell membrane {ECO:0000250|UniProtKB:Q9Z1P2}. Cell junction {ECO:0000250|UniProtKB:Q9Z1P2}. Cell projection, ruffle {ECO:0000250|UniProtKB:Q7TPR4}. Note=Colocalizes with MYOZ2 and PPP3CA at the Z-line of heart and skeletal muscle. Colocalizes wit…	actin filament binding [GO:0051015]; calcium ion binding [GO:0005509]; double-stranded RNA binding [GO:0003725]; integrin binding [GO:0005178]; ion channel binding [GO:0044325]; nuclear receptor transcription coactivator activity [GO:0030374]; protein homodimerization activity [GO:0042803]; structural constituent of postsynapse [GO:0099186]; vinculin binding [GO:0017166]
P13639	EEF2 EF2	Elongation factor 2	-0.288023	0.0324413	Cytoplasm {ECO:0000269|PubMed:25064856}. Nucleus {ECO:0000269|PubMed:24648518}. Note=Phosphorylation by CSK promotes cleavage and SUMOylation-dependent nuclear translocation of the C-terminal cleavage product. {ECO:0000269|PubMed:24648518}.	5S rRNA binding [GO:0008097]; actin filament binding [GO:0051015]; cadherin binding [GO:0045296]; GTPase activity [GO:0003924]; GTP binding [GO:0005525]; p53 binding [GO:0002039]; protein kinase binding [GO:0019901]; ribosome binding [GO:0043022]; RNA binding [GO:0003723]; translation elongation factor activity [GO:0003746]
P14618	PKM OIP3 PK2 PK3 PKM2	Pyruvate kinase PKM	1.0312	0.0108915	Cytoplasm {ECO:0000269|PubMed:25263439}. Nucleus. Note=Translocates to the nucleus in response to different apoptotic stimuli. Nuclear translocation is sufficient to induce cell death that is caspase independent, isoform-specific and independent of its enzymatic activity.	ADP binding [GO:0043531]; ATP binding [GO:0005524]; cadherin binding [GO:0045296]; identical protein binding [GO:0042802]; kinase activity [GO:0016301]; magnesium ion binding [GO:0000287]; MHC class II protein complex binding [GO:0023026]; potassium ion binding [GO:0030955]; pyruvate kinase activity [GO:0004743]; RNA binding [GO:0003723]; thyroid hormone binding [GO:0070324]
P14868	DARS1 DARS PIG40	Aspartate--tRNA ligase, cytoplasmic	0.444376	0.043321	Cytoplasm, cytosol {ECO:0000269|PubMed:19289464}.	aminoacylase activity [GO:0004046]; aspartate-tRNA ligase activity [GO:0004815]; ATP binding [GO:0005524]; RNA binding [GO:0003723]
P15170	GSPT1 ERF3A	Eukaryotic peptide chain release factor GTP-binding subunit ERF3A	1.50464	0.0215447		GTPase activity [GO:0003924]; GTP binding [GO:0005525]; RNA binding [GO:0003723]; translation release factor activity [GO:0003747]
P16930	FAH	Fumarylacetoacetase	-0.856165	0.0208108		fumarylacetoacetase activity [GO:0004334]; metal ion binding [GO:0046872]
P17050	NAGA	Alpha-N-acetylgalactosaminidase	-1.23795	0.0478483	Lysosome {ECO:0000269|PubMed:9741689}.	alpha-galactosidase activity [GO:0004557]; alpha-N-acetylgalactosaminidase activity [GO:0008456]; protein homodimerization activity [GO:0042803]
P17812	CTPS1 CTPS	CTP synthase 1	1.52948	0.0281846	Cytoplasm, cytosol {ECO:0000269|PubMed:25223282}. Note=Mainly cytosolic but when active detected in long filamentous structures (PubMed:25223282). Co-localizes with TNK2 in the cytosolic filaments (By similarity). {ECO:0000250|UniProtKB:P70698, ECO:0000269|PubMed:25223282}.	ATP binding [GO:0005524]; CTP synthase activity [GO:0003883]; identical protein binding [GO:0042802]
P17987	TCP1 CCT1 CCTA	T-complex protein 1 subunit alpha	1.66509	0.0283322	Cytoplasm, cytosol {ECO:0000269|PubMed:1630492}. Cytoplasm, cytoskeleton, microtubule organizing center, centrosome {ECO:0000269|PubMed:14654843, ECO:0000269|PubMed:20080638}.	ATP binding [GO:0005524]; RNA binding [GO:0003723]; ubiquitin protein ligase binding [GO:0031625]; unfolded protein binding [GO:0051082]
P18085	ARF4 ARF2	ADP-ribosylation factor 4	1.59654	0.0173781	Golgi apparatus. Membrane {ECO:0000305}; Lipid-anchor {ECO:0000305}.	ARF guanyl-nucleotide exchange factor activity [GO:0005086]; epidermal growth factor receptor binding [GO:0005154]; GTPase activity [GO:0003924]; GTP binding [GO:0005525]
P19387	POLR2C A-152E5.7	DNA-directed RNA polymerase II subunit RPB3	-1.65745	0.00184621	Nucleus {ECO:0000269|PubMed:9852112}.	DNA binding [GO:0003677]; DNA-directed 5'-3' RNA polymerase activity [GO:0003899]; protein dimerization activity [GO:0046983]
P20042	EIF2S2 EIF2B	Eukaryotic translation initiation factor 2 subunit 2	3.18347	0.0251788		metal ion binding [GO:0046872]; mRNA binding [GO:0003729]; RNA binding [GO:0003723]; translation factor activity, RNA binding [GO:0008135]; translation initiation factor activity [GO:0003743]; translation initiation factor binding [GO:0031369]
P21266	GSTM3 GST5	Glutathione S-transferase Mu 3	1.86205	0.00192157	Cytoplasm.	enzyme binding [GO:0019899]; glutathione binding [GO:0043295]; glutathione transferase activity [GO:0004364]; identical protein binding [GO:0042802]; protein homodimerization activity [GO:0042803]
P21333	FLNA FLN FLN1	Filamin-A	-0.457125	0.0145384	Cytoplasm, cell cortex {ECO:0000269|PubMed:16291724}. Cytoplasm, cytoskeleton {ECO:0000250|UniProtKB:Q8BTM8}. Perikaryon {ECO:0000250|UniProtKB:Q8BTM8}. Cell projection, growth cone {ECO:0000250|UniProtKB:Q8BTM8}. Note=Colocalizes with CPMR1 in the central region of DRG neuron growth cone (By similarity). Following SEMA3A stimulation of DRG neurons, colocalizes with F-actin (By similarity). {ECO:…	actin filament binding [GO:0051015]; cadherin binding [GO:0045296]; Fc-gamma receptor I complex binding [GO:0034988]; G protein-coupled receptor binding [GO:0001664]; GTPase binding [GO:0051020]; ion channel binding [GO:0044325]; kinase binding [GO:0019900]; mu-type opioid receptor binding [GO:0031852]; potassium channel regulator activity [GO:0015459]; protein homodimerization activity [GO:00428…
P23381	WARS1 IFI53 WARS WRS	Tryptophan--tRNA ligase, cytoplasmic	1.52146	0.0354708	Cytoplasm.	ATP binding [GO:0005524]; kinase inhibitor activity [GO:0019210]; protein domain specific binding [GO:0019904]; protein homodimerization activity [GO:0042803]; protein kinase binding [GO:0019901]; tryptophan-tRNA ligase activity [GO:0004830]
P23396	RPS3 OK/SW-cl.26	40S ribosomal protein S3	1.77632	0.00903053	Cytoplasm {ECO:0000269|PubMed:16314389, ECO:0000269|PubMed:17289661, ECO:0000269|PubMed:17560175, ECO:0000269|PubMed:18045535, ECO:0000269|PubMed:20217897, ECO:0000269|PubMed:21871177}. Nucleus {ECO:0000269|PubMed:17560175, ECO:0000269|PubMed:18045535, ECO:0000269|PubMed:19460357, ECO:0000269|PubMed:20217897, ECO:0000269|PubMed:21871177}. Nucleus, nucleolus {ECO:0000269|PubMed:16314389, ECO:00002…	class I DNA-(apurinic or apyrimidinic site) endonuclease activity [GO:0140078]; damaged DNA binding [GO:0003684]; DNA-(apurinic or apyrimidinic site) endonuclease activity [GO:0003906]; DNA binding [GO:0003677]; endodeoxyribonuclease activity [GO:0004520]; enzyme binding [GO:0019899]; Hsp70 protein binding [GO:0030544]; Hsp90 protein binding [GO:0051879]; iron-sulfur cluster binding [GO:0051536];…
P23526	AHCY SAHH	Adenosylhomocysteinase	0.888657	0.0216655	Cytoplasm {ECO:0000269|PubMed:17081065}. Melanosome {ECO:0000269|PubMed:17081065}. Note=Identified by mass spectrometry in melanosome fractions from stage I to stage IV.	adenosylhomocysteinase activity [GO:0004013]; adenyl nucleotide binding [GO:0030554]; identical protein binding [GO:0042802]; NAD binding [GO:0051287]
P23528	CFL1 CFL	Cofilin-1	1.16076	0.00727302	Nucleus matrix {ECO:0000269|PubMed:15580268}. Cytoplasm, cytoskeleton {ECO:0000269|PubMed:15580268}. Cell projection, ruffle membrane {ECO:0000269|PubMed:15580268}; Peripheral membrane protein {ECO:0000269|PubMed:15580268}; Cytoplasmic side {ECO:0000269|PubMed:15580268}. Cell projection, lamellipodium membrane {ECO:0000269|PubMed:15580268}; Peripheral membrane protein {ECO:0000269|PubMed:15580268…	actin filament binding [GO:0051015]; signaling receptor binding [GO:0005102]
P24752	ACAT1 ACAT MAT	Acetyl-CoA acetyltransferase, mitochondrial	1.49689	0.0374571	Mitochondrion {ECO:0000269|PubMed:1979337}.	acetyl-CoA C-acetyltransferase activity [GO:0003985]; acetyl-CoA C-acyltransferase activity [GO:0003988]; C-acetyltransferase activity [GO:0016453]; coenzyme binding [GO:0050662]; enzyme binding [GO:0019899]; identical protein binding [GO:0042802]; potassium ion binding [GO:0030955]
P25398	RPS12	40S ribosomal protein S12	1.57894	0.0126277	Cytoplasm.	RNA binding [GO:0003723]; structural constituent of ribosome [GO:0003735]
P25685	DNAJB1 DNAJ1 HDJ1 HSPF1	DnaJ homolog subfamily B member 1	3.0269	0.0291676	Cytoplasm {ECO:0000269|PubMed:1586970}. Nucleus {ECO:0000269|PubMed:1586970}. Nucleus, nucleolus {ECO:0000269|PubMed:1586970}. Note=Translocates rapidly from the cytoplasm to the nucleus, and especially to the nucleoli, upon heat shock.	ATPase activator activity [GO:0001671]; ATPase binding [GO:0051117]; cadherin binding [GO:0045296]; chaperone binding [GO:0051087]; Hsp70 protein binding [GO:0030544]; protein folding chaperone [GO:0044183]; transcription corepressor activity [GO:0003714]; unfolded protein binding [GO:0051082]
P26599	PTBP1 PTB	Polypyrimidine tract-binding protein 1	3.03073	0.0197869	Nucleus.	mRNA binding [GO:0003729]; poly-pyrimidine tract binding [GO:0008187]; pre-mRNA binding [GO:0036002]; RNA binding [GO:0003723]
P26641	EEF1G EF1G PRO1608	Elongation factor 1-gamma	0.844231	0.0174836		cadherin binding [GO:0045296]; translation elongation factor activity [GO:0003746]
P27348	YWHAQ	14-3-3 protein theta	1.21217	0.0193925	Cytoplasm. Note=In neurons, axonally transported to the nerve terminals.	14-3-3 protein binding [GO:0071889]; identical protein binding [GO:0042802]; ion channel binding [GO:0044325]; protein C-terminus binding [GO:0008022]; protein domain specific binding [GO:0019904]; protein N-terminus binding [GO:0047485]
P27708	CAD	CAD protein	-1.08541	0.00583245	Cytoplasm {ECO:0000269|PubMed:15890648}. Nucleus {ECO:0000269|PubMed:15890648}. Note=Cytosolic and unphosphorylated in resting cells, translocates to the nucleus in response to EGF stimulation, nuclear import promotes optimal cell growth.	aspartate binding [GO:0070335]; aspartate carbamoyltransferase activity [GO:0004070]; ATP binding [GO:0005524]; carbamoyl-phosphate synthase (glutamine-hydrolyzing) activity [GO:0004088]; dihydroorotase activity [GO:0004151]; enzyme binding [GO:0019899]; identical protein binding [GO:0042802]; protein kinase activity [GO:0004672]; zinc ion binding [GO:0008270]
P27797	CALR CRTC	Calreticulin	-1.10005	0.00882503	Endoplasmic reticulum lumen {ECO:0000269|PubMed:10358038, ECO:0000269|PubMed:11149926}. Cytoplasm, cytosol {ECO:0000269|PubMed:11149926}. Secreted, extracellular space, extracellular matrix {ECO:0000305}. Cell surface {ECO:0000269|PubMed:10358038}. Sarcoplasmic reticulum lumen {ECO:0000250|UniProtKB:P28491}. Note=Also found in cell surface (T cells), cytosol and extracellular matrix (PubMed:10358…	androgen receptor binding [GO:0050681]; calcium ion binding [GO:0005509]; carbohydrate binding [GO:0030246]; chaperone binding [GO:0051087]; complement component C1q complex binding [GO:0001849]; DNA binding [GO:0003677]; hormone binding [GO:0042562]; integrin binding [GO:0005178]; iron ion binding [GO:0005506]; mRNA binding [GO:0003729]; peptide binding [GO:0042277]; protein folding chaperone [G…
P28066	PSMA5	Proteasome subunit alpha type-5	-1.17213	0.0496671	Cytoplasm {ECO:0000269|PubMed:12181345}. Nucleus {ECO:0000269|PubMed:12181345}.	endopeptidase activity [GO:0004175]; threonine-type endopeptidase activity [GO:0004298]
P28331	NDUFS1	NADH-ubiquinone oxidoreductase 75 kDa subunit, mitochondrial	-0.955401	0.0192816	Mitochondrion inner membrane.	2 iron, 2 sulfur cluster binding [GO:0051537]; 4 iron, 4 sulfur cluster binding [GO:0051539]; electron transfer activity [GO:0009055]; metal ion binding [GO:0046872]; NADH dehydrogenase (ubiquinone) activity [GO:0008137]
P28838	LAP3 LAPEP PEPS	Cytosol aminopeptidase	0.172663	0.01187	Cytoplasm.	aminopeptidase activity [GO:0004177]; manganese ion binding [GO:0030145]; metalloexopeptidase activity [GO:0008235]
P29279	CCN2 CTGF HCS24 IGFBP8	Connective tissue growth factor	1.46103	0.0173219	Secreted, extracellular space, extracellular matrix {ECO:0000250|UniProtKB:P29268}. Secreted {ECO:0000250|UniProtKB:P29268}.	fibronectin binding [GO:0001968]; growth factor activity [GO:0008083]; heparin binding [GO:0008201]; insulin-like growth factor binding [GO:0005520]; integrin binding [GO:0005178]; protein C-terminus binding [GO:0008022]
P29317	EPHA2 ECK	Ephrin type-A receptor 2	-0.421809	0.0432683	Cell membrane {ECO:0000269|PubMed:18794797, ECO:0000269|PubMed:19573808, ECO:0000269|PubMed:20223987, ECO:0000269|PubMed:20861311}; Single-pass type I membrane protein {ECO:0000255}. Cell projection, ruffle membrane {ECO:0000269|PubMed:19573808}; Single-pass type I membrane protein {ECO:0000255}. Cell projection, lamellipodium membrane {ECO:0000269|PubMed:19573808}; Single-pass type I membrane pr…	ATP binding [GO:0005524]; cadherin binding [GO:0045296]; transmembrane-ephrin receptor activity [GO:0005005]; transmembrane receptor protein tyrosine kinase activity [GO:0004714]; virus receptor activity [GO:0001618]
P29323	EPHB2 DRT EPHT3 EPTH3 ERK HEK5 TYRO5	Ephrin type-B receptor 2	-0.928249	0.0368504	Cell membrane; Single-pass type I membrane protein. Cell projection, axon {ECO:0000250}. Cell projection, dendrite {ECO:0000250}.	amyloid-beta binding [GO:0001540]; ATP binding [GO:0005524]; axon guidance receptor activity [GO:0008046]; identical protein binding [GO:0042802]; protein-containing complex binding [GO:0044877]; protein tyrosine kinase activity [GO:0004713]; signaling receptor binding [GO:0005102]; transmembrane-ephrin receptor activity [GO:0005005]; transmembrane receptor protein tyrosine kinase activity [GO:00…
P30040	ERP29 C12orf8 ERP28	Endoplasmic reticulum resident protein 29	1.37353	0.0380939	Endoplasmic reticulum lumen. Melanosome. Note=Identified by mass spectrometry in melanosome fractions from stage I to stage IV.	chaperone binding [GO:0051087]; protein homodimerization activity [GO:0042803]
P30041	PRDX6 AOP2 KIAA0106	Peroxiredoxin-6	1.45013	0.0192447	Cytoplasm {ECO:0000269|PubMed:16186110, ECO:0000269|PubMed:19188445, ECO:0000269|PubMed:9497358}. Lysosome {ECO:0000250|UniProtKB:O35244}. Note=Also found in lung secretory organelles (lamellar bodies). {ECO:0000250|UniProtKB:O35244}.	cadherin binding [GO:0045296]; calcium-independent phospholipase A2 activity [GO:0047499]; glutathione peroxidase activity [GO:0004602]; identical protein binding [GO:0042802]; peroxiredoxin activity [GO:0051920]; phospholipase A2 activity (consuming 1,2-dipalmitoylphosphatidylcholine) [GO:0102567]; phospholipase A2 activity consuming 1,2-dioleoylphosphatidylethanolamine) [GO:0102568]; ubiquitin …
P30519	HMOX2 HO2	Heme oxygenase 2	0.727107	0.0468933	Microsome. Endoplasmic reticulum.	heme binding [GO:0020037]; heme oxygenase (decyclizing) activity [GO:0004392]; metal ion binding [GO:0046872]
P30530	AXL UFO	Tyrosine-protein kinase receptor UFO	-1.5743	0.0366649	Cell membrane {ECO:0000269|PubMed:7896447}; Single-pass type I membrane protein {ECO:0000269|PubMed:7896447}.	ATP binding [GO:0005524]; myosin heavy chain binding [GO:0032036]; phosphatidylinositol 3-kinase binding [GO:0043548]; phosphatidylserine binding [GO:0001786]; protein tyrosine kinase activity [GO:0004713]; transmembrane receptor protein tyrosine kinase activity [GO:0004714]; virus receptor activity [GO:0001618]
P30622	CLIP1 CYLN1 RSN	CAP-Gly domain-containing linker protein 1	-0.414014	0.029318	Cytoplasm {ECO:0000305}. Cytoplasm, cytoskeleton {ECO:0000269|PubMed:17889670, ECO:0000269|PubMed:21646404}. Cytoplasmic vesicle membrane {ECO:0000269|PubMed:12433698}; Peripheral membrane protein; Cytoplasmic side. Cell projection, ruffle {ECO:0000269|PubMed:12433698}. Note=Localizes to microtubule plus ends (PubMed:21646404, PubMed:17889670). Localizes preferentially to the ends of tyrosinated …	identical protein binding [GO:0042802]; microtubule binding [GO:0008017]; microtubule plus-end binding [GO:0051010]; tubulin binding [GO:0015631]; zinc ion binding [GO:0008270]
P30626	SRI	Sorcin	2.38622	0.0270091	Cytoplasm. Sarcoplasmic reticulum membrane; Peripheral membrane protein; Cytoplasmic side. Note=Relocates to the sarcoplasmic reticulum membrane in response to elevated calcium levels.	calcium channel regulator activity [GO:0005246]; calcium ion binding [GO:0005509]; identical protein binding [GO:0042802]; ion channel binding [GO:0044325]; protease binding [GO:0002020]; protein heterodimerization activity [GO:0046982]; repressing transcription factor binding [GO:0070491]; signaling receptor binding [GO:0005102]
P31751	AKT2	RAC-beta serine/threonine-protein kinase	1.7636	0.0170482	Cytoplasm. Nucleus. Cell membrane; Peripheral membrane protein. Early endosome {ECO:0000250|UniProtKB:Q60823}. Note=Localizes within both nucleus and cytoplasm of proliferative primary myoblasts and mostly within the nucleus of differentiated primary myoblasts. By virtue of the N-terminal PH domain, is recruited to sites of the plasma membrane containing increased PI(3,4,5)P3 or PI(3,4)P2, cell m…	ATP binding [GO:0005524]; metal ion binding [GO:0046872]; protein serine/threonine kinase activity [GO:0004674]
P31949	S100A11 MLN70 S100C	Protein S100-A11	-0.895041	0.02161	Cytoplasm {ECO:0000269|PubMed:18618420}. Nucleus {ECO:0000269|PubMed:18618420}.	cadherin binding involved in cell-cell adhesion [GO:0098641]; calcium-dependent protein binding [GO:0048306]; calcium ion binding [GO:0005509]; protein homodimerization activity [GO:0042803]; S100 protein binding [GO:0044548]
P32119	PRDX2 NKEFB TDPX1	Peroxiredoxin-2	0.451008	0.0226707	Cytoplasm {ECO:0000269|PubMed:9497357}.	antioxidant activity [GO:0016209]; thioredoxin peroxidase activity [GO:0008379]
P32320	CDA CDD	Cytidine deaminase	-1.12621	0.0174709		cytidine deaminase activity [GO:0004126]; identical protein binding [GO:0042802]; nucleoside binding [GO:0001882]; protein homodimerization activity [GO:0042803]; zinc ion binding [GO:0008270]
P35244	RPA3 REPA3 RPA14	Replication protein A 14 kDa subunit	-1.4206	0.0166694	Nucleus {ECO:0000269|PubMed:9430682}.	damaged DNA binding [GO:0003684]; single-stranded DNA binding [GO:0003697]
P35555	FBN1 FBN	Fibrillin-1	-2.29054	0.0309057	Secreted {ECO:0000269|PubMed:24982166}. Note=Fibrillin-1 and Asprosin chains are still linked together during the secretion from cells, but are subsequently separated by furin (PubMed:24982166). {ECO:0000269|PubMed:24982166}.; [Asprosin]: Secreted {ECO:0000269|PubMed:27087445}. Note=Secreted into the plasma. {ECO:0000269|PubMed:27087445}.; [Fibrillin-1]: Secreted, extracellular space, extracellul…	calcium ion binding [GO:0005509]; extracellular matrix constituent conferring elasticity [GO:0030023]; extracellular matrix structural constituent [GO:0005201]; heparin binding [GO:0008201]; hormone activity [GO:0005179]; identical protein binding [GO:0042802]; integrin binding [GO:0005178]; protein-containing complex binding [GO:0044877]
P40261	NNMT	Nicotinamide N-methyltransferase	1.54455	0.0135017	Cytoplasm.	nicotinamide N-methyltransferase activity [GO:0008112]; N-methyltransferase activity [GO:0008170]; pyridine N-methyltransferase activity [GO:0030760]
P40855	PEX19 HK33 PXF OK/SW-cl.22	Peroxisomal biogenesis factor 19	1.0794	0.0398671	Cytoplasm {ECO:0000269|PubMed:10704444, ECO:0000269|PubMed:11259404, ECO:0000269|PubMed:15007061}. Peroxisome membrane {ECO:0000269|PubMed:10051604, ECO:0000269|PubMed:10704444, ECO:0000269|PubMed:15007061, ECO:0000269|PubMed:9339377}; Lipid-anchor {ECO:0000269|PubMed:10051604, ECO:0000269|PubMed:9339377}; Cytoplasmic side {ECO:0000269|PubMed:10051604, ECO:0000269|PubMed:9339377}. Note=Mainly cyt…	ATPase binding [GO:0051117]; peroxisome membrane class-1 targeting sequence binding [GO:0036105]; protein N-terminus binding [GO:0047485]
P41250	GARS1 GARS	Glycine--tRNA ligase	1.126	0.00773555	Cytoplasm {ECO:0000269|PubMed:17035524}. Mitochondrion {ECO:0000250|UniProtKB:Q9CZD3}. Cell projection, axon {ECO:0000269|PubMed:17035524, ECO:0000269|PubMed:25168514}. Secreted {ECO:0000250|UniProtKB:Q9CZD3}. Secreted, extracellular exosome {ECO:0000250|UniProtKB:Q9CZD3}. Note=In transfected COS7 cells, not detected in mitochondria, nor in Golgi apparatus (PubMed:17035524). Secreted by motor neu…	ATP binding [GO:0005524]; bis(5'-nucleosyl)-tetraphosphatase (asymmetrical) activity [GO:0004081]; glycine-tRNA ligase activity [GO:0004820]; identical protein binding [GO:0042802]; protein dimerization activity [GO:0046983]; transferase activity [GO:0016740]
P41252	IARS1 IARS	Isoleucine--tRNA ligase, cytoplasmic	0.745058	0.00561727	Cytoplasm {ECO:0000269|PubMed:27426735, ECO:0000269|PubMed:7721108}. Cytoplasm, cytosol {ECO:0000269|PubMed:19289464}.	aminoacyl-tRNA editing activity [GO:0002161]; ATP binding [GO:0005524]; GTPase binding [GO:0051020]; isoleucine-tRNA ligase activity [GO:0004822]; tRNA binding [GO:0000049]
P42167	TMPO LAP2	Lamina-associated polypeptide 2, isoforms beta/gamma	1.7702	0.0152086	Nucleus inner membrane; Single-pass type II membrane protein. Note=Tightly associated with the nuclear lamina.; [Isoform Zeta]: Cytoplasm {ECO:0000269|PubMed:18403046}.	DNA binding [GO:0003677]; lamin binding [GO:0005521]
P43243	MATR3 KIAA0723	Matrin-3	-0.966327	0.000712903	Nucleus matrix.	identical protein binding [GO:0042802]; miRNA binding [GO:0035198]; mRNA binding [GO:0003729]; RNA binding [GO:0003723]; structural molecule activity [GO:0005198]; zinc ion binding [GO:0008270]
P43304	GPD2	Glycerol-3-phosphate dehydrogenase, mitochondrial	-3.33215	0.0156954	Mitochondrion.	calcium ion binding [GO:0005509]; glycerol-3-phosphate dehydrogenase (quinone) activity [GO:0004368]; sn-glycerol-3-phosphate:ubiquinone-8 oxidoreductase activity [GO:0052591]
P43487	RANBP1	Ran-specific GTPase-activating protein	1.12808	0.00469334		cadherin binding [GO:0045296]; GDP-dissociation inhibitor activity [GO:0005092]; GTPase activator activity [GO:0005096]; Ran GTPase binding [GO:0008536]
P43490	NAMPT PBEF PBEF1	Nicotinamide phosphoribosyltransferase	4.01551	0.0169743	Nucleus {ECO:0000269|PubMed:24130902}. Cytoplasm {ECO:0000250|UniProtKB:Q99KQ4}. Secreted {ECO:0000269|PubMed:21741723}. Note=Under non-inflammatory conditions, visfatin predominantly exhibits a granular pattern within the nucleus. Secreted by endothelial cells upon IL-1beta stimulation. Abundantly secreted in milk, reaching 100-fold higher concentrations compared to maternal serum. {ECO:0000269|…	cytokine activity [GO:0005125]; drug binding [GO:0008144]; identical protein binding [GO:0042802]; nicotinamide phosphoribosyltransferase activity [GO:0047280]; nicotinate-nucleotide diphosphorylase (carboxylating) activity [GO:0004514]
P46940	IQGAP1 KIAA0051	Ras GTPase-activating-like protein IQGAP1	0.317569	0.0224168	Cell membrane {ECO:0000269|PubMed:15355962, ECO:0000269|PubMed:29033352}. Nucleus {ECO:0000269|PubMed:20883816, ECO:0000269|PubMed:29033352}. Cytoplasm {ECO:0000269|PubMed:20883816, ECO:0000269|PubMed:29033352}. Note=Subcellular distribution is regulated by the cell cycle, nuclear levels increase at G1/S phase (PubMed:20883816). {ECO:0000269|PubMed:20883816}.	cadherin binding [GO:0045296]; calcium ion binding [GO:0005509]; calmodulin binding [GO:0005516]; GTPase activator activity [GO:0005096]; GTPase inhibitor activity [GO:0005095]; MAP-kinase scaffold activity [GO:0005078]; mitogen-activated protein kinase binding [GO:0051019]; molecular adaptor activity [GO:0060090]; phosphatidylinositol-3,4,5-trisphosphate binding [GO:0005547]; protein-containing …
P46977	STT3A ITM1 TMC	Dolichyl-diphosphooligosaccharide--protein glycosyltransferase subunit STT3A	1.51844	0.0452955	Endoplasmic reticulum {ECO:0000269|PubMed:12887896}. Endoplasmic reticulum membrane {ECO:0000250|UniProtKB:P46978}; Multi-pass membrane protein {ECO:0000250|UniProtKB:P46978}.	dolichyl-diphosphooligosaccharide-protein glycotransferase activity [GO:0004579]; metal ion binding [GO:0046872]
P47756	CAPZB	F-actin-capping protein subunit beta	0.61316	0.0142143	Cytoplasm, cytoskeleton {ECO:0000250}. Cytoplasm, myofibril, sarcomere {ECO:0000250}.	actin binding [GO:0003779]; actin filament binding [GO:0051015]; cadherin binding [GO:0045296]
P48060	GLIPR1 GLIPR RTVP1	Glioma pathogenesis-related protein 1	0.786933	0.00244877	Membrane {ECO:0000305}; Single-pass membrane protein {ECO:0000305}.
P48147	PREP PEP	Prolyl endopeptidase	-0.408799	0.0126962	Cytoplasm.	endopeptidase activity [GO:0004175]; oligopeptidase activity [GO:0070012]; serine-type endopeptidase activity [GO:0004252]; serine-type exopeptidase activity [GO:0070008]; serine-type peptidase activity [GO:0008236]
P49354	FNTA	Protein farnesyltransferase/geranylgeranyltransferase type-1 subunit alpha	-0.843903	0.00901866		acetylcholine receptor regulator activity [GO:0030548]; alpha-tubulin binding [GO:0043014]; CAAX-protein geranylgeranyltransferase activity [GO:0004662]; microtubule binding [GO:0008017]; protein farnesyltransferase activity [GO:0004660]; protein geranylgeranyltransferase activity [GO:0004661]; Rab geranylgeranyltransferase activity [GO:0004663]; receptor tyrosine kinase binding [GO:0030971]
P49589	CARS1 CARS	Cysteine--tRNA ligase, cytoplasmic	3.51032	0.0049555	Cytoplasm.	ATP binding [GO:0005524]; cysteine-tRNA ligase activity [GO:0004817]; identical protein binding [GO:0042802]; metal ion binding [GO:0046872]; protein homodimerization activity [GO:0042803]; tRNA binding [GO:0000049]
P49773	HINT1 HINT PKCI1 PRKCNH1	Histidine triad nucleotide-binding protein 1	-1.4237	0.00767403	Cytoplasm. Nucleus. Note=Interaction with CDK7 leads to a more nuclear localization.	hydrolase activity [GO:0016787]; nucleotide binding [GO:0000166]; protein kinase C binding [GO:0005080]
P50552	VASP	Vasodilator-stimulated phosphoprotein	0.459568	0.0338047	Cytoplasm. Cytoplasm, cytoskeleton. Cell junction, focal adhesion. Cell junction, tight junction {ECO:0000250}. Cell projection, lamellipodium membrane. Cell projection, filopodium membrane. Note=Targeted to stress fibers and focal adhesions through interaction with a number of proteins including MRL family members. Localizes to the plasma membrane in protruding lamellipodia and filopodial tips. …	actin binding [GO:0003779]; cadherin binding [GO:0045296]; profilin binding [GO:0005522]; SH3 domain binding [GO:0017124]
P50990	CCT8 C21orf112 CCTQ KIAA0002	T-complex protein 1 subunit theta	1.17212	0.0158479	Cytoplasm {ECO:0000269|PubMed:20080638}. Cytoplasm, cytoskeleton, microtubule organizing center, centrosome {ECO:0000269|PubMed:14654843, ECO:0000269|PubMed:20080638}. Cytoplasm, cytoskeleton, cilium basal body {ECO:0000250|UniProtKB:P42932}.	ATPase activity, coupled [GO:0042623]; ATP binding [GO:0005524]; cadherin binding [GO:0045296]; unfolded protein binding [GO:0051082]
P51636	CAV2	Caveolin-2	-1.20916	0.0497396	Nucleus. Cytoplasm. Golgi apparatus membrane; Peripheral membrane protein. Cell membrane; Peripheral membrane protein. Membrane, caveola; Peripheral membrane protein. Note=Potential hairpin-like structure in the membrane. Membrane protein of caveolae. Tyr-19-phosphorylated form is enriched at sites of cell-cell contact and is translocated to the nucleus in complex with MAPK1 in response to insuli…	D1 dopamine receptor binding [GO:0031748]; molecular adaptor activity [GO:0060090]; protein heterodimerization activity [GO:0046982]; protein homodimerization activity [GO:0042803]; protein kinase binding [GO:0019901]; protein-macromolecule adaptor activity [GO:0030674]; scaffold protein binding [GO:0097110]
P51858	HDGF HMG1L2	Hepatoma-derived growth factor	1.79312	0.00813012	[Isoform 1]: Nucleus {ECO:0000269|PubMed:11751870, ECO:0000269|PubMed:26845719}. Cytoplasm {ECO:0000269|PubMed:11751870}. Secreted, extracellular exosome {ECO:0000269|PubMed:27926477}. Note=Secreted by exosomes and is located inside the exosome (PubMed:27926477). May also be secreted as free protein via an as yet unknown pathway (PubMed:27926477). {ECO:0000269|PubMed:27926477}.; [Isoform 2]: Nucl…	actin binding [GO:0003779]; DNA binding [GO:0003677]; growth factor activity [GO:0008083]; heparin binding [GO:0008201]; nucleotide binding [GO:0000166]; RNA binding [GO:0003723]; transcription corepressor activity [GO:0003714]; transcription corepressor binding [GO:0001222]; tubulin binding [GO:0015631]
P51948	MNAT1 CAP35 MAT1 RNF66	CDK-activating kinase assembly factor MAT1	0.305777	0.041266	Nucleus.	cyclin-dependent protein serine/threonine kinase activator activity [GO:0061575]; protein N-terminus binding [GO:0047485]; zinc ion binding [GO:0008270]
P52789	HK2	Hexokinase-2	1.33429	0.0317464	Mitochondrion outer membrane {ECO:0000269|PubMed:18350175}; Peripheral membrane protein {ECO:0000305}. Cytoplasm, cytosol {ECO:0000269|PubMed:18350175}. Note=The mitochondrial-binding peptide (MBP) region promotes association with the mitochondrial outer membrane (PubMed:29298880). The interaction with the mitochondrial outer membrane via the mitochondrial-binding peptide (MBP) region promotes hi…	ATP binding [GO:0005524]; fructokinase activity [GO:0008865]; glucokinase activity [GO:0004340]; glucose binding [GO:0005536]; hexokinase activity [GO:0004396]; mannokinase activity [GO:0019158]
P53384	NUBP1 NBP NBP1	Cytosolic Fe-S cluster assembly factor NUBP1	0.806856	0.0057287	Cytoplasm {ECO:0000255|HAMAP-Rule:MF_03038, ECO:0000269|PubMed:18573874, ECO:0000269|PubMed:29848660}. Nucleus {ECO:0000250|UniProtKB:Q9R060}. Cell projection {ECO:0000250|UniProtKB:Q9R060}. Cytoplasm, cytoskeleton, cilium axoneme {ECO:0000250|UniProtKB:Q9R060}. Cytoplasm, cytoskeleton, cilium basal body {ECO:0000250|UniProtKB:Q9R060}. Cytoplasm, cytoskeleton, microtubule organizing center {ECO:0…	4 iron, 4 sulfur cluster binding [GO:0051539]; ATP binding [GO:0005524]; iron-sulfur cluster binding [GO:0051536]; metal ion binding [GO:0046872]; nucleotide binding [GO:0000166]
P53582	METAP1 KIAA0094	Methionine aminopeptidase 1	-0.783384	0.0365151	Cytoplasm {ECO:0000255|HAMAP-Rule:MF_03174}.	aminopeptidase activity [GO:0004177]; metal ion binding [GO:0046872]; metalloaminopeptidase activity [GO:0070006]; metalloexopeptidase activity [GO:0008235]
P53597	SUCLG1	Succinate--CoA ligase [ADP/GDP-forming] subunit alpha, mitochondrial	0.96465	0.0406841	Mitochondrion {ECO:0000255|HAMAP-Rule:MF_03222}.	cofactor binding [GO:0048037]; nucleoside diphosphate kinase activity [GO:0004550]; nucleotide binding [GO:0000166]; RNA binding [GO:0003723]; succinate-CoA ligase (ADP-forming) activity [GO:0004775]; succinate-CoA ligase (GDP-forming) activity [GO:0004776]
P53634	CTSC CPPI	Dipeptidyl peptidase 1	-0.999965	0.0236277	Lysosome.	chaperone binding [GO:0051087]; chloride ion binding [GO:0031404]; cysteine-type endopeptidase activity [GO:0004197]; cysteine-type peptidase activity [GO:0008234]; identical protein binding [GO:0042802]; peptidase activator activity involved in apoptotic process [GO:0016505]; phosphatase binding [GO:0019902]; protein self-association [GO:0043621]; serine-type endopeptidase activity [GO:0004252]
P54920	NAPA SNAPA	Alpha-soluble NSF attachment protein	3.36351	0.0187535	Cell membrane {ECO:0000269|PubMed:15980433}; Peripheral membrane protein {ECO:0000305|PubMed:15029241}.	protein-containing complex binding [GO:0044877]; SNARE binding [GO:0000149]; soluble NSF attachment protein activity [GO:0005483]; syntaxin binding [GO:0019905]
P55084	HADHB MSTP029	Trifunctional enzyme subunit beta, mitochondrial	1.50156	0.0391806	Mitochondrion {ECO:0000269|PubMed:21527675}. Mitochondrion inner membrane {ECO:0000269|PubMed:21527675}. Mitochondrion outer membrane {ECO:0000269|PubMed:21527675}. Endoplasmic reticulum {ECO:0000269|PubMed:21527675}. Note=Protein stability and association with membranes require HADHA. {ECO:0000269|PubMed:29915090}.	3-hydroxyacyl-CoA dehydrogenase activity [GO:0003857]; acetyl-CoA C-acyltransferase activity [GO:0003988]; acetyl-CoA C-myristoyltransferase activity [GO:0050633]; enoyl-CoA hydratase activity [GO:0004300]; RNA binding [GO:0003723]
P55786	NPEPPS PSA	Puromycin-sensitive aminopeptidase	0.938164	0.0019394	Cytoplasm, cytosol {ECO:0000269|PubMed:10978616}. Nucleus {ECO:0000305}.	aminopeptidase activity [GO:0004177]; metalloaminopeptidase activity [GO:0070006]; peptide binding [GO:0042277]; zinc ion binding [GO:0008270]
P56192	MARS1 MARS	Methionine--tRNA ligase, cytoplasmic	0.76179	0.00117576	Cytoplasm, cytosol {ECO:0000269|PubMed:10791971, ECO:0000269|PubMed:19289464, ECO:0000305|PubMed:26472928}. Nucleus, nucleolus {ECO:0000269|PubMed:10791971}. Note=Localizes to the nucleolus in proliferative cells but disappears in quiescent cells. {ECO:0000269|PubMed:10791971}.	ATP binding [GO:0005524]; methionine-tRNA ligase activity [GO:0004825]; tRNA binding [GO:0000049]
P60891	PRPS1	Ribose-phosphate pyrophosphokinase 1	2.42159	0.0162629		ATP binding [GO:0005524]; identical protein binding [GO:0042802]; kinase activity [GO:0016301]; magnesium ion binding [GO:0000287]; protein homodimerization activity [GO:0042803]; ribose phosphate diphosphokinase activity [GO:0004749]
P60981	DSTN ACTDP DSN	Destrin	0.553602	0.000561275		actin filament binding [GO:0051015]
P61221	ABCE1 RLI RNASEL1 RNASELI RNS4I OK/SW-cl.40	ATP-binding cassette sub-family E member 1	1.54901	0.0032326	Cytoplasm {ECO:0000269|PubMed:11585831}. Mitochondrion {ECO:0000269|PubMed:11585831}. Note=Localized to clusters of virus formation at the plasma membrane.	ATPase activity [GO:0016887]; ATP binding [GO:0005524]; endoribonuclease inhibitor activity [GO:0060698]; iron ion binding [GO:0005506]; ribosomal small subunit binding [GO:0043024]
P61289	PSME3	Proteasome activator complex subunit 3	1.30331	0.0297495	Nucleus {ECO:0000269|PubMed:10657252, ECO:0000269|PubMed:12629132}. Cytoplasm {ECO:0000250}. Note=Localizes to the cytoplasm during mitosis following nuclear envelope breakdown at this distinct stage of the cell cycle which allows its interaction with MAP3K3 kinase. {ECO:0000250}.	endopeptidase activator activity [GO:0061133]; identical protein binding [GO:0042802]; MDM2/MDM4 family protein binding [GO:0097371]; p53 binding [GO:0002039]
P61421	ATP6V0D1 ATP6D VPATPD	V-type proton ATPase subunit d 1	1.41212	0.00344172	Membrane {ECO:0000305|PubMed:21844891}; Peripheral membrane protein {ECO:0000305|PubMed:21844891}; Cytoplasmic side {ECO:0000305|PubMed:21844891}. Note=Localizes to centrosome and the base of the cilium.	protein-containing complex binding [GO:0044877]; proton-exporting ATPase activity, phosphorylative mechanism [GO:0008553]; proton-transporting ATPase activity, rotational mechanism [GO:0046961]
P61970	NUTF2 NTF2	Nuclear transport factor 2	-0.649711	0.0132112	Cytoplasm, cytosol {ECO:0000269|PubMed:10679025, ECO:0000269|PubMed:7744965}. Nucleus outer membrane {ECO:0000250|UniProtKB:P61972}. Nucleus, nuclear pore complex {ECO:0000250|UniProtKB:P61972}. Nucleus inner membrane {ECO:0000250|UniProtKB:P61972}. Nucleus, nucleoplasm {ECO:0000269|PubMed:10679025}. Note=At steady state it is essentially nucleoplasmic, enriched in nucleoplasmic foci. {ECO:000026…	identical protein binding [GO:0042802]; nuclear import signal receptor activity [GO:0061608]; Ran GTPase binding [GO:0008536]; structural constituent of nuclear pore [GO:0017056]
P61981	YWHAG	14-3-3 protein gamma	0.626691	0.0449109	Cytoplasm {ECO:0000250}.	identical protein binding [GO:0042802]; insulin-like growth factor receptor binding [GO:0005159]; protein domain specific binding [GO:0019904]; protein kinase C binding [GO:0005080]; protein kinase C inhibitor activity [GO:0008426]; receptor tyrosine kinase binding [GO:0030971]; RNA binding [GO:0003723]
P62136	PPP1CA PPP1A	Serine/threonine-protein phosphatase PP1-alpha catalytic subunit	-0.632919	0.00869084	Cytoplasm {ECO:0000269|PubMed:11739654, ECO:0000269|PubMed:29769351}. Nucleus {ECO:0000269|PubMed:11739654, ECO:0000269|PubMed:17965019}. Nucleus, nucleoplasm {ECO:0000269|PubMed:11739654, ECO:0000269|PubMed:17965019}. Nucleus, nucleolus {ECO:0000269|PubMed:11739654, ECO:0000269|PubMed:17965019}. Note=Primarily nuclear and largely excluded from the nucleolus. Highly mobile in cells and can be rel…	cadherin binding involved in cell-cell adhesion [GO:0098641]; metal ion binding [GO:0046872]; phosphatase activity [GO:0016791]; phosphoprotein phosphatase activity [GO:0004721]; protein phosphatase 1 binding [GO:0008157]; protein serine/threonine phosphatase activity [GO:0004722]; ribonucleoprotein complex binding [GO:0043021]
P62191	PSMC1	26S proteasome regulatory subunit 4	0.581917	0.00982425	Cytoplasm. Nucleus. Membrane {ECO:0000305}; Lipid-anchor {ECO:0000305}.	ATPase activity [GO:0016887]; ATP binding [GO:0005524]; proteasome-activating ATPase activity [GO:0036402]; RNA binding [GO:0003723]; TBP-class protein binding [GO:0017025]
P62241	RPS8 OK/SW-cl.83	40S ribosomal protein S8	3.68484	0.0380314	Cytoplasm {ECO:0000269|PubMed:17289661}. Membrane {ECO:0000305}; Lipid-anchor {ECO:0000305}. Note=Localized in cytoplasmic mRNP granules containing untranslated mRNAs.	RNA binding [GO:0003723]; structural constituent of ribosome [GO:0003735]
P62258	YWHAE	14-3-3 protein epsilon	3.49412	0.0351698	Nucleus {ECO:0000269|PubMed:12917326}. Cytoplasm {ECO:0000269|PubMed:12917326}. Melanosome {ECO:0000269|PubMed:12042314, ECO:0000269|PubMed:17081065}. Note=Identified by mass spectrometry in melanosome fractions from stage I to stage IV. {ECO:0000269|PubMed:12042314, ECO:0000269|PubMed:17081065}.	cadherin binding [GO:0045296]; calcium channel regulator activity [GO:0005246]; enzyme binding [GO:0019899]; histone deacetylase binding [GO:0042826]; identical protein binding [GO:0042802]; ion channel binding [GO:0044325]; MHC class II protein complex binding [GO:0023026]; phosphoprotein binding [GO:0051219]; phosphoserine residue binding [GO:0050815]; potassium channel regulator activity [GO:0…
P62487	POLR2G RPB7	DNA-directed RNA polymerase II subunit RPB7	1.25874	0.0114571	Nucleus {ECO:0000269|PubMed:9852112}.	DNA-directed 5'-3' RNA polymerase activity [GO:0003899]; single-stranded DNA binding [GO:0003697]; single-stranded RNA binding [GO:0003727]; translation initiation factor binding [GO:0031369]
P62745	RHOB ARH6 ARHB	Rho-related GTP-binding protein RhoB	3.2092	0.0316632	Late endosome membrane; Lipid-anchor. Cell membrane; Lipid-anchor. Nucleus. Cleavage furrow. Note=Late endosomal membrane (geranylgeranylated form). Plasma membrane (farnesylated form). Also detected at the nuclear margin and in the nucleus. Translocates to the equatorial region before furrow formation in a ECT2-dependent manner.	GDP binding [GO:0019003]; GTPase activity [GO:0003924]; GTP binding [GO:0005525]; protein kinase binding [GO:0019901]
P63000	RAC1 TC25 MIG5	Ras-related C3 botulinum toxin substrate 1	0.801957	0.0327301	Cell membrane {ECO:0000269|PubMed:1643658}; Lipid-anchor {ECO:0000269|PubMed:1903399}; Cytoplasmic side {ECO:0000269|PubMed:1643658, ECO:0000269|PubMed:19948726}. Melanosome {ECO:0000269|PubMed:17081065, ECO:0000269|PubMed:19948726, ECO:0000269|PubMed:21693584}. Cytoplasm {ECO:0000269|PubMed:19948726}. Cell projection, lamellipodium {ECO:0000250|UniProtKB:P63001}. Note=Inner surface of plasma mem…	ATPase binding [GO:0051117]; enzyme binding [GO:0019899]; GTPase activity [GO:0003924]; GTP binding [GO:0005525]; histone deacetylase binding [GO:0042826]; protein-containing complex binding [GO:0044877]; protein kinase binding [GO:0019901]; Rab GTPase binding [GO:0017137]; Rho GDP-dissociation inhibitor binding [GO:0051022]; thioesterase binding [GO:0031996]
P63220	RPS21	40S ribosomal protein S21	1.25948	0.0179984	Cytoplasm, cytosol {ECO:0000269|PubMed:25957688}. Cytoplasm {ECO:0000305|PubMed:23636399, ECO:0000305|PubMed:25901680}. Rough endoplasmic reticulum {ECO:0000250|UniProtKB:P63221}. Note=Detected on cytosolic polysomes (PubMed:25957688). Detected in ribosomes that are associated with the rough endoplasmic reticulum (By similarity). {ECO:0000250|UniProtKB:P63221, ECO:0000269|PubMed:25957688}.	protein N-terminus binding [GO:0047485]; RNA binding [GO:0003723]; structural constituent of ribosome [GO:0003735]
P68104	EEF1A1 EEF1A EF1A LENG7	Elongation factor 1-alpha 1	0.803819	0.0257882	Cytoplasm {ECO:0000269|PubMed:19158340, ECO:0000269|PubMed:8650580}. Nucleus {ECO:0000269|PubMed:17177976, ECO:0000269|PubMed:8650580}. Nucleus, nucleolus {ECO:0000269|PubMed:8650580}. Cell membrane {ECO:0000269|PubMed:26497934}. Note=Colocalizes with DLC1 at actin-rich regions in the cell periphery (PubMed:19158340). Translocates together with ZPR1 from the cytoplasm to the nucleus and nucleolus…	GTPase activity [GO:0003924]; GTP binding [GO:0005525]; kinase binding [GO:0019900]; protein kinase binding [GO:0019901]; RNA binding [GO:0003723]; translation elongation factor activity [GO:0003746]; tRNA binding [GO:0000049]
P78357	CNTNAP1 CASPR NRXN4	Contactin-associated protein 1	-0.850672	0.0182312	Membrane {ECO:0000305}; Single-pass type I membrane protein {ECO:0000305}. Cell junction, paranodal septate junction {ECO:0000250|UniProtKB:O54991}.	SH3/SH2 adaptor activity [GO:0005070]; SH3 domain binding [GO:0017124]; signaling receptor activity [GO:0038023]
P80297	MT1X	Metallothionein-1X	8.98397	0.0289811		metal ion binding [GO:0046872]; zinc ion binding [GO:0008270]
P82094	TMF1 ARA160	TATA element modulatory factor	1.3022	0.0170546	Cytoplasm. Nucleus. Golgi apparatus membrane. Note=Concentrated at the budding structures localized at the tips of cisternae.	DNA binding [GO:0003677]; transcription coregulator activity [GO:0003712]
P98160	HSPG2	Basement membrane-specific heparan sulfate proteoglycan core protein	-4.42176	0.0372075	Secreted, extracellular space, extracellular matrix, basement membrane.	amyloid-beta binding [GO:0001540]; calcium ion binding [GO:0005509]; extracellular matrix structural constituent conferring compression resistance [GO:0030021]; integrin binding [GO:0005178]; low-density lipoprotein particle receptor binding [GO:0050750]; protein C-terminus binding [GO:0008022]
Q00403	GTF2B TF2B TFIIB	Transcription initiation factor IIB	-1.01142	0.0266096	Nucleus {ECO:0000269|PubMed:12931194}. Chromosome {ECO:0000269|PubMed:24441171}. Note=Non-acetylated form colocalizes with DNA in the G0/1, S and G2 phases of the cell cycle, but not during mitosis (PubMed:24441171). Acetylated form colocalizes at transcriptionally silent mitotic chromatids during mitosis at metaphase, anaphase, and telophase phases of the cell cycle (PubMed:24441171). {ECO:00002…	acetyltransferase activity [GO:0016407]; core promoter binding [GO:0001047]; histone acetyltransferase activity [GO:0004402]; promoter-specific chromatin binding [GO:1990841]; RNA polymerase II complex binding [GO:0000993]; RNA polymerase II complex recruiting activity [GO:0001139]; RNA polymerase II core promoter sequence-specific DNA binding [GO:0000979]; RNA polymerase II general transcription…
Q00610	CLTC CLH17 CLTCL2 KIAA0034	Clathrin heavy chain 1	0.710157	0.0229148	Cytoplasmic vesicle membrane {ECO:0000269|PubMed:17081065}; Peripheral membrane protein {ECO:0000269|PubMed:17081065}; Cytoplasmic side {ECO:0000269|PubMed:17081065}. Membrane, coated pit {ECO:0000269|PubMed:17081065}; Peripheral membrane protein {ECO:0000269|PubMed:17081065}; Cytoplasmic side {ECO:0000269|PubMed:17081065}. Melanosome {ECO:0000269|PubMed:17081065}. Cytoplasm, cytoskeleton, spindl…	clathrin light chain binding [GO:0032051]; disordered domain specific binding [GO:0097718]; double-stranded RNA binding [GO:0003725]; low-density lipoprotein particle receptor binding [GO:0050750]; protein kinase binding [GO:0019901]; RNA binding [GO:0003723]; structural molecule activity [GO:0005198]; ubiquitin-specific protease binding [GO:1990381]
Q01469	FABP5	Fatty acid-binding protein, epidermal	-1.03266	0.0193872	Cytoplasm {ECO:0000269|PubMed:24692551, ECO:0000269|PubMed:8092987}. Nucleus {ECO:0000269|PubMed:24692551}. Cell junction, synapse {ECO:0000250|UniProtKB:Q05816}. Cell junction, synapse, postsynaptic density {ECO:0000250|UniProtKB:Q05816}. Secreted {ECO:0000250|UniProtKB:Q05816}. Note=Localizes primarily to the cytoplasm. Upon certain ligand binding, a conformation change exposes a nuclear locali…	fatty acid binding [GO:0005504]; identical protein binding [GO:0042802]; lipid binding [GO:0008289]; retinoic acid binding [GO:0001972]
Q02543	RPL18A	60S ribosomal protein L18a	1.05001	0.0224743		RNA binding [GO:0003723]; structural constituent of ribosome [GO:0003735]
Q03135	CAV1 CAV	Caveolin-1	-1.14832	0.0221728	Golgi apparatus membrane; Peripheral membrane protein. Cell membrane; Peripheral membrane protein. Membrane, caveola {ECO:0000269|PubMed:19262564, ECO:0000269|PubMed:25588833}; Peripheral membrane protein. Membrane raft {ECO:0000269|PubMed:25893292}. Golgi apparatus, trans-Golgi network {ECO:0000250|UniProtKB:P33724}. Note=Colocalized with DPP4 in membrane rafts. Potential hairpin-like structure …	ATPase binding [GO:0051117]; cholesterol binding [GO:0015485]; enzyme binding [GO:0019899]; identical protein binding [GO:0042802]; inward rectifier potassium channel inhibitor activity [GO:0070320]; ion channel binding [GO:0044325]; molecular adaptor activity [GO:0060090]; nitric-oxide synthase binding [GO:0050998]; patched binding [GO:0005113]; peptidase activator activity [GO:0016504]; protein…
Q03252	LMNB2 LMN2	Lamin-B2	3.25799	0.0152186	Nucleus inner membrane; Lipid-anchor; Nucleoplasmic side.
Q04760	GLO1	Lactoylglutathione lyase	-0.982468	0.0195009		lactoylglutathione lyase activity [GO:0004462]; zinc ion binding [GO:0008270]
Q05086	UBE3A E6AP EPVE6AP HPVE6A	Ubiquitin-protein ligase E3A	1.59643	0.0345706	Cytoplasm {ECO:0000250|UniProtKB:O08759}. Nucleus {ECO:0000250|UniProtKB:O08759}.	metal ion binding [GO:0046872]; transcription coactivator activity [GO:0003713]; ubiquitin protein ligase activity [GO:0061630]; ubiquitin-protein transferase activity [GO:0004842]
Q06136	KDSR FVT1 SDR35C1	3-ketodihydrosphingosine reductase	0.960783	0.0356944	Endoplasmic reticulum membrane {ECO:0000269|PubMed:15328338}; Multi-pass membrane protein {ECO:0000269|PubMed:15328338}.	3-dehydrosphinganine reductase activity [GO:0047560]
Q06830	PRDX1 PAGA PAGB TDPX2	Peroxiredoxin-1	0.585196	0.0492692	Cytoplasm {ECO:0000269|PubMed:17081065, ECO:0000269|PubMed:9497357}. Melanosome {ECO:0000269|PubMed:17081065}. Note=Identified by mass spectrometry in melanosome fractions from stage I to stage IV.	cadherin binding [GO:0045296]; identical protein binding [GO:0042802]; peroxidase activity [GO:0004601]; RNA binding [GO:0003723]; thioredoxin peroxidase activity [GO:0008379]
Q07020	RPL18	60S ribosomal protein L18	1.69862	0.0359374	Cytoplasm, cytosol {ECO:0000269|PubMed:25957688}. Cytoplasm {ECO:0000305|PubMed:23636399, ECO:0000305|PubMed:25901680}. Rough endoplasmic reticulum {ECO:0000250|UniProtKB:Q95342}. Note=Detected on cytosolic polysomes (PubMed:25957688). Detected in ribosomes that are associated with the rough endoplasmic reticulum (By similarity). {ECO:0000250|UniProtKB:Q95342, ECO:0000269|PubMed:25957688}.	RNA binding [GO:0003723]; structural constituent of ribosome [GO:0003735]
Q08209	PPP3CA CALNA CNA	Serine/threonine-protein phosphatase 2B catalytic subunit alpha isoform	-0.638306	0.00164151	Cytoplasm {ECO:0000269|PubMed:19154138, ECO:0000269|PubMed:22343722}. Cell membrane {ECO:0000269|PubMed:22343722}; Peripheral membrane protein {ECO:0000269|PubMed:22343722}. Cell membrane, sarcolemma {ECO:0000250|UniProtKB:P63329}. Cytoplasm, myofibril, sarcomere, Z line {ECO:0000250|UniProtKB:P63329}. Cell projection, dendritic spine {ECO:0000269|PubMed:22343722}. Note=Colocalizes with ACTN1 and…	ATPase binding [GO:0051117]; calcium ion binding [GO:0005509]; calmodulin binding [GO:0005516]; calmodulin-dependent protein phosphatase activity [GO:0033192]; cyclosporin A binding [GO:0016018]; drug binding [GO:0008144]; enzyme binding [GO:0019899]; protein-containing complex binding [GO:0044877]; protein dimerization activity [GO:0046983]; protein serine/threonine phosphatase activity [GO:0004…
Q09028	RBBP4 RBAP48	Histone-binding protein RBBP4	-1.1657	0.0342701	Nucleus.	histone binding [GO:0042393]; histone deacetylase binding [GO:0042826]
Q12789	GTF3C1	General transcription factor 3C polypeptide 1	-1.83373	0.0227069	Nucleus.	DNA binding [GO:0003677]
Q13185	CBX3	Chromobox protein homolog 3	0.969407	0.00920282	Nucleus {ECO:0000305}. Note=Associates with euchromatin and is largely excluded from constitutive heterochromatin. May be associated with microtubules and mitotic poles during mitosis (Potential). {ECO:0000305}.	enzyme binding [GO:0019899]; histone methyltransferase binding [GO:1990226]; identical protein binding [GO:0042802]; protein domain specific binding [GO:0019904]
Q13257	MAD2L1 MAD2	Mitotic spindle assembly checkpoint protein MAD2A	1.84074	0.0325098	Nucleus. Chromosome, centromere, kinetochore. Cytoplasm. Cytoplasm, cytoskeleton, spindle pole. Note=Recruited by MAD1L1 to unattached kinetochores (Probable). Recruited to the nuclear pore complex by TPR during interphase. Recruited to kinetochores in late prometaphase after BUB1, CENPF, BUB1B and CENPE. Kinetochore association requires the presence of NEK2. Kinetochore association is repressed …	identical protein binding [GO:0042802]; protein C-terminus binding [GO:0008022]; protein homodimerization activity [GO:0042803]
Q13263	TRIM28 KAP1 RNF96 TIF1B	Transcription intermediary factor 1-beta	1.6253	0.0128143	Nucleus {ECO:0000269|PubMed:10330177, ECO:0000269|PubMed:17178852, ECO:0000269|PubMed:20858735, ECO:0000269|PubMed:23665872, ECO:0000269|PubMed:24741090, ECO:0000269|PubMed:9016654}. Note=Associated with centromeric heterochromatin during cell differentiation through CBX1. {ECO:0000250}.	chromatin binding [GO:0003682]; chromo shadow domain binding [GO:0070087]; DNA binding [GO:0003677]; Krueppel-associated box domain binding [GO:0035851]; promoter-specific chromatin binding [GO:1990841]; protein kinase activity [GO:0004672]; RNA binding [GO:0003723]; sequence-specific DNA binding [GO:0043565]; SUMO transferase activity [GO:0019789]; transcription coactivator activity [GO:0003713]…
Q13347	EIF3I EIF3S2 TRIP1	Eukaryotic translation initiation factor 3 subunit I	-1.47547	0.00473164	Cytoplasm {ECO:0000255|HAMAP-Rule:MF_03008}.	translation initiation factor activity [GO:0003743]
Q13501	SQSTM1 ORCA OSIL	Sequestosome-1	2.63651	0.0246542	Cytoplasm, cytosol {ECO:0000269|PubMed:20168092, ECO:0000269|PubMed:22792322}. Late endosome. Lysosome. Cytoplasmic vesicle, autophagosome. Nucleus. Endoplasmic reticulum. Nucleus, PML body {ECO:0000269|PubMed:20168092}. Cytoplasm, myofibril, sarcomere {ECO:0000250}. Note=In cardiac muscle, localizes to the sarcomeric band (By similarity). Commonly found in inclusion bodies containing polyubiquit…	enzyme binding [GO:0019899]; identical protein binding [GO:0042802]; ionotropic glutamate receptor binding [GO:0035255]; K63-linked polyubiquitin modification-dependent protein binding [GO:0070530]; protein-containing complex binding [GO:0044877]; protein kinase binding [GO:0019901]; protein kinase C binding [GO:0005080]; protein serine/threonine kinase activity [GO:0004674]; receptor tyrosine ki…
Q13617	CUL2	Cullin-2	0.591698	0.00810109		protein-containing complex binding [GO:0044877]; ubiquitin protein ligase binding [GO:0031625]
Q13620	CUL4B KIAA0695	Cullin-4B	-0.407087	0.0419563	Nucleus {ECO:0000269|PubMed:18593899, ECO:0000269|PubMed:19801544}.	ubiquitin protein ligase binding [GO:0031625]
Q13740	ALCAM MEMD	CD166 antigen	-0.81545	0.0256955	Cell membrane {ECO:0000269|PubMed:15048703, ECO:0000269|PubMed:15294938, ECO:0000269|PubMed:16352806, ECO:0000269|PubMed:23169771, ECO:0000269|PubMed:24740813, ECO:0000269|PubMed:24945728, ECO:0000269|PubMed:7760007}; Single-pass type I membrane protein {ECO:0000305}. Cell projection, axon {ECO:0000250|UniProtKB:Q61490}. Cell projection, dendrite {ECO:0000250|UniProtKB:Q61490}. Note=Detected at t…	identical protein binding [GO:0042802]; signaling receptor binding [GO:0005102]
Q13794	PMAIP1 NOXA	Phorbol-12-myristate-13-acetate-induced protein 1	3.08333	0.0303588	Mitochondrion {ECO:0000269|PubMed:15705586, ECO:0000269|PubMed:17374615}.
Q13838	DDX39B BAT1 UAP56	Spliceosome RNA helicase DDX39B	0.811976	0.0224514	Nucleus. Nucleus speckle. Cytoplasm. Note=Can translocate to the cytoplasm in the presence of MX1. TREX complex assembly seems to occur in regions surrounding nuclear speckles known as perispeckles.	ATPase activity [GO:0016887]; ATP binding [GO:0005524]; ATP-dependent protein binding [GO:0043008]; identical protein binding [GO:0042802]; protein-containing complex binding [GO:0044877]; RNA binding [GO:0003723]; RNA-dependent ATPase activity [GO:0008186]; RNA helicase activity [GO:0003724]; U4 snRNA binding [GO:0030621]; U6 snRNA binding [GO:0017070]
Q13951	CBFB	Core-binding factor subunit beta	0.297981	0.0258489	Nucleus {ECO:0000305}.	DNA binding [GO:0003677]; DNA-binding transcription factor activity [GO:0003700]; DNA-binding transcription factor activity, RNA polymerase II-specific [GO:0000981]; sequence-specific DNA binding [GO:0043565]; transcription coactivator activity [GO:0003713]; transcription coregulator activity [GO:0003712]
Q14118	DAG1	Dystroglycan	-1.58422	0.00997607	[Alpha-dystroglycan]: Secreted, extracellular space.; [Beta-dystroglycan]: Cell membrane; Single-pass type I membrane protein. Cytoplasm, cytoskeleton. Nucleus, nucleoplasm. Cell membrane, sarcolemma {ECO:0000250}. Cell junction, synapse, postsynaptic cell membrane {ECO:0000250}. Note=The monomeric form translocates to the nucleus via the action of importins and depends on RAN. Nuclear transport …	actin binding [GO:0003779]; alpha-actinin binding [GO:0051393]; calcium ion binding [GO:0005509]; dystroglycan binding [GO:0002162]; laminin-1 binding [GO:0043237]; SH2 domain binding [GO:0042169]; structural constituent of muscle [GO:0008307]; tubulin binding [GO:0015631]; vinculin binding [GO:0017166]; virus receptor activity [GO:0001618]
Q14203	DCTN1	Dynactin subunit 1	0.942639	0.00925018	Cytoplasm {ECO:0000269|PubMed:17828277}. Cytoplasm, cytoskeleton {ECO:0000269|PubMed:17828277, ECO:0000269|PubMed:22777741, ECO:0000269|PubMed:25774020, ECO:0000269|PubMed:26972003}. Cytoplasm, cytoskeleton, microtubule organizing center, centrosome {ECO:0000269|PubMed:14654843, ECO:0000269|PubMed:20719959, ECO:0000269|PubMed:23985322, ECO:0000269|PubMed:25774020}. Cytoplasm, cytoskeleton, microt…	microtubule binding [GO:0008017]; motor activity [GO:0003774]; protein kinase binding [GO:0019901]; tau protein binding [GO:0048156]; tubulin binding [GO:0015631]
Q14204	DYNC1H1 DHC1 DNCH1 DNCL DNECL DYHC KIAA0325	Cytoplasmic dynein 1 heavy chain 1	1.41266	0.00330791	Cytoplasm, cytoskeleton.	ATP binding [GO:0005524]; dynein intermediate chain binding [GO:0045505]; dynein light intermediate chain binding [GO:0051959]; microtubule motor activity [GO:0003777]; RNA binding [GO:0003723]
Q14315	FLNC ABPL FLN2	Filamin-C	-0.411835	0.0344725	Cytoplasm {ECO:0000269|PubMed:11038172, ECO:0000269|PubMed:25351925}. Membrane {ECO:0000269|PubMed:11038172}; Peripheral membrane protein {ECO:0000269|PubMed:11038172}. Cytoplasm, cytoskeleton {ECO:0000269|PubMed:11038172}. Cytoplasm, myofibril, sarcomere, Z line {ECO:0000269|PubMed:11038172}. Note=A small amount localizes at membranes. In striated muscle cells, it predominantly localizes in myof…	actin binding [GO:0003779]; ankyrin binding [GO:0030506]; cytoskeletal protein binding [GO:0008092]; identical protein binding [GO:0042802]
Q14331	FRG1	Protein FRG1	-2.19177	0.00624001	Nucleus, Cajal body {ECO:0000269|PubMed:15060122, ECO:0000269|PubMed:21699900}. Nucleus, nucleolus {ECO:0000269|PubMed:15060122, ECO:0000269|PubMed:20970242, ECO:0000269|PubMed:21699900}. Cytoplasm {ECO:0000269|PubMed:20970242, ECO:0000269|PubMed:21699900}. Cytoplasm, myofibril, sarcomere, Z line {ECO:0000269|PubMed:20970242}. Note=Localization changes during myogenesis from mainly cytoplasmic in…	actin filament binding [GO:0051015]; RNA binding [GO:0003723]
Q14353	GAMT	Guanidinoacetate N-methyltransferase	-1.84302	0.0460011		guanidinoacetate N-methyltransferase activity [GO:0030731]; methyltransferase activity [GO:0008168]; S-adenosylmethionine-dependent methyltransferase activity [GO:0008757]
Q14699	RFTN1 KIAA0084 MIG2	Raftlin	1.0715	0.0429909	Cell membrane {ECO:0000269|PubMed:12805216, ECO:0000269|PubMed:21266579, ECO:0000269|PubMed:27022195}; Lipid-anchor {ECO:0000269|PubMed:12805216}. Cytoplasm {ECO:0000269|PubMed:21266579, ECO:0000269|PubMed:27022195}. Membrane raft {ECO:0000269|PubMed:12805216}. Endosome {ECO:0000269|PubMed:21266579, ECO:0000269|PubMed:27022195}. Early endosome {ECO:0000269|PubMed:21266579}. Note=Translocates from…	double-stranded RNA binding [GO:0003725]
Q14839	CHD4	Chromodomain-helicase-DNA-binding protein 4	-0.848461	0.00522288	Nucleus {ECO:0000269|PubMed:17626165, ECO:0000269|PubMed:27616479}. Cytoplasm, cytoskeleton, microtubule organizing center, centrosome {ECO:0000269|PubMed:17626165}. Note=Associates with centrosomes in interphase. {ECO:0000250|UniProtKB:Q6PDQ2}.	ATP binding [GO:0005524]; DNA binding [GO:0003677]; DNA helicase activity [GO:0003678]; histone deacetylase binding [GO:0042826]; RNA polymerase II repressing transcription factor binding [GO:0001103]; zinc ion binding [GO:0008270]
Q15029	EFTUD2 KIAA0031 SNRP116	116 kDa U5 small nuclear ribonucleoprotein component	-0.647755	0.0348486	Nucleus {ECO:0000269|PubMed:20858735, ECO:0000269|PubMed:26912367, ECO:0000269|PubMed:28076346, ECO:0000269|PubMed:28502770, ECO:0000269|PubMed:28781166, ECO:0000269|PubMed:29301961, ECO:0000269|PubMed:29360106, ECO:0000269|PubMed:29361316, ECO:0000269|PubMed:30315277, ECO:0000269|PubMed:30705154}.	GTPase activity [GO:0003924]; GTP binding [GO:0005525]; RNA binding [GO:0003723]; U5 snRNA binding [GO:0030623]
Q15181	PPA1 IOPPP PP	Inorganic pyrophosphatase	1.47168	0.0299304	Cytoplasm {ECO:0000250}.	inorganic diphosphatase activity [GO:0004427]; magnesium ion binding [GO:0000287]
Q15365	PCBP1	Poly(rC)-binding protein 1	1.14855	0.0321029	Nucleus. Cytoplasm. Note=Loosely bound in the nucleus. May shuttle between the nucleus and the cytoplasm.	cadherin binding [GO:0045296]; DNA-binding transcription factor activity, RNA polymerase II-specific [GO:0000981]; mRNA binding [GO:0003729]; RNA binding [GO:0003723]; sequence-specific single stranded DNA binding [GO:0098847]; single-stranded DNA binding [GO:0003697]
Q15436	SEC23A	Protein transport protein Sec23A	-0.641173	0.000629135	Cytoplasmic vesicle, COPII-coated vesicle membrane {ECO:0000305|PubMed:8898360}; Peripheral membrane protein {ECO:0000269|PubMed:8898360}; Cytoplasmic side {ECO:0000269|PubMed:8898360}. Endoplasmic reticulum membrane {ECO:0000269|PubMed:8898360}; Peripheral membrane protein {ECO:0000269|PubMed:8898360}; Cytoplasmic side {ECO:0000269|PubMed:8898360}. Cytoplasm, cytosol {ECO:0000269|PubMed:8898360}…	GTPase activator activity [GO:0005096]; zinc ion binding [GO:0008270]
Q15555	MAPRE2 RP1	Microtubule-associated protein RP/EB family member 2	-1.28185	0.0285148	Cytoplasm, cytoskeleton {ECO:0000269|PubMed:10188731}. Note=Associated with the microtubule network. Accumulates at the plus end of microtubules.	identical protein binding [GO:0042802]; microtubule binding [GO:0008017]; microtubule plus-end binding [GO:0051010]; protein kinase binding [GO:0019901]
Q15691	MAPRE1	Microtubule-associated protein RP/EB family member 1	-2.25547	0.0458686	Cytoplasm, cytoskeleton {ECO:0000269|PubMed:10188731, ECO:0000269|PubMed:12388762, ECO:0000269|PubMed:21646404, ECO:0000269|PubMed:28814570, ECO:0000269|PubMed:9724749}. Cytoplasm, cytoskeleton, microtubule organizing center, centrosome {ECO:0000269|PubMed:12388762, ECO:0000269|PubMed:14654843}. Golgi apparatus {ECO:0000269|PubMed:25217626}. Note=Associated with the microtubule growing distal tip…	cadherin binding [GO:0045296]; identical protein binding [GO:0042802]; microtubule binding [GO:0008017]; microtubule plus-end binding [GO:0051010]; protein C-terminus binding [GO:0008022]; protein kinase binding [GO:0019901]; RNA binding [GO:0003723]
Q15758	SLC1A5 ASCT2 M7V1 RDR RDRC	Neutral amino acid transporter B(0)	0.982233	0.0460412	Cell membrane {ECO:0000269|PubMed:8702519, ECO:0000305|PubMed:29872227}; Multi-pass membrane protein {ECO:0000269|PubMed:29872227}. Melanosome. Note=Identified by mass spectrometry in melanosome fractions from stage I to stage IV.	amino acid transmembrane transporter activity [GO:0015171]; L-aspartate transmembrane transporter activity [GO:0015183]; L-glutamine transmembrane transporter activity [GO:0015186]; L-serine transmembrane transporter activity [GO:0015194]; metal ion binding [GO:0046872]; neutral amino acid transmembrane transporter activity [GO:0015175]; signaling receptor activity [GO:0038023]; symporter activit…
Q16186	ADRM1 GP110	Proteasomal ubiquitin receptor ADRM1	0.927947	0.0141546	Cytoplasm {ECO:0000269|PubMed:16990800}. Nucleus {ECO:0000269|PubMed:16990800}.	endopeptidase activator activity [GO:0061133]; protease binding [GO:0002020]; proteasome binding [GO:0070628]; ubiquitin binding [GO:0043130]
Q16222	UAP1 SPAG2	UDP-N-acetylhexosamine pyrophosphorylase	-0.39872	0.00828976	Cytoplasm. Note=In spermatozoa, localized to the principal piece of the tail, the neck region of the head and to a lesser extent, the midpiece of the tail.	carbohydrate binding [GO:0030246]; identical protein binding [GO:0042802]; UDP-N-acetylglucosamine diphosphorylase activity [GO:0003977]
Q16630	CPSF6 CFIM68	Cleavage and polyadenylation specificity factor subunit 6	-1.37415	0.025051	Nucleus {ECO:0000269|PubMed:15169763, ECO:0000269|PubMed:19864460, ECO:0000269|PubMed:20695905, ECO:0000269|PubMed:30916345, ECO:0000269|PubMed:9659921}. Nucleus, nucleoplasm {ECO:0000269|PubMed:17267687}. Nucleus speckle {ECO:0000269|PubMed:17267687}. Cytoplasm {ECO:0000269|PubMed:19864460, ECO:0000269|PubMed:30916345}. Note=Shuttles between the nucleus and the cytoplasm in a transcription- and …	exon-exon junction complex binding [GO:1990448]; mRNA binding [GO:0003729]; ribosomal large subunit binding [GO:0043023]; RNA binding [GO:0003723]
Q16637	SMN1 SMN SMNT; SMN2 SMNC	Survival motor neuron protein	-0.979712	0.00552489	Nucleus, gem {ECO:0000269|PubMed:11283611, ECO:0000269|PubMed:8670859, ECO:0000305|PubMed:12067652}. Nucleus, Cajal body {ECO:0000269|PubMed:11283611, ECO:0000269|PubMed:21072240, ECO:0000305|PubMed:12067652}. Cytoplasm {ECO:0000269|PubMed:11283611, ECO:0000269|PubMed:8670859, ECO:0000305|PubMed:12067652}. Cytoplasmic granule {ECO:0000269|PubMed:14715275}. Perikaryon {ECO:0000269|PubMed:18093976}…	identical protein binding [GO:0042802]; RNA binding [GO:0003723]
Q16775	HAGH GLO2 HAGH1	Hydroxyacylglutathione hydrolase, mitochondrial	-0.606374	0.0401691	[Isoform 1]: Mitochondrion matrix {ECO:0000269|PubMed:15117945}.; [Isoform 2]: Cytoplasm {ECO:0000269|PubMed:15117945}.	hydroxyacylglutathione hydrolase activity [GO:0004416]; metal ion binding [GO:0046872]
Q32MZ4	LRRFIP1 GCF2 TRIP	Leucine-rich repeat flightless-interacting protein 1	1.3051	0.0102	Nucleus. Cytoplasm.	cadherin binding [GO:0045296]; DNA binding [GO:0003677]; DNA-binding transcription repressor activity, RNA polymerase II-specific [GO:0001227]; double-stranded RNA binding [GO:0003725]; protein homodimerization activity [GO:0042803]; RNA polymerase II cis-regulatory region sequence-specific DNA binding [GO:0000978]
Q32P28	P3H1 GROS1 LEPRE1 PSEC0109	Prolyl 3-hydroxylase 1	-1.01617	0.0454121	[Isoform 1]: Endoplasmic reticulum.; Secreted, extracellular space, extracellular matrix {ECO:0000250}. Note=Secreted into the extracellular matrix as a chondroitin sulfate proteoglycan (CSPG). {ECO:0000269|PubMed:19088120}.	iron ion binding [GO:0005506]; L-ascorbic acid binding [GO:0031418]; procollagen-proline 3-dioxygenase activity [GO:0019797]
Q53HC9	EIPR1 TSSC1	EARP-interacting protein	-0.914825	0.0215858	Golgi apparatus, trans-Golgi network {ECO:0000269|PubMed:27440922}.
Q5T1M5	FKBP15 KIAA0674	FK506-binding protein 15	0.37327	0.0142086	Cytoplasm {ECO:0000250|UniProtKB:Q6P9Q6}. Cell projection, axon {ECO:0000250|UniProtKB:Q6P9Q6}. Early endosome {ECO:0000269|PubMed:19121306}. Note=Present in axons and neuronal growth cones. {ECO:0000250|UniProtKB:Q6P9Q6}.	actin binding [GO:0003779]; peptidyl-prolyl cis-trans isomerase activity [GO:0003755]
Q5VU43	PDE4DIP CMYA2 KIAA0454 KIAA0477 MMGL	Myomegalin	2.41673	0.0202184	Golgi apparatus {ECO:0000269|PubMed:27666745}. Cytoplasm, cytoskeleton, microtubule organizing center, centrosome {ECO:0000250|UniProtKB:Q9WUJ3}.; [Isoform 13]: Cytoplasm, cytoskeleton, microtubule organizing center, centrosome {ECO:0000269|PubMed:29162697}. Cytoplasm, cytoskeleton {ECO:0000269|PubMed:29162697}. Golgi apparatus {ECO:0000269|PubMed:25217626}. Note=Associated with the microtubule n…	enzyme binding [GO:0019899]; molecular adaptor activity [GO:0060090]
Q5VYK3	ECPAS ECM29 KIAA0368	Proteasome-associated protein ECM29 homolog	0.633991	0.0218671	Endoplasmic reticulum {ECO:0000269|PubMed:15496406}. Endoplasmic reticulum-Golgi intermediate compartment {ECO:0000269|PubMed:15496406}. Endosome {ECO:0000269|PubMed:15496406}. Cytoplasm, cytoskeleton, microtubule organizing center, centrosome {ECO:0000269|PubMed:15496406}. Nucleus {ECO:0000269|PubMed:15496406}. Endosome, multivesicular body {ECO:0000269|PubMed:20682791}. Cytoplasmic vesicle {ECO…	molecular adaptor activity [GO:0060090]; proteasome binding [GO:0070628]
Q68CZ2	TNS3 TEM6 TENS1 TPP	Tensin-3	-0.460978	0.0264202	Cell junction, focal adhesion {ECO:0000269|PubMed:15140944, ECO:0000269|PubMed:17643115}.
Q68E01	INTS3 C1orf193 C1orf60	Integrator complex subunit 3	-2.8532	0.0225186	Nucleus {ECO:0000269|PubMed:19605351, ECO:0000269|PubMed:19683501, ECO:0000269|PubMed:23904267}. Cytoplasm {ECO:0000269|PubMed:23904267}. Note=Localizes to nuclear foci following DNA damage.
Q6FI81	CIAPIN1 CUA001 PRO0915	Anamorsin	1.52299	0.0159708	Cytoplasm {ECO:0000255|HAMAP-Rule:MF_03115, ECO:0000269|PubMed:16957168, ECO:0000269|PubMed:29848660}. Nucleus {ECO:0000255|HAMAP-Rule:MF_03115, ECO:0000269|PubMed:16957168}. Mitochondrion intermembrane space {ECO:0000255|HAMAP-Rule:MF_03115, ECO:0000269|PubMed:21700214}.	2 iron, 2 sulfur cluster binding [GO:0051537]; 4 iron, 4 sulfur cluster binding [GO:0051539]; electron transfer activity [GO:0009055]; metal ion binding [GO:0046872]; methyltransferase activity [GO:0008168]
Q6IBW4	NCAPH2 CAPH2	Condensin-2 complex subunit H2	-1.34248	0.00769684	Nucleus {ECO:0000269|PubMed:14532007}. Chromosome {ECO:0000269|PubMed:14532007}. Note=Distributed along the arms of chromosomes assembled in vivo and in vitro.	chromatin binding [GO:0003682]
Q6UVK1	CSPG4 MCSP	Chondroitin sulfate proteoglycan 4	-1.83214	0.0252448	Cell membrane {ECO:0000250|UniProtKB:Q00657}; Single-pass type I membrane protein {ECO:0000250|UniProtKB:Q00657}; Extracellular side {ECO:0000250|UniProtKB:Q00657}. Apical cell membrane {ECO:0000250|UniProtKB:Q00657}; Single-pass type I membrane protein {ECO:0000250|UniProtKB:Q00657}; Extracellular side {ECO:0000250|UniProtKB:Q00657}. Cell projection, lamellipodium membrane {ECO:0000250|UniProtKB…	coreceptor activity [GO:0015026]; protein kinase binding [GO:0019901]
Q7L2H7	EIF3M HFLB5 PCID1 GA17 PNAS-125	Eukaryotic translation initiation factor 3 subunit M	1.3837	0.047955	Cytoplasm {ECO:0000255|HAMAP-Rule:MF_03012}.	translation initiation factor activity [GO:0003743]; translation initiation factor binding [GO:0031369]
Q7Z4W1	DCXR SDR20C1	L-xylulose reductase	0.156301	0.0487953	Membrane {ECO:0000250}; Peripheral membrane protein {ECO:0000250}. Note=Probably recruited to membranes via an interaction with phosphatidylinositol. {ECO:0000250}.	carbonyl reductase (NADPH) activity [GO:0004090]; identical protein binding [GO:0042802]; L-xylulose reductase (NAD+) activity [GO:0044105]; L-xylulose reductase (NADP+) activity [GO:0050038]; oxidoreductase activity, acting on NAD(P)H, quinone or similar compound as acceptor [GO:0016655]
Q86VP6	CAND1 KIAA0829 TIP120 TIP120A	Cullin-associated NEDD8-dissociated protein 1	1.11862	0.041361	Cytoplasm {ECO:0000269|PubMed:21249194}. Nucleus {ECO:0000269|PubMed:21249194}. Note=Predominantly cytoplasmic.	TBP-class protein binding [GO:0017025]
Q86X55	CARM1 PRMT4	Histone-arginine methyltransferase CARM1	-1.22212	0.0126242	Nucleus. Cytoplasm. Note=Mainly nuclear during the G1, S and G2 phases of the cell cycle. Cytoplasmic during mitosis, after breakup of the nuclear membrane.	beta-catenin binding [GO:0008013]; histone-arginine N-methyltransferase activity [GO:0008469]; histone methyltransferase activity [GO:0042054]; histone methyltransferase activity (H3-R17 specific) [GO:0035642]; lysine-acetylated histone binding [GO:0070577]; nuclear receptor transcription coactivator activity [GO:0030374]; protein-arginine N-methyltransferase activity [GO:0016274]; protein-argini…
Q86XL3	ANKLE2 KIAA0692 LEM4	Ankyrin repeat and LEM domain-containing protein 2	0.943296	0.00948816	Endoplasmic reticulum membrane {ECO:0000269|PubMed:22770216}; Single-pass type III membrane protein {ECO:0000269|PubMed:22770216}.	protein phosphatase 2A binding [GO:0051721]; protein phosphatase regulator activity [GO:0019888]
Q86Y82	STX12	Syntaxin-12	-0.702814	0.00253502	Endosome membrane; Single-pass type IV membrane protein {ECO:0000250|UniProtKB:G3V7P1}. Golgi apparatus membrane; Single-pass type IV membrane protein {ECO:0000250|UniProtKB:G3V7P1}. Endomembrane system {ECO:0000305}; Single-pass type IV membrane protein {ECO:0000305}; Cytoplasmic side {ECO:0000305}. Early endosome membrane {ECO:0000250|UniProtKB:G3V7P1}; Single-pass type IV membrane protein {ECO…	SNAP receptor activity [GO:0005484]; SNARE binding [GO:0000149]
Q8IUD2	ERC1 ELKS KIAA1081 RAB6IP2	ELKS/Rab6-interacting/CAST family member 1	1.00425	0.0436304	Cytoplasm, cytoskeleton, microtubule organizing center, centrosome {ECO:0000269|PubMed:27224062}. Cytoplasm {ECO:0000250|UniProtKB:Q811U3}. Membrane {ECO:0000250}; Peripheral membrane protein {ECO:0000250}. Golgi apparatus membrane {ECO:0000250}; Peripheral membrane protein {ECO:0000250}. Cell junction, synapse, presynaptic cell membrane {ECO:0000250|UniProtKB:Q811U3}. Note=Recruited on Golgi mem…	cadherin binding [GO:0045296]; leucine zipper domain binding [GO:0043522]; PDZ domain binding [GO:0030165]; Rab GTPase binding [GO:0017137]
Q8NCL4	GALNT6	Polypeptide N-acetylgalactosaminyltransferase 6	-0.554386	0.0276591	Golgi apparatus membrane {ECO:0000250}; Single-pass type II membrane protein {ECO:0000250}.	carbohydrate binding [GO:0030246]; metal ion binding [GO:0046872]; polypeptide N-acetylgalactosaminyltransferase activity [GO:0004653]
Q8TCG1	CIP2A KIAA1524	Protein CIP2A	-1.08681	0.019477	Membrane {ECO:0000305}; Single-pass membrane protein {ECO:0000305}. Cytoplasm {ECO:0000269|PubMed:12118381}. Note=Slightly concentrates in the perinuclear region (PubMed:12118381). {ECO:0000269|PubMed:12118381}.	cadherin binding [GO:0045296]; protein homodimerization activity [GO:0042803]
Q8WUM4	PDCD6IP AIP1 ALIX KIAA1375	Programmed cell death 6-interacting protein	1.20818	0.0432201	Cytoplasm, cytosol {ECO:0000250|UniProtKB:Q9QZA2}. Melanosome {ECO:0000269|PubMed:17081065}. Cytoplasm, cytoskeleton, microtubule organizing center, centrosome {ECO:0000269|PubMed:17556548, ECO:0000269|PubMed:17853893}. Secreted, extracellular exosome {ECO:0000269|PubMed:22660413}. Cell junction, tight junction {ECO:0000250|UniProtKB:Q9WU78}. Midbody, Midbody ring {ECO:0000269|PubMed:17853893, EC…	calcium-dependent protein binding [GO:0048306]; proteinase activated receptor binding [GO:0031871]; protein homodimerization activity [GO:0042803]
Q92575	UBXN4 KIAA0242 UBXD2 UBXDC1	UBX domain-containing protein 4	1.13981	0.0370375	Endoplasmic reticulum membrane {ECO:0000269|PubMed:16968747}; Peripheral membrane protein {ECO:0000269|PubMed:16968747}. Nucleus envelope {ECO:0000269|PubMed:16968747}. Note=Both the N- and the C-terminus face the cytosol. Also found in the nucleus envelope contiguous to the ER. {ECO:0000269|PubMed:16968747}.
Q92597	NDRG1 CAP43 DRG1 RTP	Protein NDRG1	1.69065	0.0115683	Cytoplasm, cytosol. Cytoplasm, cytoskeleton, microtubule organizing center, centrosome. Nucleus. Cell membrane. Note=Mainly cytoplasmic but differentially localized to other regions. Associates with the plasma membrane in intestinal epithelia and lactating mammary gland. Translocated to the nucleus in a p53/TP53-dependent manner. In prostate epithelium and placental chorion, located in both the c…	cadherin binding [GO:0045296]; gamma-tubulin binding [GO:0043015]; microtubule binding [GO:0008017]; Rab GTPase binding [GO:0017137]
Q92769	HDAC2	Histone deacetylase 2	-0.869268	0.00919236	Nucleus {ECO:0000269|PubMed:24970816}. Cytoplasm {ECO:0000269|PubMed:24970816}.	chromatin binding [GO:0003682]; deacetylase activity [GO:0019213]; enzyme binding [GO:0019899]; heat shock protein binding [GO:0031072]; histone deacetylase activity [GO:0004407]; histone deacetylase binding [GO:0042826]; NAD-dependent histone deacetylase activity (H3-K14 specific) [GO:0032041]; NF-kappaB binding [GO:0051059]; promoter-specific chromatin binding [GO:1990841]; protein deacetylase …
Q93096	PTP4A1 PRL1 PTPCAAX1	Protein tyrosine phosphatase type IVA 1	0.920737	0.0263501	Cell membrane. Early endosome. Endoplasmic reticulum. Cytoplasm. Cytoplasm, cytoskeleton, spindle. Note=And mitotic spindle.	protein tyrosine/serine/threonine phosphatase activity [GO:0008138]; protein tyrosine phosphatase activity [GO:0004725]
Q96A33	CCDC47 GK001 MSTP041 PSEC0077	Coiled-coil domain-containing protein 47	2.36276	0.0160333	Endoplasmic reticulum membrane {ECO:0000269|PubMed:30401460}. Rough endoplasmic reticulum membrane {ECO:0000250|UniProtKB:Q9D024}.	calcium ion binding [GO:0005509]; RNA binding [GO:0003723]
Q96AC1	FERMT2 KIND2 MIG2 PLEKHC1	Fermitin family homolog 2	1.04552	0.0411552	Cytoplasm. Cytoplasm, cell cortex. Cytoplasm, cytoskeleton. Cytoplasm, cytoskeleton, stress fiber. Cell junction, focal adhesion. Membrane; Peripheral membrane protein; Cytoplasmic side. Cell projection, lamellipodium membrane; Peripheral membrane protein; Cytoplasmic side. Nucleus. Cytoplasm, myofibril, sarcomere, I band {ECO:0000250}. Cell surface {ECO:0000250}. Note=Colocalizes with actin stre…	actin filament binding [GO:0051015]; phosphatidylinositol-3,4,5-trisphosphate binding [GO:0005547]
Q96BP3	PPWD1 KIAA0073	Peptidylprolyl isomerase domain and WD repeat-containing protein 1	-0.338296	0.0466656	Nucleus {ECO:0000269|PubMed:18397323}. Note=Associated with spliceosomal complexes. {ECO:0000269|PubMed:11991638}.	cyclosporin A binding [GO:0016018]; peptidyl-prolyl cis-trans isomerase activity [GO:0003755]
Q96J84	KIRREL1 KIRREL NEPH1	Kin of IRRE-like protein 1	-0.678492	0.0483294	Cell membrane {ECO:0000305}; Single-pass type I membrane protein {ECO:0000305}. Note=Predominantly located at podocyte slit diaphragm.	myosin binding [GO:0017022]
Q96QR8	PURB	Transcriptional activator protein Pur-beta	1.41044	0.0328847	Nucleus {ECO:0000269|PubMed:1448097}.	DNA-binding transcription repressor activity, RNA polymerase II-specific [GO:0001227]; double-stranded DNA binding [GO:0003690]; mRNA binding [GO:0003729]; purine-rich negative regulatory element binding [GO:0032422]; RNA binding [GO:0003723]; RNA polymerase II regulatory region sequence-specific DNA binding [GO:0000977]; sequence-specific DNA binding [GO:0043565]; single-stranded DNA binding [GO…
Q96RS6	NUDCD1 CML66	NudC domain-containing protein 1	0.697884	0.00733188	[Isoform 1]: Cytoplasm. Nucleus.; [Isoform 2]: Cytoplasm.; [Isoform 3]: Cytoplasm. Nucleus.
Q96RU3	FNBP1 FBP17 KIAA0554	Formin-binding protein 1	-1.01664	0.0183194	Cytoplasm. Cytoplasm, cytoskeleton. Cytoplasm, cell cortex. Lysosome. Cytoplasmic vesicle. Cell membrane; Peripheral membrane protein; Cytoplasmic side. Membrane, clathrin-coated pit. Note=Enriched in cortical regions coincident with F-actin. Also localizes to endocytic vesicles and lysosomes.	identical protein binding [GO:0042802]; lipid binding [GO:0008289]
Q96TA1	NIBAN2 C9orf88 FAM129B	Niban-like protein 1	2.67611	0.0366842	Cytoplasm, cytosol. Cell junction, adherens junction. Membrane {ECO:0000305}; Lipid-anchor {ECO:0000305}. Note=In exponentially growing cells, exclusively cytoplasmic. Cell membrane localization is observed when cells reach confluency and during telophase. In melanoma cells, targeting to the plasma membrane may be impaired by C-terminal phosphorylation.	cadherin binding [GO:0045296]; transcription coactivator activity [GO:0003713]
Q99614	TTC1 TPR1	Tetratricopeptide repeat protein 1	1.03205	0.0410684		unfolded protein binding [GO:0051082]
Q99714	HSD17B10 ERAB HADH2 MRPP2 SCHAD SDR5C1 XH98G2	3-hydroxyacyl-CoA dehydrogenase type-2	1.14784	0.0025815	Mitochondrion {ECO:0000269|PubMed:12917011, ECO:0000269|PubMed:18984158}.	3-hydroxy-2-methylbutyryl-CoA dehydrogenase activity [GO:0047015]; 3-hydroxyacyl-CoA dehydrogenase activity [GO:0003857]; cholate 7-alpha-dehydrogenase activity [GO:0008709]; dihydrotestosterone 17-beta-dehydrogenase activity [GO:0035410]; RNA binding [GO:0003723]; testosterone dehydrogenase [NAD(P)] activity [GO:0030283]; tRNA binding [GO:0000049]
Q99829	CPNE1 CPN1	Copine-1	-0.895019	0.0214481	Nucleus {ECO:0000269|PubMed:18212740, ECO:0000269|PubMed:21087455}. Cytoplasm {ECO:0000269|PubMed:12949241, ECO:0000269|PubMed:18212740, ECO:0000269|PubMed:21087455, ECO:0000269|PubMed:25450385}. Cell membrane {ECO:0000269|PubMed:21087455, ECO:0000269|PubMed:25450385}. Note=Translocates to the cell membrane in a calcium-dependent manner (PubMed:21087455, PubMed:25450385). {ECO:0000269|PubMed:2108…	calcium-dependent phospholipid binding [GO:0005544]; calcium ion binding [GO:0005509]; endopeptidase activity [GO:0004175]; identical protein binding [GO:0042802]; NF-kappaB binding [GO:0051059]; phosphatidylserine binding [GO:0001786]; transporter activity [GO:0005215]
Q9BT22	ALG1 HMAT1 HMT1 PSEC0061 UNQ861/PRO1870	Chitobiosyldiphosphodolichol beta-mannosyltransferase	-1.6796	0.0327086	Endoplasmic reticulum membrane {ECO:0000305}; Single-pass type II membrane protein {ECO:0000305}.	chitobiosyldiphosphodolichol beta-mannosyltransferase activity [GO:0004578]; mannosyltransferase activity [GO:0000030]
Q9BV86	NTMT1 C9orf32 METTL11A NRMT NRMT1 AD-003	N-terminal Xaa-Pro-Lys N-methyltransferase 1	1.42759	0.0275261	Nucleus {ECO:0000269|PubMed:20668449, ECO:0000269|PubMed:24090352}. Note=Predominantly nuclear (PubMed:24090352).	histone methyltransferase activity [GO:0042054]; methyltransferase activity [GO:0008168]; N-terminal protein N-methyltransferase activity [GO:0071885]; protein methyltransferase activity [GO:0008276]
Q9BY44	EIF2A CDA02 MSTP004 MSTP089	Eukaryotic translation initiation factor 2A	1.44326	0.0324812		cadherin binding [GO:0045296]; ribosome binding [GO:0043022]; translation initiation factor activity [GO:0003743]; tRNA binding [GO:0000049]
Q9BZE9	ASPSCR1 ASPL RCC17 TUG UBXD9 UBXN9	Tether containing UBX domain for GLUT4	4.44305	0.00703098	Endomembrane system {ECO:0000250}; Peripheral membrane protein {ECO:0000250}. Endoplasmic reticulum-Golgi intermediate compartment membrane {ECO:0000269|PubMed:22207755}; Peripheral membrane protein. Cytoplasm {ECO:0000269|PubMed:23349634}. Nucleus {ECO:0000269|PubMed:23349634}.
Q9H0A0	NAT10 ALP KIAA1709	RNA cytidine acetyltransferase	2.75311	0.0395968	Nucleus, nucleolus {ECO:0000255|HAMAP-Rule:MF_03211, ECO:0000269|PubMed:12429849, ECO:0000269|PubMed:14592445, ECO:0000269|PubMed:19303003, ECO:0000269|PubMed:24786082, ECO:0000269|PubMed:25653167, ECO:0000269|PubMed:30165671}. Midbody {ECO:0000255|HAMAP-Rule:MF_03211, ECO:0000269|PubMed:19303003}. Note=Nucleolar in interphase and redistributes to the perichromosomal layer and to the midbody duri…	ATP binding [GO:0005524]; DNA polymerase binding [GO:0070182]; mRNA N-acetyltransferase activity [GO:0106162]; N-acetyltransferase activity [GO:0008080]; RNA binding [GO:0003723]; rRNA cytidine N-acetyltransferase activity [GO:1990883]; tRNA binding [GO:0000049]
Q9H0E2	TOLLIP	Toll-interacting protein	-1.55414	0.0108794	Cytoplasm {ECO:0000305}.	interleukin-1, type I receptor binding [GO:0005150]; kinase binding [GO:0019900]; SUMO binding [GO:0032183]; Toll-like receptor binding [GO:0035325]; ubiquitin binding [GO:0043130]; ubiquitin conjugating enzyme binding [GO:0031624]; ubiquitin protein ligase binding [GO:0031625]
Q9H0L4	CSTF2T KIAA0689	Cleavage stimulation factor subunit 2 tau variant	-1.33491	0.0385021	Nucleus {ECO:0000250}.	mRNA binding [GO:0003729]; RNA binding [GO:0003723]
Q9H223	EHD4 HCA10 HCA11 PAST4 FKSG7	EH domain-containing protein 4	2.16847	0.0283626	Early endosome membrane {ECO:0000269|PubMed:18331452}; Peripheral membrane protein {ECO:0000305}; Cytoplasmic side {ECO:0000305}. Recycling endosome membrane {ECO:0000269|PubMed:18331452}; Peripheral membrane protein {ECO:0000305}; Cytoplasmic side {ECO:0000305}. Cell membrane {ECO:0000250|UniProtKB:Q9EQP2}; Peripheral membrane protein {ECO:0000305}; Cytoplasmic side {ECO:0000305}.	ATP binding [GO:0005524]; cadherin binding [GO:0045296]; calcium ion binding [GO:0005509]; GTP binding [GO:0005525]; nucleic acid binding [GO:0003676]
Q9H299	SH3BGRL3 P1725	SH3 domain-binding glutamic acid-rich-like protein 3	-1.18292	0.0230479	Cytoplasm. Nucleus.	electron transfer activity [GO:0009055]; protein disulfide oxidoreductase activity [GO:0015035]
Q9H2J4	PDCL3 PhLP2A VIAF1	Phosducin-like protein 3	0.913578	0.00266005	Cytoplasm {ECO:0000269|PubMed:15371430, ECO:0000269|PubMed:26059764}. Cytoplasm, perinuclear region {ECO:0000269|PubMed:26059764}. Endoplasmic reticulum {ECO:0000269|PubMed:26059764}.	protein folding chaperone [GO:0044183]; vascular endothelial growth factor receptor 2 binding [GO:0043184]
Q9H3R5	CENPH ICEN35	Centromere protein H	1.85415	0.00574986	Nucleus. Chromosome, centromere, kinetochore. Note=Associates with active centromere-kinetochore complexes throughout the cell cycle. Colocalizes with inner kinetochore plate proteins CENPA and CENPC during both interphase and metaphase.	kinetochore binding [GO:0043515]
Q9H4L5	OSBPL3 KIAA0704 ORP3 OSBP3	Oxysterol-binding protein-related protein 3	-1.0145	0.0139793	Endoplasmic reticulum membrane {ECO:0000269|PubMed:16143324}; Peripheral membrane protein {ECO:0000269|PubMed:16143324}. Cytoplasm, cytosol {ECO:0000269|PubMed:16143324}. Cell membrane {ECO:0000269|PubMed:14593528, ECO:0000269|PubMed:16143324, ECO:0000269|PubMed:18270267, ECO:0000269|PubMed:25447204}; Peripheral membrane protein {ECO:0000269|PubMed:14593528, ECO:0000269|PubMed:16143324, ECO:00002…	cholesterol binding [GO:0015485]; lipid binding [GO:0008289]; sterol binding [GO:0032934]; sterol transporter activity [GO:0015248]
Q9H832	UBE2Z HOYS7	Ubiquitin-conjugating enzyme E2 Z	1.51616	0.0234015	Cytoplasm {ECO:0000269|PubMed:17160626}. Nucleus {ECO:0000269|PubMed:17160626}.	ATP binding [GO:0005524]; cysteine-type endopeptidase inhibitor activity [GO:0004869]; ubiquitin conjugating enzyme activity [GO:0061631]
Q9H910	JPT2 C16orf34 HN1L L11	Jupiter microtubule associated homolog 2	1.33311	0.0136	Cytoplasm {ECO:0000269|PubMed:15094197}. Nucleus {ECO:0000269|PubMed:15094197}.
Q9HDC9	APMAP C20orf3 UNQ1869/PRO4305	Adipocyte plasma membrane-associated protein	-1.08471	0.0414677	Membrane {ECO:0000269|PubMed:18513186}; Single-pass type II membrane protein {ECO:0000269|PubMed:18513186}.	arylesterase activity [GO:0004064]; strictosidine synthase activity [GO:0016844]
Q9NP77	SSU72 HSPC182 PNAS-120	RNA polymerase II subunit A C-terminal domain phosphatase SSU72	-0.862499	0.0430333	Nucleus. Cytoplasm. Note=Predominantly in the cytosol.	RNA polymerase II CTD heptapeptide repeat phosphatase activity [GO:0008420]
Q9NQC3	RTN4 KIAA0886 NOGO My043 SP1507	Reticulon-4	2.31091	0.0315164	[Isoform A]: Endoplasmic reticulum membrane {ECO:0000269|PubMed:25612671, ECO:0000269|PubMed:26906412, ECO:0000269|PubMed:27619977, ECO:0000269|PubMed:27786289}; Multi-pass membrane protein {ECO:0000255}. Cell membrane; Multi-pass membrane protein {ECO:0000255}; Cytoplasmic side {ECO:0000269|PubMed:27786289}. Note=Anchored to the membrane of the endoplasmic reticulum (ER) through 2 putative trans…	cadherin binding [GO:0045296]; protein homodimerization activity [GO:0042803]; RNA binding [GO:0003723]; ubiquitin protein ligase binding [GO:0031625]
Q9NQR4	NIT2 CUA002	Omega-amidase NIT2	-0.582373	0.0443811	Cytoplasm {ECO:0000269|PubMed:17488281}.	omega-amidase activity [GO:0050152]
Q9NRP0	OSTC DC2 HDCMD45P HSPC307	Oligosaccharyltransferase complex subunit OSTC	0.71193	0.0497025	Endoplasmic reticulum {ECO:0000269|PubMed:21768116}. Membrane {ECO:0000305}; Multi-pass membrane protein {ECO:0000305}.
Q9NRV9	HEBP1 HBP	Heme-binding protein 1	-1.05193	0.0499179	Cytoplasm {ECO:0000269|PubMed:12413491}.	heme binding [GO:0020037]
Q9NTK5	OLA1 GTPBP9 PRO2455 PTD004	Obg-like ATPase 1	0.348609	0.0135383	Cytoplasm {ECO:0000255|HAMAP-Rule:MF_03167, ECO:0000269|PubMed:20053727}. Nucleus {ECO:0000255|HAMAP-Rule:MF_03167, ECO:0000269|PubMed:20053727}. Nucleus, nucleolus {ECO:0000255|HAMAP-Rule:MF_03167, ECO:0000269|PubMed:20053727}. Note=Predominantly cytoplasmic, shuttles between the nucleus and the cytoplasm. {ECO:0000255|HAMAP-Rule:MF_03167}.	ATPase activity [GO:0016887]; ATP binding [GO:0005524]; cadherin binding [GO:0045296]; GTP binding [GO:0005525]; metal ion binding [GO:0046872]; ribosomal large subunit binding [GO:0043023]; ribosome binding [GO:0043022]
Q9NUJ1	ABHD10	Mycophenolic acid acyl-glucuronide esterase, mitochondrial	0.675596	0.0228823	Mitochondrion {ECO:0000305}.	hydrolase activity, hydrolyzing O-glycosyl compounds [GO:0004553]; mycophenolic acid acyl-glucuronide esterase activity [GO:0102390]
Q9NUQ3	TXLNG CXorf15 ELRG LSR5	Gamma-taxilin	1.44334	0.0435914	Nucleus membrane {ECO:0000269|PubMed:15911876}. Cytoplasm, cytosol {ECO:0000250|UniProtKB:Q8BHN1}.	activating transcription factor binding [GO:0033613]; syntaxin binding [GO:0019905]; transcription factor binding [GO:0008134]
Q9NVS2	MRPS18A	39S ribosomal protein S18a, mitochondrial	0.64008	0.0341386	Mitochondrion {ECO:0000269|PubMed:25278503, ECO:0000269|PubMed:25838379, ECO:0000269|PubMed:28892042}.	small ribosomal subunit rRNA binding [GO:0070181]; structural constituent of ribosome [GO:0003735]
Q9NWS0	PIH1D1 NOP17	PIH1 domain-containing protein 1	1.98906	0.020645	Nucleus {ECO:0000250|UniProtKB:Q9CQJ2}.	ATPase binding [GO:0051117]; histone binding [GO:0042393]; phosphoprotein binding [GO:0051219]; protein kinase binding [GO:0019901]; RNA polymerase I core promoter sequence-specific DNA binding [GO:0001164]
Q9NZI7	UBP1 LBP1	Upstream-binding protein 1	-1.99688	0.032023	Nucleus {ECO:0000269|PubMed:8114710}.	DNA binding [GO:0003677]; DNA-binding transcription factor activity [GO:0003700]; DNA-binding transcription factor activity, RNA polymerase II-specific [GO:0000981]; sequence-specific DNA binding [GO:0043565]; transcription corepressor activity [GO:0003714]
Q9NZV1	CRIM1 S52 UNQ1886/PRO4330	Cysteine-rich motor neuron 1 protein	-1.20775	0.0138607	[Processed cysteine-rich motor neuron 1 protein]: Secreted.; Cell membrane {ECO:0000269|PubMed:12805376}; Single-pass type I membrane protein {ECO:0000269|PubMed:12805376}.	insulin-like growth factor-activated receptor activity [GO:0005010]; insulin-like growth factor binding [GO:0005520]; PDZ domain binding [GO:0030165]; serine-type endopeptidase inhibitor activity [GO:0004867]
Q9P2E9	RRBP1 KIAA1398	Ribosome-binding protein 1	2.19452	0.0156125	Endoplasmic reticulum membrane {ECO:0000250}; Single-pass type III membrane protein {ECO:0000250}.	RNA binding [GO:0003723]; signaling receptor activity [GO:0038023]
Q9UBE0	SAE1 AOS1 SUA1 UBLE1A	SUMO-activating enzyme subunit 1	2.74237	0.034684	Nucleus {ECO:0000269|PubMed:11481243}.	ATP-dependent protein binding [GO:0043008]; enzyme activator activity [GO:0008047]; protein C-terminus binding [GO:0008022]; protein heterodimerization activity [GO:0046982]; small protein activating enzyme binding [GO:0044388]; ubiquitin activating enzyme activity [GO:0004839]
Q9UBF2	COPG2	Coatomer subunit gamma-2	0.88657	0.000887819	Cytoplasm, cytosol {ECO:0000250}. Golgi apparatus membrane {ECO:0000250}; Peripheral membrane protein {ECO:0000250}; Cytoplasmic side {ECO:0000250}. Cytoplasmic vesicle, COPI-coated vesicle membrane {ECO:0000250}; Peripheral membrane protein {ECO:0000250}; Cytoplasmic side {ECO:0000250}. Note=The coatomer is cytoplasmic or polymerized on the cytoplasmic side of the Golgi, as well as on the vesicl…	structural molecule activity [GO:0005198]
Q9UBT2	UBA2 SAE2 UBLE1B HRIHFB2115	SUMO-activating enzyme subunit 2	1.65764	0.0222087	Cytoplasm. Nucleus. Note=Shuttles between the cytoplasm and the nucleus, sumoylation is required either for nuclear translocation or nuclear retention.	ATP binding [GO:0005524]; magnesium ion binding [GO:0000287]; protein heterodimerization activity [GO:0046982]; small protein activating enzyme binding [GO:0044388]; SUMO activating enzyme activity [GO:0019948]; SUMO binding [GO:0032183]; transcription factor binding [GO:0008134]; transferase activity [GO:0016740]; ubiquitin-like protein conjugating enzyme binding [GO:0044390]
Q9UDY8	MALT1 MLT	Mucosa-associated lymphoid tissue lymphoma translocation protein 1	-0.245659	0.00236464	Cytoplasm, perinuclear region {ECO:0000269|PubMed:16123224}. Nucleus {ECO:0000269|PubMed:16123224}. Note=Shuttles between the nucleus and cytoplasm. Found in perinuclear structures together with BCL10.	cysteine-type endopeptidase activity [GO:0004197]; identical protein binding [GO:0042802]; peptidase activity [GO:0008233]; protease binding [GO:0002020]; protein self-association [GO:0043621]; ubiquitin-protein transferase activity [GO:0004842]
Q9UH62	ARMCX3 ALEX3 BM-017 UNQ2517/PRO6007	Armadillo repeat-containing X-linked protein 3	1.47372	0.00963299	Mitochondrion outer membrane {ECO:0000250|UniProtKB:Q8BHS6}; Single-pass membrane protein {ECO:0000255}. Cytoplasm {ECO:0000250|UniProtKB:Q8BHS6}. Nucleus {ECO:0000250|UniProtKB:Q8BHS6}.
Q9UH99	SUN2 FRIGG KIAA0668 RAB5IP UNC84B	SUN domain-containing protein 2	-0.532291	0.0258852	Nucleus inner membrane {ECO:0000269|PubMed:15082709}; Single-pass type II membrane protein {ECO:0000269|PubMed:15082709}. Nucleus envelope {ECO:0000269|PubMed:15082709, ECO:0000269|PubMed:17132086, ECO:0000269|PubMed:17724119}. Endosome membrane {ECO:0000269|PubMed:10818110}; Single-pass type II membrane protein {ECO:0000305}.	identical protein binding [GO:0042802]; lamin binding [GO:0005521]; microtubule binding [GO:0008017]; protein membrane adaptor activity [GO:0043495]
Q9UJW0	DCTN4	Dynactin subunit 4	1.17214	0.0411952	Cytoplasm, cytoskeleton {ECO:0000269|PubMed:10671518}. Cytoplasm, cytoskeleton, microtubule organizing center, centrosome {ECO:0000269|PubMed:10671518}. Cytoplasm, cytoskeleton, stress fiber {ECO:0000250|UniProtKB:Q9QUR2}. Cytoplasm, cell cortex {ECO:0000250|UniProtKB:Q9QUR2}. Cytoplasm, myofibril, sarcomere {ECO:0000250|UniProtKB:Q8CBY8}. Note=Has a punctate cytoplasmic distribution as well as c…	protein N-terminus binding [GO:0047485]
Q9UKG9	CROT COT	Peroxisomal carnitine O-octanoyltransferase	-0.826186	0.0208093	Peroxisome {ECO:0000305}.	carnitine O-octanoyltransferase activity [GO:0008458]
Q9UKK3	PARP4 ADPRTL1 KIAA0177 PARPL	Poly [ADP-ribose] polymerase 4	0.479819	0.0472762	Cytoplasm {ECO:0000269|PubMed:10477748}. Nucleus {ECO:0000269|PubMed:10477748}. Cytoplasm, cytoskeleton, spindle {ECO:0000269|PubMed:10477748}. Note=Also found in the nucleus, associated with mitotic spindles. {ECO:0000269|PubMed:10477748}.	DNA binding [GO:0003677]; enzyme binding [GO:0019899]; NAD+ ADP-ribosyltransferase activity [GO:0003950]; protein ADP-ribosylase activity [GO:1990404]
Q9UKK9	NUDT5 NUDIX5 HSPC115	ADP-sugar pyrophosphatase	-0.729245	0.0397547	Nucleus {ECO:0000305|PubMed:27257257}.	8-oxo-dGDP phosphatase activity [GO:0044715]; ADP-ribose diphosphatase activity [GO:0047631]; ADP-sugar diphosphatase activity [GO:0019144]; magnesium ion binding [GO:0000287]; nucleotidyltransferase activity [GO:0016779]; protein homodimerization activity [GO:0042803]; snoRNA binding [GO:0030515]
Q9UNS2	COPS3 CSN3	COP9 signalosome complex subunit 3	1.14473	0.00144733	Cytoplasm {ECO:0000269|PubMed:9535219}. Nucleus {ECO:0000269|PubMed:9535219}.
Q9UPQ0	LIMCH1 KIAA1102	LIM and calponin homology domains-containing protein 1	1.91885	0.0427082	Cytoplasm, cytoskeleton, stress fiber {ECO:0000269|PubMed:28228547}.	actin binding [GO:0003779]; metal ion binding [GO:0046872]; myosin II head/neck binding [GO:0032034]
Q9UQB8	BAIAP2	Brain-specific angiogenesis inhibitor 1-associated protein 2	2.73839	0.014674	Cytoplasm. Membrane; Peripheral membrane protein. Cell projection, filopodium. Cell projection, ruffle. Cytoplasm, cytoskeleton. Note=Detected throughout the cytoplasm in the absence of specific binding partners. Detected in filopodia and close to membrane ruffles. Recruited to actin pedestals that are formed upon infection by bacteria at bacterial attachment sites.	cadherin binding involved in cell-cell adhesion [GO:0098641]; cytoskeletal adaptor activity [GO:0008093]; identical protein binding [GO:0042802]; PDZ domain binding [GO:0030165]; proline-rich region binding [GO:0070064]; protein C-terminus binding [GO:0008022]; scaffold protein binding [GO:0097110]; transcription cofactor binding [GO:0001221]
Q9Y281	CFL2	Cofilin-2	0.9374	0.000461059	Nucleus matrix {ECO:0000250}. Cytoplasm, cytoskeleton {ECO:0000250}. Note=Colocalizes with CSPR3 in the Z line of sarcomeres. {ECO:0000269|PubMed:19752190}.	actin filament binding [GO:0051015]
Q9Y295	DRG1 NEDD3	Developmentally-regulated GTP-binding protein 1	0.695435	0.0363695	Nucleus {ECO:0000269|PubMed:29915238}. Cytoplasm {ECO:0000269|PubMed:15676025, ECO:0000269|PubMed:19819225, ECO:0000269|PubMed:29915238}. Note=The DRG1-ZC3H15/DFRP1 complex associates with polysomes.	GTPase activity [GO:0003924]; GTP binding [GO:0005525]; identical protein binding [GO:0042802]; microtubule binding [GO:0008017]; potassium ion binding [GO:0030955]; transcription factor binding [GO:0008134]
Q9Y2Z4	YARS2 CGI-04	Tyrosine--tRNA ligase, mitochondrial	3.26312	0.0094777	Mitochondrion matrix {ECO:0000269|PubMed:15779907}.	ATP binding [GO:0005524]; protein homodimerization activity [GO:0042803]; RNA binding [GO:0003723]; tRNA binding [GO:0000049]; tyrosine binding [GO:0072545]; tyrosine-tRNA ligase activity [GO:0004831]
Q9Y3A5	SBDS CGI-97	Ribosome maturation protein SBDS	2.16324	0.0113439	Cytoplasm. Nucleus, nucleolus. Nucleus, nucleoplasm. Cytoplasm, cytoskeleton, spindle. Note=Primarily detected in the cytoplasm, and at low levels in nucleus and nucleolus (PubMed:19602484 and PubMed:17475909). Detected in the nucleolus during G1 and G2 phase of the cell cycle, and diffusely distributed in the nucleus during S phase. Detected at the mitotic spindle. Colocalizes with the microtubu…	microtubule binding [GO:0008017]; ribosome binding [GO:0043022]; RNA binding [GO:0003723]; rRNA binding [GO:0019843]
Q9Y3B2	EXOSC1 CSL4 CGI-108	Exosome complex component CSL4	-0.681732	0.00700451	Nucleus, nucleolus {ECO:0000269|PubMed:11812149}. Nucleus {ECO:0000305|PubMed:11812149}. Cytoplasm {ECO:0000305|PubMed:11812149}.	RNA binding [GO:0003723]
Q9Y3C6	PPIL1 CYPL1 CGI-124 UNQ2425/PRO4984	Peptidyl-prolyl cis-trans isomerase-like 1	-0.837671	0.0226178	Nucleus {ECO:0000269|PubMed:11991638, ECO:0000269|PubMed:28076346, ECO:0000269|PubMed:28502770}.	cyclosporin A binding [GO:0016018]; disordered domain specific binding [GO:0097718]; peptidyl-prolyl cis-trans isomerase activity [GO:0003755]
Q9Y3P9	RABGAP1 HSPC094	Rab GTPase-activating protein 1	2.70959	0.0452128	Cytoplasm, cytosol {ECO:0000269|PubMed:10202141}. Cytoplasm, cytoskeleton, microtubule organizing center, centrosome {ECO:0000269|PubMed:10202141}. Note=Predominantly cytosolic but also associated with the centrosome. {ECO:0000269|PubMed:10202141}.	GTPase activator activity [GO:0005096]; Rab GTPase binding [GO:0017137]; tubulin binding [GO:0015631]
Q9Y3Q3	TMED3 C15orf22 UNQ5357/PRO1078	Transmembrane emp24 domain-containing protein 3	-0.389518	0.00444519	Endoplasmic reticulum-Golgi intermediate compartment membrane {ECO:0000269|PubMed:12237308}; Single-pass type I membrane protein {ECO:0000255}. Golgi apparatus, cis-Golgi network membrane {ECO:0000269|PubMed:10852829, ECO:0000269|PubMed:12237308}; Single-pass type I membrane protein {ECO:0000255}. Golgi apparatus, Golgi stack membrane {ECO:0000250|UniProtKB:Q6AY25}; Single-pass type I membrane pr…
Q9Y5B0	CTDP1 FCP1	RNA polymerase II subunit A C-terminal domain phosphatase	1.62781	0.036744	Nucleus {ECO:0000269|PubMed:22692537}. Cytoplasm, cytoskeleton, microtubule organizing center, centrosome {ECO:0000269|PubMed:22692537}. Cytoplasm, cytoskeleton, spindle pole {ECO:0000269|PubMed:22692537}. Midbody {ECO:0000269|PubMed:22692537}. Note=Found at centrosomes in prometaphase, at spindle and spindle poles in metaphase and at spindle midzone and midbody in anaphase and telophase-G1 respe…	phosphoprotein phosphatase activity [GO:0004721]; RNA polymerase II CTD heptapeptide repeat phosphatase activity [GO:0008420]; Tat protein binding [GO:0030957]; TFIIF-class transcription factor complex binding [GO:0001096]
Q9Y678	COPG1 COPG	Coatomer subunit gamma-1	0.754058	0.0364211	Cytoplasm {ECO:0000269|PubMed:11056392}. Golgi apparatus membrane {ECO:0000269|PubMed:11056392}; Peripheral membrane protein {ECO:0000269|PubMed:11056392}; Cytoplasmic side {ECO:0000269|PubMed:11056392}. Cytoplasmic vesicle, COPI-coated vesicle membrane {ECO:0000250}; Peripheral membrane protein {ECO:0000250}; Cytoplasmic side {ECO:0000250}. Note=The coatomer is cytoplasmic or polymerized on the …	structural molecule activity [GO:0005198]
Q9Y6M5	SLC30A1 ZNT1	Zinc transporter 1	4.2607	0.00661572	Cell membrane {ECO:0000305}; Multi-pass membrane protein {ECO:0000305}.	calcium channel inhibitor activity [GO:0019855]; zinc ion transmembrane transporter activity [GO:0005385]

## Sheet: NCI-H358 TRO 4h
Accession	Gene names	Description	Log2(Fold Change)	p-value	Subcellular location	Gene ontology (molecular function)
O00161	SNAP23	Synaptosomal-associated protein 23	1.21007	0.0231609	Cell membrane; Peripheral membrane protein. Cell membrane; Lipid-anchor. Cell junction, synapse, synaptosome. Note=Mainly localized to the plasma membrane.	SNAP receptor activity [GO:0005484]; syntaxin binding [GO:0019905]
O43488	AKR7A2 AFAR AFAR1 AKR7	Aflatoxin B1 aldehyde reductase member 2	0.358367	0.038669	Golgi apparatus {ECO:0000250}. Cytoplasm {ECO:0000269|PubMed:9576847}.	alditol:NADP+ 1-oxidoreductase activity [GO:0004032]; electron transfer activity [GO:0009055]; phenanthrene-9,10-epoxide hydrolase activity [GO:0019119]
O43837	IDH3B	Isocitrate dehydrogenase [NAD] subunit beta, mitochondrial	2.64545	0.0232561	Mitochondrion.	electron transfer activity [GO:0009055]; isocitrate dehydrogenase (NAD+) activity [GO:0004449]; magnesium ion binding [GO:0000287]; NAD binding [GO:0051287]
O60488	ACSL4 ACS4 FACL4 LACS4	Long-chain-fatty-acid--CoA ligase 4	0.905555	0.0150948	Mitochondrion outer membrane {ECO:0000250}; Single-pass type III membrane protein {ECO:0000250}. Peroxisome membrane {ECO:0000250}; Single-pass type III membrane protein {ECO:0000250}. Microsome membrane {ECO:0000250}; Single-pass type III membrane protein {ECO:0000250}. Endoplasmic reticulum membrane {ECO:0000269|PubMed:24269233}; Single-pass type III membrane protein {ECO:0000250}. Cell membran…	acyl-CoA ligase activity [GO:0003996]; arachidonate-CoA ligase activity [GO:0047676]; ATP binding [GO:0005524]; decanoate-CoA ligase activity [GO:0102391]; long-chain fatty acid-CoA ligase activity [GO:0004467]; very long-chain fatty acid-CoA ligase activity [GO:0031957]
O60684	KPNA6 IPOA7	Importin subunit alpha-7	0.320471	0.029694		nuclear import signal receptor activity [GO:0061608]; nuclear localization sequence binding [GO:0008139]
O60701	UGDH	UDP-glucose 6-dehydrogenase	0.613403	0.0166168		NAD binding [GO:0051287]; UDP-glucose 6-dehydrogenase activity [GO:0003979]
O60763	USO1 VDP	General vesicular transport factor p115	0.806408	0.016995	Cytoplasm, cytosol {ECO:0000269|PubMed:19454686, ECO:0000269|PubMed:9478999}. Golgi apparatus membrane {ECO:0000269|PubMed:19454686, ECO:0000269|PubMed:9478999}; Peripheral membrane protein {ECO:0000269|PubMed:19454686, ECO:0000269|PubMed:9478999}. Note=Recycles between the cytosol and the Golgi apparatus during interphase. During interphase, the phosphorylated form is found exclusively in cytoso…	cadherin binding [GO:0045296]; RNA binding [GO:0003723]
O75326	SEMA7A CD108 SEMAL	Semaphorin-7A	-0.243332	0.0115544	Cell membrane {ECO:0000269|PubMed:10201933, ECO:0000269|PubMed:17671519, ECO:0000269|PubMed:9712866}; Lipid-anchor, GPI-anchor {ECO:0000269|PubMed:10201933, ECO:0000269|PubMed:17671519, ECO:0000269|PubMed:9712866}; Extracellular side {ECO:0000269|PubMed:10201933, ECO:0000269|PubMed:17671519, ECO:0000269|PubMed:9712866}. Note=Detected in a punctate pattern on the cell membrane of basal and supra-b…	chemorepellent activity [GO:0045499]; integrin binding [GO:0005178]; semaphorin receptor binding [GO:0030215]
O75534	CSDE1 D1S155E KIAA0885 NRU UNR	Cold shock domain-containing protein E1	0.105388	0.0182648	Cytoplasm. Cytoplasm, Stress granule {ECO:0000305|PubMed:29395067}.	RNA binding [GO:0003723]
O95396	MOCS3 UBA4	Adenylyltransferase and sulfurtransferase MOCS3	-0.503566	0.00988018	Cytoplasm {ECO:0000255|HAMAP-Rule:MF_03049, ECO:0000269|PubMed:15073332}.	ATP binding [GO:0005524]; metal ion binding [GO:0046872]; molybdopterin-synthase adenylyltransferase activity [GO:0061605]; molybdopterin-synthase sulfurtransferase activity [GO:0061604]; nucleotidyltransferase activity [GO:0016779]; sulfurtransferase activity [GO:0016783]; thiosulfate sulfurtransferase activity [GO:0004792]; URM1 activating enzyme activity [GO:0042292]
O95573	ACSL3 ACS3 FACL3 LACS3	Long-chain-fatty-acid--CoA ligase 3	0.487868	0.000966721	Mitochondrion outer membrane {ECO:0000250}; Single-pass type III membrane protein {ECO:0000250}. Peroxisome membrane {ECO:0000250}; Single-pass type III membrane protein {ECO:0000250}. Microsome membrane {ECO:0000250}; Single-pass type III membrane protein {ECO:0000250}. Endoplasmic reticulum membrane {ECO:0000250}; Single-pass type III membrane protein {ECO:0000250}.	acyl-CoA ligase activity [GO:0003996]; arachidonate-CoA ligase activity [GO:0047676]; ATP binding [GO:0005524]; decanoate-CoA ligase activity [GO:0102391]; long-chain fatty acid-CoA ligase activity [GO:0004467]; protein domain specific binding [GO:0019904]; protein kinase binding [GO:0019901]
P00390	GSR GLUR GRD1	Glutathione reductase, mitochondrial	0.168083	0.0259723	[Isoform Mitochondrial]: Mitochondrion.; [Isoform Cytoplasmic]: Cytoplasm.	electron transfer activity [GO:0009055]; flavin adenine dinucleotide binding [GO:0050660]; glutathione-disulfide reductase activity [GO:0004362]; NADP binding [GO:0050661]
P04181	OAT	Ornithine aminotransferase, mitochondrial	0.385026	0.0409534	Mitochondrion matrix {ECO:0000269|PubMed:23076989}.	identical protein binding [GO:0042802]; ornithine-oxo-acid transaminase activity [GO:0004587]; pyridoxal phosphate binding [GO:0030170]
P07814	EPRS1 EPRS GLNS PARS QARS QPRS PIG32	Bifunctional glutamate/proline--tRNA ligase	0.356414	0.0274114	Cytoplasm, cytosol {ECO:0000269|PubMed:10791971, ECO:0000269|PubMed:19289464}. Membrane {ECO:0000269|PubMed:28178239}; Peripheral membrane protein {ECO:0000305|PubMed:19289464, ECO:0000305|PubMed:28178239}. Note=Translocates from cytosol to membranes upon phosphorylation at Ser-999. {ECO:0000269|PubMed:19289464, ECO:0000269|PubMed:28178239}.	ATP binding [GO:0005524]; glutamate-tRNA ligase activity [GO:0004818]; GTPase binding [GO:0051020]; identical protein binding [GO:0042802]; proline-tRNA ligase activity [GO:0004827]; protein homodimerization activity [GO:0042803]; RNA stem-loop binding [GO:0035613]; zinc ion binding [GO:0008270]
P07947	YES1 YES	Tyrosine-protein kinase Yes	0.670018	0.0271635	Cell membrane. Cytoplasm, cytoskeleton, microtubule organizing center, centrosome. Cytoplasm, cytosol. Note=Newly synthesized protein initially accumulates in the Golgi region and traffics to the plasma membrane through the exocytic pathway.	ATP binding [GO:0005524]; enzyme binding [GO:0019899]; epidermal growth factor receptor binding [GO:0005154]; ion channel binding [GO:0044325]; non-membrane spanning protein tyrosine kinase activity [GO:0004715]; phosphotyrosine residue binding [GO:0001784]; protein tyrosine kinase activity [GO:0004713]; signaling receptor binding [GO:0005102]
P08134	RHOC ARH9 ARHC	Rho-related GTP-binding protein RhoC	0.502647	0.000639098	Cell membrane {ECO:0000305}; Lipid-anchor {ECO:0000305}; Cytoplasmic side {ECO:0000305}. Cleavage furrow {ECO:0000269|PubMed:16236794}. Note=Translocates to the equatorial region before furrow formation in a ECT2-dependent manner.	GTPase activity [GO:0003924]; GTP binding [GO:0005525]; protein kinase binding [GO:0019901]
P09429	HMGB1 HMG1	High mobility group protein B1	0.481254	0.0274851	Nucleus {ECO:0000269|PubMed:12231511, ECO:0000269|PubMed:17114460, ECO:0000269|PubMed:20819940, ECO:0000269|PubMed:22869893, ECO:0000269|PubMed:27362237}. Chromosome {ECO:0000250|UniProtKB:P10103, ECO:0000250|UniProtKB:P63159, ECO:0000305}. Cytoplasm {ECO:0000269|PubMed:11154118, ECO:0000269|PubMed:12231511, ECO:0000269|PubMed:17114460, ECO:0000269|PubMed:20819940, ECO:0000269|PubMed:22869893}. S…	bubble DNA binding [GO:0000405]; chemoattractant activity [GO:0042056]; C-X-C chemokine binding [GO:0019958]; cytokine activity [GO:0005125]; damaged DNA binding [GO:0003684]; DNA binding, bending [GO:0008301]; DNA polymerase binding [GO:0070182]; double-stranded DNA binding [GO:0003690]; four-way junction DNA binding [GO:0000400]; integrin binding [GO:0005178]; lipopolysaccharide binding [GO:000…
P11498	PC	Pyruvate carboxylase, mitochondrial	0.610515	0.0377468	Mitochondrion matrix.	ATP binding [GO:0005524]; biotin binding [GO:0009374]; identical protein binding [GO:0042802]; metal ion binding [GO:0046872]; pyruvate carboxylase activity [GO:0004736]
P13726	F3	Tissue factor	0.178584	0.0386148	[Isoform 1]: Membrane {ECO:0000269|PubMed:12652293}; Single-pass type I membrane protein {ECO:0000269|PubMed:12652293}.; [Isoform 2]: Secreted {ECO:0000269|PubMed:12652293}.	cytokine receptor activity [GO:0004896]; phospholipid binding [GO:0005543]; protease binding [GO:0002020]
P14314	PRKCSH G19P1	Glucosidase 2 subunit beta	0.224103	0.0493604	Endoplasmic reticulum {ECO:0000255|PROSITE-ProRule:PRU10138, ECO:0000305|PubMed:10929008}.	calcium ion binding [GO:0005509]; ion channel binding [GO:0044325]; phosphoprotein binding [GO:0051219]; protein kinase C binding [GO:0005080]
P14854	COX6B1 COX6B	Cytochrome c oxidase subunit 6B1	-0.171036	0.0206751	Mitochondrion inner membrane {ECO:0000269|PubMed:30030519}; Peripheral membrane protein {ECO:0000269|PubMed:30030519}; Intermembrane side {ECO:0000269|PubMed:30030519}.	cytochrome-c oxidase activity [GO:0004129]
P15531	NME1 NDPKA NM23	Nucleoside diphosphate kinase A	0.951747	0.0337527	Cytoplasm {ECO:0000269|PubMed:16442775}. Nucleus {ECO:0000269|PubMed:16442775}. Note=Cell-cycle dependent nuclear localization which can be induced by interaction with Epstein-barr viral proteins or by degradation of the SET complex by GzmA.	ATP binding [GO:0005524]; deoxyribonuclease activity [GO:0004536]; enzyme binding [GO:0019899]; gamma-tubulin binding [GO:0043015]; GTP binding [GO:0005525]; identical protein binding [GO:0042802]; intermediate filament binding [GO:0019215]; magnesium ion binding [GO:0000287]; nucleoside diphosphate kinase activity [GO:0004550]; ribosomal small subunit binding [GO:0043024]; RNA binding [GO:000372…
P17540	CKMT2	Creatine kinase S-type, mitochondrial	-0.345349	0.0227908	Mitochondrion inner membrane; Peripheral membrane protein; Intermembrane side.	ATP binding [GO:0005524]; creatine kinase activity [GO:0004111]; kinase activity [GO:0016301]
P17858	PFKL	ATP-dependent 6-phosphofructokinase, liver type	0.298965	0.0260732	Cytoplasm {ECO:0000255|HAMAP-Rule:MF_03184}.	6-phosphofructokinase activity [GO:0003872]; AMP binding [GO:0016208]; ATP binding [GO:0005524]; fructose-6-phosphate binding [GO:0070095]; fructose binding [GO:0070061]; identical protein binding [GO:0042802]; kinase binding [GO:0019900]; metal ion binding [GO:0046872]; monosaccharide binding [GO:0048029]
P18887	XRCC1	DNA repair protein XRCC1	0.297084	0.0122938	Nucleus {ECO:0000269|PubMed:17353262, ECO:0000269|PubMed:28002403}. Note=Moves from the nucleoli to the global nuclear chromatin upon DNA damage. {ECO:0000269|PubMed:28002403}.	3' overhang single-stranded DNA endodeoxyribonuclease activity [GO:1990599]; enzyme binding [GO:0019899]; oxidized DNA binding [GO:0032356]
P20020	ATP2B1 PMCA1	Plasma membrane calcium-transporting ATPase 1	0.549221	0.012631	Cell membrane {ECO:0000269|PubMed:18029012}; Multi-pass membrane protein {ECO:0000255}. Basolateral cell membrane {ECO:0000250|UniProtKB:G5E829}. Cell junction, synapse {ECO:0000250|UniProtKB:G5E829}. Note=Colocalizes with SV2A in photoreceptor synaptic terminals. Colocalizes with NPTN to the immunological synapse. Colocalizes with EPB41 to the basolateral membrane in enterocyte. {ECO:0000250|Uni…	ATPase activity [GO:0016887]; ATPase-coupled cation transmembrane transporter activity [GO:0019829]; ATP binding [GO:0005524]; calcium ion transmembrane transporter activity [GO:0015085]; calcium transmembrane transporter activity, phosphorylative mechanism [GO:0005388]; calcium-transporting ATPase activity involved in regulation of presynaptic cytosolic calcium ion concentration [GO:1905056]; ca…
P23526	AHCY SAHH	Adenosylhomocysteinase	0.228736	0.0430709	Cytoplasm {ECO:0000269|PubMed:17081065}. Melanosome {ECO:0000269|PubMed:17081065}. Note=Identified by mass spectrometry in melanosome fractions from stage I to stage IV.	adenosylhomocysteinase activity [GO:0004013]; adenyl nucleotide binding [GO:0030554]; identical protein binding [GO:0042802]; NAD binding [GO:0051287]
P23786	CPT2 CPT1	Carnitine O-palmitoyltransferase 2, mitochondrial	0.622123	0.0237938	Mitochondrion inner membrane; Peripheral membrane protein; Matrix side.	carnitine O-palmitoyltransferase activity [GO:0004095]
P24666	ACP1	Low molecular weight phosphotyrosine protein phosphatase	0.288114	0.0431565	Cytoplasm.	acid phosphatase activity [GO:0003993]; non-membrane spanning protein tyrosine phosphatase activity [GO:0004726]; protein tyrosine phosphatase activity [GO:0004725]
P25789	PSMA4 HC9 PSC9	Proteasome subunit alpha type-4	0.36693	0.0255255	Cytoplasm {ECO:0000269|PubMed:12181345}. Nucleus {ECO:0000269|PubMed:12181345}. Note=Colocalizes with TRIM5 in the cytoplasmic bodies. {ECO:0000250|UniProtKB:Q9R1P0}.	endopeptidase activity [GO:0004175]; threonine-type endopeptidase activity [GO:0004298]
P27105	STOM BND7 EPB72	Erythrocyte band 7 integral membrane protein	0.252677	0.0260986	Cell membrane {ECO:0000269|PubMed:9243190}; Peripheral membrane protein {ECO:0000269|PubMed:9243190}; Cytoplasmic side {ECO:0000269|PubMed:9243190}. Cytoplasm, cytoskeleton {ECO:0000269|PubMed:9243190}. Cell membrane {ECO:0000269|PubMed:12130500}; Lipid-anchor {ECO:0000269|PubMed:12130500}; Cytoplasmic side {ECO:0000269|PubMed:12130500}. Membrane raft {ECO:0000269|PubMed:12130500, ECO:0000269|Pub…	identical protein binding [GO:0042802]; protein homodimerization activity [GO:0042803]; RNA polymerase binding [GO:0070063]
P33121	ACSL1 FACL1 FACL2 LACS LACS1 LACS2	Long-chain-fatty-acid--CoA ligase 1	0.370697	0.00363923	Mitochondrion outer membrane {ECO:0000250}; Single-pass type III membrane protein {ECO:0000250}. Peroxisome membrane {ECO:0000250}; Single-pass type III membrane protein {ECO:0000250}. Microsome membrane {ECO:0000250}; Single-pass type III membrane protein {ECO:0000250}. Endoplasmic reticulum membrane {ECO:0000269|PubMed:24269233}; Single-pass type III membrane protein {ECO:0000250}.	acyl-CoA ligase activity [GO:0003996]; arachidonate-CoA ligase activity [GO:0047676]; ATP binding [GO:0005524]; decanoate-CoA ligase activity [GO:0102391]; long-chain fatty acid-CoA ligase activity [GO:0004467]; phytanate-CoA ligase activity [GO:0050197]
P34949	MPI PMI1	Mannose-6-phosphate isomerase	0.823171	0.0127487	Cytoplasm {ECO:0000305}.	mannose-6-phosphate isomerase activity [GO:0004476]; zinc ion binding [GO:0008270]
P37802	TAGLN2 KIAA0120 CDABP0035	Transgelin-2	1.00757	0.0426992		cadherin binding [GO:0045296]
P40926	MDH2	Malate dehydrogenase, mitochondrial	0.0925124	0.0296552	Mitochondrion matrix {ECO:0000250|UniProtKB:P04636}.	L-malate dehydrogenase activity [GO:0030060]; malate dehydrogenase (NADP+) activity [GO:0046554]; protein self-association [GO:0043621]; RNA binding [GO:0003723]
P40938	RFC3	Replication factor C subunit 3	0.542035	0.0112519	Nucleus {ECO:0000305}.	DNA clamp loader activity [GO:0003689]
P46060	RANGAP1 KIAA1835 SD	Ran GTPase-activating protein 1	0.495162	0.015753	Cytoplasm {ECO:0000269|PubMed:15037602, ECO:0000305|PubMed:8146159}. Nucleus, nucleoplasm {ECO:0000269|PubMed:8146159}. Nucleus envelope {ECO:0000269|PubMed:11854305, ECO:0000269|PubMed:15037602}. Chromosome, centromere, kinetochore {ECO:0000269|PubMed:11854305}. Cytoplasm, cytoskeleton, spindle {ECO:0000269|PubMed:11854305, ECO:0000269|PubMed:15037602}. Note=Cytoplasmic during interphase. Detect…	cadherin binding [GO:0045296]; GTPase activator activity [GO:0005096]; Ran GTPase binding [GO:0008536]; RNA binding [GO:0003723]; ubiquitin protein ligase binding [GO:0031625]
P49023	PXN	Paxillin	0.936637	0.0138054	Cytoplasm, cytoskeleton {ECO:0000269|PubMed:20489202}. Cell junction, focal adhesion {ECO:0000269|PubMed:20489202, ECO:0000269|PubMed:23128389}. Cytoplasm, cell cortex {ECO:0000250|UniProtKB:Q8VI36}. Note=Colocalizes with integrins at the cell periphery. Colocalize with PXN to membrane ruffles and the leading edge of migrating cells (PubMed:23128389). {ECO:0000250, ECO:0000269|PubMed:23128389}.	beta-catenin binding [GO:0008013]; integrin binding [GO:0005178]; metal ion binding [GO:0046872]; neuropilin binding [GO:0038191]; protein kinase binding [GO:0019901]; protein phosphatase binding [GO:0019903]; transcription coregulator activity [GO:0003712]; ubiquitin protein ligase binding [GO:0031625]; vinculin binding [GO:0017166]
P49189	ALDH9A1 ALDH4 ALDH7 ALDH9	4-trimethylaminobutyraldehyde dehydrogenase	0.184946	0.0209935	Cytoplasm, cytosol {ECO:0000250|UniProtKB:Q9JLJ3}.	1-pyrroline dehydrogenase activity [GO:0033737]; 4-trimethylammoniobutyraldehyde dehydrogenase activity [GO:0047105]; aldehyde dehydrogenase (NAD+) activity [GO:0004029]; aminobutyraldehyde dehydrogenase activity [GO:0019145]; glyceraldehyde-3-phosphate dehydrogenase (NAD+) (non-phosphorylating) activity [GO:0043878]
P49368	CCT3 CCTG TRIC5	T-complex protein 1 subunit gamma	0.483755	0.0159155	Cytoplasm {ECO:0000305}.	ATP binding [GO:0005524]; RNA binding [GO:0003723]; unfolded protein binding [GO:0051082]
P50502	ST13 AAG2 FAM10A1 HIP SNC6	Hsc70-interacting protein	0.269242	0.018142	Cytoplasm {ECO:0000250}.	chaperone binding [GO:0051087]; dATP binding [GO:0032564]; heat shock protein binding [GO:0031072]; Hsp70 protein binding [GO:0030544]; identical protein binding [GO:0042802]; protein-containing complex binding [GO:0044877]; protein dimerization activity [GO:0046983]; protein domain specific binding [GO:0019904]; protein-macromolecule adaptor activity [GO:0030674]; unfolded protein binding [GO:00…
P50991	CCT4 CCTD SRB	T-complex protein 1 subunit delta	0.349834	0.0100901	Cytoplasm {ECO:0000269|PubMed:17081065, ECO:0000269|PubMed:20080638}. Melanosome {ECO:0000269|PubMed:17081065}. Cytoplasm, cytoskeleton, microtubule organizing center, centrosome {ECO:0000269|PubMed:14654843, ECO:0000269|PubMed:20080638}. Cytoplasm, cytoskeleton, cilium basal body {ECO:0000250|UniProtKB:P80315}. Note=Identified by mass spectrometry in melanosome fractions from stage I to stage IV…	ATP binding [GO:0005524]; RNA binding [GO:0003723]; unfolded protein binding [GO:0051082]
P52209	PGD PGDH	6-phosphogluconate dehydrogenase, decarboxylating	0.357949	0.00195722	Cytoplasm {ECO:0000250}.	NADP binding [GO:0050661]; phosphogluconate dehydrogenase (decarboxylating) activity [GO:0004616]
P53384	NUBP1 NBP NBP1	Cytosolic Fe-S cluster assembly factor NUBP1	0.656235	0.0431998	Cytoplasm {ECO:0000255|HAMAP-Rule:MF_03038, ECO:0000269|PubMed:18573874, ECO:0000269|PubMed:29848660}. Nucleus {ECO:0000250|UniProtKB:Q9R060}. Cell projection {ECO:0000250|UniProtKB:Q9R060}. Cytoplasm, cytoskeleton, cilium axoneme {ECO:0000250|UniProtKB:Q9R060}. Cytoplasm, cytoskeleton, cilium basal body {ECO:0000250|UniProtKB:Q9R060}. Cytoplasm, cytoskeleton, microtubule organizing center {ECO:0…	4 iron, 4 sulfur cluster binding [GO:0051539]; ATP binding [GO:0005524]; iron-sulfur cluster binding [GO:0051536]; metal ion binding [GO:0046872]; nucleotide binding [GO:0000166]
P53597	SUCLG1	Succinate--CoA ligase [ADP/GDP-forming] subunit alpha, mitochondrial	0.313211	0.00623493	Mitochondrion {ECO:0000255|HAMAP-Rule:MF_03222}.	cofactor binding [GO:0048037]; nucleoside diphosphate kinase activity [GO:0004550]; nucleotide binding [GO:0000166]; RNA binding [GO:0003723]; succinate-CoA ligase (ADP-forming) activity [GO:0004775]; succinate-CoA ligase (GDP-forming) activity [GO:0004776]
P55010	EIF5	Eukaryotic translation initiation factor 5	0.470633	0.0323859		cadherin binding [GO:0045296]; eukaryotic initiation factor eIF2 binding [GO:0071074]; GDP-dissociation inhibitor activity [GO:0005092]; GTP binding [GO:0005525]; RNA binding [GO:0003723]; translation initiation factor activity [GO:0003743]
P60002	ELOF1	Transcription elongation factor 1 homolog	2.2211	0.00483377	Nucleus {ECO:0000250}.	metal ion binding [GO:0046872]; RNA polymerase II complex binding [GO:0000993]
P61586	RHOA ARH12 ARHA RHO12	Transforming protein RhoA	0.416312	0.0349527	Cell membrane; Lipid-anchor; Cytoplasmic side. Cytoplasm, cytoskeleton. Cleavage furrow. Cytoplasm, cell cortex {ECO:0000269|PubMed:9635436}. Midbody. Cell projection, lamellipodium {ECO:0000250|UniProtKB:Q9QUI0}. Cell projection, dendrite {ECO:0000250|UniProtKB:Q9QUI0}. Note=Localized to cell-cell contacts in calcium-treated keratinocytes (By similarity). Translocates to the equatorial region be…	GDP binding [GO:0019003]; GTPase activity [GO:0003924]; GTP binding [GO:0005525]; myosin binding [GO:0017022]; protein domain specific binding [GO:0019904]; protein kinase binding [GO:0019901]; Rho GDP-dissociation inhibitor binding [GO:0051022]
P62380	TBPL1 TLF TLP TLP21 TRF2 TRP	TATA box-binding protein-like protein 1	1.07642	0.0131633	Cytoplasm {ECO:0000250}. Nucleus {ECO:0000250}.	DNA-binding transcription activator activity, RNA polymerase II-specific [GO:0001228]; DNA-binding transcription factor activity [GO:0003700]; RNA polymerase II cis-regulatory region sequence-specific DNA binding [GO:0000978]; RNA polymerase II core promoter sequence-specific DNA binding [GO:0000979]; transcription coactivator activity [GO:0003713]; transcription factor binding [GO:0008134]
P68400	CSNK2A1 CK2A1	Casein kinase II subunit alpha	0.424728	0.00760417	Nucleus {ECO:0000269|PubMed:23123191, ECO:0000269|PubMed:24962073}.	ATP binding [GO:0005524]; Hsp90 protein binding [GO:0051879]; identical protein binding [GO:0042802]; kinase activity [GO:0016301]; protein N-terminus binding [GO:0047485]; protein serine/threonine kinase activity [GO:0004674]
Q00613	HSF1 HSTF1	Heat shock factor protein 1	0.29349	0.00252733	Nucleus {ECO:0000269|PubMed:10413683, ECO:0000269|PubMed:10747973, ECO:0000269|PubMed:11447121, ECO:0000269|PubMed:11514557, ECO:0000269|PubMed:12665592, ECO:0000269|PubMed:12917326, ECO:0000269|PubMed:14707147, ECO:0000269|PubMed:15661742, ECO:0000269|PubMed:19229036, ECO:0000269|PubMed:21085490, ECO:0000269|PubMed:25963659, ECO:0000269|PubMed:26359349, ECO:0000269|PubMed:27189267, ECO:0000269|P…	chromatin DNA binding [GO:0031490]; DNA binding [GO:0003677]; DNA-binding transcription factor activity [GO:0003700]; DNA-binding transcription factor activity, RNA polymerase II-specific [GO:0000981]; DNA-binding transcription repressor activity, RNA polymerase II-specific [GO:0001227]; heat shock protein binding [GO:0031072]; Hsp90 protein binding [GO:0051879]; identical protein binding [GO:004…
Q10570	CPSF1 CPSF160	Cleavage and polyadenylation specificity factor subunit 1	-0.948622	0.0367901	Nucleus, nucleoplasm.	enzyme binding [GO:0019899]; mRNA 3'-UTR AU-rich region binding [GO:0035925]
Q10713	PMPCA INPP5E KIAA0123 MPPA	Mitochondrial-processing peptidase subunit alpha	0.282233	0.00502824	Mitochondrion matrix {ECO:0000250|UniProtKB:P20069}. Mitochondrion inner membrane {ECO:0000269|PubMed:25808372}.	metal ion binding [GO:0046872]; metalloendopeptidase activity [GO:0004222]
Q13200	PSMD2 TRAP2	26S proteasome non-ATPase regulatory subunit 2	0.301286	0.00399239		enzyme regulator activity [GO:0030234]
Q13257	MAD2L1 MAD2	Mitotic spindle assembly checkpoint protein MAD2A	0.895504	0.0055516	Nucleus. Chromosome, centromere, kinetochore. Cytoplasm. Cytoplasm, cytoskeleton, spindle pole. Note=Recruited by MAD1L1 to unattached kinetochores (Probable). Recruited to the nuclear pore complex by TPR during interphase. Recruited to kinetochores in late prometaphase after BUB1, CENPF, BUB1B and CENPE. Kinetochore association requires the presence of NEK2. Kinetochore association is repressed …	identical protein binding [GO:0042802]; protein C-terminus binding [GO:0008022]; protein homodimerization activity [GO:0042803]
Q13636	RAB31 RAB22B	Ras-related protein Rab-31	0.614028	0.0101461	Golgi apparatus, trans-Golgi network {ECO:0000269|PubMed:17189207, ECO:0000269|PubMed:17678623, ECO:0000269|PubMed:19725050, ECO:0000269|PubMed:21586568}. Golgi apparatus, trans-Golgi network membrane {ECO:0000305}; Lipid-anchor {ECO:0000305}; Cytoplasmic side {ECO:0000305}. Early endosome {ECO:0000269|PubMed:17189207, ECO:0000269|PubMed:21586568}. Cytoplasmic vesicle, phagosome {ECO:0000269|PubM…	GDP binding [GO:0019003]; GTPase activity [GO:0003924]; GTP binding [GO:0005525]
Q13769	THOC5 C22orf19 KIAA0983	THO complex subunit 5 homolog	-1.43967	0.0104042	Nucleus {ECO:0000269|PubMed:19059247, ECO:0000269|PubMed:19165146}. Cytoplasm {ECO:0000269|PubMed:19059247}. Note=Shuttles between nucleus and cytoplasm. {ECO:0000269|PubMed:19059247}.	mRNA binding [GO:0003729]
Q14155	ARHGEF7 COOL1 KIAA0142 P85SPR PAK3BP PIXB Nbla10314	Rho guanine nucleotide exchange factor 7	-1.43544	0.0456082	Cell junction, focal adhesion {ECO:0000250}. Cell projection, ruffle {ECO:0000250}. Cytoplasm, cell cortex {ECO:0000250}. Cell projection, lamellipodium {ECO:0000250}. Note=Detected at cell adhesions. A small proportion is detected at focal adhesions.	guanyl-nucleotide exchange factor activity [GO:0005085]; protein kinase binding [GO:0019901]
Q14790	CASP8 MCH5	Caspase-8	0.923029	0.0172562	Cytoplasm.	cysteine-type endopeptidase activity [GO:0004197]; cysteine-type endopeptidase activity involved in apoptotic process [GO:0097153]; cysteine-type endopeptidase activity involved in apoptotic signaling pathway [GO:0097199]; cysteine-type peptidase activity [GO:0008234]; death effector domain binding [GO:0035877]; death receptor binding [GO:0005123]; identical protein binding [GO:0042802]; peptidas…
Q16881	TXNRD1 GRIM12 KDRF	Thioredoxin reductase 1, cytoplasmic	0.209592	0.0344641	Cytoplasm {ECO:0000250}.; [Isoform 4]: Cytoplasm. Nucleus.; [Isoform 5]: Cytoplasm.	electron transfer activity [GO:0009055]; flavin adenine dinucleotide binding [GO:0050660]; protein disulfide oxidoreductase activity [GO:0015035]; thioredoxin-disulfide reductase activity [GO:0004791]
[truncated: 40 more rows]

## Sheet: NCI-H358 TRO 24h
Accession	Gene names	Description	Log2(Fold Change)	p-value	Subcellular location	Gene ontology (molecular function)
A6NIH7	UNC119B	Protein unc-119 homolog B	-1.40793	0.0382133	Cell projection, cilium {ECO:0000269|PubMed:22085962}. Note=Enriched at the transition zone and extended into the proximal end of the cilium.	lipid binding [GO:0008289]
[truncated: 93 more rows]
