# Supplementary material for: Integrated Redox Proteomic Analysis Highlights New Mechanisms of Sensitivity to Silver Nanoparticles
Source: Mol Cell Proteomics. 2021 Mar 20;20:100073. doi: 10.1016/j.mcpro.2021.100073 (PMC8724861; doi:10.1016/j.mcpro.2021.100073)
Supplement: Supplemental Data S3 [file mmc4.xlsx]

## Sheet: Proteomics
Calu-1 4h proteomics		Calu-1 24h proteomics		NCI-H358 4h proteomics		NCI-H358 24h proteomics
Symbol	Cellular function	Symbol	Cellular function	Symbol	Cellular function	Symbol	Cellular function
ADD3	Firing of neurons	ABI1	Morphology of actin filaments	CASP6	Apoptosis	ACAT1	Accumulation of cholesterol
	Disruption of actin cytoskeleton		Organismal death		Fragmentation of DNA		Accumulation of vesicles
CCN1	Accumulation of reactive oxygen species		Phosphorylation of L-tyrosine		Fragmentation of nucleus		Metabolism of acetyl-coenzyme A
	Adhesion of cells		Proliferation of cells		Hydrolysis of protein fragment		Catabolism of branched chain amino acids
	Apoptosis		Reorganization of cytoskeleton		Proteolysis	ACOX1	Accumulation of long chain fatty acid
	Chemotaxis		Transport of vesicles	DLD	Catabolism of branched chain amino acids		Beta-oxidation of fatty acid
	Depolarization of mitochondria	ACIN1	Fragmentation of DNA		Hydrolysis of protein fragment		Injury of mitochondria
	Metabolism of cellular protein		Condensation of chromatin		Organismal death		Metabolism of lipid
	Mitogenesis		Apoptosis		Respiration of mitochondria		Production of hydrogen peroxide
	Proliferation of cells	ADAR	Apoptosis		Synthesis of acetyl-coenzyme A		Proliferation of peroxisomes
	Synthesis of DNA		Cytotoxicity		Transmembrane potential of cellular membrane	CD3EAP	Transcription of RNA
CD151	Organismal death		Modification of RNA	DNAAF5		CTH	Apoptosis
	Endocytosis		Proliferation of cells	GMPR2	Metabolism of GMP		Generation of hydrogen sulfide
	Cell-cell adhesion	AFP	Signal transduction	GRK2	Apoptosis		Catabolism of sulfur amino acid
DHX36	Stabilization of mRNA		Chemotaxis		Flux of Ca2+		Metabolism of glutathione
	Organismal death		Cell death		Formation of hydrogen peroxide		Metabolism of homocysteine
	Transcription of RNA		Modification of protein		Hydrolysis of phosphatidylinositol		Metabolism of L-cysteine
DKC1	Proliferation of cells	APOA1	Accumulation of cyclic AMP		Oxidative stress response		Production of reactive oxygen species
	Processing of RNA		Cell death		Phosphorylation of protein		Proliferation of cells
	Translation of protein		Cholesterol transport		Reorganization of actin cytoskeleton		Synthesis of DNA
	Repair of DNA		Efflux of choline-phospholipid		Signal transduction	EIF4E	Apoptosis
	Organismal death		Efflux of phosphatidylcholine		Synthesis of cyclic AMP		Cell cycle progression
	Quantity of B lymphocytes		Efflux of sphingomyelin		Synthesis of diacylglycerol		Dynamics of actin cytoskeleton
	Processing of rRNA		Efflux of vitamin E		Synthesis of nitric oxide		Nuclear export of RNA
	Cell proliferation of fibroblasts		Flux of Ca2+	GSDMD	Permeabilization of liposome		Proliferation of cells
	Proliferation of cells		Formation of actin stress fibers		Pyroptosis		Release of Ca2+
EXOC1	Secretion of protein		Generation of reactive oxygen species		Release of Ca2+		Translation of protein
	Macroautophagy		Inflammation		Survival of organism	EML2	Growth of microtubules
	Phosphoinositide-mediated signaling		Metabolism of cellular protein	LSM4	Splicing of RNA	FTO	DNA damage
FDX1	Proliferation of cells		Metabolism of cholesterol	MOV10	Expression of RNA		O-dealkylation of DNA
	Oxidation of NADPH		Metabolism of cholesterol		Frizzled-2 signaling pathway		Organismal death
	Metabolism of cholesterol		Organismal death	MRPL21	Elongation of protein		Repair of RNA
GSR	Metabolism of glutathione		Oxidation of palmitic acid		Termination of translation of protein		Storage of lipid
	DNA damage		Phosphorylation of protein	NOLC1	Apoptosis	GCLC	Apoptosis
	Cell damage		Synthesis of ATP		Concentration of Ca2+		Cell damage
IFI35		ARFGEF2	Organization of endosomes		Induction of endoplasmic reticulum		Concentration of glutathione
LUM	Organismal death		Signal transduction		Mitosis		Depolarization of mitochondria
	Immune response		Transport of protein		Morphology of nucleoli		DNA damage
	Apoptosis		Proliferation of cells		Proliferation of cells		Metabolism of ascorbic acid
	Abnormal inflammatory response	ARHGAP29	Rho protein signal transduction		Transcription of rRNA		Metabolism of glutathione
NUP35	Nuclear export of mRNA		Small GTPase mediated signal transduction		Translation of mRNA,Translation of protein		Metabolism of L-cysteine
	Sumoylation of protein	ARHGDIB	Adhesion of cells	NUDT9	Hydrolysis of ADP-D-ribose		Metabolism of L-glutamic acid
NUP50	Nuclear export of mRNA		Production of reactive oxygen species		Catabolism of inosine diphosphate		Oxidative stress response
	Sumoylation of protein		Apoptosis		Hydrolysis of AMP		Proliferation of cells
PLCB3	Concentration of Ca2+		Small GTPase mediated signal transduction	NUP205	Nuclear export of mRNA		Synthesis of glutathione
	Formation of actin stress fibers		Rho protein signal transduction		Sumoylation of protein		Ubiquitination of protein
	Formation of superoxide	ARPP19	Ras protein signal transduction	PACSIN3	Endocytosis	GCSH	Decarboxylation of glycine
	Frizzled-2 signaling pathway		G2/M phase transition	POU2F1	Organismal death		Lipoylation of protein
	Metabolism of inositol phosphate		Mitosis		Transcription of RNA		Catabolism of glycine
	Organismal death		Organismal death	RSF1	Transcription of mRNA	GOT2	Metabolism of amino acids
	Secretion of ATP	AXL	Aggregation of cells		Formation of nucleosomes		Oxidation of palmitic acid
	Signal transduction		Apoptosis		Remodeling of chromatin		Transport of fatty acid
PRKCI	Apoptosis		Inflammatory response	SCRIB	Apoptosis	GYS1
	Concentration of fatty acid		Migration of cells		Cell-cell adhesion	HEBP1	Accumulation of cyclic AMP
	Disassembly of actin stress fibers		Phagocytosis of cells		Mitosis		Catabolism of heme
	Organismal death		Proliferation of cells		Proliferation of cells		Flux of Ca2+
	Organization of actin filaments		Signal transduction	SMARCC1	Apoptosis		Mobilization of Ca2+
	Organization of intercellular junctions	BABAM1	Deubiquitination of protein		Disassembly of nucleosomes		Signal transduction
	Phosphorylation of protein		Chromosomal instability		Remodeling of chromatin	HECTD1	Ubiquitination of protein
	Transcription of RNA		Repair of DNA		Transcription of RNA	HSPA6	Refolding of protein
	Transport of 2-deoxyglucose		Double-stranded DNA break repair	STK25	Phosphorylation of protein	ITM2B	Apoptosis
PSMA2	Deubiquitination of protein	BANF1	Integration of DNA		Beta-oxidation of lipid		Generation of hydrogen peroxide
	Stabilization of mRNA		Cell survival		Concentration of triacylglycerol	LSM7	Splicing of mRNA
	Polyubiquitination of protein		Binding of double-stranded DNA		Localization of Golgi apparatus	MAP1LC3B2	Acute myeloid leukemia
	MAPKKK cascade		DNA replication		Oxidative stress response	MAX	Apoptosis
PSMB2	Deubiquitination of protein	BAZ1B	DNA damage response of cells		Quantity of superoxide		Cell cycle progression
	Stabilization of mRNA		Compaction of chromatin		Signal transduction		Transcription of RNA
PSMB6	Deubiquitination of protein		Remodeling of chromatin	TSNAX	Production of siRNA	ME2	Metabolism of glutamine
	Stabilization of mRNA	BYSL	Proliferation of cells		Binding of DNA		Synthesis of lipid
	Polyubiquitination of protein		Organismal death		Quantity of Ca2+		Conversion of malic acid
	MAPKKK cascade	C9orf78	Proliferation of cells			MYLK2	Cell cycle progression
QDPR	Metabolism of amino acids	CARHSP1	Signal transduction				MAPKKK cascade
	Organismal death		Stabilization of mRNA				Phosphorylation of protein
SPC25	Organization of mitotic spindle	CC2D1A	Transcription of RNA			PAK1	Depolarization of mitochondria
TBCE	Microtubule dynamics	CCAR2	Stabilization of protein				DNA damage response of cells
TNC	Adhesion of cells		Transcription of DNA,Transcription of RNA				Expression of RNA
	Apoptosis		DNA damage checkpoint				Formation of actin stress fibers
	Formation of actin stress fibers		Apoptosis				Influx of Ca2+
	Inflammatory response		Proliferation of cells				MAPKKK cascade
	Mitogenesis		Condensation of mitochondria				Production of reactive oxygen species
	Modification of protein		Splicing of RNA				Proliferation of cells
	Organismal death		Fragmentation of mitochondria				Remodeling of chromatin
	Organization of extracellular matrix	CCDC50					Small GTPase mediated signal transduction
	Remodeling of extracellular matrix	CD151	Cell-cell adhesion			PEX19	Targeting of protein
	Synthesis of DNA		Endocytosis				Formation of peroxisome membrane
			Migration of cells				Organization of peroxisomes
			Organismal death				Fission of peroxisomes
		CD2BP2	Splicing of mRNA			PRKACA	Cell survival
		CEP170	Organization of microtubules				Cellular respiration
		CETN2	Global genomic repair				G2/M phase transition
			G2/M phase transition				Macroautophagy
			Replication of centriole				Phosphorylation of protein
			Organismal death				Quantity of Ca2+
			Repair of DNA				Synthesis of DNA
		CHCHD4	Integrity of genomes				Transcription of RNA
			Nuclear export of protein			PSMB7	Deubiquitination of protein
			Folding of protein				MAPKKK cascade
		CHD4	Transcription of RNA				Polyubiquitination of protein
			Organismal death				Stabilization of mRNA
		CHMP3	Fusion of autophagic vacuoles			RAB8A	Autophagy of cells
			Macroautophagy of cells				Organismal death
			Cytokinesis				Trafficking of vesicles
			Polymerization of protein				Transport of protein
			Transport of endosomes			SART1	Splicing of mRNA
			Duplication of centrosome				Transactivation of RNA
			Sorting of multivesicular bodies			SLFN5	Cell proliferation
			Transport of protein			STXBP1	Exocytosis by cells
		CHMP4B	Targeting of protein				Fusion of cellular membrane
			Assembly of multivesicular bodies				Fusion of vesicles
			Polymerization of protein				Stabilization of protein
			Autophagy of cells				Transport of glycine
			Mitotic exit			SVIL	Cell survival
			Duplication of centrosome
			Transport of endosomes
			Cell death
			Organization of nucleus
		CIAO2B	Segregation of chromosomes
		CKS1B	Organismal death
			Proliferation of cells
			Replicative senescence of cells
			Transcription of DNA,Transcription of RNA
		CLTA	Organization of cellular membrane
		COL1A1	Accumulation of extracellular matrix
			Expression of RNA
			Immune response
			Transcription of DNA,Transcription of RNA
			Transport of protein
		CREB1	Accumulation of cholesterol
			Transcription of RNA
			Apoptosis
			Cell survival
			Circadian rhythm
			Expression of RNA,Transcription
			Phosphorylation of protein
			Proliferation of cells
		DDX18
		DDX47	Apoptosis
			Splicing of RNA
			Processing of rRNA
			Pluripotency of embryonic stem cell lines
		DEK	Transcription of RNA
			Double-stranded DNA break repair
			Repair of DNA
		DLD	Transmembrane potential of cellular membrane
			Catabolism of branched chain amino acids
			Respiration of mitochondria
			Respiration of yeast
			Organismal death
		DLST	Catabolism of L-lysine
			Metabolism of NADH
			Respiration of mitochondria
			Production of reactive oxygen species
		DPH5
		EDC4
		EIF2AK2	Apoptosis
			Arrest in cell cycle progression
			Autophosphorylation of protein
			Catabolism of protein
			DNA damage
			Endoplasmic reticulum stress response
			Expression of RNA
			Phosphorylation of protein
			Proliferation of cells
			Synthesis of protein
			Transcription of RNA
			Translation of protein
		EPN1	Endocytosis
			Remodeling of actin filaments
		F10	Accumulation of Ca2+
			Adhesion of cells
			Hydrolysis of phosphatidylinositol
			Migration of cells
			Organismal death
			Synthesis of DNA
		F5	Metabolism of cellular protein
			Modification of protein
			Necrosis
		FANCI	Repair of DNA
			Ubiquitination of protein
			Transcription of RNA
		FBLN1	Adhesion of cells
			Organismal death
			Phosphorylation of protein
		FBXO22	Organismal death
			Catabolism of protein
			Polyubiquitination of protein
		FKBP8	Apoptosis
			Folding of protein
			Phosphorylation of protein
			Signal transduction
		GLB1	Accumulation of ganglioside GD1a
			Accumulation of ganglioside GM1
			Accumulation of ganglioside GM2
			Accumulation of glucosylceramide
			Cleavage of glycosphingolipid
			Organismal death
			Release of nitric oxide
		GLO1	Quantity of hydrogen peroxide
			Transcription of RNA
			Quantity of superoxide
			Metabolism of glutathione
			Apoptosis
		GNAI1	Cell death
			Folding of protein
			Hydrolysis of GTP
			Mobilization of Ca2+
			Signal transduction
			Synthesis of cyclic AMP
			Synthesis of DNA
			Synthesis of nitric oxide
		GNPNAT1	Proliferation of cells
			Organismal death
		GPKOW	Splicing of mRNA
		GPX1	Abnormal cell cycle
			Accumulation of reactive oxygen species
			Apoptosis
			Catabolism of hydrogen peroxide
			Catabolism of purine nucleotide
			Depletion of glutathione
			Metabolism of arachidonic acid
			Metabolism of glutathione
			Metabolism of lipid
			Necrosis
			Peroxidation of lipid
			Production of reactive oxygen species
			Proliferation of cells
		GPX4	Apoptosis
			Ferroptosis
			Function of mitochondria
			Metabolism of arachidonic acid
			Metabolism of glutathione
			Metabolism of phospholipid
			Oxidative stress response
			Peroxidation of lipid
			Proliferation of cells
			Thiolation of protein
		GSR	Apoptosis
			Cell damage
			Conversion of glutathione
			Diffuse large B-cell lymphoma
			DNA damage
			Metabolism of glutathione
		GYG1
		HADH	Beta-oxidation of fatty acid
			Homeostasis of D-glucose
		HBD
		HCFC1	Assembly of protein-protein complex
			Cell cycle progression
			Deubiquitination of protein
			Expression of RNA,Transcription
			Organization of mitochondria
			Segregation of chromosomes
			Splicing of mRNA
			Stabilization of protein
			Transactivation of RNA
			Transcription of RNA
		HDAC1	Abnormal cell cycle
			Apoptosis
			Deacetylation of protein
			Development of mitochondria
			Disruption of Golgi apparatus
			DNA damage
			Organization of chromatin
			Proliferation of cells
			Synthesis of DNA
			Transactivation of RNA
			Transcription of RNA
		HIVEP2	Autophagy
			Signal transduction
			Transcription of DNA,Transcription of RNA
		HMGB2	Cellular degradation
			DNA replication
			Expression of RNA,Transcription
			Transcription of RNA
		HMOX1	Accumulation of lipid
			Apoptosis
			Catabolism of heme
			Cell survival
			Chronic inflammation
			Damage of mitochondria
			Endoplasmic reticulum stress response of cells
			Generation of reactive oxygen species
			Metabolism of heme
			Necrosis
			Oxidative stress response
			Peroxidation of lipid
			Proliferation of cells
			Synthesis of nitric oxide
		HNRNPM	Splicing of mRNA
			Proliferation of cells
		HNRNPU	Splicing of mRNA
			Mitosis
		HSPA1A/HSPA1B	Apoptosis
			Endoplasmic reticulum stress response
			Folding of protein
			Metabolism of ATP
			Necrosis
			Ubiquitination of protein
		HSPH1	Endoplasmic reticulum stress response
		IFIT1	Translation of protein
			Synthesis of protein
		ILKAP	Dephosphorylation of protein
		IQGAP3	Phosphorylation of protein
			Expression of RNA,Transcription
			Ras protein signal transduction
		ITIH2	Modification of protein
		KANK2	Formation of actin stress fibers
			Rho protein signal transduction
			Proliferation of cells
			Apoptosis
		KDELR2
		KHSRP	Synthesis of nitric oxide
			Splicing of RNA
		LAMC1	Adhesion of cells
			Assembly of protein-protein complex
			Disassembly of extracellular matrix
			Formation of basement membrane
			Metabolism of cellular protein
			Proliferation of cells
			Quantity of Ca2+
		LAMTOR5	Macroautophagy
			Formation of mitotic spindle
			Apoptosis
		LANCL2	Transcription of DNA,Transcription of RNA
		LASP1	Proliferation of cells
			Transport of ion
		LBH	DNA damage
			MAPKKK cascade
		LMAN2L	Transport of protein
		LMO7	Polyubiquitination of protein
			Organismal death
		LSM2	Splicing of mRNA
		LUZP1
		MAP1S	Autophagy of cells
			Microtubule dynamics
			Mitosis
		MAP2K1	Apoptosis
			Arrest in cell cycle progression
			Autophagy of cells
			Cell survival
			Fragmentation of Golgi apparatus
			Homeostasis of D-glucose
			Homeostasis of triacylglycerol
			MAPKKK cascade
			Mitosis
			Oxidative stress response
			Phosphorylation of protein
			Ras protein signal transduction
			Synthesis of DNA
			Synthesis of nitric oxide
			Synthesis of prostaglandin E2
			Transactivation of RNA
		MAVS	Apoptosis
			DNA replication
			Initiation of replication of DNA
			Metabolism of malic acid
			Metabolism of NADH
			Metabolism of oxalacetic acid
			Phosphorylation of protein
			Production of cytokine
			Proliferation of B lymphocytes
			Proliferation of cells
		MCM3
		MDH2	Signal transduction
			Transactivation of RNA
		MMP14	Activation of cells
			Adhesion of cells
			Concentration of ATP
			Degradation of basement membrane
			Disruption of cell-cell contacts
			Proliferation of cells
		MORF4L1	Proliferation of cells
		MPST	Biosynthesis of hydrogen sulfide
			Catabolism of sulfur amino acid
		MRPL52
		NAT10	Synthesis of protein
			Modification of rRNA
		NDC80	Cell cycle progression
			Checkpoint control of mitotic spindle
			Duplication of centrosome
			Mitosis
			Organismal death
		NDUFS4	Assembly of Respiratory chain complex I
			Inflammatory response
			Innate immune response
			Metabolism of reactive oxygen species
			Mitochondrial membrane potential
			Organismal death
			Phosphorylation of protein
		NELFE	Transcription of mRNA
			Synthesis of DNA
		NFYA	Synthesis of cholesterol
		NOP2	Proliferation of cells
		NR2C2AP	Initiation of transcription of RNA
		NRBP1	Initiation of transcription of RNA
			Organismal death
		NUP37	Nuclear export of mRNA
			Sumoylation of protein
		NUP43	Nuclear export of mRNA
			Sumoylation of protein
		OXCT1	Metabolism of ketone body
		PABPN1	Splicing of mRNA
			MAPKKK cascade
		PALLD	Adhesion of cells
			Formation of actin stress fibers
			Organismal death
			Organization of actin cytoskeleton
			Rearrangement of actin cytoskeleton
		PARP1	ADP ribosylation
			Apoptosis
			Breakage of DNA
			Concentration of ATP
			Concentration of cholesterol
			Depletion of ATP
			Double-stranded DNA break repair
			Dysfunction of mitochondria
			Inflammation
			Necrosis
			Organization of mitochondria
		PDLIM7	Organization of cytoskeleton
			Receptor-mediated endocytosis
			Organization of actin cytoskeleton
		PES1	Processing of rRNA
			Proliferation of cells
			Cell cycle progression
		PEX14	Ubiquitination of protein
			Anchoring of microtubules
			Assembly of protein-protein complex
			Import of protein
			Organization of peroxisomes
			Expression of RNA
		PHLDB2	Formation of actin stress fibers
			Microtubule dynamics
		PKP2	Cell-cell adhesion
			Development of gap junctions
			Organismal death
			Synthesis of lipid
		PML	Apoptosis
			Arrest in cell cycle progression
			DNA damage response of cells
			Fatty acid metabolism
			Innate immune response
			Proliferation of cells
			Senescence of cells
			Synthesis of ATP
			Synthesis of DNA
			Transactivation of RNA
			Transcription of RNA
		PNPO	Metabolism of pyridoxine
		POLD3	DNA replication
			Synthesis of DNA
			Transcription-coupled nucleotide-excision repair
			Mismatch repair
			Excision repair
		POLR2G	Transcription of mRNA
			Transcription-coupled nucleotide-excision repair
		POTEE/POTEF
		PPIH	Splicing of mRNA
			Assembly of protein-protein complex
		PPP1CB	G2/M phase transition
			Adhesion of cells
			Dephosphorylation of protein
			Cell viability
		PPP1R11	Catabolism of protein
		PROS1	Endocytosis
			Organismal death
			Phagocytosis of cells
			Synthesis of DNA
		PRPF3	Splicing of mRNA
		PRPF40A	Splicing of mRNA
			Organization of cytoskeleton
		PSMB9	Deubiquitination of protein
			Polyubiquitination of protein
			Stabilization of mRNA
		PTMS	Binding of chromatin
			Transcription of RNA
			DNA replication
		PWP1	Transcription of DNA,Transcription of RNA
		QTRT1	Exchange of guanine
			Modification of tRNA
		RAB10	Binding of GTP
			Proliferation of cells
			Transport of molecule
		RABIF	Fusion of cellular membrane
		RAD23A	Deubiquitination of protein
			DNA damage response of cells
			Excision repair of DNA
			Cell cycle progression
			Catabolism of protein
		RBBP7	Remodeling of chromatin
			Modification of protein
			Proliferation of cells
		RBM17	Splicing of mRNA
		RBMS2	Processing of RNA
		RND3	Adhesion of cells
			Apoptosis
			Formation of actin stress fibers
			Formation of focal adhesions
			Hydrolysis of GTP
			Proliferation of cells
		RNF181	Ubiquitination of protein
		RNF20	Ubiquitination of protein
			Catabolism of protein
		RPL19	Initiation of translation of protein
		RPL29	Generation of reactive oxygen species
			Initiation of translation of protein
		RPS6KA4	Signal transduction
			Phosphorylation of protein
			Proliferation of cells
			Expression of RNA
		SART1	Splicing of mRNA
			Transactivation of RNA
		SCOC	Macroautophagy of cells
		SDC1	Hydrolysis of protein
			Organismal death
			Proliferation of cells
		SEC23IP	Organization of Golgi apparatus
			Transport of protein
		SERPINF1	Apoptosis
			Catabolism of triacylglycerol
			Cell damage
			Cell survival
			Expression of RNA,Transcription
			Formation of microtubules
			Generation of reactive oxygen species
			Oxidation of fatty acid
		SLC2A1	Apoptosis
			Concentration of ATP
			Organismal death
			Proliferation of cells
			Transport of D-glucose
		SLC30A1	Homeostasis of Ca2+
			Transport of heavy metal
		SLC38A2	Transmembrane transport of amino acids
			Endoplasmic reticulum stress response
		SLC3A2	Adhesion of cells
			Organismal death
			Organization of actin cytoskeleton
			Proliferation of cells
			Transport of amino acids
		SMAD2	Accumulation of lipid
			Apoptosis
			Autophagy
			Phosphorylation of protein
			Signal transduction
			Transcription of RNA
			Tubulation of embryonic cell lines
		SMARCC2	Transcription of DNA,Transcription of RNA
			Remodeling of chromatin
			Organismal death
		SMARCE1	Disassembly of nucleosomes
			Transcription of RNA
		SPTBN2	Fragmentation of Golgi apparatus
			MAPKKK cascade
			Proteolysis
			Swelling of Golgi apparatus
		SRP54
		SRRM2	Splicing of mRNA
		SRSF7	Splicing of mRNA
		SRXN1	Modification of protein
			Oxidative stress response
			Organismal death
		STAT2	Fission of mitochondria
			Organismal death
			Phosphorylation of protein
			Transcription of RNA
		STK39	Activation of MAP kinase
			Inflammatory response
			Influx of Ca2+
			Phosphorylation of protein
			Signal transduction
		SUMO1	Aggregation of protein
			Apoptosis
			Fragmentation of mitochondria
			Repair of DNA
			Rheumatoid arthritis
			Sumoylation of protein
			Transcription of RNA
			Transport of protein
		TARDBP	Aggregation of mitochondria
			Apoptosis
			Cell cycle progression
			Formation of cellular inclusion bodies
			Formation of mitochondrial cristae
			Necrosis
			Splicing of RNA
			Transcription of RNA
		TAX1BP3	Proliferation of cells
			Rho protein signal transduction
		TBC1D5	Macroautophagy of cells
		TBRG4	Proliferation of cells
			Metabolism of mRNA
		TCOF1	Adhesion of cells
			Apoptosis
		TFG	Concentration of cholesterol
		TFPI	I-kappaB kinase/NF-kappaB cascade
			Inflammation
			Release of nitric oxide
			Transcription of RNA
		THOC3	Nuclear export of RNA
		TMA16
		TMEM126A
		TNPO2	Accumulation of RNA
			Import of protein
		TNS3	Proliferation of cells
		TP53I3	Apoptosis
			Synthesis of DNA
			Metabolism of NADPH
		TPBG
		TRA2B	Splicing of mRNA
			Organismal death
		TRMT1L
		TXNL1	Proliferation of cells
		TXNRD1	Catabolism of hydrogen peroxide
			Cell death
			DNA damage
			Metabolism of lipid
			Metabolism of selenocysteine
			Oxidation of NADPH
			Oxidative stress response
			Production of reactive oxygen species
			Proliferation of cells
			Synthesis of nitric oxide
		UBE3A	Autoubiquitination of protein
			Swelling of Golgi apparatus
			Ubiquitination of protein
		UBTF	Accumulation of RNA
			Cell death
			Transcription of RNA
		UBXN1	Ubiquitination of protein
			Folding of protein
		UHRF1	Autoubiquitination of protein
			Methylation of DNA
			Organismal death
			Synthesis of DNA
		UNC13D	Exocytosis by cells
			Fusion of liposome
			Phagocytosis of cells
		VIM	Acidification of endosomes
			Apoptosis
			Epithelial-mesenchymal transition
			Phagocytosis of cells
			Proliferation of cells
			Release of arachidonic acid
			Synthesis of corticosterone
			Synthesis of progesterone
			Synthesis of prostaglandin E2
			Transmembrane potential of mitochondria
		ZC3H18
		ZNF185
		ZNF638
		ZPR1	Catabolism of RNA
			Concentration of triacylglycerol
			Microtubule dynamics
			Organismal death
			Signal transduction

## Sheet: TRO
Calu-1 4h TRO		Calu-1 24h TRO		NCI-H358 4h TRO		NCI-H358 24h TRO
Symbol	Cellular function	Symbol	Cellular function	Symbol	Cellular function	Symbol	Cellular function
ACSL4	Apoptosis	ABCE1	Apoptosis	ACSL4	Apoptosis	ABHD4	Hydrolysis of oleic acid
	Concentration of arachidonic acid	ACAA1	Beta-oxidation of fatty acid		Concentration of arachidonic acid		Homeostasis of lipid
	Fatty acid metabolism		Hydrolysis of retinyl ester		Fatty acid metabolism	ACAA1	Beta-oxidation of fatty acid
	Ferroptosis		Targeting of protein		Ferroptosis		Hydrolysis of retinyl ester
	Synthesis of prostaglandin	ACAT1	Accumulation of cholesterol		Synthesis of prostaglandin		Targeting of protein
AIMP2	Aminoacylation of tRNA		Metabolism of coenzyme A	ARHGEF7	Apoptosis	ADSL	Aerobic respiration of cells
	Assembly of protein-protein complex		Catabolism of branched chain amino acids		Localization of vesicles		Synthesis of AMP
	Proliferation of cells		Catabolism of isoleucine		Organization of Golgi apparatus	ALAD	Synthesis of heme
	Ubiquitination of protein		Catabolism of ketone body		Signal transduction	ALDH3A2	Alpha-oxidation of fatty acid
AKR1C1/AKR1C2	Conversion of dihydrotestosterone		Efflux of cholesterol	CASP8	Apoptosis		Catabolism of ceramide
	Cross-linkage of actin filaments	ADRM1	Catabolism of protein		Cell viability		Conversion of phosphatidylserine
	Homeostasis of cholesterol		Deubiquitination of protein		Degradation of DNA		Metabolism of aldehyde
	Proliferation of cells	AFAP1	Concentration of lipid		Depolarization of mitochondrial membrane		Metabolism of D-sphingosine
	Signal transduction		Organization of actin filaments		Inflammation		Metabolism of formaldehyde
	Steroid metabolism		Signal transduction		Necroptosis		Metabolism of xenobiotic
CARS1	Aminoacylation of tRNA	AHCY	Generation of adenosine		Necrosis		Production of reactive oxygen species
CBR3	Metabolism of xenobiotic		Metabolism of sulfur amino acid		Necrosis	AP1G1	Microtubule dynamics
CCAR2	Apoptosis		Methylation of protein		Production of reactive oxygen species		Transport of protein
	Condensation of mitochondria	AKT2	Apoptosis		Signal transduction	BZW2
	DNA damage checkpoint		Beta-oxidation of fatty acid		Synthesis of cyclic AMP	CGB1/CGB2
	Fragmentation of mitochondria		Concentration of ATP		Transcription of RNA	CHKA	Concentration of cholesterol ester
	Proliferation of cells		Concentration of glutathione	CCDC47	Organismal death		Concentration of phosphatidic acid
	Splicing of RNA		Concentration of testosterone		Homeostasis of Ca2+		Concentration of triacylglycerol
CCDC47	Endoplasmic reticulum stress response		Concentration of testosterone		Endoplasmic reticulum stress response		Organismal death
	Homeostasis of Ca2+		Concentration of triacylglycerol	CD109	Phosphorylation of protein		Synthesis of phosphatidylcholine
	Organismal death		Concentration of triacylglycerol	CPSF1	Splicing of mRNA		Transport of lipid
CCT8	Stabilization of protein		Fusion of vesicles		Polyadenylation of mRNA	CHMP5	Distribution of endosomes
	Folding of protein		Import of D-glucose		Nuclear export of mRNA		Duplication of centrosome
COPS6	Transcription-coupled nucleotide-excision repair		Phosphorylation of protein	CPT2	Acetylation of L-lysine		Organismal death
	Modification of protein		Production of superoxide		Beta-oxidation of fatty acid		Organization of nucleus
CRIP1	Apoptosis		Proliferation of cells		Transport of long chain fatty acid		Transport of protein
CRIP2	Binding of NFkB binding site		Proliferation of matrix cells	FNDC3A	Cell-cell adhesion	CLIC4	Apoptosis
DCTN5			Proliferation of neuroblastoma cell lines	IDH3B	Metabolism of 2-oxoglutaric acid		Permeabilization of mitochondria
DST	Organization of cytoskeleton		Quantity of corpus luteum		Metabolism of NADH		Transport of chloride
	Acetylation of microtubules		Release of nitric oxide		Organismal death	CRELD1	Apoptosis
EIF2AK2	Accumulation of autophagosomes		Signal transduction	MAD2L1	Anchoring of microtubules	CTBP2	Apoptosis
	Apoptosis		Synthesis of glutathione		Apoptosis		Proliferation of cells
	Arrest in cell cycle progression		Synthesis of lipid		Arrest in cell cycle progression		Synthesis of phosphatidic acid
	Autophosphorylation of protein		Synthesis of nitric oxide		Arrest in mitosis		Transcription of RNA
	DNA damage		Transcription of RNA		Catabolism of protein	DNAJC2	Proliferation of cells
	Endoplasmic reticulum stress response		Transport of Na+		Chromosomal instability		DNA replication
	Inflammation	ALB	Apoptosis		Elongation of microtubules	DNAL1
	Proliferation of cells		Efflux of cholesterol		Localization of protein	DR1	Transcription of RNA
	Translation of protein		Efflux of L-triiodothyronine	MPI	Concentration of ATP	EHD1	Endocytosis
EIF3K	Initiation of translation of protein		Flux of Ca2+		Synthesis of GDP-D-mannose		Exocytosis by cells
EPHB1	Adhesion of cells		Generation of reactive oxygen species	MRPL22	Elongation of protein		Organismal death
	Attachment of cells		Metabolism of cellular protein	NME1	Apoptosis		Storage of cholesterol
	Autophosphorylation of protein		Modification of protein		DNA damage	EML2	Growth of microtubules
	Guidance of axons		Myocardial necrosis		Nicking of DNA	FTL	Cell survival
	Transcription of RNA		Proliferation of cells		Phosphorylation of nucleoside diphosphates		Homeostasis of iron ion
ERBIN	Hypomyelination of axons		Synthesis of nitric oxide		Phosphorylation of protein		Iron homeostasis
	Generation of reactive oxygen species	ALCAM	Apoptosis		Proliferation of cells		Localization of protein
	Organismal death		Cell survival		Quantity of actin stress fibers		Organismal death
EZH2	Apoptosis		Inflammation		Transcription of RNA		Oxidation of protein
	Binding of E2F binding site		Signal transduction		Waldenström macroglobulinemia		Peroxidation of lipid
	Cell cycle progression	ALG1	Glycosylation of protein	NTMT1	Organization of mitotic spindle		Production of reactive oxygen species
	Methylation of DNA	ANKLE2	Apoptosis		Segregation of chromosomes		Proliferation of cells
	Organization of chromatin		Phosphorylation of protein	NUBP1	Formation of mitotic spindle	GCLC	Apoptosis
	Phosphorylation of protein	ANXA1	Apoptosis		Assembly of iron-sulfur		Cell damage
	Proliferation of cells		Expression of protein		Homeostasis of iron ion		Concentration of glutathione
	Transcription of RNA		Flux of Ca2+		Organismal death		Depolarization of mitochondria
FAT1	Adhesion of cells		Formation of autophagic vacuoles		Duplication of centrosome		DNA damage
	Organismal death		Fusion of cellular membrane		Proliferation of cells		Metabolism of ascorbic acid
	Organization of actin filaments		Fusion of liposome	OTUD6B	Deubiquitination of protein		Metabolism of glutathione
FTL	Cell survival		Immune response		Breakage of double-stranded DNA		Metabolism of L-cysteine
	Homeostasis of iron ion		Inflammatory response		Proliferation of cells		Metabolism of L-glutamic acid
	Iron homeostasis		Organization of cellular membrane	P4HTM			Oxidative stress response
	Localization of protein		Organization of cytoskeleton	PC	Metabolism of biotin		Proliferation of cells
	Organismal death		Phagocytosis of cells		Metabolism of oxalacetic acid		Synthesis of glutathione
	Oxidation of protein		Production of reactive oxygen species	PDCD6IP	Apoptosis		Ubiquitination of protein
	Peroxidation of lipid		Proliferation of cells		Duplication of centrosome	HMGB3
	Production of reactive oxygen species		Release of nitric oxide		Formation of actin stress fibers	IDH2	5-hydroxymethylation of cytosine
	Proliferation of cells		Reorganization of actin cytoskeleton		Formation of fibronectin matrix		Biosynthesis of NADP
GMDS	Biosynthesis of de novo GDP fucose		Signal transduction		Formation of vesicles		Methylation of DNA
GOLGB1	Organization of Golgi apparatus		Synthesis of prostaglandin E2	PLXNA1	Rearrangement of actin cytoskeleton	ISG15	Conjugation of protein
HAUS4	Formation of mitotic spindle	APEH	Hydrolysis of protein fragment	PXN	Adhesion of cells		Innate immune response
	G2/M phase transition	APMAP	Cell death		Formation of actin stress fibers		Organismal death
	Cycling of centrosome	ARF4	Apoptosis		Fragmentation of DNA		Ubiquitination of protein
HERC4	Ubiquitination of protein		Transcription of RNA		Organismal death	KDELR2
	Smoothened signaling pathway		ADP ribosylation of protein		Phosphorylation of L-tyrosine	MAD2L1	Anchoring of microtubules
HSD17B10	Apoptosis	ARMCX3	Transcription of RNA		Proliferation of cells		Apoptosis
	Concentration of ATP	ASPSCR1	Homeostasis of D-glucose		Signal transduction		Arrest in cell cycle progression
	Fragmentation of DNA fragment		Modification of protein		Synthesis of DNA		Arrest in mitosis
	Function of mitochondria		Transport of protein	RAB31	Organismal death		Catabolism of protein
	Generation of reactive oxygen species	ATP6V0D1	Proliferation of cells		Transport of Golgi vesicles		Chromosomal instability
	Metabolism of lipid	AXL	Aggregation of cells	RDH11	Metabolism of retinol		Elongation of microtubules
	Organization of mitochondria		Apoptosis	SNAP23	Exocytosis by cells		Localization of protein
	Oxidation of dihydrotestosterone		Inflammatory response		Fusion of cellular membrane	MBNL1	Splicing of RNA
HSPB11	Development of skeletal system		Migration of cells	TAGLN2	Proliferation of cells	MT1X	Cell death
IL18	Adhesion of cells		Phagocytosis of cells		Transcription	MT2A	Apoptosis
	Apoptosis		Proliferation of cells	TBL2	Modulation of cholesterol		Homeostasis of Cu2+
	DNA damage		Signal transduction		Endoplasmic reticulum stress response		Proliferation of cells
	Expression of RNA,Transcription	BAIAP2	Rearrangement of actin cytoskeleton	TBPL1	Synthesis of dTTP	NIBAN2	Apoptosis
	Generation of reactive oxygen species		Rho protein signal transduction		Transcription of RNA		Proliferation of cells
	Immune response	CAD	Metabolism of glutamine	THOC5	Nuclear export of RNA	PAK2	Apoptosis
	Inflammation		Biosynthesis of UTP		Organismal death		Cell survival
	Influx of Ca2+		Biosynthesis of citrulline	UGDH	Oxidation of UDP-D-glucose		Flux of Ca2+
	Proliferation of cells		Biosynthesis of pyrimidine		Synthesis of chondroitin sulfate		Formation of actin stress fibers
	Synthesis of nitric oxide	CALR	Adhesion of cells		Synthesis of heparan sulfate proteoglycan		Formation of adherens junctions
	Synthesis of prostaglandin E2		Apoptosis		Synthesis of hyaluronic acid		Phosphorylation of L-tyrosine
	Synthesis of protein		Cell cycle progression		Synthesis of UDP-glucuronic acid		Signal transduction
	Transcription of RNA		DNA damage	USO1	Disruption of Golgi apparatus		Transcription of RNA
LUC7L			Folding of protein		Fusion of cellular membrane	PLD3
MAPRE1	Binding of actin stress fibers		Phagocytosis of cells		Organismal death	RABGGTA	Apoptosis
	G2/M phase transition		Proliferation of cells		Small GTPase mediated signal transduction		Modification of protein
	Stabilization of microtubules		Quantity of Ca2+		Transport of protein	RPA2	DNA damage checkpoint
MIA3	Adhesion of cells		Receptor-mediated endocytosis	WDR12	Cell cycle progression		DNA replication
	Endoplasmic reticulum stress response		Senescence of cells		Processing of rRNA		Excision repair of DNA
	Metabolism of cellular protein		Stabilization of protein	YES1	Formation of fibronectin matrix		Mismatch repair
	Organismal death		Synthesis of nitric oxide		Formation of phagosomes	RPL8	Nonsense-mediated mRNA decay
	Transport of protein		Translation of protein		Modification of protein		Initiation of translation of protein
MRPS17	Elongation of protein		Tyrosine phosphorylation of protein		Phosphorylation of L-tyrosine	SAE1	Sumoylation of protein
MRPS18B	Elongation of protein	CAND1	Ubiquitination of protein		Transport of D-glucose		Proliferation of cells
MT1X			Transcription of RNA			SETD7	DNA damage response of cells
MYO6	DNA damage response of cells		Homeostasis of iron ion				Transcription of RNA
	Endocytosis	CAPZB	Growth of axons			SFN	Apoptosis
	Secretion of L-glutamic acid		Morphogenesis of cells				Arrest in cell cycle progression
	Targeting of protein		Organismal death				Cell survival
NAA15	Apoptosis		Organization of cytoskeleton				Organization of cellular membrane
	Stabilization of protein	CARM1	Binding of DNA endogenous promoter				Proliferation of cells
	Transcription of RNA		Metabolism of lipid				Signal transduction
NTMT1	Organization of mitotic spindle		Methylation of protein				Synthesis of hyaluronic acid
	Segregation of chromosomes		Organismal death			SLFN14	Catabolism of RNA
OGT	Apoptosis		Proliferation of cells			SORT1	Apoptosis
	Cell survival		Transcription of RNA				Endocytosis
	Concentration of fatty acid	CARS1	Aminoacylation of tRNA				Transcription of RNA
	Deubiquitination of protein		Quantity of L-cysteine				Import of D-glucose
	Distribution of mitochondria	CASK	Transcription of RNA				Necrosis
	Glycosylation of protein		Adhesion of cell-associated matrix				Organization of vesicles
	Mitochondrial DNA damage		Localization of protein				Signal transduction
	Morphology of mitochondria		Adhesion of cells				Trafficking of protein
	O-glycosylation of protein	CAV1	Accumulation of lactic acid			SRI	Accumulation of Ca2+
	Phosphorylation of protein		Alignment of fibronectin fiber				Apoptosis
	Signal transduction		Apoptosis				Signal transduction
	Transcription of RNA		Arrest in cell cycle progression			TIMM8A	Mitochondrial import of protein
	Ubiquitination of protein		Binding of DNA fragment			TNFRSF10B	Apoptosis
PDCD6IP	Apoptosis		Caveolin-mediated endocytosis				Mitochondrial membrane potential
	Duplication of centrosome		Cell survival				Proliferation of cells
	Formation of actin stress fibers		Cellular respiration				Signal transduction
	Formation of fibronectin matrix		Concentration of ATP				Transcription of RNA
	Formation of vesicles		Concentration of Ca2+			UBA2	Sumoylation of protein
PGD	Metabolism of NADPH		Disruption of actin cytoskeleton			UGT8	Abnormal quantity of lipid
	Pentose shunt of D-glucose		DNA replication				Metabolism of glycosphingolipid
	Quantity of reactive oxygen species		Expression of RNA,Transcription				Organismal death
	Synthesis of lipid		Fatty acid metabolism				Organization of cytoskeleton
	Synthesis of RNA		Formation of actin stress fibers			UNC119B
PGK1	Organismal death		Formation of caveolae			USO1	Disruption of Golgi apparatus
	Proliferation of cells		Homeostasis of nitric oxide				Fusion of cellular membrane
PPP6R1	Phagocytosis		Inflammation				Organismal death
PRKAR1A	Apoptosis		Lipolysis				Small GTPase mediated signal transduction
	Morphology of cytoskeleton		Phagocytosis of cells				Transport of protein
	Phosphorylation of protein		Production of reactive oxygen species			USP19	Deubiquitination of protein
	Proliferation of cells		Proliferation of cells				Stabilization of protein
	Signal transduction		Quantity of mitochondria			WDR12	Cell cycle progression
	Sorting of axons		Synthesis of cyclic AMP				Processing of rRNA
	Synthesis of glutamine		Synthesis of DNA			ZFYVE19	Cytokinesis
RAD21	Cell death		Ubiquitination of protein
	Cell survival		Uptake of exosomes
	DNA recombination	CAV2	Concentration of cyclic AMP
	Homologous recombination		Endocytosis
	Segregation of chromosomes		Formation of caveolae
	Transcription		Fusion of vesicles
RDH11	Metabolism of retinol		MAPKKK cascade
RHOB	Apoptosis		Organization of endoplasmic reticulum
	Cell transformation		Organization of membrane rafts
	Endocytosis		Organization of mitochondria
	Formation of actin stress fibers		Proliferation of cells
	Formation of focal adhesions	CBR3
	Formation of lamellipodia	CBX3	DNA damage response of cells
	Proliferation of cells		Cohesion of sister telomere
	Release of acetylcholine		Transcription of RNA
	Rho protein signal transduction		Methylation of DNA
	Small GTPase mediated signal transduction	CCDC47	Endoplasmic reticulum stress response
	Transcription of RNA		Catabolism of protein
	Transport of protein		Organismal death
RHOT2	Cellular homeostasis		Homeostasis of Ca2+
	Small GTPase mediated signal transduction	CCN2	Adhesion of cells
RNPEP	Hydrolysis of protein fragment		Apoptosis
RPL4	Nonsense-mediated mRNA decay		Concentration of ATP
	Organismal death		Formation of actin stress fibers
	Extension of axons		Induction of extracellular matrix
	Extension of axons		Phosphorylation of protein
	Initiation of translation of protein		Proliferation of cells
RPS29	Apoptosis		Protein kinase cascade
	Nonsense-mediated mRNA decay		Signal transduction
	Initiation of translation of protein		Transcription of RNA
RPS8	Nonsense-mediated mRNA decay	CCS	Metabolism of superoxide
	Initiation of translation of protein		Transport of Cu2+
RRAGC	Macroautophagy		Organismal death
	Small GTPase mediated signal transduction	CCT8	Folding of protein
	Arrest in cell cycle progression	CDA	Deamination of cytidine
SAE1	Sumoylation of protein		Metabolism of cytosine
	Proliferation of cells		Organismal death
	Sumoylation of protein		Translocation of protein
SCUBE1	Disassembly of extracellular matrix	CDC5L	Splicing of mRNA
	Smoothened signaling pathway		G2/M phase transition
SELENBP1	Apoptosis		Splicing of mRNA
	Proliferation of cells		Mitosis
SERPINB8			Transcription of RNA
SLC30A1	Homeostasis of Ca2+	CENPH	Missegregation of chromosomes
	Homeostasis of Zn2+		Mitosis
	Transport of Zn2+	CFI	Complement activation
SMS	Metabolism of polyamines		Organismal death
SND1	Binding of DNA		Cytolysis
	Cell viability	CFL1	Adhesion of cells
	Transactivation of RNA		Apoptosis
SNX5	Macropinocytosis		Organization of actin cytoskeleton
	Synthesis of cyclic AMP		Phosphorylation of protein
	Transcription of RNA		Proliferation of cells
SQSTM1	Apoptosis	CFL2	Organismal death
	Autophagy		Organization of actin filaments
	Autophagy of mitochondria		Quantity of focal adhesions
	Catabolism of protein	CHD4	Formation of mitotic spindle
	DNA damage		Misalignment of chromosomes
	Phosphorylation of protein		Organismal death
	Production of reactive oxygen species		Transactivation of RNA
	Signal transduction	CIAPIN1	Cell viability
	Transport of endosomes		Apoptosis
	Transport of protein	CIP2A	Organismal death
	Ubiquitination of protein	CKB	Homeostasis of chloride
SRSF7	Splicing of mRNA		Metabolism of creatine
	Nuclear export of RNA		Organismal death
SUCLG1	Metabolism of succinyl-coenzyme A	CLEC3B
THUMPD1	Modification of rRNA	CLTC	Aggregation of early endosomes
TNC	Adhesion of cells		Amplification of centrosome
	Apoptosis		Catabolism of hyaluronic acid
	Transcription of RNA		Clathrin mediated endocytosis
	Formation of actin stress fibers		Formation of autophagosomes
	Inflammatory response		Formation of mitotic spindle
	Metabolism of cellular protein		Mitosis
	Mitogenesis		Organization of cellular membrane
	Modification of protein		Organization of Golgi apparatus
	Synthesis of DNA	CNTNAP1	Organization of cytoskeleton
TRIM28	Double-stranded DNA break repair		Signal transduction
	Import of protein	COPG1	Catabolism of protein
	Innate immune response		Cell transformation
	Methylation of cytosine	COPS3	Signal transduction
	Non-homologous end joining		Modification of protein
	Organismal death		Organismal death
	Phosphorylation of protein	CPNE1	I-kappaB kinase/NF-kappaB cascade
	Proliferation of cells		Hydrolysis of protein fragment
	Ras protein signal transduction		Transport of molecule
	Sumoylation of protein		Degranulation of neutrophils
	Transcription of RNA		Metabolism of lipid
UFD1	Deubiquitination of protein	CPSF6	Processing of mRNA
	Catabolism of protein		Tetramerization of protein
USO1	Organization of Golgi apparatus	CRIM1	Transactivation of RNA
	Fusion of cellular membrane		Organismal death
	Organismal death	CROT	Fatty acid metabolism
	Small GTPase mediated signal transduction		Targeting of protein
	Transport of protein		Metabolism of carnitine
USP32	Deubiquitination of protein		Metabolism of coenzyme A
WRAP53	Double-stranded DNA break repair		Beta-oxidation of fatty acid
ZNF428		CSPG4	Concentration of cholesterol
			Conduction of axons
			Inflammatory response
			Proliferation of cells
			Remodeling of extracellular matrix
			Signal transduction
		CSTF2T	Splicing of mRNA
			Polyadenylation of mRNA
		CTCF	Apoptosis
			Methylation of DNA
			Proliferation of cells
			Regulation of mitochondria
			Transcription of RNA
		CTDP1	Transcription of RNA
			Elongation of RNA
			Dephosphorylation of protein
		CTPS1	Synthesis of CTP
		CTSB	Apoptosis
			Autophagy
			Catabolism of protein
			Degeneration of extracellular matrix
			Degradation of autophagosomes
			Degradation of extracellular matrix
			Endoplasmic reticulum stress response of cells
			Ferroptosis
			Hydrolysis of protein fragment
			Necrosis
			Proliferation of cells
			Release of arachidonic acid
			Remodeling of extracellular matrix
		CTSC	Hydrolysis of protein fragment
			Proliferation of cells
		CTSD	Accumulation of autophagic vacuoles
			Accumulation of reactive oxygen species
			Apoptosis
			Catabolism of lipoprotein
			Catabolism of protein
			Condensation of chromatin
			Endoplasmic reticulum stress response of cells
			Inflammation
			Proliferation of cells
			Proteolysis
		DAG1	Formation of basal lamina
			MAPKKK cascade
			Organismal death
			Organization of extracellular matrix
		DCTN1	Apoptosis
			Accumulation of vesicles
			Bundling of microtubules
			G2/M phase transition
			Morphology of Golgi apparatus
			Polymerization of microtubules
			Transport of protein
		DCTN3	G2/M phase transition
		DCTN6	Organization of mitotic spindle
		DDX18
		DDX39B	Splicing of mRNA
			Nuclear export of RNA
			Formation of spliceosomes
			DNA damage checkpoint
		DNAJB1	Aggregation of protein
			Apoptosis
			Cell death
			Endoplasmic reticulum stress response
			Expression of RNA
			Folding of protein
			Oxidation of protein
			Proliferation of cells
			Quantity of nitric oxide
			Quantity of reactive oxygen species
			Transmembrane potential of mitochondria
		DNM1L	Aggregation of mitochondria
			Apoptosis
			Autophagy of mitochondria
			Cell division
			Collapse of mitochondrial matrix
			Concentration of ATP
			Damage of mitochondria
			Fission of mitochondria
			Fission of peroxisomes
			Fragmentation of mitochondria
			Generation of reactive oxygen species
			Hydrolysis of GTP
			Leakage of H+
			Morphology of mitochondria
			Swelling of mitochondria
			Synthesis of ATP
		DRG1	Polymerization of microtubules
			Transcription of RNA
		DYNC1H1	Alignment of chromosomes
			Cell death
			G2/M phase transition
			Lipolysis of non-esterified fatty acid
			Organization of mitotic spindle
		ECPAS	Catabolism of protein
		EDIL3	Phosphorylation of protein
		EED	Transcription of RNA
			Organismal death
			Proliferation of cells
		EEF1A1	Cell death
			Elongation of protein
			Exchange of GDP,Exchange of GTP
			Synthesis of phosphatidylinositol 4,5-diphosphate
			Translation of protein
		EEF1G	Elongation of protein
		EFTUD2	Splicing of mRNA
		EHD4	Apoptosis
			Endocytosis
			Homo-oligomerization of protein
			Phosphorylation of L-tyrosine
		EIF2A	Cleavage of tRNA
			Formation of autophagosomes
			Formation of ribosome
			Phosphorylation of protein
			Signal transduction
			Translation of protein
		EIF2S2
		EIF3G	Initiation of translation of protein
		EIF3I	Synthesis of protein
			Proliferation of cells
		EIF3M	Initiation of translation of protein
			Organismal death
		EPHB2	Adhesion of cells
			Axonogenesis
			Transcription of RNA
			Influx of Ca2+
			Organismal death
			Phosphorylation of protein
			Ras protein signal transduction
			Remodeling of cytoskeleton
		ERC1	Apoptosis
			Influx of Ca2+
			Stabilization of microtubules
		ERP29	Transcription of RNA
			Folding of protein
			Activation of MAP kinase
			Phosphorylation of protein
			Secretion of protein
			Transport of protein
		EXOSC1	Stabilization of mRNA
			Processing of rRNA
		FABP5	Catabolism of triacylglycerol
			Metabolism of lipid
			Proliferation of cells
			Transactivation of RNA
			Transport of D-glucose
			Transport of long chain fatty acid
		FAH	Catabolism of arginine
			Catabolism of L-phenylalanine
			Organismal death
		FBN1	Metabolism of cellular protein
			Organismal death
			Organization of extracellular matrix
			Proliferation of cells
		FERMT2	Adhesion of cells
			Catabolism of ADP
			Deposition of fibronectin matrix
			Organismal death
		FNBP1	Reorganization of microtubules
			Reorganization of actin filaments
			Organization of cellular membrane
		FNTA	Apoptosis
			Cell cycle progression
			Farnesylation of protein
			Proliferation of cells
		FTH1	Apoptosis
			Concentration of dopamine
			Concentration of glutathione
			Homeostasis of iron ion
			Migration of cells
			Nicking of DNA
			Oxidative stress response
			Turnover of folic acid
		GAMT	Metabolism of S-adenosylhomocysteine
			Metabolism of S-adenosylmethionine
			Metabolism of creatine
		GARS1	Aminoacylation of tRNA
		GGA3	Metabolism of cellular protein
			Morphology of trans Golgi network
		GLIPR1	Apoptosis
			Metabolism of lipid
		GLO1	Quantity of hydrogen peroxide
			Transcription of RNA
			Quantity of superoxide
			Metabolism of glutathione
			Apoptosis
		GLRX3	Transactivation of RNA
		GLS	Metabolism of glutamine
			Proliferation of cells
			Quantity of L-aspartic acid
			Quantity of malic acid
			Quantity of succinic acid
		GOLPH3	Apoptosis
			Organization of Golgi apparatus
			Organization of mitochondria
			Secretion of protein
			Synthesis of glycoprotein
		GPD2	Concentration of ATP
			Concentration of cholesterol
			Concentration of fatty acid
			Organismal death
			Quantity of ADP
			Quantity of AMP
			Quantity of L-triiodothyronine
			Quantity of NADPH
			Release of reactive oxygen species
			Transmembrane potential of mitochondria
		GPX1	Abnormal cell cycle
			Accumulation of reactive oxygen species
			Apoptosis
			Catabolism of hydrogen peroxide
			Catabolism of purine nucleotide
			Depletion of glutathione
			Metabolism of arachidonic acid
			Metabolism of glutathione
			Metabolism of lipid
			Necrosis
			Peroxidation of lipid
			Production of reactive oxygen species
			Proliferation of cells
		GSPT1	Methylation of protein
			Nonsense-mediated mRNA decay
			G1/S phase transition
		GSTM3	Metabolism of glutathione
			Catabolism of xenobiotic
			Metabolism of nitrobenzene
		GTF2B	Acetylation of protein
			Transcription of RNA
		GTF3C1	Transcription of RNA
		HADHB	Beta-oxidation of fatty acid
			Proliferation of cells
		HAGH	Metabolism of glutathione
		HAT1	Acetylation of amino acids
			DNA damage
			Homologous recombination repair of DNA
			Organismal death
			Structure of chromatin
		HDAC2	Apoptosis
			Cell cycle progression
			Degeneration of myofiber
			Development of mitochondria
			DNA damage
			Formation of autophagosomes
			Proliferation of cells
			Transcription of RNA
		HDGF	Apoptosis
			Proliferation of cells
			Synthesis of DNA
		HEBP1	Accumulation of cyclic AMP
			Catabolism of heme
			Flux of Ca2+
			Mobilization of Ca2+
			Signal transduction
		HEXA	Accumulation of ganglioside GM2
			Catabolism of hyaluronic acid
			Metabolism of glycosphingolipid
			Organization of lysosome
			Signal transduction
		HINT1	Apoptosis
			Concentration of 6-keto-prostaglandin F1 alpha
			Concentration of arachidonic acid
			Concentration of docosahexaenoic acid
			Concentration of retinaldehyde
			Concentration of sphingomyelin
			Signal transduction
			Transcription of RNA
		HK2	Apoptosis
			Binding of mitochondria
			Depletion of ATP
			Morphology of mitochondria
			Permeability of mitochondria
			Production of reactive oxygen species
		HMOX2	Concentration of ATP
			Depolarization of mitochondrial membrane
			Generation of hydrogen sulfide
			Homeostasis of iron ion
			Organismal death
			Oxidation of heme
			Oxidative stress response
			Peroxidation of lipid
		HNMT	Catabolism of L-histidine
			Metabolism of histamine
			Methylation of protein
		HSD17B10	Apoptosis
			Catabolism of branched chain amino acids
			Concentration of ATP
			Fragmentation of DNA fragment
			Function of mitochondria
			Generation of reactive oxygen species
			Metabolism of lipid
			Organization of mitochondria
		HSPA1A/HSPA1B	Apoptosis
			Endoplasmic reticulum stress response
			Folding of protein
			Metabolism of ATP
			Necrosis
			Ubiquitination of protein
		HSPG2	Apoptosis
			Binding of extracellular matrix
			Formation of basement membrane
			Inflammatory response
			Metabolism of cellular protein
			Metabolism of lipid
			Metabolism of retinoid
			Organization of extracellular matrix
			Proliferation of cells
			Synthesis of glycosaminoglycan
		IARS1	Aminoacylation of tRNA
		IDH3B	Metabolism of 2-oxoglutaric acid
			Metabolism of NADH
			Organismal death
		IFIT2	Apoptosis
			Innate immune response
		INPP1	Signal transduction
			Metabolism of inositol phosphate
			Growth of axons
		INTS3	Stabilization of chromosomes
			DNA damage response of cells
			Processing of snRNA
			Checkpoint control
		KDSR	Synthesis of sphingolipid
		KIRREL1	Organization of cytoskeleton
			Cell-cell adhesion
			Phosphorylation of protein
			Disorganization of actin cytoskeleton
		LIMCH1	Phosphorylation of protein
			Formation of focal adhesions
			Formation of actin stress fibers
		LMNB2	DNA damage
		LRRFIP1	Transcription of RNA
		LYPLA2	Accumulation of phospholipid
			Depalmitoylation of protein
			Guidance of axons
		MAD2L1	Anchoring of microtubules
			Apoptosis
			Arrest in cell cycle progression
			Arrest in mitosis
			Catabolism of protein
			Chromosomal instability
			Elongation of microtubules
			Localization of protein
		MAPRE1	Binding of actin stress fibers
			G2/M phase transition
			Stabilization of microtubules
		MAPRE2	Turnover of focal adhesions
		MARS1	Translation of protein
			Aminoacylation of tRNA
		MATR3	Transcription of RNA
		METAP1	Translation of protein
		MID1	Branching of axons
			Depolymerization of microtubules
			Translation of protein
		MRPS18A	Elongation of protein
			Termination of translation of protein
		MT1X	Cell death
		MTHFD1	Metabolism of folic acid
			Metabolism of L-methionine
			Metabolism of L-tetrahydrofolic acid
			Proliferation of cells
			Synthesis of purine nucleotide
		NAGA	Catabolism of glycolipid
			Proliferation of cells
		NAMPT	Apoptosis
			Autophagy of cells
			Biosynthesis of NAD+
			Concentration of ATP
			Concentration of cholesterol
			Concentration of triacylglycerol
			Intercellular communication
			Proliferation of cells
			Signal transduction
		NAPA	Exocytosis
			Trafficking of vesicles
			Transport of protein
		NAT10	Synthesis of protein
			Modification of rRNA
		NCAPH2	Segregation of chromosomes
			Condensation of chromatin
			Organismal death
		NDRG1	Apoptosis
			Amplification of centrosome
			Proliferation of cells
			Transmembrane potential of mitochondria
		NDUFS1	Cellular respiration
			Concentration of glutathione
			Metabolism of ATP
			Mitochondrial membrane potential
			Production of reactive oxygen species
		NDUFS2	Function of mitochondria
			Oxidative stress response
		NIBAN2	Apoptosis
			Proliferation of cells
		NNMT	Synthesis of ATP
			Proliferation of cells
			Methylation of protein
		NOL3	Apoptosis
			Cell transformation
			Necrosis
			Oligomerization of protein
			Proliferation of cells
			Quantity of Ca2+
			Splicing of RNA
			Stabilization of plasma membrane
			Transmembrane potential of mitochondrial membrane
		NOP56	Processing of rRNA
		NPEPPS	Degradation of protein fragment
			Polyubiquitination of protein
		NPM1	Apoptosis
			Activation of Protein kinase
			DNA replication
			Duplication of centrosome
			Formation of nucleosomes
			Formation of ribosome
			Localization of protein
			Processing of rRNA
			Repair of DNA
			Replication of centriole
			Replication of RNA
			Splicing of mRNA
			Stabilization of protein
			Transcription of RNA
			Ubiquitination of protein
		NPM3	Processing of rRNA
			Transcription of rRNA
		NRP2	Accumulation of endosomes
			DNA damage
			Guidance of axons
			Organismal death
			Proliferation of cells
		NTMT1	Organization of mitotic spindle
			Segregation of chromosomes
		NUBP1	Formation of mitotic spindle
			Assembly of iron-sulfur
			Homeostasis of iron ion
			Organismal death
			Duplication of centrosome
			Proliferation of cells
		NUDT5	Hydrolysis of ADP-D-ribose
			Hydrolysis of AMP
			Remodeling of chromatin
		NUTF2	Import of protein
		OSBPL3
		P3H1	Folding of protein
			Secretion of protein
			Proliferation of cells
			Organization of collagen fibrils
		PAPSS1	Synthesis of phosphoadenosine phosphosulfate
		PC	Metabolism of biotin
			Metabolism of oxalacetic acid
		PCBP1	Splicing of mRNA
			Translation of protein
			Transcription of RNA
		PDCD6IP	Apoptosis
			Duplication of centrosome
			Formation of actin stress fibers
			Formation of fibronectin matrix
			Formation of vesicles
		PDCL3	Folding of protein
			Phosphorylation of L-tyrosine
			Organization of actin cytoskeleton
		PDE4DIP	Acetylation of microtubules
			Fragmentation of Golgi apparatus
			Organismal death
		PEX19	Fission of peroxisomes
			Stabilization of protein
			Formation of peroxisome membrane
		PGP	Synthesis of glycerol
			Organismal death
		PGRMC2	Transport of heme
		PHGDH	Accumulation of D-sphingosine
			Accumulation of sphingomyelin
			Localization of Golgi apparatus
			Metabolism of glutamine
			Metabolism of glycine
			Metabolism of L-serine
			Metabolism of L-threonine
			Organismal death
			Transcription of RNA
		PIH1D1	Remodeling of chromatin
			Assembly of protein-protein complex
		PKM	Binding of DNA endogenous promoter
			Cell survival
			Concentration of cholesterol
			Concentration of glutathione
			Mass of mitochondria
			Organismal death
			Proliferation of cells
			Synthesis of ATP
			Synthesis of L-serine
			Transactivation of RNA
			Transmembrane potential of mitochondria
		PMAIP1	Apoptosis
			Accumulation of reactive oxygen species
			Mitochondrial membrane potential
			Morphology of mitochondria
			Release of Ca2+
		POLR1D
		POLR2C	Splicing of mRNA
			Transcription-coupled nucleotide-excision repair
			Elongation of RNA
			Transcription of RNA
		POLR2G	Transcription of mRNA
			Splicing of mRNA
			Transcription-coupled nucleotide-excision repair
			Elongation of RNA
		PPA1	Aminoacylation of tRNA
			Synthesis of AMP
		PPIL1	Splicing of mRNA
		PPM1B	Dephosphorylation of protein
			I-kappaB kinase/NF-kappaB cascade
			Myristoylation of protein
		PPP1CA	Apoptosis
			Cell viability
			Dephosphorylation of protein
			Mitosis
			Proliferation of cells
		PPP3CA	Apoptosis
			Concentration of cholesterol
			Concentration of triacylglycerol
			Dephosphorylation of protein
			Deposition of extracellular matrix
			Endocytosis
			Immune response
			Proliferation of cells
			Transcription of RNA
			Transport of Ca2+
		PQBP1	Apoptosis
			Splicing of mRNA
		PRDX6	Catabolism of glycerophospholipid
			Concentration of phospholipid
			Fragmentation of DNA
			Generation of reactive oxygen species
			Oxidation of protein
			Oxidative stress response
			Peroxidation of phospholipid
		PRKAR1A	Apoptosis
			Morphology of cytoskeleton
			Phosphorylation of protein
			Proliferation of cells
			Signal transduction
			Sorting of axons
			Synthesis of glutamine
		PRPS1	Synthesis of AMP
			Synthesis of purine nucleotide
		PRPS2	Synthesis of nucleotide
			Synthesis of AMP
		PSMA5	Deubiquitination of protein
			MAPKKK cascade
			Polyubiquitination of protein
			Stabilization of mRNA
		PSMD9	Deubiquitination of protein
			MAPKKK cascade
			Polyubiquitination of protein
			Stabilization of mRNA
			Transcription of RNA
		PSME3	Checkpoint control
			Deubiquitination of protein
			MAPKKK cascade
			Polyubiquitination of protein
			Proliferation of cells
			Stabilization of mRNA
		PTBP1	Organismal death
			Splicing of mRNA
			Translation of protein
		PTP4A1	Proliferation of cells
		PTPRF	Adhesion of cells
			Apoptosis
			Phosphorylation of protein
			Proliferation of cells
			Reorganization of cytoskeleton
			Synthesis of DNA
		PURB	Transcription of RNA
		PYGB
		RABGAP1
		RAC1	Adhesion of cells
			Apoptosis
			Binding of actin cytoskeleton
			Binding of GTP
			Breakage of DNA
			Cell cycle progression
			Disruption of adherens junctions
			DNA replication
			Dynamics of actin cytoskeleton
			Efflux of cholesterol
			Endocytosis
			Formation of actin stress fibers
			Formation of vesicles
			Growth of axons
			Inflammatory response
			Influx of Ca2+
			Loading of GTP
			Organization of actin cytoskeleton
			Oxidation of protein
			Production of lipid peroxide
			Production of reactive oxygen species
			Proliferation of cells
			Protein kinase cascade
			Remodeling of actin cytoskeleton
			Senescence of cells
			Signal transduction
			Small GTPase mediated signal transduction
			Synthesis of DNA
			Transcription of RNA
		RAD21	Cell death
			Cell survival
			Homologous recombination
			Segregation of chromosomes
		RANBP1	Hydrolysis of GTP
			Organization of mitotic spindle
			Separation of centrosome
			Signal transduction
		RBBP4	Cell cycle progression
			Formation of actin stress fibers
			Formation of focal adhesions
			Proliferation of cells
			Remodeling of chromatin
		RFTN1	Mobilization of Ca2+
		RHOB	Apoptosis
			Cell transformation
			Endocytosis
			Formation of actin stress fibers
			Formation of focal adhesions
			Formation of lamellipodia
			Proliferation of cells
			Release of acetylcholine
			Rho protein signal transduction
			Small GTPase mediated signal transduction
			Transcription of RNA
			Transport of protein
		RND3	Adhesion of cells
			Apoptosis
			Formation of actin stress fibers
			Hydrolysis of GTP
			Production of reactive oxygen species
			Proliferation of cells
		RPA3	DNA replication
			Excision repair of DNA
			G1/S phase transition
			Mitosis
			Proliferation of cells
			Mismatch repair
		RPL18	Initiation of translation of protein
			Nonsense-mediated mRNA decay
		RPL18A	Nonsense-mediated mRNA decay
			Initiation of translation of protein
		RPN1	N-glycosylation of protein
		RPS12	Initiation of translation of protein
			Nonsense-mediated mRNA decay
		RPS21	Initiation of translation of protein
			Nonsense-mediated mRNA decay
		RPS3	Apoptosis
			DNA damage response of cells
			Formation of mitotic spindle
			Initiation of translation of protein
			Nonsense-mediated mRNA decay
			Polymerization of microtubules
			Translation of protein
			Ubiquitination of protein
		RPS8	Nonsense-mediated mRNA decay
			Initiation of translation of protein
		RRBP1	Apoptosis
			Organization of endoplasmic reticulum
			Organization of microtubules
			Synthesis of protein
		RTN4	Branching of axons
			Cycling of Ca2+
			Organismal death
			Proliferation of cells
			Stabilization of protein
		S100A11	DNA replication
			Dynamics of actin cytoskeleton
			Organismal death
			Proliferation of cells
			Release of Ca2+
			Signal transduction
			Synthesis of DNA
		SAE1	Sumoylation of protein
			Proliferation of cells
		SBDS	Apoptosis
			Organization of mitotic spindle
			Processing of rRNA
			Production of reactive oxygen species
		SEC23A	Transport of protein
			Proliferation of cells
			Morphology of Golgi apparatus
		SELENOF	Folding of glycoprotein
		SH3BGRL3	Apoptosis
		SLC1A5	Efflux of L-aspartic acid
			Efflux of L-glutamic acid
			Transport of L-serine
			Uptake of L-tryptophan
		SLC30A1	Homeostasis of Ca2+
			Homeostasis of Zn2+
		SNAP23	Exocytosis by cells
			Fusion of cellular membrane
		SNRPC	Splicing of mRNA
		SOD1	Aggregation of protein
			Apoptosis
			Autophagy
			Carbonylation of protein
			Cell survival
			Concentration of Ca2+
			Concentration of glutathione
			Concentration of lipid
			Concentration of triacylglycerol
			Damage of lipid
			Damage of neurons
			Damage of protein
			Degradation of DNA
			DNA damage
			Function of mitochondria
			Generation of reactive oxygen species
			Inflammation
			Oxidative stress response
			Peroxidation of lipid
			Phagocytosis of cells
			Proliferation of cells
			Secretion of lipid
			Synthesis of ATP
		SQSTM1	Apoptosis
			Autophagy
			Autophagy of mitochondria
			Catabolism of protein
			DNA damage
			Phosphorylation of protein
			Production of reactive oxygen species
			Signal transduction
			Transport of endosomes
			Transport of protein
			Ubiquitination of protein
		SRI	Accumulation of Ca2+
			Apoptosis
			Signal transduction
		SRP72
		SSU72	Binding of telomeres,Polyadenylation of mRNA
			Polyadenylation of mRNA
			Binding of telomeres
		STAU1	Localization of mRNA
			Translation of protein
			Proliferation of cells
		STT3A	N-glycosylation of protein
		STX12	Stabilization of protein
			Efflux of choline-phospholipid
			Fusion of endosomes
			Formation of autophagic vacuoles
			Efflux of cholesterol
		SUCLG1	Metabolism of succinyl-coenzyme A
		TAPBP	Transcription of RNA
			Assembly of protein-protein complex
			Immune response
			Ubiquitination
		TCP1	Folding of actin
			Folding of protein
			Formation of cellular inclusion bodies
		TFPI	I-kappaB kinase/NF-kappaB cascade
			Inflammation
			Release of nitric oxide
			Transcription of RNA
		TMF1	Apoptosis
			Transcription of RNA
		TMPO	Abnormal cell cycle
			DNA replication
			Transcription of RNA
		TOLLIP	Phosphorylation of protein
			Release of nitric oxide
		TRIM28	Double-stranded DNA break repair
			Import of protein
			Innate immune response
			Methylation of cytosine
			Non-homologous end joining
			Organismal death
			Phosphorylation of protein
			Proliferation of cells
			Ras protein signal transduction
			Sumoylation of protein
			Transcription of RNA
		TUBB	Cell survival
			Formation of mitotic spindle
			G2/M phase transition
			Organization of microtubules
		TXLNG	Cell cycle progression
		UBA2	Sumoylation of protein
		UBE2Z	Apoptosis
			Ubiquitination of protein
		UBE3A	Autoubiquitination of protein
			Swelling of Golgi apparatus
			Ubiquitination of protein
		UBP1	Transcription of RNA
			Organismal death
		UBXN4	Catabolism of protein
		UCHL1	Axonogenesis
			Deubiquitination of protein
			Endoplasmic reticulum stress response
			Macroautophagy
			Proliferation of cells
			Translation of protein
		UROD	Synthesis of heme
			Metabolism of heme
		USO1	Disruption of Golgi apparatus
			Fusion of cellular membrane
			Organismal death
			Small GTPase mediated signal transduction
			Transport of protein
		VIM	Acidification of endosomes
			Apoptosis
			Epithelial-mesenchymal transition
			Phagocytosis of cells
			Proliferation of cells
			Release of arachidonic acid
			Synthesis of corticosterone
			Synthesis of progesterone
			Synthesis of prostaglandin E2
			Transmembrane potential of mitochondria
		WARS1	Activation of Protein kinase
			Aminoacylation of tRNA
			Assembly of protein-protein complex
			Transcription of RNA
			Phosphorylation of protein
			Proliferation of cells
			Uptake of L-tryptophan
		YARS2	Aminoacylation of tRNA
		YWHAE	Abnormal cell cycle
			Binding of DNA
			DNA damage
			Export of Ca2+
			MAPKKK cascade
			Signal transduction
		YWHAG	Binding of DNA
			G2/M phase transition
			Signal transduction
			Targeting of protein
		YWHAQ	Apoptosis
			Organization of cellular membrane
			Small GTPase mediated signal transduction
			Targeting of protein
			Transcription of RNA
			Binding of synthetic promoter
			Migration of fibroblast cell lines
			Destabilization of microtubules
			Astrocytosis
			Migration of endothelial cells
			Endocytosis
			Macrothrombocytopenia
			Apoptosis of fibroblasts
			Transformation of fibroblast cell lines
			Proliferation of cells
			Reorganization of actin cytoskeleton
			Production of reactive oxygen species
			Trafficking of exocytic vesicle
			Uptake of Salmonella enterica subsp. enterica serovar Typhimurium
			Migration of fibroblasts
			Development of epiblast cells,Formation of lamellipodia
			Apoptosis of hepatoma cell lines
			Organization of cytoskeleton
			Organization of membrane ruffles
			Cell proliferation of adenocarcinoma cell lines,Proliferation of lung cancer cell lines
			Migration of breast cancer cell lines
			Cell death of motor neurons
			Invasion of cells
			Morphogenesis of gross anatomical part
			Conjugation of lymphoma cell lines,Conjugation of T lymphocytes
			Cell viability of epithelial cell lines,Cell viability of fibroblast cell lines
			Migration of mammary tumor cells
			Binding of NFkB binding site
			Cell spreading of cervical cancer cell lines
			Cell movement
			Organization of actin cytoskeleton
			Neuritogenesis
			Migration of tumor cell lines
			Protein kinase cascade
			Cell death
			Production of reactive oxygen species
			Regulation of focal adhesions
			Insulin sensitivity
			Metastasis of lung cancer cell lines
			Cell proliferation of lymphoma cell lines
			Cell spreading
			Phagocytosis by macrophage cancer cell lines
			Invasion of carcinoma cell lines
			Adhesion of cells
			Loss of hair
			Cell movement of astrocytes
			Generation of reactive oxygen species
			Engulfment of leukemia cell lines
			Exit from cell cycle progression of muscle cell lines
			Constriction of hair follicle
			Migration of fibroblasts
			Redistribution of phosphatidylinositol-3,4,5-triphosphate
			Migration of melanoma cell lines
			Induction of lamellipodia
			Formation of membrane ruffles
			Formation of lamellipodia
			Lung injury
			Deformability of red blood cells
			Quantity of reactive oxygen species
			Hepatocellular carcinoma
			Cell movement of tumor cell lines
			Transendothelial migration of leukemia cell lines
			Quantity of bone tissue
			Outgrowth of neurites
			Cell spreading of fibroblasts
			Reorganization of cytoskeleton
			Production of reactive oxygen species
			Migration of fibroblast-like synoviocytes
			Repolarization of centrosome
			Size of blood vessel
			Generation of superoxide
			Invasion of breast cancer cell lines,Invasion of extracellular matrix
			Growth of dendrites
			Global developmental delay
			Synthesis of DNA
			Angiogenesis
			DNA replication
			Formation of lamellipodia
			Metastatic potential of melanoma cell lines
			Colitis
			Extension of cells
			Engulfment of cells
			Cell survival
			Cell spreading
			Chemotaxis of CD8+ T lymphocyte
			Excretion of norepinephrine
			Apoptosis of embryonic cell lines,Apoptosis of fibroblast cell lines
			Chemotaxis of neutrophils
			Extension of actin cytoskeleton
			Invasion of fibroblast-like synoviocytes
			Quantity of neurites
			Long term synaptic depression of synapse
			Waldenström macroglobulinemia
			T cell migration
			Cell death
			Guidance of axons
			Invasion of tumor cell lines
			Migration of neutrophils
			Ductal breast carcinoma
			Proliferation of cells
			Senescence of cells
			Formation of focal adhesions
			Cell proliferation of hepatoma cell lines
			Infection by vaccinia virus,Infection of cervical cancer cell lines
			Injury of kidney
			Proliferation of cells
			Formation of filopodia-like projection
			Disintegration of microvilli
			Reorganization of actin filaments
			Adhesion of peripheral T lymphocyte
			Growth of axons
			Morphology of actin cytoskeleton
			Ruffling
			Formation of myelin sheath
			Cell viability of tumor cell lines
			Ruffling
			Migration of breast cell lines
			Formation of primitive endoderm
			Permeability of endothelial cell lines,Permeability of lung cell lines
			Coagulation of blood
			Differentiation of enterocytes
			Endocytosis of plasma membrane
			Concentration of cyclic AMP
			Formation of myelin ovoid
			Migration of endothelial cell lines
			Remodeling of actin cytoskeleton
			Migration of fibroblasts
			Contact growth inhibition of muscle cell lines
			Cell transformation
			Invasion of fibrosarcoma cell lines
			Cell proliferation of fibroblasts
			Migration of keratinocytes
			Formation of lamellipodia
			Apoptosis of fibroblast cell lines
			Signal transduction
			Migration of cells
			Development of myofibroblasts
			Neuritogenesis
			Transformation of thyroid cells
			Cell-cell contact of endothelial cells
			Invasion of fibrosarcoma cell lines
			Contraction of wound
			Formation of actin stress fibers
			Basal cell carcinoma
			Ruffling
			Outgrowth of neurites
			Formation of hippocampus
			Phosphorylation of protein
			Cell death of B-lymphocyte derived cell lines
			Migration of cortical neurons
			Polarization of podosomes
			Differentiation of neurons
			Cell movement of epithelial cells
			Proliferation of astrocytes
			Polymerization of actin
			Decapping of actin filaments
			Invasion of tumor cell lines
			Activation of RNA
			Mitogenesis of breast cancer cell lines
			Invasion of tumor cell lines
			Proliferation of cells
			Morphology of capillary network
			Remodeling of cytoskeleton
			Cell viability of cervical cancer cell lines
			Clustering of membrane rafts
			Cell proliferation of breast cancer cell lines
			Uptake of Brucella abortus
			Rac protein signal transduction
			Cell spreading of leukocytes
			Invasion of tumor cell lines
			Hepatocyte growth factor receptor signaling
			Formation of actin stress fibers
			Production of reactive oxygen species
			Contact growth inhibition of vascular endothelial cells
			Acute myeloid leukemia
			Clathrin mediated endocytosis
			Cell cycle progression of colorectal cancer cell lines
			Cell proliferation of fibroblasts
			Apoptosis of ventricular myocytes
			Inflammatory response
			Trafficking of vesicles
			Remodeling of actin cytoskeleton
			Formation of myelin ovoid
			Morphology of cells
			Migration of cortical neurons
			Migration of cells
			Myelination of Schwann cells
			Infection by adenoviridae,Infection of cervical cancer cell lines
			Cell spreading of embryonic cell lines,Cell spreading of fibroblast cell lines
			Quantity of actin stress fibers
			Transcription of RNA
			Adhesion of epiblast cells
			Expression of RNA
			Invasion of embryonic cell lines,Invasion of fibroblast cell lines
			Migration of vascular smooth muscle cells
			G2/M phase transition of fibroblast cell lines
			Size of arteriole
			Apoptosis of tumor cell lines
			Ruffling
			Quantity of focal adhesions
			Activation-induced cell death of leukemia cell lines
			Length of neurites
			Gliomatosis cerebri
			Formation of astrocyte projections
			Vasoconstriction
			Angiogenesis
			Glioblastoma,Organismal death
			Ruffling of plasma membrane
			Outgrowth of axons
			Migration of hepatoma cell lines
			Outgrowth of neurites
			Melanoma
			Signal transduction
			Function of natural killer cells
			Neovascularization
			Migration of interneurons
			Morphology of fibroblast cell lines
			Production of lamellipodia
			Transcription of RNA
			Cutaneous melanoma
			Production of superoxide
			Migration of embryonic cell lines
			Apoptosis of lymphoma cell lines
			Differentiation of myoblasts
			Ruffling of cervical cancer cell lines
			Adhesion of keratinocytes
			Cell spreading of epithelial cells
			Production of reactive oxygen species
			Vasoconstriction of blood vessel
			Polarization of macrophages
			Cell-cell adhesion
			Release of reactive oxygen species
			Head and neck squamous cell carcinoma
			Migration of fibroblasts
			Quantity of nuocytes
			Contact growth inhibition of fibroblast cell lines
			Apoptosis of endothelial cells
			Apoptosis of lymphoma cell lines
			Leukocyte migration
			Phagocytosis by macrophage cancer cell lines
			Cancers and Tumors
			Egression of CD4+ T-lymphocytes
			Reorganization of actin stress fibers
			Organismal death
			Activation of RNA
			Reorganization of actin cytoskeleton
			Growth of axons
			Migration of gonadal cell lines
			Differentiation of pheochromocytoma cell lines
			Germ cell tumor in reproductive tract
			Cell movement of tumor cell lines
			Generation of reactive oxygen species
			Breakage of DNA
			Mechanical hypersensitivity
			Proliferation of embryonic cell lines,Proliferation of fibroblast cell lines
			Oxidative stress response of lung
			Polarization of leukocyte cell lines
			Quantity of reactive oxygen species
			Egression of CD8+ T lymphocyte
			Generation of reactive oxygen species
			Proliferation of muscle cell lines
			Invasion of glioma cells
			Production of reactive oxygen species
			Morphology of breast cell lines,Morphology of epithelial cell lines
			Arrest in growth of embryo
			Cell cycle progression of mesangial cells
			Colorectal tumor
			Cell spreading
			Loading of GTP
			Transendothelial migration of effector memory T lymphocytes
			Production of superoxide
			Formation of dendrites
			Activation of RNA
			Polymerization of actin filaments
			Phagocytosis of red blood cells
			Formation of reactive oxygen species
			Adhesion of leukemia cell lines
			Hyperplasia of keratinocytes
			Apoptosis of pheochromocytoma cell lines
			Length of axons
			Autosomal dominant mental retardation type 48
			Blebbing
			Disintegration of microvilli
			Adhesion of cells
			Quantity of dendrites
			Formation of membrane ruffles
			Infection by vaccinia virus,Infection of cervical cancer cell lines
			Migration of fibroblasts
			Cell movement
			Plasticity of neuronal synapse
			Formation of peripheral lamellae
			Bradycardia
			Proliferation of prostate cancer cell lines
			Formation of lamellipodia
			Cell cycle progression of cortical astrocytes
			Ruffling
			Migration of HAoSMC cells
			Regulation of actin cytoskeleton
			Activation of reactive oxygen species
			Cell spreading of endothelial cells
			Lung cancer
			Binding of GTP
			Apoptosis of epiblast cells
			Receptor-mediated endocytosis
			Vascular leak syndrome
			Ruffling of fibroblast cell lines
			Small GTPase mediated signal transduction
			Mobilization of Ca2+
			Invasion by Salmonella typhimurium SL1344,Invasion of kidney cell lines
			Apoptosis of lymphoma cells
			Growth of dendrites
			Injury of kidney
			Cytostasis of endothelial cells
			G1/S phase transition of fibroblasts
			Formation of muscle cells,Skeletal and muscular process of muscle cells
			Generation of reactive oxygen species
			Activation of cells
			Morphology of endothelial cells
			Proliferation of thyroid cells
			Cutaneous melanoma
			Delay in initiation of migration of cortical projection neurons
			Production of reactive oxygen species
			Area of lumen
			Binding of actin cytoskeleton
			Migration of tumor cell lines
			Transcription of RNA
			Endocytosis by kidney cell lines,Phagocytosis of fibroblast cell lines,Phagocytosis of red blood cells
			Quantity of thymocytes
			Production of superoxide
			Transcription of RNA
			Formation of cytoplasmic aggregates
			Transactivation of RNA
			Migration of cortical astrocytes
			Organization of actin cytoskeleton
			Disassembly of actin stress fibers
			Projection of corticothalamic axons
			Behavior
			Formation of lamellipodia
			Scattering of fibroblast cell lines
			Diameter of arteriole
			Migration of melanoma cell lines
			Growth of tumor
			Migration of cortical astrocytes
		RAD21	Activation of DNA endogenous promoter,Acute myeloid leukemia,Alignment of sister chromatids,Apoptosis of embryonic cell lines,Apoptosis of epithelial cell lines,Apoptosis of kidney cell lines,Apoptosis of leukemia cell lines,Association of kinetochores,Association of microtubules,Binding of DNA endogenous promoter,Bladder carcinoma,Brain oligodendroglioma,Breast adenocarcinoma,Carcinoma of unknow…
			Cornelia de Lange syndrome type 4
			Colony survival of cervical cancer cell lines
			Pancreatic ductal adenocarcinoma
			Pancreatic ductal adenocarcinoma
			Serous ovarian adenocarcinoma
			Infection by HIV-1,Infection of embryonic cell lines,Infection of epithelial cell lines,Infection of kidney cell lines
			Liver carcinoma
			Cell survival
			Thyroid carcinoma
			Lung squamous cell carcinoma
			Alignment of sister chromatids
			Bladder carcinoma
			Proliferation of leukemia cell lines
			Lung adenocarcinoma
			Metaphase/anaphase transition
			Prostatic adenocarcinoma
			Myeloid neoplasm
			DNA recombination
			Myelodysplastic syndrome
			Hereditary Disorder
			Apoptosis of leukemia cell lines
			Cell cycle progression of cervical cancer cell lines
			Breast adenocarcinoma
			Colorectal carcinoma
			Acute myeloid leukemia
			Uterine endometrioid carcinoma
			Binding of DNA endogenous promoter
			Formation of gamma H2AX nuclear focus
			Acute myeloid leukemia
			Myeloid neoplasm
			Mitosis of epithelial cell lines,Mitosis of eye cell lines
			Epithelial-mesenchymal transition of stomach cancer cell lines
			Glioblastoma
			Cutaneous melanoma
			Lung adenocarcinoma
			Lung squamous cell carcinoma
			Mungan syndrome
			Association of kinetochores,Association of microtubules
			Cornelia de Lange syndrome type 4 with midline brain defect
			Cell division process of bone cancer cell lines,Cell division process of sarcoma cell lines
			Transcription
			Cell death
			Laryngeal squamous cell carcinoma
			Brain oligodendroglioma,Grade 3 malignant glioma
			Head and neck squamous cell carcinoma
			Segregation of chromosomes
			Cohesion of sister chromatids
			Activation of DNA endogenous promoter,Transcription of RNA
			Carcinoma of unknown primary
			Homologous recombination
			Cell death of melanoma cell lines
			Urothelial bladder carcinoma
			Chronic myeloid leukemia
			Mucoepidermoid carcinoma
			Cell death
			Proliferation of leukemia cell lines
			Acute myeloid leukemia
			Morphology of cervical cancer cell lines
			Prostatic adenocarcinoma
			Thyroid carcinoma
			Homologous recombination
			Epithelial-mesenchymal transition of breast cancer cell lines
			Liver tumor
			Apoptosis of embryonic cell lines,Apoptosis of epithelial cell lines,Apoptosis of kidney cell lines
			Delay in mitosis of cervical cancer cell lines
			Cornelia de Lange syndrome type 4
		RANBP1	Apoptosis of male germ cells,Azoospermia,Breast cancer,Cervical squamous cell carcinoma,Chronic psoriasis,Developmental Disorders,Endometrioid endometrial adenocarcinoma,Formation of primary cilia,Growth Failure,Growth of Legionella pneumophila,Growth of Schizosaccharomyces pombe,Huntington Disease,Hydrolysis of GTP,Hyperplasia of epidermis,Infection by HIV-1,Infection of cervical cancer cell lin…
			Hyperplasia of epidermis
			Organization of mitotic spindle
			Plexiform neurofibroma
			Breast cancer
			Lymphoma
			Growth of Schizosaccharomyces pombe
			Thyroid carcinoma
			Developmental Disorders,Spermatogenesis
			Scleroderma
			Large intestine adenocarcinoma
			Viral life cycle
			Huntington Disease
			Formation of primary cilia
			Infection by HIV-1,Infection of cervical cancer cell lines
			Infertility
			Size of body
			Chronic psoriasis
			Growth of Legionella pneumophila
			Growth of Schizosaccharomyces pombe
			Apoptosis of male germ cells
			Endometrioid endometrial adenocarcinoma
			Signal transduction
			Separation of centrosome
			Growth Failure
			Hydrolysis of GTP
			Azoospermia
			Cervical squamous cell carcinoma
		RBBP4	Acute myeloid leukemia,Apoptosis of salivary gland cell lines,Apoptosis of salivary mucous cells,Cell cycle progression,Cell viability of breast cancer cell lines,Cell viability of melanoma cell lines,Colon adenocarcinoma,Cutaneous melanoma,Formation of actin ring,Formation of actin stress fibers,Formation of focal adhesions,Large intestine adenocarcinoma,Liver carcinoma,Morphology of breast canc…
			Cutaneous melanoma
			Colon adenocarcinoma
			Morphology of breast cancer cell lines
			Formation of actin ring
			Remodeling of chromatin
			Proliferation of cells
			Cell cycle progression
			Severe acute respiratory syndrome
			Cell viability of breast cancer cell lines
			Liver carcinoma
			Thyroid carcinoma
			Apoptosis of salivary gland cell lines
			Size of breast cancer cell lines
			Apoptosis of salivary mucous cells
			Large intestine adenocarcinoma
			Quantity of breast cancer cell lines
			Acute myeloid leukemia
			Quantity of cellular protrusions
			Mucoepidermoid carcinoma
			Organization of actin stress fibers
			Formation of focal adhesions
			Morphology of breast cancer cell lines
			Formation of actin stress fibers
			Remodeling of chromatin
			Cell viability of melanoma cell lines
			Size of nucleus
			Oral squamous cell carcinoma
			Prostatic adenocarcinoma
			Prostatic adenocarcinoma
			Quantity of actin stress fibers
			Large intestine adenocarcinoma
		RFTN1	Brain astrocytoma,Cutaneous melanoma,Differentiation of CD4+ T-lymphocytes,Experimental autoimmune encephalomyelitis,Gliomatosis cerebri,Grade 4 astrocytoma,Grade 4 high grade glioma,Grade 4 malignant glioma,Hairy cell leukemia,Large intestine adenocarcinoma,Mantle cell lymphoma,Mobilization of Ca2+,Quantity of IgG2a,Quantity of splenocytes,Small B-cell lymphocytic lymphoma,Thyroid carcinoma
			Cutaneous melanoma
			Large intestine adenocarcinoma
			Gliomatosis cerebri
			Cutaneous melanoma
			Quantity of splenocytes
			Mobilization of Ca2+
			Experimental autoimmune encephalomyelitis
			Small B-cell lymphocytic lymphoma
			Differentiation of CD4+ T-lymphocytes
			Mantle cell lymphoma
			Thyroid carcinoma
			Large intestine adenocarcinoma
			Brain astrocytoma,Grade 4 astrocytoma,Grade 4 high grade glioma,Grade 4 malignant glioma
			Quantity of IgG2a
			Hairy cell leukemia
			Large intestine adenocarcinoma
		RHOB	Accumulation of cells,Activation of RNA,Activation of T lymphocytes,Acute myeloid leukemia,Adhesion of bone-marrow-derived monocyte/macrophage precursor cells,Adhesion of cells,Amyotrophic lateral sclerosis,Angiogenesis,Anoikis,Anoikis of carcinoma cell lines,Anoikis of fibroblast cell lines,Anoikis of lung cancer cell lines,Apoptosis,Apoptosis of embryonic cell lines,Apoptosis of endothelial cel…
			Blebbing of melanoma cell lines
			Apoptosis of ovarian cancer cell lines
			Migration of tumor cell lines
			Macropinocytosis by tumor cell lines
			Cell movement
			Transcription of RNA
			Blebbing,Shape change of cancer cells
			Urothelial bladder carcinoma
			Migration of lung cell lines
			Tubulation of endothelial cells
			Migration of acute lymphoblastic leukemia cells
			Reorganization of actin stress fibers
			Breast cancer
			Quantity of dendritic spines
			Release of acetylcholine
			Apoptosis of embryonic cell lines,Apoptosis of fibroblast cell lines
			Skin tumor
			Cell movement of fibroblasts
			Proliferation of gastric cancer cells
			Invasion of prostate cancer cells
			Amyotrophic lateral sclerosis
			Quantity of actin stress fibers
			Distribution of endosomes
			Binding of lung cell lines
			Neurological process of pyramidal neurons,Posttetanic potentiation
			Metastasis of tumor cells
			Migration of cells
			Bladder carcinoma
			Apoptosis
			Migration of prostate cancer cells
			Formation of actin stress fibers
			Development of vasculature
			Migration of endothelial cells
			Loss of focal adhesions
			Proliferation of cells
			Acute myeloid leukemia
			Invasion of cells
			Wilms tumor
			Cell transformation,Neoplasia of cells
			Apoptosis
			Cell cycle progression
			Binding of AP1 consensus site
			Blebbing of tumor cell lines,Shape change of leukemia cell lines,Swelling of leukemia cell lines
			Adhesion of cells
			Transcription of RNA
			Transcription of RNA
			Experimentally-induced diabetes
			Proliferation of epithelial cell lines,Proliferation of intestinal cell lines
			Migration of endothelial cells
			Formation of actin stress fibers
			Long-term potentiation of pyramidal neurons
			Epithelial-mesenchymal transition of lung cell lines
			Anoikis of fibroblast cell lines
			T acute lymphoblastic leukemia
			Anoikis of carcinoma cell lines,Anoikis of lung cancer cell lines
			Migration of gastric cancer cells
			Apoptosis of keratinocyte cancer cell lines
			Dissemination of tumor cells
			Invasion of gastric cancer cells
			Apoptosis
			Regulation of lung cell lines
			Chemotaxis of peritoneal macrophages
			Length of dendritic spines
			Accumulation of cells
			Cell proliferation of carcinoma cell lines,Proliferation of lung cancer cell lines
			Proliferation of tumor cells
			Migration of cells
			Transport of protein
			Loss of actin stress fibers
			Cell spreading of fibroblasts
			Proliferation of cells
			Proliferation of fibroblast cell lines
			Apoptosis of fibroblasts
			Invasion of lung cell lines
			Activation of RNA
			Large intestine adenocarcinoma
			Attachment of fibroblasts
			Apoptosis of endothelial cells
			Migration of cells
			Apoptosis of pancreatic cancer cell lines
			Apoptosis
			Length of actin stress fibers
			Cancers and Tumors
			Small GTPase mediated signal transduction
			Proliferation of tumor cells
			Proliferation of fibrosarcoma cell lines
			Morphology of dendritic spines
			Release of acetylcholine
			Angiogenesis,Cardiovascular process of blood vessel
			Colony formation of fibroblast cell lines
			Thickness of actin stress fibers
			Renal clear cell adenocarcinoma
			Infection by RNA virus,Infection of embryonic cell lines,Infection of epithelial cell lines,Infection of kidney cell lines
			Urothelial cancer
			Endothelial barrier function of vascular endothelial cells
			Quantity of carcinoma cell lines,Quantity of lung cancer cell lines
			Cell transformation
			Recruitment of macrophages
			Apoptosis of pancreatic cancer cell lines
			Apoptosis of keratinocyte cancer cell lines
			Quantity of lung cell lines
			Activation of T lymphocytes
			Proliferation of carcinoma cells
			Transactivation of RNA
			Apoptosis of endothelial cells
			Apoptosis
			Co-localization of actin stress fibers
			Cell movement of peritoneal macrophages
			Signal transduction
			Binding of bone-marrow-derived monocyte/macrophage precursor cells
			Developmental process of lung cell lines
			Macropinocytosis by tumor cell lines
			Transformation of fibroblast cell lines
			Formation of lamellipodia
			Adhesion of bone-marrow-derived monocyte/macrophage precursor cells
			Epithelial-mesenchymal transition of lung cell lines
			Transport of protein
			Migration of tumor cell lines
			Morphology of vascular sprout
			Paired-pulse facilitation of pyramidal neurons
			Large intestine adenocarcinoma
			Apoptosis of fibroblast cell lines
			Blebbing of lung cancer cell lines
			Cell spreading of bone-marrow-derived monocyte/macrophage precursor cells
			Rett Syndrome
			Rho protein signal transduction
			Apoptosis
			Cancers and Tumors
			Endocytosis,Engulfment of cells
			Apoptosis of tumor cells
			Anoikis
			Invasion of cells
			Proliferation of cells
			Morphogenesis of endothelial tube
			Release of acetylcholine
			Dendritic growth/branching
			Cell rounding of bone-marrow-derived monocyte/macrophage precursor cells
			Cell movement of lung cell lines
			Migration of bone-marrow-derived monocyte/macrophage precursor cells
			Reorganization of actin stress fibers
			Apoptosis
			Formation of focal adhesions
			Ovarian cancer
			Tubulation of endothelial cells
			Migration of bone-marrow-derived monocyte/macrophage precursor cells
		RND3	Adhesion of cells,Apoptosis,Apoptosis of cancer cells,Apoptosis of keratinocytes,Brain astrocytoma,Brain oligodendroglioma,Branching of fibroblast cell lines,Cell-cell adhesion,Colorectal adenoma,Density of capillary vessel,Differentiation of keratinocytes,Differentiation of skin cancer cell lines,Differentiation of squamous cell carcinoma cell lines,Dilation of heart ventricle,Dynamics of focal …
			Formation of actin stress fibers
			Quantity of actin stress fibers
			Oral squamous cell carcinoma
			Colorectal adenoma
			Formation of focal adhesions
			Differentiation of keratinocytes
			Density of capillary vessel
			Shape change of kidney cell lines
			Resorption of bone
			Small B-cell lymphocytic lymphoma
			Formation of actin stress fibers
			Differentiation of skin cancer cell lines
			Invasion of melanoma cell lines
			Brain oligodendroglioma,Grade 3 malignant glioma
			TNM stage III breast cancer
			Invasion of embryonic cell lines,Invasion of fibroblast cell lines
			Formation of actin stress fibers
			Gastric adenocarcinoma
			Migration of osteoclasts
			Formation of actin stress fibers
			Proliferation of cells
			Dynamics of focal adhesions
			T acute lymphoblastic leukemia
			Brain astrocytoma,Grade 4 astrocytoma,Grade 4 high grade glioma,Grade 4 malignant glioma
			Apoptosis
			Branching of fibroblast cell lines
			Production of reactive oxygen species
			Cell-cell adhesion
			Dilation of heart ventricle
			Apoptosis of keratinocytes
			Enlargement of third cerebral ventricle
			Obstructive hydrocephalus
			Migration of cells
			Overgrowth of ependymal cells
			Apoptosis of cancer cells
			End stage heart failure
			Proliferation of cells
			Differentiation of squamous cell carcinoma cell lines
			Enlargement of lateral cerebral ventricle
			Hydrolysis of GTP
			Adhesion of cells
			Migration of stem cells
			Density of capillary vessel
			Large intestine adenocarcinoma
		RPA3	Cell death of osteosarcoma cells,Cutaneous melanoma,DNA replication,Excision repair,Excision repair of DNA,G1/S phase transition,Initiation of replication of DNA,Maintenance of telomeres,Mismatch repair,Mitosis,Plexiform neurofibroma,Proliferation of cells,Thyroid carcinoma,Transcription-coupled nucleotide-excision repair
			Plexiform neurofibroma
			Cell death of osteosarcoma cells
			Cutaneous melanoma
			Mitosis
			Transcription-coupled nucleotide-excision repair
			Mismatch repair
			DNA replication
			Excision repair of DNA
			Thyroid carcinoma
			Initiation of replication of DNA
			Proliferation of cells
			Maintenance of telomeres
			Excision repair
			G1/S phase transition
		RPL18	Diamond-Blackfan anemia,Infection by HIV-1,Infection by Marburg virus,Infection by Zaire ebolavirus,Infection of embryonic cell lines,Infection of epithelial cell lines,Infection of kidney cell lines,Initiation of translation of protein,Large intestine adenocarcinoma,Nonsense-mediated mRNA decay,Systemic autoimmune syndrome
			Nonsense-mediated mRNA decay
			Infection by Zaire ebolavirus,Infection of embryonic cell lines,Infection of epithelial cell lines,Infection of kidney cell lines
			Infection by Marburg virus,Infection of embryonic cell lines,Infection of epithelial cell lines,Infection of kidney cell lines
			Systemic autoimmune syndrome
			Large intestine adenocarcinoma
			Diamond-Blackfan anemia
			Infection by HIV-1,Infection of embryonic cell lines,Infection of epithelial cell lines,Infection of kidney cell lines
			Initiation of translation of protein
		RPL18A	Early stage rheumatoid arthritis,Esophageal adenocarcinoma,Gliomatosis cerebri,Initiation of translation of protein,Nonsense-mediated mRNA decay,Thyroid carcinoma
			Gliomatosis cerebri
			Nonsense-mediated mRNA decay
			Esophageal adenocarcinoma
			Thyroid carcinoma
			Early stage rheumatoid arthritis
			Thyroid carcinoma
			Initiation of translation of protein
		RPN1	Aldosterone producing adrenocortical adenoma,Brain astrocytoma,Cutaneous melanoma,Embryonal rhabdomyosarcoma in striated muscle,Grade 4 astrocytoma,Grade 4 high grade glioma,Grade 4 malignant glioma,Large intestine adenocarcinoma,Liver carcinoma,Liver tumor,Modification of protein,N-glycosylation of protein,Obesity,Thyroid carcinoma
			Obesity
			Cutaneous melanoma
			Brain astrocytoma,Grade 4 astrocytoma,Grade 4 high grade glioma,Grade 4 malignant glioma
			Aldosterone producing adrenocortical adenoma
			Thyroid carcinoma
			N-glycosylation of protein
			Thyroid carcinoma
			Liver tumor
			Thyroid carcinoma
			Modification of protein
			Liver carcinoma
			Embryonal rhabdomyosarcoma in striated muscle
			Large intestine adenocarcinoma
		RPS12	Bacterial conjunctivitis,Cell death of osteosarcoma cells,Chemoresistant acute myeloid leukemia,Chronic anterior uveitis,Hepatic encephalopathy,Infectious conjunctivitis,Initiation of translation of protein,Keratitis,Late onset therapy-associated diarrhea,Nonsense-mediated mRNA decay,Thyroid carcinoma,Uveitis
			Nonsense-mediated mRNA decay
			Infectious conjunctivitis
			Hepatic encephalopathy
			Thyroid carcinoma
			Chemoresistant acute myeloid leukemia
			Bacterial conjunctivitis
			Cell death of osteosarcoma cells
			Chronic anterior uveitis
			Uveitis
			Initiation of translation of protein
			Keratitis
			Late onset therapy-associated diarrhea
		RPS21	Cell death of osteosarcoma cells,Clathrin mediated endocytosis by tumor cell lines,Initiation of translation of protein,Nonsense-mediated mRNA decay,Receptor-mediated endocytosis by cervical cancer cell lines
			Nonsense-mediated mRNA decay
			Cell death of osteosarcoma cells
			Initiation of translation of protein
			Clathrin mediated endocytosis by tumor cell lines,Receptor-mediated endocytosis by cervical cancer cell lines
		RPS3	Apoptosis,Apoptosis of hippocampal neurons,Apoptosis of neurons,Apoptosis of pheochromocytoma cell lines,Assembly of protein-protein complex,Breast cancer,Cell death of osteosarcoma cells,Cutaneous melanoma,DNA damage response of cells,Early stage rheumatoid arthritis,Excision repair,Expression of RNA,Formation of mitotic spindle,Gliomatosis cerebri,Hepatocellular carcinoma,Initiation of translat…
			Breast cancer
			Preeclampsia
			Apoptosis of pheochromocytoma cell lines
			Hepatocellular carcinoma
			Segregation of chromosomes
			Apoptosis of hippocampal neurons
			Nonsense-mediated mRNA decay
			DNA damage response of cells
			Thyroid carcinoma
			Early stage rheumatoid arthritis
			Large intestine adenocarcinoma
			Ubiquitination of protein
			Production of aldesleukin
			Assembly of protein-protein complex
			Apoptosis of hippocampal neurons
			Polymerization of microtubules
			Rheumatoid arthritis
			Proliferation of activated T lymphocytes
			Initiation of translation of protein
			Apoptosis of neurons
			Gliomatosis cerebri
			Apoptosis
			Apoptosis
			Apoptosis of pheochromocytoma cell lines
			Cell death of osteosarcoma cells
			Translation of protein
			Cutaneous melanoma
			Apoptosis
			Formation of mitotic spindle
			Translation of mRNA,Translation of protein
			Apoptosis
			Expression of RNA,Transcription
			Assembly of protein-protein complex
			Repair of DNA
			Excision repair
		RPS8	Cutaneous melanoma,Initiation of translation of protein,Nonsense-mediated mRNA decay,Thyroid carcinoma
			Nonsense-mediated mRNA decay
			Cutaneous melanoma
			Thyroid carcinoma
			Initiation of translation of protein
		RRBP1	Acetylation of microtubules,Acute myeloid leukemia,Adenocarcinoma in right upper lobe of lung,Adenosquamous ovarian carcinoma,Apoptosis,Association of endoplasmic reticulum membrane,Bladder carcinoma,Brain astrocytoma,Bundling of microtubules,Colon adenocarcinoma,Cutaneous melanoma,Elongation of gonadal cell lines,Endometrioid endometrial adenocarcinoma,Grade 4 astrocytoma,Grade 4 high grade glio…
			Large intestine adenocarcinoma
			Adenosquamous ovarian carcinoma
			Hepatocellular carcinoma
			Large intestine adenocarcinoma
			Large intestine adenocarcinoma
			Organization of endoplasmic reticulum
			Pancreatic ductal adenocarcinoma
			Association of endoplasmic reticulum membrane
			Association of endoplasmic reticulum membrane
			Thyroid carcinoma
			Secretion of protein
			Head and neck squamous cell carcinoma
			Adenocarcinoma in right upper lobe of lung
			Large intestine adenocarcinoma
			Liver carcinoma
			Brain astrocytoma,Grade 4 astrocytoma,Grade 4 high grade glioma,Grade 4 malignant glioma
			Synthesis of protein
			Hepatitis B virus-related hepatocellular carcinoma
			Head and neck squamous cell carcinoma
			Intracranial aneurysm
			Cutaneous melanoma
			Bundling of microtubules
			Colon adenocarcinoma
			Large intestine adenocarcinoma
			Mucosal melanoma
			Bladder carcinoma
			Hepatitis C virus-related hepatocellular carcinoma
			Thyroid carcinoma
			Endometrioid endometrial adenocarcinoma
			Thyroid gland tumor
			Acute myeloid leukemia
			Acetylation of microtubules
			Translation of mRNA,Translation of protein
			Prostatic adenocarcinoma
			Liver tumor
			Organization of microtubules
			Prostatic adenocarcinoma
			Adenosquamous ovarian carcinoma
			Endometrioid endometrial adenocarcinoma
			Apoptosis
			Elongation of gonadal cell lines
			Large intestine adenocarcinoma
		RTN4	Acute cerebral infarction,Acute coronary syndrome,Adenosquamous ovarian carcinoma,Amyotrophic lateral sclerosis,Angina pectoris,Angiogenesis,Apoptosis of cancer cells,Apoptosis of embryonic cell lines,Apoptosis of fibroblast cell lines,Apoptosis of tumor cell lines,Apoptosis of ventricular myocytes,Atherosclerosis,Axonogenesis,Binding of neurites,Brain oligodendroglioma,Branching of axons,Branchi…
			Stabilization of protein
			Ischemia
			Movement of growth cone
			Epithelial-mesenchymal transition
			Development of central nervous system,Vasculogenesis
			Secretion of dopamine
			Preeclampsia
			Transendothelial migration of neutrophils
			Production of reactive oxygen species
			Inhibition of dorsal root ganglion cells
			Cell spreading of fibroblast cell lines
			Growth of corticospinal axon
			Differentiation of neuroglia
			Hypotension
			Myelination
			Parkinson's disease
			Proliferation of hepatocytes
			Growth of neurites
			Extension of axons
			Regeneration of nervous tissue
			Atherosclerosis
			Recruitment of monocytes
			Endometrioid endometrial adenocarcinoma
			Outgrowth of brain cells,Outgrowth of neurons,Proliferation of cortical neurons
			Proliferation of vascular smooth muscle cells
			Fasciculation of axons
			Transmigration of neutrophils
			Locomotion
			Angiogenesis
			Growth of dendrites
			Apoptosis of tumor cell lines
			Tuberous sclerosis complex
			Extension of neurites
			Atherosclerosis,Stenosis
			Focal cortical dysplasia of Taylor type IIB
			Growth of axons
			Cutaneous melanoma
			Hypertension
			Cycling of Ca2+
			Adenosquamous ovarian carcinoma
			Binding of neurites
			Outgrowth of axons
			Hepatocellular carcinoma
			Gastric carcinoma
			Long-term potentiation,Neurological process of neurons
			Axonogenesis,Neurological process of axons
			Outgrowth of neurites
			Growth of axons
			Size of dendritic trees
			Hypotension
			Collapse of growth cone
			Organismal death
			Density of dendritic spines
			Projection of motor axons
			Motor learning
			Outgrowth of neurites
			Locomotion
			Outgrowth of neurites
			Fragmentation of DNA fragment
			Branching of axons
			Formation of dendritic spines
			Transmembrane potential of mitochondria
			Hypertension
			Outgrowth of brain cells,Outgrowth of neurons,Proliferation of cerebellar granule cell
			Regeneration of pyramidal tract
			Functional recovery of axons
			Thyroid carcinoma
			Migration of cells
			Regeneration of axons
			Outgrowth of neurites
			Differentiation of neurons
			Transmission of phospholipid
			Long-term potentiation of hippocampus
			Differentiation of oligodendrocytes
			Growth of raphespinal axon
			Size of dendritic trees
			Amyotrophic lateral sclerosis
			Apoptosis of cancer cells
			Translocation of phosphatidylserine
			Outgrowth of neurites
			Long-term potentiation
			Social withdrawal
[truncated: 2,344 more rows]
