# Supplementary material for: Integrated Redox Proteomic Analysis Highlights New Mechanisms of Sensitivity to Silver Nanoparticles
Source: Mol Cell Proteomics. 2021 Mar 20;20:100073. doi: 10.1016/j.mcpro.2021.100073 (PMC8724861; doi:10.1016/j.mcpro.2021.100073)
Supplement: Supplemental Data S4 [file mmc5.xlsx]

## Sheet: Calu-1_proteomics
Genes	Log2(Fold Change 4h)	p-value 4h	Log2(Fold Change 24h)	p-value 24h
AARS1	0.104542	0.523391	-0.247043	0.143949
CARS1	-0.118573	0.311308	-0.0478503	0.877535
DARS1	-0.0292752	0.850967	0.0988562	0.628763
EPRS1	-0.0207558	0.89746	-0.0491377	0.792791
FARSB	-0.0914921	0.578911	0.252767	0.358374
GARS1	0.0683486	0.646959	0.297417	0.315944
HARS1	-0.0192755	0.887138	0.12622	0.445794
IARS1	-0.0202975	0.76975	-0.0369644	0.774176
IARS2	0.00358047	0.985903	0.408581	0.268068
KARS1	-0.143636	0.497329	-0.0446966	0.784016
LARS1	0.0275623	0.656093	-0.0492418	0.799504
MARS1	0.105296	0.394639	-0.0436663	0.83357
NARS1	0.0702848	0.486784	0.283809	0.299204
QARS1	-0.0852392	0.634001	-0.12348	0.544625
RARS1	-0.0293953	0.785189	0.104546	0.199017
SARS1	0.00557902	0.958678	0.055265	0.664019
SARS2	-0.0795751	0.804634	0.0790478	0.618647
TARS1	0.0128245	0.912013	0.0600016	0.810072
TARS3	-0.273707	0.406442	0.273251	0.650552
VARS	-0.0476082	0.842024	0.0957782	0.69874
WARS1	0.0937829	0.412551	0.291479	0.16759
YARS1	-0.0208598	0.879418	0.231934	0.279331
YARS2	0.10255	0.672361	0.216549	0.200805

## Sheet: NCI-H358_proteomics
Genes	Log2(Fold Change 4h)	p-value 4h	Log2(Fold Change 24h)	p-value 24h
AARS1	0.218523	0.312041	-0.084531	0.550982
CARS1	-0.0827762	0.733664	-0.0336794	0.834915
DARS1	0.0879121	0.38784	0.129533	0.289318
EPRS1	0.127898	0.245207	-0.0934735	0.520292
FARSA	0.363801	0.239584	0.0525961	0.6347
FARSB	0.247872	0.113148	-0.111638	0.420599
GARS1	0.118694	0.562518	0.0664367	0.452473
HARS1	0.029656	0.850554	0.192705	0.246156
IARS1	0.197277	0.270141	-0.0154376	0.928979
IARS2	0.467443	0.0807208	-0.165942	0.431379
KARS1	0.0118186	0.944741	0.250173	0.452231
LARS1	0.130395	0.372111	0.0291371	0.764582
MARS1	0.0832965	0.350381	-0.168644	0.33891
NARS1	0.298339	0.150029	0.316928	0.303251
QARS1	0.108079	0.312133	-0.12614	0.369014
RARS1	0.120612	0.579486	0.211346	0.292421
SARS1	0.156242	0.547126	0.291998	0.369727
SARS2	-0.268617	0.180282	0.0355125	0.831437
TARS1	0.108142	0.353191	0.0276813	0.855015
VARS	0.284057	0.242291	0.0050113	0.974663
WARS1	0.225328	0.107448	-0.0285083	0.792471
YARS1	0.244469	0.256231	0.106717	0.352357
YARS2	0.232436	0.226719	0.0428491	0.869528

## Sheet: Calu-1_TRO
Genes	Log2(Fold Change 4h)	p-value 4h	Log2(Fold Change 24h)	p-value 24h
AARS1	0.633648	0.257437	0.235393	0.60915
CARS1	0.82271	0.0426839	3.51032	0.0049555
DARS1	0.194771	0.541923	0.444376	0.043321
DARS2	0.529768	0.451442	0.8802	0.560782
EPRS1	0.300593	0.0805913	0.0061688	0.968965
FARSB	0.432751	0.597975	0.544214	0.164385
GARS1	1.16851	0.0852727	1.126	0.00773555
HARS1	0.153619	0.456153	-0.469941	0.236617
IARS1	0.616772	0.0846003	0.745058	0.00561727
IARS2	-0.0245607	0.893924	1.01662	0.182839
KARS1	0.702727	0.087266	-0.146418	0.386474
LARS1	-0.668001	0.135962	1.49645	0.00309636
MARS1	0.729513	0.219318	0.76179	0.00117576
NARS1	0.468795	0.174559	0.195727	0.314532
QARS1	-0.0683345	0.788327	0.335948	0.409299
RARS1	0.0711837	0.863692	1.15368	0.0620136
SARS1	0.75884	0.143905	0.289416	0.305544
SARS2	0.190888	0.501626	-0.0681015	0.749828
TARS1	0.596299	0.100427	0.141677	0.342395
VARS	0.785386	0.424802	0.153323	0.509483
WARS1	1.07833	0.295601	1.52146	0.0354708
YARS1	-0.000302611	0.999314	-0.771599	0.268863

## Sheet: NCI-H358_TRO
Genes	Log2(Fold Change 4h)	p-value 4h	Log2(Fold Change 24h)	p-value 24h
AARS1	0.113206	0.435011	0.359386	0.347483
CARS1	0.241837	0.705058	-0.685795	0.293845
DARS1	0.203769	0.294309	0.0140934	0.79415
DARS2	-0.0311421	0.961658	0.201617	0.222102
EPRS1	0.356414	0.0274114	0.20494	0.690353
FARSB	0.541054	0.196054	0.082588	0.772378
GARS1	0.588409	0.276625	0.586168	0.123063
HARS1	0.433579	0.288677	0.115818	0.458047
HARS2	0.200568	0.567436	0.278465	0.464133
IARS1	0.210497	0.285813	0.301935	0.508977
IARS2	0.363724	0.0539167	-0.0202929	0.92687
KARS1	0.436447	0.349136	0.064669	0.769284
LARS1	-0.0657532	0.754077	0.315987	0.2578
MARS1	0.38957	0.0685992	0.111548	0.604742
NARS1	0.175546	0.256298	0.081065	0.400162
QARS1	0.375546	0.196664	-0.264848	0.544546
RARS1	0.204209	0.484181	-0.289714	0.672567
SARS1	0.0592638	0.176455	0.118346	0.784879
SARS2	-0.00662065	0.933315	-0.0440659	0.792718
TARS1	0.196286	0.483486	0.184386	0.0840497
VARS	0.544753	0.0846171	0.157443	0.603124
WARS1	0.396916	0.201158	0.91932	0.113282
YARS1	0.0739639	0.831986	-0.125638	0.422406
YARS2	0.242307	0.238173	-0.0326585	0.9372
