# Supplementary material for: Integrated Redox Proteomic Analysis Highlights New Mechanisms of Sensitivity to Silver Nanoparticles
Source: Mol Cell Proteomics. 2021 Mar 20;20:100073. doi: 10.1016/j.mcpro.2021.100073 (PMC8724861; doi:10.1016/j.mcpro.2021.100073)
Supplement: Supplemental Data S5 [file mmc6.xlsx]

## Sheet: Calu-1_proteomics
Accession	Gene names	Description	Subcellular location	Gene ontology (molecular function)	Pathway	Log2(Fold Change 4h)	p-value (4h)	Log2(Fold Change 24h)	p-value (24h)
O00154	ACOT7 BACH	Cytosolic acyl coenzyme A thioester hydrolase	[Isoform 4]: Cytoplasm, cytosol {ECO:0000305|PubMed:12435388}.; SUBCELLULAR LOCATION: [Isoform 6]: Cytoplasm, cytosol {ECO:0000305|PubMed:12435388}.; SUBCELLULAR LOCATION: [Isoform 1]: Mitochondrion {ECO:0000269|PubMed:12435388}.; SUBCELLULAR LOCATION: [Isoform 5]: Mitochondrion {ECO:0000269|PubMed:12435388}.	acyl-CoA hydrolase activity [GO:0047617]; carboxylic ester hydrolase activity [GO:0052689]; fatty-acyl-CoA binding [GO:0000062]; long-chain fatty acyl-CoA binding [GO:0036042]; myristoyl-CoA hydrolase activity [GO:0102991]; palmitoyl-CoA hydrolase activity [GO:0016290]; protein homodimerization activity [GO:0042803]	Lipid metabolism; fatty acid metabolism. {ECO:0000305|PubMed:10578051}.	-0.0323925	0.609319	0.2028	0.38427
O00217	NDUFS8	NADH dehydrogenase [ubiquinone] iron-sulfur protein 8, mitochondrial	Mitochondrion {ECO:0000305}.	4 iron, 4 sulfur cluster binding [GO:0051539]; metal ion binding [GO:0046872]; NADH dehydrogenase (ubiquinone) activity [GO:0008137]		-0.180843	0.192361	0.338627	0.225427
O00411	POLRMT	DNA-directed RNA polymerase, mitochondrial	Mitochondrion {ECO:0000269|PubMed:23283301, ECO:0000269|PubMed:29445193}.	DNA-directed 5'-3' RNA polymerase activity [GO:0003899]; mitochondrial promoter sequence-specific DNA binding [GO:0001018]; RNA binding [GO:0003723]; sequence-specific DNA binding [GO:0043565]		1.22143	0.60377	-0.87224	0.344187
O00429	DNM1L DLP1 DRP1	Dynamin-1-like protein	Cytoplasm, cytosol. Golgi apparatus. Endomembrane system; Peripheral membrane protein. Mitochondrion outer membrane {ECO:0000269|PubMed:26122121, ECO:0000269|PubMed:27145208, ECO:0000269|PubMed:28969390}; Peripheral membrane protein. Peroxisome. Membrane, clathrin-coated pit {ECO:0000250}. Cytoplasmic vesicle, secretory vesicle, synaptic vesicle membrane {ECO:0000250|UniProtKB:O35303}. Note=Mainl…	BH2 domain binding [GO:0051433]; clathrin binding [GO:0030276]; GTPase activator activity [GO:0005096]; GTPase activity [GO:0003924]; GTP binding [GO:0005525]; GTP-dependent protein binding [GO:0030742]; identical protein binding [GO:0042802]; lipid binding [GO:0008289]; microtubule binding [GO:0008017]; protein-containing complex binding [GO:0044877]; protein homodimerization activity [GO:004280…		-0.0825842	0.596112	0.191096	0.394987
O14561	NDUFAB1	Acyl carrier protein, mitochondrial	Mitochondrion {ECO:0000269|PubMed:12611891, ECO:0000269|PubMed:28892042}.	acyl binding [GO:0000035]; acyl carrier activity [GO:0000036]; calcium ion binding [GO:0005509]; fatty acid binding [GO:0005504]; NADH dehydrogenase (ubiquinone) activity [GO:0008137]		-0.177521	0.641584	-0.225522	0.254458
O14880	MGST3	Microsomal glutathione S-transferase 3	Endoplasmic reticulum membrane {ECO:0000305}; Multi-pass membrane protein {ECO:0000305}. Microsome membrane {ECO:0000305}; Multi-pass membrane protein {ECO:0000305}. Microsome membrane {ECO:0000305}; Lipid-anchor {ECO:0000305}. Membrane {ECO:0000269|PubMed:9278457}.	glutathione peroxidase activity [GO:0004602]; leukotriene-C4 synthase activity [GO:0004464]; transferase activity [GO:0016740]		-0.341132	0.181306	0.225498	0.700342
O15270	SPTLC2 KIAA0526 LCB2	Serine palmitoyltransferase 2	Endoplasmic reticulum membrane {ECO:0000250|UniProtKB:P97363}; Single-pass membrane protein {ECO:0000250|UniProtKB:P97363}.	pyridoxal phosphate binding [GO:0030170]; serine C-palmitoyltransferase activity [GO:0004758]	Lipid metabolism; sphingolipid metabolism.	-0.496808	0.204234	0.291131	0.42265
O43169	CYB5B CYB5M OMB5	Cytochrome b5 type B	Mitochondrion outer membrane {ECO:0000250|UniProtKB:P04166}.	enzyme activator activity [GO:0008047]; heme binding [GO:0020037]; metal ion binding [GO:0046872]		-0.213155	0.053676	0.261572	0.586053
O43181	NDUFS4	NADH dehydrogenase [ubiquinone] iron-sulfur protein 4, mitochondrial	Mitochondrion inner membrane {ECO:0000269|PubMed:12611891}; Peripheral membrane protein {ECO:0000269|PubMed:12611891}; Matrix side {ECO:0000269|PubMed:12611891}.	NADH dehydrogenase (ubiquinone) activity [GO:0008137]		-0.141065	0.509152	-0.871159	0.0275775
O43488	AKR7A2 AFAR AFAR1 AKR7	Aflatoxin B1 aldehyde reductase member 2	Golgi apparatus {ECO:0000250}. Cytoplasm {ECO:0000269|PubMed:9576847}.	alditol:NADP+ 1-oxidoreductase activity [GO:0004032]; electron transfer activity [GO:0009055]; phenanthrene-9,10-epoxide hydrolase activity [GO:0019119]		-0.121357	0.721375	0.146175	0.604062
O43615	TIMM44 MIMT44 TIM44	Mitochondrial import inner membrane translocase subunit TIM44	Mitochondrion inner membrane {ECO:0000269|PubMed:10339406}; Peripheral membrane protein {ECO:0000269|PubMed:10339406}; Matrix side {ECO:0000269|PubMed:10339406}. Mitochondrion matrix {ECO:0000269|PubMed:10339406}.	ATP binding [GO:0005524]; chaperone binding [GO:0051087]		-0.388727	0.0843588	0.0634777	0.713163
O43837	IDH3B	Isocitrate dehydrogenase [NAD] subunit beta, mitochondrial	Mitochondrion.	electron transfer activity [GO:0009055]; isocitrate dehydrogenase (NAD+) activity [GO:0004449]; magnesium ion binding [GO:0000287]; NAD binding [GO:0051287]		-0.0295195	0.862047	0.122016	0.452144
O43865	AHCYL1 DCAL IRBIT XPVKONA	S-adenosylhomocysteine hydrolase-like protein 1	Endoplasmic reticulum {ECO:0000250|UniProtKB:Q80SW1}. Cytoplasm, cytosol {ECO:0000250|UniProtKB:Q80SW1}. Microsome {ECO:0000250|UniProtKB:Q80SW1}. Apical cell membrane {ECO:0000250|UniProtKB:B5DFN2}. Note=Associates with membranes when phosphorylated, probably through interaction with ITPR1. {ECO:0000250|UniProtKB:Q80SW1}.	identical protein binding [GO:0042802]; RNA binding [GO:0003723]		-0.0938141	0.674427	-0.0107007	0.928308
O60220	TIMM8A DDP DDP1 TIM8A	Mitochondrial import inner membrane translocase subunit Tim8 A	Mitochondrion inner membrane {ECO:0000269|PubMed:11489896}; Peripheral membrane protein {ECO:0000269|PubMed:11489896}; Intermembrane side {ECO:0000269|PubMed:11489896}.	metal ion binding [GO:0046872]		0.0518467	0.901335	-0.178789	0.587078
O60313	OPA1 KIAA0567	Dynamin-like 120 kDa protein, mitochondrial	Mitochondrion inner membrane {ECO:0000269|PubMed:11017079, ECO:0000269|PubMed:16778770, ECO:0000269|PubMed:20974897, ECO:0000269|PubMed:28746876}; Single-pass membrane protein {ECO:0000255}. Mitochondrion intermembrane space {ECO:0000250|UniProtKB:P58281}. Mitochondrion membrane {ECO:0000269|PubMed:24616225}. Note=Detected at contact sites between endoplasmic reticulum and mitochondrion membranes…	cardiolipin binding [GO:1901612]; GTPase activity [GO:0003924]; GTP binding [GO:0005525]; kinase binding [GO:0019900]; magnesium ion binding [GO:0000287]; microtubule binding [GO:0008017]; phosphatidic acid binding [GO:0070300]; protein-containing complex binding [GO:0044877]		-1.08199	0.249011	-1.30597	0.274946
O60488	ACSL4 ACS4 FACL4 LACS4	Long-chain-fatty-acid--CoA ligase 4	Mitochondrion outer membrane {ECO:0000250}; Single-pass type III membrane protein {ECO:0000250}. Peroxisome membrane {ECO:0000250}; Single-pass type III membrane protein {ECO:0000250}. Microsome membrane {ECO:0000250}; Single-pass type III membrane protein {ECO:0000250}. Endoplasmic reticulum membrane {ECO:0000269|PubMed:24269233}; Single-pass type III membrane protein {ECO:0000250}. Cell membran…	acyl-CoA ligase activity [GO:0003996]; arachidonate-CoA ligase activity [GO:0047676]; ATP binding [GO:0005524]; decanoate-CoA ligase activity [GO:0102391]; long-chain fatty acid-CoA ligase activity [GO:0004467]; very long-chain fatty acid-CoA ligase activity [GO:0031957]		-0.0177929	0.956942	-0.0869534	0.826582
O75208	COQ9 C16orf49 HSPC326 PSEC0129	Ubiquinone biosynthesis protein COQ9, mitochondrial	Mitochondrion {ECO:0000250|UniProtKB:Q8K1Z0}.	lipid binding [GO:0008289]; protein homodimerization activity [GO:0042803]	Cofactor biosynthesis; ubiquinone biosynthesis. {ECO:0000250|UniProtKB:Q8K1Z0}.	0.599941	0.836045	0.636963	0.501116
O75251	NDUFS7	NADH dehydrogenase [ubiquinone] iron-sulfur protein 7, mitochondrial	Mitochondrion {ECO:0000305|PubMed:12611891}.	4 iron, 4 sulfur cluster binding [GO:0051539]; metal ion binding [GO:0046872]; NADH dehydrogenase (ubiquinone) activity [GO:0008137]; oxidoreductase activity, acting on NAD(P)H, quinone or similar compound as acceptor [GO:0016655]; protease binding [GO:0002020]; quinone binding [GO:0048038]		-0.024875	0.667183	-0.0828095	0.72273
O75306	NDUFS2	NADH dehydrogenase [ubiquinone] iron-sulfur protein 2, mitochondrial	Mitochondrion inner membrane {ECO:0000269|PubMed:12611891, ECO:0000269|PubMed:9585441}; Peripheral membrane protein {ECO:0000269|PubMed:12611891}; Matrix side {ECO:0000269|PubMed:12611891}.	4 iron, 4 sulfur cluster binding [GO:0051539]; electron transfer activity [GO:0009055]; metal ion binding [GO:0046872]; NAD binding [GO:0051287]; NADH dehydrogenase (ubiquinone) activity [GO:0008137]; quinone binding [GO:0048038]; ubiquitin protein ligase binding [GO:0031625]		-0.830636	0.267374	-0.520799	0.526235
O75390	CS	Citrate synthase, mitochondrial	Mitochondrion matrix.	citrate (Si)-synthase activity [GO:0004108]; RNA binding [GO:0003723]	Carbohydrate metabolism; tricarboxylic acid cycle; isocitrate from oxaloacetate: step 1/2.	0.0981875	0.467869	0.546072	0.120618
O75439	PMPCB MPPB	Mitochondrial-processing peptidase subunit beta	Mitochondrion matrix {ECO:0000269|PubMed:22354088}.	metal ion binding [GO:0046872]; metalloendopeptidase activity [GO:0004222]		-0.138569	0.254954	-0.232731	0.671325
O75489	NDUFS3	NADH dehydrogenase [ubiquinone] iron-sulfur protein 3, mitochondrial	Mitochondrion inner membrane.	electron transfer activity [GO:0009055]; NADH dehydrogenase (ubiquinone) activity [GO:0008137]; NADH dehydrogenase activity [GO:0003954]		-0.031203	0.0859789	-0.193915	0.511258
O75521	ECI2 DRS1 HCA88 PECI	Enoyl-CoA delta isomerase 2, mitochondrial	[Isoform 1]: Mitochondrion {ECO:0000250|UniProtKB:Q5XIC0}.; SUBCELLULAR LOCATION: [Isoform 2]: Peroxisome matrix {ECO:0000269|PubMed:10419495}.	dodecenoyl-CoA delta-isomerase activity [GO:0004165]; fatty-acyl-CoA binding [GO:0000062]	Lipid metabolism; fatty acid beta-oxidation. {ECO:0000269|PubMed:10419495}.	0.150201	0.393697	-0.00250595	0.994719
O75608	LYPLA1 APT1 LPL1	Acyl-protein thioesterase 1	Cytoplasm {ECO:0000269|PubMed:19439193}. Cell membrane {ECO:0000269|PubMed:19439193}. Nucleus membrane {ECO:0000269|PubMed:19439193}. Endoplasmic reticulum {ECO:0000269|PubMed:19439193}. Note=Shows predominantly a cytoplasmic localization with a weak expression in the cell membrane, nuclear membrane and endoplasmic reticulum. {ECO:0000269|PubMed:19439193}.	carboxylic ester hydrolase activity [GO:0052689]; lipase activity [GO:0016298]; lysophospholipase activity [GO:0004622]; palmitoyl-(protein) hydrolase activity [GO:0008474]; phospholipase activity [GO:0004620]		-0.30233	0.51573	-0.297438	0.732241
O75874	IDH1 PICD	Isocitrate dehydrogenase [NADP] cytoplasmic	Cytoplasm, cytosol {ECO:0000269|PubMed:10521434}. Peroxisome {ECO:0000269|PubMed:10521434}.	cadherin binding [GO:0045296]; identical protein binding [GO:0042802]; isocitrate dehydrogenase (NADP+) activity [GO:0004450]; magnesium ion binding [GO:0000287]; NAD binding [GO:0051287]; NADP binding [GO:0050661]; protein homodimerization activity [GO:0042803]		0.0600605	0.397978	0.13912	0.441712
O76031	CLPX	ATP-dependent Clp protease ATP-binding subunit clpX-like, mitochondrial	Mitochondrion. Mitochondrion matrix, mitochondrion nucleoid.	ATPase activity [GO:0016887]; ATP binding [GO:0005524]; metal ion binding [GO:0046872]; peptidase activator activity [GO:0016504]; unfolded protein binding [GO:0051082]		0.948358	0.311364	-2.76937	0.205487
O94760	DDAH1 DDAH	N(G),N(G)-dimethylarginine dimethylaminohydrolase 1		amino acid binding [GO:0016597]; catalytic activity [GO:0003824]; dimethylargininase activity [GO:0016403]; hydrolase activity, acting on carbon-nitrogen (but not peptide) bonds, in linear amidines [GO:0016813]; metal ion binding [GO:0046872]		0.110643	0.541263	-0.170596	0.562067
O94925	GLS GLS1 KIAA0838	Glutaminase kidney isoform, mitochondrial	[Isoform 1]: Mitochondrion {ECO:0000250|UniProtKB:P13264}. Cytoplasm, cytosol {ECO:0000269|PubMed:22228304}. Note=The 74-kDa cytosolic precursor is translocated into the mitochondria and processed via a 72-kDa intermediate to yield the mature 68- and 65-kDa subunits. {ECO:0000250|UniProtKB:P13264}.; SUBCELLULAR LOCATION: [Isoform 3]: Mitochondrion {ECO:0000269|PubMed:22228304}.; SUBCELLULAR LOCAT…	glutaminase activity [GO:0004359]		-0.0817913	0.655481	0.368306	0.0581769
O95139	NDUFB6	NADH dehydrogenase [ubiquinone] 1 beta subcomplex subunit 6	Mitochondrion inner membrane {ECO:0000305|PubMed:12611891}; Single-pass membrane protein {ECO:0000255}; Matrix side {ECO:0000305}.	NADH dehydrogenase (ubiquinone) activity [GO:0008137]		-0.0518685	0.5061	-0.231254	0.706959
O95202	LETM1	Mitochondrial proton/calcium exchanger protein	Mitochondrion inner membrane {ECO:0000269|PubMed:14706454, ECO:0000269|PubMed:15138253, ECO:0000269|PubMed:18628306, ECO:0000269|PubMed:19797662}; Single-pass membrane protein {ECO:0000269|PubMed:14706454, ECO:0000269|PubMed:15138253, ECO:0000269|PubMed:18628306}.	calcium:proton antiporter activity [GO:0015369]; calcium ion binding [GO:0005509]; ribosome binding [GO:0043022]		-0.155313	0.0138992	0.329024	0.160506
O95299	NDUFA10	NADH dehydrogenase [ubiquinone] 1 alpha subcomplex subunit 10, mitochondrial	Mitochondrion matrix {ECO:0000305|PubMed:12611891}.	NADH dehydrogenase (ubiquinone) activity [GO:0008137]		0.0628878	0.643123	-0.0469197	0.934632
O95571	ETHE1 HSCO	Persulfide dioxygenase ETHE1, mitochondrial	Cytoplasm {ECO:0000269|PubMed:12398897}. Nucleus {ECO:0000269|PubMed:12398897}. Mitochondrion matrix {ECO:0000269|PubMed:14732903}.	hydrolase activity, acting on ester bonds [GO:0016788]; iron ion binding [GO:0005506]; sulfur dioxygenase activity [GO:0050313]		0.171872	0.497417	-0.337776	0.0210465
O95721	SNAP29	Synaptosomal-associated protein 29	Cytoplasm {ECO:0000269|PubMed:23217709}. Golgi apparatus membrane {ECO:0000250|UniProtKB:Q9Z2P6}; Peripheral membrane protein {ECO:0000305}. Cytoplasmic vesicle, autophagosome membrane {ECO:0000269|PubMed:25686604}; Peripheral membrane protein {ECO:0000305}. Cell projection, cilium membrane {ECO:0000269|PubMed:25686250}; Peripheral membrane protein {ECO:0000305}. Note=Appears to be mostly membran…	SNAP receptor activity [GO:0005484]; syntaxin binding [GO:0019905]		0.375335	0.458186	-0.661158	0.167165
O95831	AIFM1 AIF PDCD8	Apoptosis-inducing factor 1, mitochondrial	Mitochondrion intermembrane space {ECO:0000269|PubMed:15775970, ECO:0000269|PubMed:24914854, ECO:0000269|PubMed:26004228}. Mitochondrion inner membrane. Cytoplasm {ECO:0000269|PubMed:15775970}. Nucleus {ECO:0000269|PubMed:15775970, ECO:0000269|PubMed:17094969}. Cytoplasm, perinuclear region {ECO:0000269|PubMed:17094969}. Note=Proteolytic cleavage during or just after translocation into the mitoch…	DNA binding [GO:0003677]; FAD binding [GO:0071949]; NAD(P)H oxidase (H(2)O(2)-forming activity [GO:0016174]; oxidoreductase activity, acting on NAD(P)H [GO:0016651]; protein dimerization activity [GO:0046983]		0.089516	0.305459	0.465292	0.183589
O95881	TXNDC12 TLP19 UNQ713/PRO1376	Thioredoxin domain-containing protein 12	Endoplasmic reticulum lumen {ECO:0000269|PubMed:12761212}.	peptide disulfide oxidoreductase activity [GO:0015037]; protein-disulfide reductase (glutathione) activity [GO:0019153]		0.11355	0.598099	0.241627	0.0534503
O96000	NDUFB10	NADH dehydrogenase [ubiquinone] 1 beta subcomplex subunit 10	Mitochondrion inner membrane {ECO:0000305|PubMed:12611891}; Peripheral membrane protein {ECO:0000305}; Matrix side {ECO:0000305}.	NADH dehydrogenase (ubiquinone) activity [GO:0008137]		-0.154191	0.956471	-0.480096	0.295569
O96008	TOMM40 C19orf1 PEREC1 TOM40	Mitochondrial import receptor subunit TOM40 homolog	Mitochondrion outer membrane {ECO:0000269|PubMed:15644312}; Multi-pass membrane protein {ECO:0000255}.	porin activity [GO:0015288]; protein transmembrane transporter activity [GO:0008320]		-0.627824	0.126062	-0.0694595	0.903357
P00167	CYB5A CYB5	Cytochrome b5	[Isoform 1]: Endoplasmic reticulum membrane; Single-pass membrane protein; Cytoplasmic side. Microsome membrane; Single-pass membrane protein; Cytoplasmic side.; SUBCELLULAR LOCATION: [Isoform 2]: Cytoplasm.	cytochrome-c oxidase activity [GO:0004129]; enzyme binding [GO:0019899]; heme binding [GO:0020037]; metal ion binding [GO:0046872]		-0.000390498	0.937494	0.00605627	0.962402
P00367	GLUD1 GLUD	Glutamate dehydrogenase 1, mitochondrial	Mitochondrion matrix.	ADP binding [GO:0043531]; ATP binding [GO:0005524]; glutamate dehydrogenase (NAD+) activity [GO:0004352]; glutamate dehydrogenase [NAD(P)+] activity [GO:0004353]; GTP binding [GO:0005525]; identical protein binding [GO:0042802]; leucine binding [GO:0070728]; NAD+ binding [GO:0070403]		-0.0114258	0.957803	-0.233659	0.497164
P00387	CYB5R3 DIA1	NADH-cytochrome b5 reductase 3	[Isoform 1]: Endoplasmic reticulum membrane; Lipid-anchor; Cytoplasmic side. Mitochondrion outer membrane; Lipid-anchor; Cytoplasmic side.; SUBCELLULAR LOCATION: [Isoform 2]: Cytoplasm. Note=Produces the soluble form found in erythrocytes.	ADP binding [GO:0043531]; AMP binding [GO:0016208]; cytochrome-b5 reductase activity, acting on NAD(P)H [GO:0004128]; FAD binding [GO:0071949]; NAD binding [GO:0051287]		0.270258	0.293087	0.355422	0.27234
P00390	GSR GLUR GRD1	Glutathione reductase, mitochondrial	[Isoform Mitochondrial]: Mitochondrion.; SUBCELLULAR LOCATION: [Isoform Cytoplasmic]: Cytoplasm.	electron transfer activity [GO:0009055]; flavin adenine dinucleotide binding [GO:0050660]; glutathione-disulfide reductase activity [GO:0004362]; NADP binding [GO:0050661]		3.50389	0.0150006	3.31945	0.0224235
P00441	SOD1	Superoxide dismutase [Cu-Zn]	Cytoplasm {ECO:0000269|PubMed:19741096}. Mitochondrion {ECO:0000269|PubMed:19741096}. Nucleus {ECO:0000269|PubMed:22496122}. Note=Predominantly cytoplasmic; the pathogenic variants ALS1 Arg-86 and Ala-94 gradually aggregates and accumulates in mitochondria. {ECO:0000269|PubMed:19741096}.	chaperone binding [GO:0051087]; copper ion binding [GO:0005507]; identical protein binding [GO:0042802]; protein phosphatase 2B binding [GO:0030346]; Rac GTPase binding [GO:0048365]; superoxide dismutase activity [GO:0004784]; zinc ion binding [GO:0008270]
P00505	GOT2	Aspartate aminotransferase, mitochondrial	Mitochondrion matrix {ECO:0000269|PubMed:9537447}. Cell membrane {ECO:0000269|PubMed:9537447}. Note=Exposure to alcohol promotes translocation to the cell membrane. {ECO:0000269|PubMed:9537447}.	amino acid binding [GO:0016597]; enzyme binding [GO:0019899]; identical protein binding [GO:0042802]; kynurenine-oxoglutarate transaminase activity [GO:0016212]; L-aspartate:2-oxoglutarate aminotransferase activity [GO:0004069]; phospholipid binding [GO:0005543]; pyridoxal phosphate binding [GO:0030170]; RNA binding [GO:0003723]		0.334576	0.423726	0.70906	0.128501
P02794	FTH1 FTH FTHL6 OK/SW-cl.84 PIG15	Ferritin heavy chain		ferric iron binding [GO:0008199]; ferrous iron binding [GO:0008198]; ferroxidase activity [GO:0004322]; iron ion binding [GO:0005506]
P04040	CAT	Catalase	Peroxisome.	aminoacylase activity [GO:0004046]; antioxidant activity [GO:0016209]; catalase activity [GO:0004096]; enzyme binding [GO:0019899]; heme binding [GO:0020037]; identical protein binding [GO:0042802]; metal ion binding [GO:0046872]; NADP binding [GO:0050661]; oxidoreductase activity, acting on peroxide as acceptor [GO:0016684]; peroxisome targeting sequence binding [GO:0000268]; protein homodimeriz…		0.69779	0.23818	0.312961	0.136429
P04181	OAT	Ornithine aminotransferase, mitochondrial	Mitochondrion matrix {ECO:0000269|PubMed:23076989}.	identical protein binding [GO:0042802]; ornithine-oxo-acid transaminase activity [GO:0004587]; pyridoxal phosphate binding [GO:0030170]	Amino-acid biosynthesis; L-proline biosynthesis; L-glutamate 5-semialdehyde from L-ornithine: step 1/1.	0.0892269	0.578984	-0.0587975	0.812636
P04406	GAPDH GAPD CDABP0047 OK/SW-cl.12	Glyceraldehyde-3-phosphate dehydrogenase	Cytoplasm, cytosol {ECO:0000269|PubMed:12829261}. Nucleus {ECO:0000250}. Cytoplasm, perinuclear region {ECO:0000269|PubMed:12829261}. Membrane {ECO:0000269|PubMed:12829261}. Cytoplasm, cytoskeleton {ECO:0000250}. Note=Translocates to the nucleus following S-nitrosylation and interaction with SIAH1, which contains a nuclear localization signal (By similarity). Postnuclear and Perinuclear regions. …	aspartic-type endopeptidase inhibitor activity [GO:0019828]; disordered domain specific binding [GO:0097718]; glyceraldehyde-3-phosphate dehydrogenase (NAD+) (phosphorylating) activity [GO:0004365]; identical protein binding [GO:0042802]; microtubule binding [GO:0008017]; NAD binding [GO:0051287]; NADP binding [GO:0050661]; peptidyl-cysteine S-nitrosylase activity [GO:0035605]	Carbohydrate degradation; glycolysis; pyruvate from D-glyceraldehyde 3-phosphate: step 1/5.	0.283316	0.514468	-0.279662	0.345759
P05141	SLC25A5 ANT2	ADP/ATP translocase 2	Mitochondrion inner membrane; Multi-pass membrane protein.	adenine nucleotide transmembrane transporter activity [GO:0000295]; adenine transmembrane transporter activity [GO:0015207]; ATP:ADP antiporter activity [GO:0005471]; RNA binding [GO:0003723]; ubiquitin protein ligase binding [GO:0031625]		0.0122692	0.957752	0.264181	0.225765
P06744	GPI	Glucose-6-phosphate isomerase	Cytoplasm {ECO:0000269|PubMed:11437381}. Secreted {ECO:0000269|PubMed:11437381}.	cytokine activity [GO:0005125]; glucose-6-phosphate isomerase activity [GO:0004347]; growth factor activity [GO:0008083]; monosaccharide binding [GO:0048029]; ubiquitin protein ligase binding [GO:0031625]	Carbohydrate degradation; glycolysis; D-glyceraldehyde 3-phosphate and glycerone phosphate from D-glucose: step 2/4. {ECO:0000269|PubMed:28803808}.	0.069483	0.664002	0.393257	0.248813
P07108	DBI	Acyl-CoA-binding protein	Endoplasmic reticulum {ECO:0000269|PubMed:17953517, ECO:0000269|PubMed:21698759}. Golgi apparatus {ECO:0000269|PubMed:17953517, ECO:0000269|PubMed:21698759}. Note=Golgi localization is dependent on ligand binding (PubMed:17953517). {ECO:0000269|PubMed:17953517}.	benzodiazepine receptor binding [GO:0030156]; identical protein binding [GO:0042802]; lipid binding [GO:0008289]; long-chain fatty acyl-CoA binding [GO:0036042]		0.034201	0.94719	-0.266558	0.588208
P07195	LDHB	L-lactate dehydrogenase B chain	Cytoplasm.	identical protein binding [GO:0042802]; L-lactate dehydrogenase activity [GO:0004459]	Fermentation; pyruvate fermentation to lactate; (S)-lactate from pyruvate: step 1/1.	0.0293574	0.526834	0.198371	0.318957
P07203	GPX1	Glutathione peroxidase 1	Cytoplasm.	glutathione peroxidase activity [GO:0004602]; peroxidase activity [GO:0004601]; SH3 domain binding [GO:0017124]		-0.0592999	0.779358	-1.26229	0.0373139
P07237	P4HB ERBA2L PDI PDIA1 PO4DB	Protein disulfide-isomerase	Endoplasmic reticulum {ECO:0000269|PubMed:23475612}. Endoplasmic reticulum lumen {ECO:0000269|PubMed:10636893, ECO:0000269|PubMed:23475612}. Melanosome {ECO:0000269|PubMed:12643545, ECO:0000269|PubMed:17081065}. Cell membrane {ECO:0000269|PubMed:21670307}; Peripheral membrane protein {ECO:0000305}. Note=Highly abundant. In some cell types, seems to be also secreted or associated with the plasma m…	actin binding [GO:0003779]; enzyme binding [GO:0019899]; integrin binding [GO:0005178]; peptide disulfide oxidoreductase activity [GO:0015037]; procollagen-proline 4-dioxygenase activity [GO:0004656]; protein disulfide isomerase activity [GO:0003756]; protein heterodimerization activity [GO:0046982]; RNA binding [GO:0003723]		-0.132293	0.294098	0.0397826	0.516025
P07954	FH	Fumarate hydratase, mitochondrial	[Isoform Mitochondrial]: Mitochondrion {ECO:0000269|PubMed:27037871}.; SUBCELLULAR LOCATION: [Isoform Cytoplasmic]: Cytoplasm, cytosol {ECO:0000269|PubMed:20231875, ECO:0000269|PubMed:22509282, ECO:0000269|PubMed:26237645, ECO:0000269|PubMed:27037871}. Nucleus {ECO:0000269|PubMed:20231875, ECO:0000269|PubMed:26237645}. Chromosome {ECO:0000269|PubMed:26237645}. Note=Translocates to the nucleus in …	fumarate hydratase activity [GO:0004333]; histone binding [GO:0042393]	Carbohydrate metabolism; tricarboxylic acid cycle; (S)-malate from fumarate: step 1/1. {ECO:0000250|UniProtKB:P10173}.	0.0305107	0.79014	0.420602	0.146194
P08397	HMBS PBGD UPS	Porphobilinogen deaminase	Cytoplasm {ECO:0000305}.	hydroxymethylbilane synthase activity [GO:0004418]	Porphyrin-containing compound metabolism; protoporphyrin-IX biosynthesis; coproporphyrinogen-III from 5-aminolevulinate: step 2/4.	0.731889	0.257154	0.101769	0.769512
P08559	PDHA1 PHE1A	Pyruvate dehydrogenase E1 component subunit alpha, somatic form, mitochondrial	Mitochondrion matrix.	pyruvate dehydrogenase (acetyl-transferring) activity [GO:0004739]; pyruvate dehydrogenase (NAD+) activity [GO:0034604]		-0.036093	0.85091	0.0607784	0.78197
P08574	CYC1	Cytochrome c1, heme protein, mitochondrial	Mitochondrion inner membrane {ECO:0000250|UniProtKB:P07143}; Single-pass membrane protein {ECO:0000250|UniProtKB:P07143}.	electron transporter, transferring electrons from CoQH2-cytochrome c reductase complex and cytochrome c oxidase complex activity [GO:0045155]; electron transporter, transferring electrons within CoQH2-cytochrome c reductase complex activity [GO:0045153]; heme binding [GO:0020037]; metal ion binding [GO:0046872]		-0.550094	0.151703	-0.43145	0.301897
P09001	MRPL3 MRL3 RPML3	39S ribosomal protein L3, mitochondrial	Mitochondrion {ECO:0000269|PubMed:25278503, ECO:0000269|PubMed:25838379, ECO:0000269|PubMed:28892042}.	RNA binding [GO:0003723]; structural constituent of ribosome [GO:0003735]		0.642935	0.439741	-0.906992	0.232998
P09110	ACAA1 ACAA PTHIO	3-ketoacyl-CoA thiolase, peroxisomal	Peroxisome.	acetate CoA-transferase activity [GO:0008775]; acetyl-CoA C-acyltransferase activity [GO:0003988]; acetyl-CoA C-myristoyltransferase activity [GO:0050633]; palmitoyl-CoA oxidase activity [GO:0016401]	Lipid metabolism; fatty acid metabolism.	-0.294245	0.58115	0.66595	0.103134
P09417	QDPR DHPR SDR33C1	Dihydropteridine reductase		6,7-dihydropteridine reductase activity [GO:0004155]; electron transfer activity [GO:0009055]; identical protein binding [GO:0042802]; NADH binding [GO:0070404]; NADPH binding [GO:0070402]		-0.73923	0.0441962	-0.649379	0.065855
P09622	DLD GCSL LAD PHE3	Dihydrolipoyl dehydrogenase, mitochondrial	Mitochondrion matrix {ECO:0000305|PubMed:29211711, ECO:0000305|PubMed:3693355}. Nucleus {ECO:0000269|PubMed:29211711}. Cell projection, cilium, flagellum {ECO:0000250|UniProtKB:Q811C4}. Cytoplasmic vesicle, secretory vesicle, acrosome {ECO:0000269|PubMed:15888450}. Note=Mainly localizes in the mitochondrion. A small fraction localizes to the nucleus, where the 2-oxoglutarate dehydrogenase complex…	dihydrolipoyl dehydrogenase activity [GO:0004148]; flavin adenine dinucleotide binding [GO:0050660]; lipoamide binding [GO:0043544]; NAD binding [GO:0051287]		0.793301	0.185296	0.689991	0.039285
P09669	COX6C	Cytochrome c oxidase subunit 6C	Mitochondrion inner membrane {ECO:0000269|PubMed:30030519}; Single-pass membrane protein {ECO:0000269|PubMed:30030519}.	cytochrome-c oxidase activity [GO:0004129]	Energy metabolism; oxidative phosphorylation. {ECO:0000250|UniProtKB:P04038}.	-0.283889	0.579834	-0.40014	0.429699
P10109	FDX1 ADX	Adrenodoxin, mitochondrial	Mitochondrion matrix {ECO:0000269|PubMed:20547883}.	2 iron, 2 sulfur cluster binding [GO:0051537]; electron transfer activity [GO:0009055]; iron ion binding [GO:0005506]		-1.37835	0.0170767	-1.20429	0.395908
P10515	DLAT DLTA	Dihydrolipoyllysine-residue acetyltransferase component of pyruvate dehydrogenase complex, mitochondrial	Mitochondrion matrix.	dihydrolipoyllysine-residue acetyltransferase activity [GO:0004742]; identical protein binding [GO:0042802]		0.17964	0.132879	-0.325962	0.23939
P10606	COX5B	Cytochrome c oxidase subunit 5B, mitochondrial	Mitochondrion inner membrane {ECO:0000269|PubMed:30030519}; Peripheral membrane protein {ECO:0000269|PubMed:30030519}; Matrix side {ECO:0000269|PubMed:30030519}.	cytochrome-c oxidase activity [GO:0004129]; metal ion binding [GO:0046872]	Energy metabolism; oxidative phosphorylation. {ECO:0000250|UniProtKB:P04037}.	-0.456098	0.228716	-0.785117	0.0614373
P10620	MGST1 GST12 MGST	Microsomal glutathione S-transferase 1	Microsome {ECO:0000250}. Mitochondrion outer membrane {ECO:0000250}; Peripheral membrane protein {ECO:0000250}. Endoplasmic reticulum membrane {ECO:0000250}; Multi-pass membrane protein {ECO:0000250}.	glutathione binding [GO:0043295]; glutathione peroxidase activity [GO:0004602]; glutathione transferase activity [GO:0004364]; identical protein binding [GO:0042802]		0.0138627	0.858617	0.229324	0.217648
P10809	HSPD1 HSP60	60 kDa heat shock protein, mitochondrial	Mitochondrion matrix.	apolipoprotein A-I binding [GO:0034186]; apolipoprotein binding [GO:0034185]; ATPase activity [GO:0016887]; ATP binding [GO:0005524]; chaperone binding [GO:0051087]; DNA replication origin binding [GO:0003688]; double-stranded RNA binding [GO:0003725]; enzyme binding [GO:0019899]; high-density lipoprotein particle binding [GO:0008035]; insulin binding [GO:0043559]; isomerase activity [GO:0016853]…		-0.0181565	0.889627	0.523484	0.0448487
P11047	LAMC1 LAMB2	Laminin subunit gamma-1	Secreted, extracellular space, extracellular matrix, basement membrane.	extracellular matrix structural constituent [GO:0005201]		0.132366	0.714607	1.44116	0.0226161
P11177	PDHB PHE1B	Pyruvate dehydrogenase E1 component subunit beta, mitochondrial	Mitochondrion matrix.	pyruvate dehydrogenase (acetyl-transferring) activity [GO:0004739]		-0.0452583	0.533084	0.10167	0.372322
P11310	ACADM	Medium-chain specific acyl-CoA dehydrogenase, mitochondrial	Mitochondrion matrix.	acyl-CoA dehydrogenase activity [GO:0003995]; flavin adenine dinucleotide binding [GO:0050660]; identical protein binding [GO:0042802]; medium-chain-acyl-CoA dehydrogenase activity [GO:0070991]	Lipid metabolism; mitochondrial fatty acid beta-oxidation.	-0.177953	0.67887	0.116327	0.842974
P11498	PC	Pyruvate carboxylase, mitochondrial	Mitochondrion matrix.	ATP binding [GO:0005524]; biotin binding [GO:0009374]; identical protein binding [GO:0042802]; metal ion binding [GO:0046872]; pyruvate carboxylase activity [GO:0004736]	Carbohydrate biosynthesis; gluconeogenesis.	0.139237	0.869737	0.657058	0.24838
P11586	MTHFD1 MTHFC MTHFD	C-1-tetrahydrofolate synthase, cytoplasmic	Cytoplasm.	ATP binding [GO:0005524]; formate-tetrahydrofolate ligase activity [GO:0004329]; methenyltetrahydrofolate cyclohydrolase activity [GO:0004477]; methylenetetrahydrofolate dehydrogenase (NAD+) activity [GO:0004487]; methylenetetrahydrofolate dehydrogenase (NADP+) activity [GO:0004488]; methylenetetrahydrofolate dehydrogenase [NAD(P)+] activity [GO:0004486]	One-carbon metabolism; tetrahydrofolate interconversion.	0.0180488	0.877811	0.105634	0.643927
P12236	SLC25A6 ANT3 CDABP0051	ADP/ATP translocase 3	Mitochondrion inner membrane; Multi-pass membrane protein. Note=The complex formed with ARL2BP, ARL2 and SLC25A6 is expressed in mitochondria. {ECO:0000250}.	ATP:ADP antiporter activity [GO:0005471]		-0.105082	0.187867	0.328977	0.157214
P13073	COX4I1 COX4	Cytochrome c oxidase subunit 4 isoform 1, mitochondrial	Mitochondrion inner membrane {ECO:0000269|PubMed:30030519}; Single-pass membrane protein {ECO:0000269|PubMed:30030519}.	cytochrome-c oxidase activity [GO:0004129]	Energy metabolism; oxidative phosphorylation. {ECO:0000250|UniProtKB:P00424}.	-0.0759867	0.800686	0.193645	0.494969
P13647	KRT5	Keratin, type II cytoskeletal 5		scaffold protein binding [GO:0097110]; structural constituent of cytoskeleton [GO:0005200]		1.81454	0.0838686	0.951646	0.282815
P13804	ETFA	Electron transfer flavoprotein subunit alpha, mitochondrial	Mitochondrion matrix {ECO:0000305}.	electron transfer activity [GO:0009055]; flavin adenine dinucleotide binding [GO:0050660]; oxidoreductase activity [GO:0016491]		0.0897211	0.566063	0.495345	0.100774
P13995	MTHFD2 NMDMC	Bifunctional methylenetetrahydrofolate dehydrogenase/cyclohydrolase, mitochondrial	Mitochondrion.	magnesium ion binding [GO:0000287]; methenyltetrahydrofolate cyclohydrolase activity [GO:0004477]; methylenetetrahydrofolate dehydrogenase (NAD+) activity [GO:0004487]; methylenetetrahydrofolate dehydrogenase (NADP+) activity [GO:0004488]; phosphate ion binding [GO:0042301]		-0.143704	0.356394	0.258913	0.161333
P14324	FDPS FPS KIAA1293	Farnesyl pyrophosphate synthase	Cytoplasm.	dimethylallyltranstransferase activity [GO:0004161]; geranyltranstransferase activity [GO:0004337]; metal ion binding [GO:0046872]; RNA binding [GO:0003723]	Isoprenoid biosynthesis; farnesyl diphosphate biosynthesis; farnesyl diphosphate from geranyl diphosphate and isopentenyl diphosphate: step 1/1.; PATHWAY: Isoprenoid biosynthesis; geranyl diphosphate biosynthesis; geranyl diphosphate from dimethylallyl diphosphate and isopentenyl diphosphate: step 1/1.	0.0310996	0.759468	0.337465	0.0569248
P14406	COX7A2 COX7AL	Cytochrome c oxidase subunit 7A2, mitochondrial	Mitochondrion inner membrane {ECO:0000269|PubMed:30030519}; Single-pass membrane protein {ECO:0000269|PubMed:30030519}.	cytochrome-c oxidase activity [GO:0004129]	Energy metabolism; oxidative phosphorylation. {ECO:0000250|UniProtKB:P10174}.	-0.221808	0.473297	-0.187472	0.55
P14735	IDE	Insulin-degrading enzyme	Cytoplasm, cytosol {ECO:0000269|PubMed:20364150, ECO:0000269|PubMed:9830016}. Cell membrane {ECO:0000250|UniProtKB:P35559}. Secreted {ECO:0000269|PubMed:9830016}. Note=Present at the cell surface of neuron cells. The membrane-associated isoform is approximately 5 kDa larger than the known cytosolic isoform.	amyloid-beta binding [GO:0001540]; ATPase activity [GO:0016887]; ATP binding [GO:0005524]; beta-endorphin binding [GO:0031626]; endopeptidase activity [GO:0004175]; identical protein binding [GO:0042802]; insulin binding [GO:0043559]; metalloendopeptidase activity [GO:0004222]; peptide binding [GO:0042277]; protein-containing complex binding [GO:0044877]; protein homodimerization activity [GO:004…		-0.444163	0.636921	0.0484782	0.87796
P14927	UQCRB UQBP	Cytochrome b-c1 complex subunit 7	Mitochondrion inner membrane {ECO:0000250|UniProtKB:P00128}; Peripheral membrane protein {ECO:0000250|UniProtKB:P00128}; Matrix side {ECO:0000250|UniProtKB:P00128}.			0.03612	0.731457	-0.331697	0.238112
P18077	RPL35A GIG33	60S ribosomal protein L35a		RNA binding [GO:0003723]; structural constituent of ribosome [GO:0003735]; tRNA binding [GO:0000049]		-0.0568685	0.836981	-0.0244306	0.897915
P19367	HK1	Hexokinase-1	Mitochondrion outer membrane {ECO:0000269|PubMed:1985912, ECO:0000269|PubMed:27374331}; Peripheral membrane protein {ECO:0000305}. Cytoplasm, cytosol {ECO:0000269|PubMed:27374331}. Note=The mitochondrial-binding peptide (MBP) region promotes association with the mitochondrial outer membrane (Probable). Dissociates from the mitochondrial outer membrane following inhibition by N-acetyl-D-glucosamin…	ATP binding [GO:0005524]; fructokinase activity [GO:0008865]; glucokinase activity [GO:0004340]; glucose binding [GO:0005536]; hexokinase activity [GO:0004396]; identical protein binding [GO:0042802]; mannokinase activity [GO:0019158]; peptidoglycan binding [GO:0042834]	Carbohydrate metabolism; hexose metabolism. {ECO:0000305|PubMed:1637300, ECO:0000305|PubMed:27374331}.; PATHWAY: Carbohydrate degradation; glycolysis; D-glyceraldehyde 3-phosphate and glycerone phosphate from D-glucose: step 1/4. {ECO:0000250|UniProtKB:P05708}.	-0.29467	0.464479	0.34475	0.537047
P19404	NDUFV2	NADH dehydrogenase [ubiquinone] flavoprotein 2, mitochondrial	Mitochondrion inner membrane.	2 iron, 2 sulfur cluster binding [GO:0051537]; electron transfer activity [GO:0009055]; metal ion binding [GO:0046872]; NADH dehydrogenase (ubiquinone) activity [GO:0008137]		0.533241	0.371766	-0.470193	0.147682
P20674	COX5A	Cytochrome c oxidase subunit 5A, mitochondrial	Mitochondrion inner membrane {ECO:0000269|PubMed:30030519}; Peripheral membrane protein {ECO:0000269|PubMed:30030519}; Matrix side {ECO:0000269|PubMed:30030519}.	cytochrome-c oxidase activity [GO:0004129]; electron transfer activity [GO:0009055]; metal ion binding [GO:0046872]	Energy metabolism; oxidative phosphorylation. {ECO:0000250|UniProtKB:P00427}.	-0.216185	0.0151613	-0.407678	0.0285707
P21399	ACO1 IREB1	Cytoplasmic aconitate hydratase	Cytoplasm.	3 iron, 4 sulfur cluster binding [GO:0051538]; 4 iron, 4 sulfur cluster binding [GO:0051539]; aconitate hydratase activity [GO:0003994]; citrate dehydratase activity [GO:0047780]; iron-responsive element binding [GO:0030350]; metal ion binding [GO:0046872]; RNA binding [GO:0003723]		-0.0495088	0.586668	0.239507	0.510482
P21796	VDAC1 VDAC	Voltage-dependent anion-selective channel protein 1	Mitochondrion outer membrane {ECO:0000269|PubMed:7539795}; Multi-pass membrane protein {ECO:0000269|PubMed:18755977, ECO:0000269|PubMed:18832158}. Cell membrane {ECO:0000269|PubMed:25168729, ECO:0000269|PubMed:25296756}; Multi-pass membrane protein {ECO:0000269|PubMed:18755977, ECO:0000269|PubMed:18832158}. Membrane raft {ECO:0000269|PubMed:25168729}; Multi-pass membrane protein {ECO:0000269|PubM…	identical protein binding [GO:0042802]; ion channel binding [GO:0044325]; porin activity [GO:0015288]; protein-containing complex binding [GO:0044877]; protein kinase binding [GO:0019901]; voltage-gated anion channel activity [GO:0008308]		-0.423119	0.0471825	0.295154	0.710653
P21912	SDHB SDH SDH1	Succinate dehydrogenase [ubiquinone] iron-sulfur subunit, mitochondrial	Mitochondrion inner membrane; Peripheral membrane protein; Matrix side.	2 iron, 2 sulfur cluster binding [GO:0051537]; 3 iron, 4 sulfur cluster binding [GO:0051538]; 4 iron, 4 sulfur cluster binding [GO:0051539]; electron transfer activity [GO:0009055]; metal ion binding [GO:0046872]; succinate dehydrogenase (ubiquinone) activity [GO:0008177]; ubiquinone binding [GO:0048039]	Carbohydrate metabolism; tricarboxylic acid cycle; fumarate from succinate (eukaryal route): step 1/1.	0.02499	0.870154	0.0643452	0.700671
P21964	COMT	Catechol O-methyltransferase	[Isoform Soluble]: Cytoplasm {ECO:0000269|PubMed:11559542}.; SUBCELLULAR LOCATION: [Isoform Membrane-bound]: Cell membrane {ECO:0000269|PubMed:21846718}; Single-pass type II membrane protein {ECO:0000269|PubMed:21846718}; Extracellular side {ECO:0000269|PubMed:21846718}.	catechol O-methyltransferase activity [GO:0016206]; L-dopa O-methyltransferase activity [GO:0102084]; magnesium ion binding [GO:0000287]; methyltransferase activity [GO:0008168]; O-methyltransferase activity [GO:0008171]; orcinol O-methyltransferase activity [GO:0102938]		-0.0958071	0.739408	-0.581689	0.252747
P22234	PAICS ADE2 AIRC PAIS	Multifunctional protein ADE2		5-amino-4-imidazole carboxylate lyase activity [GO:0043727]; ATP binding [GO:0005524]; cadherin binding [GO:0045296]; identical protein binding [GO:0042802]; phosphoribosylaminoimidazole carboxylase activity [GO:0004638]; phosphoribosylaminoimidazolesuccinocarboxamide synthase activity [GO:0004639]	Purine metabolism; IMP biosynthesis via de novo pathway; 5-amino-1-(5-phospho-D-ribosyl)imidazole-4-carboxamide from 5-amino-1-(5-phospho-D-ribosyl)imidazole-4-carboxylate: step 1/2.; PATHWAY: Purine metabolism; IMP biosynthesis via de novo pathway; 5-amino-1-(5-phospho-D-ribosyl)imidazole-4-carboxylate from 5-amino-1-(5-phospho-D-ribosyl)imidazole (carboxylase route): step 1/1.	-0.180256	0.0386197	0.0286571	0.856855
P22307	SCP2	Non-specific lipid-transfer protein	Cytoplasm {ECO:0000269|PubMed:17157249}. Mitochondrion {ECO:0000269|PubMed:17157249}. Note=Cytoplasmic in the liver and also associated with mitochondria especially in steroidogenic tissues.; SUBCELLULAR LOCATION: [Isoform SCPx]: Peroxisome. Note=Interaction with PEX5 is essential for peroxisomal import.; SUBCELLULAR LOCATION: [Isoform SCP2]: Mitochondrion {ECO:0000305}.	acetyl-CoA C-acyltransferase activity [GO:0003988]; acetyl-CoA C-myristoyltransferase activity [GO:0050633]; cholesterol binding [GO:0015485]; cholesterol transfer activity [GO:0120020]; fatty-acyl-CoA binding [GO:0000062]; long-chain fatty acyl-CoA binding [GO:0036042]; oleic acid binding [GO:0070538]; phosphatidylcholine transfer activity [GO:0120019]; phosphatidylinositol transfer activity [GO…		0.104779	0.275594	0.0942906	0.202993
P22695	UQCRC2	Cytochrome b-c1 complex subunit 2, mitochondrial	Mitochondrion inner membrane {ECO:0000250|UniProtKB:P07257}; Peripheral membrane protein {ECO:0000250|UniProtKB:P07257}; Matrix side {ECO:0000250|UniProtKB:P07257}.	metal ion binding [GO:0046872]; metalloendopeptidase activity [GO:0004222]; protein-containing complex binding [GO:0044877]		-0.11725	0.634897	-0.041223	0.895502
P23368	ME2	NAD-dependent malic enzyme, mitochondrial	Mitochondrion matrix.	electron transfer activity [GO:0009055]; malate dehydrogenase (decarboxylating) (NAD+) activity [GO:0004471]; malate dehydrogenase (decarboxylating) (NADP+) activity [GO:0004473]; malic enzyme activity [GO:0004470]; metal ion binding [GO:0046872]; NAD binding [GO:0051287]; oxaloacetate decarboxylase activity [GO:0008948]		0.23291	0.326592	0.104685	0.516327
P23434	GCSH	Glycine cleavage system H protein, mitochondrial	Mitochondrion {ECO:0000250|UniProtKB:P20821}.	aminomethyltransferase activity [GO:0004047]		0.756987	0.216572	0.649361	0.247987
P23919	DTYMK CDC8 TMPK TYMK	Thymidylate kinase		ATP binding [GO:0005524]; nucleoside diphosphate kinase activity [GO:0004550]; thymidylate kinase activity [GO:0004798]; uridylate kinase activity [GO:0009041]	Pyrimidine metabolism; dTTP biosynthesis.	0.00780275	0.939706	0.188303	0.566177
P24752	ACAT1 ACAT MAT	Acetyl-CoA acetyltransferase, mitochondrial	Mitochondrion {ECO:0000269|PubMed:1979337}.	acetyl-CoA C-acetyltransferase activity [GO:0003985]; acetyl-CoA C-acyltransferase activity [GO:0003988]; C-acetyltransferase activity [GO:0016453]; coenzyme binding [GO:0050662]; enzyme binding [GO:0019899]; identical protein binding [GO:0042802]; potassium ion binding [GO:0030955]	Lipid metabolism; fatty acid beta-oxidation. {ECO:0000269|PubMed:1715688, ECO:0000269|PubMed:7728148, ECO:0000269|PubMed:9744475}.	-0.0609363	0.686786	0.109779	0.391841
P25325	MPST TST2	3-mercaptopyruvate sulfurtransferase	Cytoplasm {ECO:0000250|UniProtKB:P97532}. Mitochondrion {ECO:0000250|UniProtKB:P97532}. Cell junction, synapse, synaptosome {ECO:0000250|UniProtKB:Q99J99}.	3-mercaptopyruvate sulfurtransferase activity [GO:0016784]; identical protein binding [GO:0042802]; thiosulfate sulfurtransferase activity [GO:0004792]		0.241187	0.153567	-0.686576	0.0142296
P26440	IVD	Isovaleryl-CoA dehydrogenase, mitochondrial	Mitochondrion matrix {ECO:0000250|UniProtKB:P12007}.	butyryl-CoA dehydrogenase activity [GO:0004085]; flavin adenine dinucleotide binding [GO:0050660]; identical protein binding [GO:0042802]; isovaleryl-CoA dehydrogenase activity [GO:0008470]	Amino-acid degradation; L-leucine degradation; (S)-3-hydroxy-3-methylglutaryl-CoA from 3-isovaleryl-CoA: step 1/3.	-0.178639	0.575978	-0.400011	0.433709
P28288	ABCD3 PMP70 PXMP1	ATP-binding cassette sub-family D member 3	Peroxisome membrane {ECO:0000269|PubMed:10704444}; Multi-pass membrane protein {ECO:0000255|PROSITE-ProRule:PRU00441, ECO:0000269|PubMed:10704444}.	ATPase activity [GO:0016887]; ATPase-coupled transmembrane transporter activity [GO:0042626]; ATP binding [GO:0005524]; long-chain fatty acid transporter activity [GO:0005324]; protein homodimerization activity [GO:0042803]; protein self-association [GO:0043621]		0.293756	0.189145	-0.122663	0.843495
P28331	NDUFS1	NADH-ubiquinone oxidoreductase 75 kDa subunit, mitochondrial	Mitochondrion inner membrane.	2 iron, 2 sulfur cluster binding [GO:0051537]; 4 iron, 4 sulfur cluster binding [GO:0051539]; electron transfer activity [GO:0009055]; metal ion binding [GO:0046872]; NADH dehydrogenase (ubiquinone) activity [GO:0008137]		-0.162483	0.637295	-0.989087	0.221377
P28838	LAP3 LAPEP PEPS	Cytosol aminopeptidase	Cytoplasm.	aminopeptidase activity [GO:0004177]; manganese ion binding [GO:0030145]; metalloexopeptidase activity [GO:0008235]		0.103006	0.600313	-0.0195512	0.91366
P29401	TKT	Transketolase		cofactor binding [GO:0048037]; metal ion binding [GO:0046872]; protein homodimerization activity [GO:0042803]; transketolase activity [GO:0004802]		2.27754	0.0739273	1.4198	0.0819968
P30041	PRDX6 AOP2 KIAA0106	Peroxiredoxin-6	Cytoplasm {ECO:0000269|PubMed:16186110, ECO:0000269|PubMed:19188445, ECO:0000269|PubMed:9497358}. Lysosome {ECO:0000250|UniProtKB:O35244}. Note=Also found in lung secretory organelles (lamellar bodies). {ECO:0000250|UniProtKB:O35244}.	cadherin binding [GO:0045296]; calcium-independent phospholipase A2 activity [GO:0047499]; glutathione peroxidase activity [GO:0004602]; identical protein binding [GO:0042802]; peroxiredoxin activity [GO:0051920]; phospholipase A2 activity (consuming 1,2-dipalmitoylphosphatidylcholine) [GO:0102567]; phospholipase A2 activity consuming 1,2-dioleoylphosphatidylethanolamine) [GO:0102568]; ubiquitin …		0.0378209	0.300002	0.285394	0.0584266
P30044	PRDX5 ACR1 SBBI10	Peroxiredoxin-5, mitochondrial	[Isoform Mitochondrial]: Mitochondrion {ECO:0000269|PubMed:10521424, ECO:0000269|PubMed:10751410}.; SUBCELLULAR LOCATION: [Isoform Cytoplasmic+peroxisomal]: Cytoplasm {ECO:0000269|PubMed:10514471, ECO:0000269|PubMed:10751410}. Peroxisome matrix {ECO:0000269|PubMed:10514471, ECO:0000269|PubMed:10521424, ECO:0000269|PubMed:10751410}. Note=Imported into peroxisomes via peroxisomal targeting signal 1…	antioxidant activity [GO:0016209]; cysteine-type endopeptidase inhibitor activity involved in apoptotic process [GO:0043027]; peroxidase activity [GO:0004601]; peroxiredoxin activity [GO:0051920]; peroxynitrite reductase activity [GO:0072541]; RNA polymerase III regulatory region DNA binding [GO:0001016]; signaling receptor binding [GO:0005102]; thioredoxin peroxidase activity [GO:0008379]		-0.081472	0.0454705	-0.219297	0.111087
P30048	PRDX3 AOP1	Thioredoxin-dependent peroxide reductase, mitochondrial	Mitochondrion {ECO:0000250|UniProtKB:P35705}. Cytoplasm {ECO:0000305|PubMed:12492477}. Early endosome {ECO:0000269|PubMed:15750338}. Note=Localizes to early endosomes in a RPS6KC1-dependent manner. {ECO:0000269|PubMed:15750338}.	alkyl hydroperoxide reductase activity [GO:0008785]; cysteine-type endopeptidase inhibitor activity involved in apoptotic process [GO:0043027]; identical protein binding [GO:0042802]; kinase binding [GO:0019900]; protein C-terminus binding [GO:0008022]; protein kinase binding [GO:0019901]; thioredoxin peroxidase activity [GO:0008379]		0.286165	0.167527	0.315733	0.00621294
P30084	ECHS1	Enoyl-CoA hydratase, mitochondrial	Mitochondrion matrix.	enoyl-CoA hydratase activity [GO:0004300]	Lipid metabolism; fatty acid beta-oxidation. {ECO:0000269|PubMed:26251176}.	0.152001	0.421696	0.38156	0.244515
P30405	PPIF CYP3	Peptidyl-prolyl cis-trans isomerase F, mitochondrial	Mitochondrion matrix {ECO:0000269|PubMed:10406942}.	cyclosporin A binding [GO:0016018]; peptidyl-prolyl cis-trans isomerase activity [GO:0003755]; unfolded protein binding [GO:0051082]		0.0878167	0.637761	0.420281	0.107118
P30837	ALDH1B1 ALDH5 ALDHX	Aldehyde dehydrogenase X, mitochondrial	Mitochondrion matrix.	aldehyde dehydrogenase (NAD+) activity [GO:0004029]; glyceraldehyde-3-phosphate dehydrogenase (NAD+) (non-phosphorylating) activity [GO:0043878]; NAD binding [GO:0051287]	Alcohol metabolism; ethanol degradation; acetate from ethanol: step 2/2.	0.0163256	0.874445	0.32655	0.251356
P31040	SDHA SDH2 SDHF	Succinate dehydrogenase [ubiquinone] flavoprotein subunit, mitochondrial	Mitochondrion inner membrane {ECO:0000250|UniProtKB:Q0QF01}; Peripheral membrane protein {ECO:0000250|UniProtKB:Q0QF01}; Matrix side {ECO:0000250|UniProtKB:Q0QF01}.	electron transfer activity [GO:0009055]; flavin adenine dinucleotide binding [GO:0050660]; oxidoreductase activity [GO:0016491]; succinate dehydrogenase (ubiquinone) activity [GO:0008177]	Carbohydrate metabolism; tricarboxylic acid cycle; fumarate from succinate (eukaryal route): step 1/1. {ECO:0000305|PubMed:24781757}.	-0.120677	0.242063	-0.131199	0.468024
P31930	UQCRC1	Cytochrome b-c1 complex subunit 1, mitochondrial	Mitochondrion inner membrane {ECO:0000250|UniProtKB:P07256}; Peripheral membrane protein {ECO:0000250|UniProtKB:P07256}; Matrix side {ECO:0000250|UniProtKB:P07256}.	metal ion binding [GO:0046872]; protein-containing complex binding [GO:0044877]; ubiquinol-cytochrome-c reductase activity [GO:0008121]; ubiquitin protein ligase binding [GO:0031625]		-0.0820478	0.594983	0.133876	0.687979
P31937	HIBADH	3-hydroxyisobutyrate dehydrogenase, mitochondrial	Mitochondrion.	3-hydroxyisobutyrate dehydrogenase activity [GO:0008442]; NAD binding [GO:0051287]; NADP binding [GO:0050661]; oxidoreductase activity, acting on the CH-OH group of donors, NAD or NADP as acceptor [GO:0016616]	Amino-acid degradation; L-valine degradation. {ECO:0000269|PubMed:16466957}.	0.0810565	0.778568	0.126913	0.704919
P31939	ATIC PURH OK/SW-cl.86	Bifunctional purine biosynthesis protein PURH		cadherin binding [GO:0045296]; IMP cyclohydrolase activity [GO:0003937]; phosphoribosylaminoimidazolecarboxamide formyltransferase activity [GO:0004643]; protein homodimerization activity [GO:0042803]	Purine metabolism; IMP biosynthesis via de novo pathway; 5-formamido-1-(5-phospho-D-ribosyl)imidazole-4-carboxamide from 5-amino-1-(5-phospho-D-ribosyl)imidazole-4-carboxamide (10-formyl THF route): step 1/1. {ECO:0000269|PubMed:11948179}.; PATHWAY: Purine metabolism; IMP biosynthesis via de novo pathway; IMP from 5-formamido-1-(5-phospho-D-ribosyl)imidazole-4-carboxamide: step 1/1. {ECO:0000269|…	0.0325513	0.773659	0.150527	0.366512
P32119	PRDX2 NKEFB TDPX1	Peroxiredoxin-2	Cytoplasm {ECO:0000269|PubMed:9497357}.	antioxidant activity [GO:0016209]; thioredoxin peroxidase activity [GO:0008379]		0.0362902	0.685832	-0.0441076	0.847566
P32322	PYCR1	Pyrroline-5-carboxylate reductase 1, mitochondrial	Mitochondrion {ECO:0000269|PubMed:19648921}.	identical protein binding [GO:0042802]; pyrroline-5-carboxylate reductase activity [GO:0004735]	Amino-acid biosynthesis; L-proline biosynthesis; L-proline from L-glutamate 5-semialdehyde: step 1/1.	-0.00483684	0.978847	0.080679	0.662585
P33316	DUT	Deoxyuridine 5'-triphosphate nucleotidohydrolase, mitochondrial	[Isoform 2]: Nucleus {ECO:0000269|PubMed:8631816, ECO:0000269|PubMed:9070952}.; SUBCELLULAR LOCATION: [Isoform 3]: Mitochondrion {ECO:0000269|PubMed:8631816, ECO:0000269|PubMed:9070952}.	dUTP diphosphatase activity [GO:0004170]; magnesium ion binding [GO:0000287]; RNA binding [GO:0003723]	Pyrimidine metabolism; dUMP biosynthesis; dUMP from dCTP (dUTP route): step 2/2. {ECO:0000269|PubMed:8631816, ECO:0000269|PubMed:8805593}.	0.151063	0.480679	-0.273923	0.170155
P34897	SHMT2	Serine hydroxymethyltransferase, mitochondrial	Mitochondrion {ECO:0000269|PubMed:21876188, ECO:0000269|PubMed:24075985}. Mitochondrion matrix, mitochondrion nucleoid {ECO:0000269|PubMed:18063578}. Mitochondrion inner membrane {ECO:0000269|PubMed:21876188}. Cytoplasm {ECO:0000269|PubMed:24075985}. Nucleus {ECO:0000269|PubMed:24075985}. Note=Mainly localizes in the mitochondrion. Also found in the cytoplasm and nucleus as part of the BRISC comp…	amino acid binding [GO:0016597]; chromatin binding [GO:0003682]; cobalt ion binding [GO:0050897]; glycine hydroxymethyltransferase activity [GO:0004372]; identical protein binding [GO:0042802]; L-allo-threonine aldolase activity [GO:0008732]; pyridoxal phosphate binding [GO:0030170]; serine binding [GO:0070905]; zinc ion binding [GO:0008270]	One-carbon metabolism; tetrahydrofolate interconversion. {ECO:0000305|PubMed:25619277}.	-0.00484876	0.979456	0.334363	0.231642
P35232	PHB	Prohibitin	Mitochondrion inner membrane {ECO:0000269|PubMed:20959514}. Nucleus {ECO:0000269|PubMed:20959514}.	complement component C3a binding [GO:0001850]; complement component C3b binding [GO:0001851]; DNA-binding transcription factor activity, RNA polymerase II-specific [GO:0000981]; enzyme binding [GO:0019899]; histone deacetylase binding [GO:0042826]; proteinase activated receptor binding [GO:0031871]; protein C-terminus binding [GO:0008022]; transcription regulatory region DNA binding [GO:0044212]		-0.207545	0.512444	-0.0856534	0.673303
P35270	SPR	Sepiapterin reductase	Cytoplasm.	aldo-keto reductase (NADP) activity [GO:0004033]; NADP binding [GO:0050661]; sepiapterin reductase activity [GO:0004757]		-0.016176	0.804513	0.182203	0.344863
P35914	HMGCL	Hydroxymethylglutaryl-CoA lyase, mitochondrial	Mitochondrion matrix {ECO:0000250|UniProtKB:P38060}. Peroxisome {ECO:0000250|UniProtKB:P38060}. Note=Unprocessed form is peroxisomal. {ECO:0000250|UniProtKB:P38060}.	carboxylic acid binding [GO:0031406]; fatty-acyl-CoA binding [GO:0000062]; hydroxymethylglutaryl-CoA lyase activity [GO:0004419]; magnesium ion binding [GO:0000287]; manganese ion binding [GO:0030145]; metal ion binding [GO:0046872]; structural molecule activity [GO:0005198]	Metabolic intermediate metabolism; (S)-3-hydroxy-3-methylglutaryl-CoA degradation; acetoacetate from (S)-3-hydroxy-3-methylglutaryl-CoA: step 1/1.			Inf	0.42265
P36404	ARL2	ADP-ribosylation factor-like protein 2	Mitochondrion intermembrane space. Cytoplasm, cytoskeleton, microtubule organizing center, centrosome. Nucleus. Cytoplasm. Note=The complex formed with ARL2BP, ARL2 and SLC25A6 is expressed in mitochondria. The complex formed with ARL2BP, ARL2 and SLC25A4 is expressed in mitochondria (By similarity). Not detected in the Golgi, nucleus and on the mitotic spindle. Centrosome-associated throughout t…	GDP binding [GO:0019003]; GTPase activity [GO:0003924]; GTPase inhibitor activity [GO:0005095]; GTP binding [GO:0005525]		0.000254194	0.994097	0.243981	0.242705
P36551	CPOX CPO CPX	Oxygen-dependent coproporphyrinogen-III oxidase, mitochondrial	Mitochondrion intermembrane space.	coproporphyrinogen oxidase activity [GO:0004109]; protein homodimerization activity [GO:0042803]; structural constituent of eye lens [GO:0005212]	Porphyrin-containing compound metabolism; protoporphyrin-IX biosynthesis; protoporphyrinogen-IX from coproporphyrinogen-III (O2 route): step 1/1.	0.0919683	0.544962	0.196837	0.434294
P36776	LONP1 PRSS15	Lon protease homolog, mitochondrial	Mitochondrion matrix {ECO:0000255|HAMAP-Rule:MF_03120, ECO:0000269|PubMed:7961901}.	ADP binding [GO:0043531]; ATPase activity [GO:0016887]; ATP binding [GO:0005524]; ATP-dependent peptidase activity [GO:0004176]; DNA polymerase binding [GO:0070182]; G-quadruplex DNA binding [GO:0051880]; identical protein binding [GO:0042802]; mitochondrial promoter sequence-specific DNA binding [GO:0001018]; sequence-specific DNA binding [GO:0043565]; serine-type endopeptidase activity [GO:0004…		-0.0201784	0.876242	0.324042	0.236704
P36957	DLST DLTS	Dihydrolipoyllysine-residue succinyltransferase component of 2-oxoglutarate dehydrogenase complex, mitochondrial	Mitochondrion matrix {ECO:0000305|PubMed:29211711}. Nucleus {ECO:0000269|PubMed:29211711}. Note=Mainly localizes in the mitochondrion. A small fraction localizes to the nucleus, where the 2-oxoglutarate dehydrogenase complex is required for histone succinylation. {ECO:0000269|PubMed:29211711}.	dihydrolipoyllysine-residue succinyltransferase activity [GO:0004149]; transferase activity, transferring acyl groups [GO:0016746]	Amino-acid degradation; L-lysine degradation via saccharopine pathway; glutaryl-CoA from L-lysine: step 6/6.; PATHWAY: Carbohydrate metabolism; tricarboxylic acid cycle. {ECO:0000269|PubMed:30929736}.	-0.208768	0.177069	-0.693828	0.016409
P36969	GPX4	Phospholipid hydroperoxide glutathione peroxidase, mitochondrial	[Isoform Mitochondrial]: Mitochondrion {ECO:0000250|UniProtKB:O70325}.; SUBCELLULAR LOCATION: [Isoform Cytoplasmic]: Cytoplasm {ECO:0000269|PubMed:11115402}.	glutathione peroxidase activity [GO:0004602]; identical protein binding [GO:0042802]; peroxidase activity [GO:0004601]; phospholipid-hydroperoxide glutathione peroxidase activity [GO:0047066]; selenium binding [GO:0008430]		-0.0421231	0.702751	-1.30203	0.0195191
P38117	ETFB FP585	Electron transfer flavoprotein subunit beta	Mitochondrion matrix {ECO:0000305|PubMed:25023281, ECO:0000305|PubMed:8504797}.	electron transfer activity [GO:0009055]		-0.095176	0.54665	0.143588	0.322964
P38646	HSPA9 GRP75 HSPA9B mt-HSP70	Stress-70 protein, mitochondrial	Mitochondrion {ECO:0000269|PubMed:22002106, ECO:0000269|PubMed:26702583}. Nucleus, nucleolus {ECO:0000269|PubMed:22002106}.	ATPase activity [GO:0016887]; ATPase activity, coupled [GO:0042623]; ATP binding [GO:0005524]; heat shock protein binding [GO:0031072]; misfolded protein binding [GO:0051787]; protein folding chaperone [GO:0044183]; RNA binding [GO:0003723]; ubiquitin protein ligase binding [GO:0031625]; unfolded protein binding [GO:0051082]		-0.0510794	0.646876	0.374729	0.0772932
P39210	MPV17	Protein Mpv17	Mitochondrion inner membrane {ECO:0000269|PubMed:16582907, ECO:0000269|PubMed:16582910}; Multi-pass membrane protein {ECO:0000269|PubMed:16582907, ECO:0000269|PubMed:16582910}.	channel activity [GO:0015267]		-0.764633	0.259604	-0.0199176	0.950328
P40925	MDH1 MDHA	Malate dehydrogenase, cytoplasmic	Cytoplasm.	diiodophenylpyruvate reductase activity [GO:0047860]; L-malate dehydrogenase activity [GO:0030060]; malic enzyme activity [GO:0004470]; NAD binding [GO:0051287]		-0.0199588	0.704076	0.147971	0.481294
P40926	MDH2	Malate dehydrogenase, mitochondrial	Mitochondrion matrix {ECO:0000250|UniProtKB:P04636}.	L-malate dehydrogenase activity [GO:0030060]; malate dehydrogenase (NADP+) activity [GO:0046554]; protein self-association [GO:0043621]; RNA binding [GO:0003723]		-0.489526	0.023944	-0.854017	0.0126322
P40939	HADHA HADH	Trifunctional enzyme subunit alpha, mitochondrial	Mitochondrion {ECO:0000269|PubMed:29915090}. Mitochondrion inner membrane {ECO:0000269|PubMed:29915090}. Note=Protein stability and association with mitochondrion inner membrane do not require HADHB. {ECO:0000269|PubMed:29915090}.	3-hydroxyacyl-CoA dehydrogenase activity [GO:0003857]; acetyl-CoA C-acetyltransferase activity [GO:0003985]; enoyl-CoA hydratase activity [GO:0004300]; fatty-acyl-CoA binding [GO:0000062]; long-chain-3-hydroxyacyl-CoA dehydrogenase activity [GO:0016509]; long-chain-enoyl-CoA hydratase activity [GO:0016508]; NAD binding [GO:0051287]; protein-containing complex binding [GO:0044877]	Lipid metabolism; fatty acid beta-oxidation. {ECO:0000269|PubMed:1550553, ECO:0000269|PubMed:8135828}.	0.0162165	0.833362	0.28263	0.207707
P42126	ECI1 DCI	Enoyl-CoA delta isomerase 1, mitochondrial	Mitochondrion matrix {ECO:0000250|UniProtKB:P23965}.	dodecenoyl-CoA delta-isomerase activity [GO:0004165]; enoyl-CoA hydratase activity [GO:0004300]; intramolecular oxidoreductase activity, transposing C=C bonds [GO:0016863]	Lipid metabolism; fatty acid beta-oxidation. {ECO:0000269|PubMed:7818490}.	0.088297	0.700561	0.199794	0.14058
P42704	LRPPRC LRP130	Leucine-rich PPR motif-containing protein, mitochondrial	Mitochondrion. Nucleus, nucleoplasm. Nucleus inner membrane. Nucleus outer membrane. Note=Seems to be predominantly mitochondrial.	beta-tubulin binding [GO:0048487]; microtubule binding [GO:0008017]; RNA binding [GO:0003723]; single-stranded DNA binding [GO:0003697]; ubiquitin protein ligase binding [GO:0031625]		0.13601	0.576784	-0.145189	0.0593395
P42765	ACAA2	3-ketoacyl-CoA thiolase, mitochondrial	Mitochondrion {ECO:0000269|PubMed:18371312}.	acetyl-CoA C-acetyltransferase activity [GO:0003985]; acetyl-CoA C-acyltransferase activity [GO:0003988]; acetyl-CoA hydrolase activity [GO:0003986]; acyl-CoA hydrolase activity [GO:0047617]; myristoyl-CoA hydrolase activity [GO:0102991]; palmitoyl-CoA hydrolase activity [GO:0016290]; RNA binding [GO:0003723]	Lipid metabolism; fatty acid beta-oxidation. {ECO:0000269|PubMed:25478839}.	0.23865	0.247176	0.437443	0.142271
P43304	GPD2	Glycerol-3-phosphate dehydrogenase, mitochondrial	Mitochondrion.	calcium ion binding [GO:0005509]; glycerol-3-phosphate dehydrogenase (quinone) activity [GO:0004368]; sn-glycerol-3-phosphate:ubiquinone-8 oxidoreductase activity [GO:0052591]	Polyol metabolism; glycerol degradation via glycerol kinase pathway; glycerone phosphate from sn-glycerol 3-phosphate (anaerobic route): step 1/1. {ECO:0000269|PubMed:9070847}.	0.0276771	0.773729	-0.11911	0.692726
P43897	TSFM	Elongation factor Ts, mitochondrial	Mitochondrion.	RNA binding [GO:0003723]; translation elongation factor activity [GO:0003746]		-0.0845746	0.101548	-0.121677	0.593826
P45880	VDAC2	Voltage-dependent anion-selective channel protein 2	Mitochondrion outer membrane {ECO:0000269|PubMed:7539795}.	nucleotide binding [GO:0000166]; porin activity [GO:0015288]; voltage-gated anion channel activity [GO:0008308]		-0.363294	0.0847571	-0.0853359	0.903313
P45954	ACADSB	Short/branched chain specific acyl-CoA dehydrogenase, mitochondrial	Mitochondrion matrix.	acyl-CoA dehydrogenase activity [GO:0003995]; flavin adenine dinucleotide binding [GO:0050660]	Lipid metabolism; mitochondrial fatty acid beta-oxidation.	-0.667928	0.392783	-1.66033	0.262057
P47985	UQCRFS1	Cytochrome b-c1 complex subunit Rieske, mitochondrial	Mitochondrion inner membrane {ECO:0000250|UniProtKB:Q5ZLR5}; Single-pass membrane protein {ECO:0000250|UniProtKB:Q5ZLR5}.	2 iron, 2 sulfur cluster binding [GO:0051537]; metal ion binding [GO:0046872]; oxidoreductase activity [GO:0016491]; ubiquinol-cytochrome-c reductase activity [GO:0008121]		-0.0195429	0.948729	0.0145168	0.957666
P48163	ME1	NADP-dependent malic enzyme	Cytoplasm {ECO:0000269|PubMed:8187880}.	ADP binding [GO:0043531]; electron transfer activity [GO:0009055]; malate dehydrogenase (decarboxylating) (NAD+) activity [GO:0004471]; malate dehydrogenase (decarboxylating) (NADP+) activity [GO:0004473]; malic enzyme activity [GO:0004470]; manganese ion binding [GO:0030145]; NAD binding [GO:0051287]; NADP binding [GO:0050661]; oxaloacetate decarboxylase activity [GO:0008948]		-0.170306	0.377082	0.535628	0.211305
P49189	ALDH9A1 ALDH4 ALDH7 ALDH9	4-trimethylaminobutyraldehyde dehydrogenase	Cytoplasm, cytosol {ECO:0000250|UniProtKB:Q9JLJ3}.	1-pyrroline dehydrogenase activity [GO:0033737]; 4-trimethylammoniobutyraldehyde dehydrogenase activity [GO:0047105]; aldehyde dehydrogenase (NAD+) activity [GO:0004029]; aminobutyraldehyde dehydrogenase activity [GO:0019145]; glyceraldehyde-3-phosphate dehydrogenase (NAD+) (non-phosphorylating) activity [GO:0043878]	Amine and polyamine biosynthesis; carnitine biosynthesis. {ECO:0000305|PubMed:10702312, ECO:0000305|PubMed:30914451}.	0.00975917	0.914919	0.0521716	0.908513
P49207	RPL34	60S ribosomal protein L34	Cytoplasm, cytosol {ECO:0000269|PubMed:25957688}. Cytoplasm {ECO:0000305|PubMed:23636399, ECO:0000305|PubMed:25901680}. Endoplasmic reticulum {ECO:0000250|UniProtKB:Q29223}. Note=Detected on cytosolic polysomes (PubMed:25957688). Detected in ribosomes that are associated with the rough endoplasmic reticulum (By similarity). {ECO:0000250|UniProtKB:Q29223, ECO:0000269|PubMed:25957688}.	cadherin binding [GO:0045296]; RNA binding [GO:0003723]; structural constituent of ribosome [GO:0003735]		-0.03171	0.799383	0.078063	0.665627
P49247	RPIA RPI	Ribose-5-phosphate isomerase		identical protein binding [GO:0042802]; monosaccharide binding [GO:0048029]; ribose-5-phosphate isomerase activity [GO:0004751]	Carbohydrate degradation; pentose phosphate pathway; D-ribose 5-phosphate from D-ribulose 5-phosphate (non-oxidative stage): step 1/1.	1.0051	0.177328	-0.305211	0.461838
P49327	FASN FAS	Fatty acid synthase	Cytoplasm {ECO:0000269|PubMed:17081065}. Melanosome {ECO:0000269|PubMed:17081065}. Note=Identified by mass spectrometry in melanosome fractions from stage I to stage IV.	(3R)-hydroxymyristoyl-[acyl-carrier-protein] dehydratase activity [GO:0008659]; [acyl-carrier-protein] S-acetyltransferase activity [GO:0004313]; [acyl-carrier-protein] S-malonyltransferase activity [GO:0004314]; 3-hydroxydecanoyl-[acyl-carrier-protein] dehydratase activity [GO:0008693]; 3-hydroxyoctanoyl-[acyl-carrier-protein] dehydratase activity [GO:0047451]; 3-hydroxypalmitoyl-[acyl-carrier-p…		-0.0633533	0.687035	0.224254	0.357742
P49411	TUFM	Elongation factor Tu, mitochondrial	Mitochondrion {ECO:0000269|PubMed:22749352}.	GTPase activity [GO:0003924]; GTP binding [GO:0005525]; RNA binding [GO:0003723]; translation elongation factor activity [GO:0003746]		0.116226	0.190911	0.258977	0.289781
P49419	ALDH7A1 ATQ1	Alpha-aminoadipic semialdehyde dehydrogenase	Cytoplasm, cytosol {ECO:0000269|PubMed:20207735}. Nucleus {ECO:0000269|PubMed:20207735}.; SUBCELLULAR LOCATION: [Isoform 1]: Mitochondrion {ECO:0000269|PubMed:20207735}.	aldehyde dehydrogenase (NAD+) activity [GO:0004029]; betaine-aldehyde dehydrogenase activity [GO:0008802]; glyceraldehyde-3-phosphate dehydrogenase (NAD+) (non-phosphorylating) activity [GO:0043878]; L-aminoadipate-semialdehyde dehydrogenase activity [GO:0004043]	Amine and polyamine biosynthesis; betaine biosynthesis via choline pathway; betaine from betaine aldehyde: step 1/1.	-0.13108	0.611395	0.30663	0.0553206
P49748	ACADVL VLCAD	Very long-chain specific acyl-CoA dehydrogenase, mitochondrial	Mitochondrion inner membrane.	fatty-acyl-CoA binding [GO:0000062]; flavin adenine dinucleotide binding [GO:0050660]; long-chain-acyl-CoA dehydrogenase activity [GO:0004466]; very-long-chain-acyl-CoA dehydrogenase activity [GO:0017099]	Lipid metabolism; mitochondrial fatty acid beta-oxidation.	0.0394851	0.774215	0.053433	0.57135
P49773	HINT1 HINT PKCI1 PRKCNH1	Histidine triad nucleotide-binding protein 1	Cytoplasm. Nucleus. Note=Interaction with CDK7 leads to a more nuclear localization.	hydrolase activity [GO:0016787]; nucleotide binding [GO:0000166]; protein kinase C binding [GO:0005080]		0.23877	0.740957	-0.324234	0.261163
P50213	IDH3A	Isocitrate dehydrogenase [NAD] subunit alpha, mitochondrial	Mitochondrion.	isocitrate dehydrogenase (NAD+) activity [GO:0004449]; magnesium ion binding [GO:0000287]; NAD binding [GO:0051287]		0.220533	0.190108	0.214072	0.429055
P50416	CPT1A CPT1	Carnitine O-palmitoyltransferase 1, liver isoform	Mitochondrion outer membrane {ECO:0000269|PubMed:11350182, ECO:0000269|PubMed:14517221}; Multi-pass membrane protein {ECO:0000269|PubMed:11350182, ECO:0000269|PubMed:14517221}.	carnitine O-palmitoyltransferase activity [GO:0004095]; identical protein binding [GO:0042802]; palmitoleoyltransferase activity [GO:1990698]	Lipid metabolism; fatty acid beta-oxidation.	0.0395385	0.224466	0.0411848	0.726182
P50583	NUDT2 APAH1	Bis(5'-nucleosyl)-tetraphosphatase [asymmetrical]		bis(5'-nucleosyl)-tetraphosphatase (asymmetrical) activity [GO:0004081]; bis(5'-nucleosyl)-tetraphosphatase (symmetrical) activity [GO:0008803]; GTP binding [GO:0005525]
P51398	DAP3 MRPS29	28S ribosomal protein S29, mitochondrial	Mitochondrion {ECO:0000269|PubMed:11162496, ECO:0000269|PubMed:20563667}.	GTP binding [GO:0005525]; RNA binding [GO:0003723]; structural constituent of ribosome [GO:0003735]
P51553	IDH3G	Isocitrate dehydrogenase [NAD] subunit gamma, mitochondrial	Mitochondrion {ECO:0000269|PubMed:11256614}.	ATP binding [GO:0005524]; isocitrate dehydrogenase (NAD+) activity [GO:0004449]; magnesium ion binding [GO:0000287]; NAD binding [GO:0051287]		-0.20323	0.496156	0.309173	0.473303
P51648	ALDH3A2 ALDH10 FALDH	Fatty aldehyde dehydrogenase	Microsome membrane {ECO:0000269|PubMed:9133646}; Single-pass membrane protein {ECO:0000305|PubMed:25047030, ECO:0000305|PubMed:9133646}. Endoplasmic reticulum membrane {ECO:0000305|PubMed:9133646}; Single-pass membrane protein {ECO:0000305|PubMed:25047030, ECO:0000305|PubMed:9133646}; Cytoplasmic side {ECO:0000250|UniProtKB:P30839}.	3-chloroallyl aldehyde dehydrogenase activity [GO:0004028]; aldehyde dehydrogenase (NAD+) activity [GO:0004029]; glyceraldehyde-3-phosphate dehydrogenase (NAD+) (non-phosphorylating) activity [GO:0043878]; long-chain-alcohol oxidase activity [GO:0046577]; long-chain-aldehyde dehydrogenase activity [GO:0050061]; medium-chain-aldehyde dehydrogenase activity [GO:0052814]; protein homodimerization ac…		0.0728009	0.180718	-0.0386182	0.769576
P51659	HSD17B4 EDH17B4 SDR8C1	Peroxisomal multifunctional enzyme type 2	Peroxisome {ECO:0000305}.	17-beta-hydroxysteroid dehydrogenase (NAD+) activity [GO:0044594]; 3alpha,7alpha,12alpha-trihydroxy-5beta-cholest-24-enoyl-CoA hydratase activity [GO:0033989]; 3-hydroxyacyl-CoA dehydrogenase activity [GO:0003857]; enoyl-CoA hydratase activity [GO:0004300]; isomerase activity [GO:0016853]; long-chain-enoyl-CoA hydratase activity [GO:0016508]; protein homodimerization activity [GO:0042803]	Lipid metabolism; fatty acid beta-oxidation. {ECO:0000269|PubMed:10706581, ECO:0000269|PubMed:15060085, ECO:0000269|PubMed:9089413, ECO:0000269|PubMed:9482850}.	-0.0233033	0.729533	0.190164	0.353991
P51970	NDUFA8	NADH dehydrogenase [ubiquinone] 1 alpha subcomplex subunit 8	Mitochondrion inner membrane {ECO:0000269|PubMed:21310150}; Peripheral membrane protein {ECO:0000269|PubMed:21310150}. Mitochondrion intermembrane space {ECO:0000269|PubMed:21310150}. Mitochondrion {ECO:0000269|PubMed:23676665}.	NADH dehydrogenase (ubiquinone) activity [GO:0008137]; protein-containing complex binding [GO:0044877]		-0.1873	0.190167	-0.330828	0.338316
P52789	HK2	Hexokinase-2	Mitochondrion outer membrane {ECO:0000269|PubMed:18350175}; Peripheral membrane protein {ECO:0000305}. Cytoplasm, cytosol {ECO:0000269|PubMed:18350175}. Note=The mitochondrial-binding peptide (MBP) region promotes association with the mitochondrial outer membrane (PubMed:29298880). The interaction with the mitochondrial outer membrane via the mitochondrial-binding peptide (MBP) region promotes hi…	ATP binding [GO:0005524]; fructokinase activity [GO:0008865]; glucokinase activity [GO:0004340]; glucose binding [GO:0005536]; hexokinase activity [GO:0004396]; mannokinase activity [GO:0019158]	Carbohydrate metabolism; hexose metabolism. {ECO:0000305|PubMed:29298880}.; PATHWAY: Carbohydrate degradation; glycolysis; D-glyceraldehyde 3-phosphate and glycerone phosphate from D-glucose: step 1/4. {ECO:0000305|PubMed:29298880}.	-0.351442	0.167032	0.206459	0.54193
P52815	MRPL12 MRPL7 RPML12	39S ribosomal protein L12, mitochondrial	Mitochondrion {ECO:0000269|PubMed:8626705}.	RNA binding [GO:0003723]; structural constituent of ribosome [GO:0003735]		-0.168859	0.393966	-0.189423	0.579035
P53007	SLC25A1 SLC20A3	Tricarboxylate transport protein, mitochondrial	Mitochondrion inner membrane {ECO:0000250|UniProtKB:Q8JZU2}; Multi-pass membrane protein {ECO:0000255}.	ATP transmembrane transporter activity [GO:0005347]; citrate secondary active transmembrane transporter activity [GO:0071913]; citrate transmembrane transporter activity [GO:0015137]; tricarboxylic acid transmembrane transporter activity [GO:0015142]		0.270227	0.213195	0.163882	0.198884
P53396	ACLY	ATP-citrate synthase	Cytoplasm, cytosol {ECO:0000269|PubMed:9116495}.	ATP binding [GO:0005524]; ATP citrate synthase activity [GO:0003878]; cofactor binding [GO:0048037]; metal ion binding [GO:0046872]		-0.0218488	0.76488	0.326863	0.215602
P53597	SUCLG1	Succinate--CoA ligase [ADP/GDP-forming] subunit alpha, mitochondrial	Mitochondrion {ECO:0000255|HAMAP-Rule:MF_03222}.	cofactor binding [GO:0048037]; nucleoside diphosphate kinase activity [GO:0004550]; nucleotide binding [GO:0000166]; RNA binding [GO:0003723]; succinate-CoA ligase (ADP-forming) activity [GO:0004775]; succinate-CoA ligase (GDP-forming) activity [GO:0004776]	Carbohydrate metabolism; tricarboxylic acid cycle; succinate from succinyl-CoA (ligase route): step 1/1. {ECO:0000255|HAMAP-Rule:MF_03222}.	0.150693	0.678738	0.749164	0.138057
P53701	HCCS CCHL	Cytochrome c-type heme lyase	Mitochondrion inner membrane {ECO:0000305}. Membrane {ECO:0000305}; Lipid-anchor {ECO:0000305}.	holocytochrome-c synthase activity [GO:0004408]; metal ion binding [GO:0046872]		0.340417	0.0871885	-0.633901	0.178537
P54819	AK2 ADK2	Adenylate kinase 2, mitochondrial	Mitochondrion intermembrane space {ECO:0000255|HAMAP-Rule:MF_03168}.	adenylate kinase activity [GO:0004017]; ATP binding [GO:0005524]		0.334774	0.482427	-0.0322048	0.876544
P54886	ALDH18A1 GSAS P5CS PYCS	Delta-1-pyrroline-5-carboxylate synthase	Mitochondrion inner membrane {ECO:0000269|PubMed:26297558, ECO:0000269|PubMed:26320891}.	ATP binding [GO:0005524]; glutamate 5-kinase activity [GO:0004349]; glutamate-5-semialdehyde dehydrogenase activity [GO:0004350]; identical protein binding [GO:0042802]; RNA binding [GO:0003723]	Amino-acid biosynthesis; L-proline biosynthesis; L-glutamate 5-semialdehyde from L-glutamate: step 1/2. {ECO:0000269|PubMed:26297558}.; PATHWAY: Amino-acid biosynthesis; L-proline biosynthesis; L-glutamate 5-semialdehyde from L-glutamate: step 2/2. {ECO:0000269|PubMed:26297558}.	0.0264663	0.891136	0.236836	0.292328
P55084	HADHB MSTP029	Trifunctional enzyme subunit beta, mitochondrial	Mitochondrion {ECO:0000269|PubMed:21527675}. Mitochondrion inner membrane {ECO:0000269|PubMed:21527675}. Mitochondrion outer membrane {ECO:0000269|PubMed:21527675}. Endoplasmic reticulum {ECO:0000269|PubMed:21527675}. Note=Protein stability and association with membranes require HADHA. {ECO:0000269|PubMed:29915090}.	3-hydroxyacyl-CoA dehydrogenase activity [GO:0003857]; acetyl-CoA C-acyltransferase activity [GO:0003988]; acetyl-CoA C-myristoyltransferase activity [GO:0050633]; enoyl-CoA hydratase activity [GO:0004300]; RNA binding [GO:0003723]	Lipid metabolism; fatty acid beta-oxidation. {ECO:0000269|PubMed:8135828}.	-0.0205346	0.825505	0.27342	0.201438
P55809	OXCT1 OXCT SCOT	Succinyl-CoA:3-ketoacid coenzyme A transferase 1, mitochondrial	Mitochondrion matrix.	3-oxoacid CoA-transferase activity [GO:0008260]; identical protein binding [GO:0042802]	Ketone metabolism; succinyl-CoA degradation; acetoacetyl-CoA from succinyl-CoA: step 1/1.	0.144721	0.41863	0.750621	0.0347563
P55957	BID	BH3-interacting domain death agonist	Cytoplasm {ECO:0000269|PubMed:14583606}. Mitochondrion membrane {ECO:0000269|PubMed:14583606}. Mitochondrion outer membrane {ECO:0000269|PubMed:29531808}. Note=When uncleaved, it is predominantly cytoplasmic. {ECO:0000269|PubMed:14583606}.; SUBCELLULAR LOCATION: [BH3-interacting domain death agonist p15]: Mitochondrion membrane {ECO:0000250|UniProtKB:P70444}. Note=Translocates to mitochondria as …	death receptor binding [GO:0005123]; ubiquitin protein ligase binding [GO:0031625]		-0.453315	0.311696	0.481878	0.581686
P57105	SYNJ2BP OMP25	Synaptojanin-2-binding protein	Mitochondrion outer membrane {ECO:0000250}.	protein C-terminus binding [GO:0008022]		-0.247283	0.383965	0.0888934	0.791668
P60174	TPI1 TPI	Triosephosphate isomerase	Cytoplasm {ECO:0000255|PROSITE-ProRule:PRU10127}.	methylglyoxal synthase activity [GO:0008929]; protein homodimerization activity [GO:0042803]; triose-phosphate isomerase activity [GO:0004807]; ubiquitin protein ligase binding [GO:0031625]	Carbohydrate degradation; glycolysis; D-glyceraldehyde 3-phosphate from glycerone phosphate: step 1/1. {ECO:0000255|PROSITE-ProRule:PRU10127}.; PATHWAY: Carbohydrate biosynthesis; gluconeogenesis. {ECO:0000255|PROSITE-ProRule:PRU10127}.	0.815845	0.22766	0.159297	0.490971
P60900	PSMA6 PROS27	Proteasome subunit alpha type-6	Cytoplasm {ECO:0000269|PubMed:12181345}. Nucleus {ECO:0000269|PubMed:12181345}. Note=Colocalizes with TRIM5 in cytoplasmic bodies. {ECO:0000250|UniProtKB:Q9QUM9}.	endopeptidase activity [GO:0004175]; NF-kappaB binding [GO:0051059]; purine ribonucleoside triphosphate binding [GO:0035639]; RNA binding [GO:0003723]; threonine-type endopeptidase activity [GO:0004298]		0.46705	0.0983794	0.552302	0.366374
P61604	HSPE1	10 kDa heat shock protein, mitochondrial	Mitochondrion matrix.	ATP binding [GO:0005524]; chaperone binding [GO:0051087]; metal ion binding [GO:0046872]; RNA binding [GO:0003723]; unfolded protein binding [GO:0051082]		-0.0881136	0.737947	0.149144	0.480532
P62244	RPS15A OK/SW-cl.82	40S ribosomal protein S15a		RNA binding [GO:0003723]; structural constituent of ribosome [GO:0003735]		-0.13578	0.297662	-0.0954298	0.673312
P62263	RPS14 PRO2640	40S ribosomal protein S14		mRNA 5'-UTR binding [GO:0048027]; RNA binding [GO:0003723]; small ribosomal subunit rRNA binding [GO:0070181]; structural constituent of ribosome [GO:0003735]; translation regulator activity [GO:0045182]		-0.134824	0.385173	-0.105883	0.6734
P62269	RPS18 D6S218E	40S ribosomal protein S18	Cytoplasm.	RNA binding [GO:0003723]; rRNA binding [GO:0019843]; structural constituent of ribosome [GO:0003735]		-0.142481	0.258277	-0.648631	0.213571
P62906	RPL10A NEDD6	60S ribosomal protein L10a		RNA binding [GO:0003723]; structural constituent of ribosome [GO:0003735]		0.0125179	0.954275	0.171301	0.382753
P78417	GSTO1 GSTTLP28	Glutathione S-transferase omega-1	Cytoplasm, cytosol {ECO:0000269|PubMed:11511179}.	glutathione dehydrogenase (ascorbate) activity [GO:0045174]; glutathione transferase activity [GO:0004364]; methylarsonate reductase activity [GO:0050610]; oxidoreductase activity [GO:0016491]		0.0779969	0.39816	0.242048	0.183704
P80303	NUCB2 NEFA	Nucleobindin-2	Golgi apparatus {ECO:0000269|PubMed:11749975}. Membrane {ECO:0000269|PubMed:11749975}; Peripheral membrane protein {ECO:0000269|PubMed:11749975}. Cytoplasm {ECO:0000269|PubMed:11749975}. Secreted {ECO:0000269|PubMed:11749975}. Endoplasmic reticulum {ECO:0000250}. Nucleus envelope {ECO:0000250}. Note=Golgi retention is mediated by its N-terminal region.; SUBCELLULAR LOCATION: [Nesfatin-1]: Secrete…	calcium ion binding [GO:0005509]; DNA binding [GO:0003677]; G-protein alpha-subunit binding [GO:0001965]; guanyl-nucleotide exchange factor activity [GO:0005085]		-0.115629	0.602238	-0.382569	0.111449
P82650	MRPS22 C3orf5 RPMS22 GK002	28S ribosomal protein S22, mitochondrial	Mitochondrion {ECO:0000269|PubMed:25838379}.	structural constituent of ribosome [GO:0003735]		0.78965	0.0602842	-0.0977125	0.801061
P82673	MRPS35 MRPS28 HDCMD11P MDS023 PSEC0213	28S ribosomal protein S35, mitochondrial	Mitochondrion {ECO:0000269|PubMed:25838379}.	RNA binding [GO:0003723]; structural constituent of ribosome [GO:0003735]		-0.0264595	0.933039	0.0924556	0.6088
P82675	MRPS5	28S ribosomal protein S5, mitochondrial	Mitochondrion {ECO:0000269|PubMed:25838379}.	RNA binding [GO:0003723]; structural constituent of ribosome [GO:0003735]		0.506355	0.537545	0.168375	0.812238
P82909	MRPS36 DC47	28S ribosomal protein S36, mitochondrial	Mitochondrion.	structural constituent of ribosome [GO:0003735]		-0.011543	0.912777	-0.354285	0.483546
P82930	MRPS34	28S ribosomal protein S34, mitochondrial	Mitochondrion {ECO:0000269|PubMed:11279123}.	structural constituent of ribosome [GO:0003735]		-0.339439	0.809804	-Inf	0.42265
P82932	MRPS6 C21orf101 RPMS6	28S ribosomal protein S6, mitochondrial	Mitochondrion {ECO:0000269|PubMed:25838379}.	small ribosomal subunit rRNA binding [GO:0070181]; structural constituent of ribosome [GO:0003735]		0.251218	0.92108	-0.414166	0.411216
P82933	MRPS9 RPMS9	28S ribosomal protein S9, mitochondrial	Mitochondrion {ECO:0000269|PubMed:25838379}.	RNA binding [GO:0003723]; structural constituent of ribosome [GO:0003735]		0.109722	0.568646	0.329016	0.232346
P84085	ARF5	ADP-ribosylation factor 5	Golgi apparatus {ECO:0000269|PubMed:17555535}. Cytoplasm, perinuclear region {ECO:0000269|PubMed:17555535}. Membrane {ECO:0000305}; Lipid-anchor {ECO:0000305}. Golgi apparatus, trans-Golgi network membrane {ECO:0000250|UniProtKB:P84084}; Lipid-anchor {ECO:0000250|UniProtKB:P84084}.	GTPase activity [GO:0003924]; GTP binding [GO:0005525]		-0.125993	0.333452	0.0504339	0.620779
P99999	CYCS CYC	Cytochrome c	Mitochondrion intermembrane space. Note=Loosely associated with the inner membrane.	electron transporter, transferring electrons from CoQH2-cytochrome c reductase complex and cytochrome c oxidase complex activity [GO:0045155]; heme binding [GO:0020037]; metal ion binding [GO:0046872]		0.221304	0.482008	-0.0110508	0.961764
Q00059	TFAM TCF6 TCF6L2	Transcription factor A, mitochondrial	Mitochondrion {ECO:0000269|PubMed:1737790, ECO:0000269|PubMed:18063578, ECO:0000269|PubMed:22841477, ECO:0000269|PubMed:29445193}. Mitochondrion matrix, mitochondrion nucleoid {ECO:0000269|PubMed:18063578}.	chromatin binding [GO:0003682]; DNA binding, bending [GO:0008301]; DNA-binding transcription factor activity [GO:0003700]; heat shock protein binding [GO:0031072]; mitochondrial promoter sequence-specific DNA binding [GO:0001018]; RNA binding [GO:0003723]; sequence-specific DNA binding [GO:0043565]; transcription coactivator binding [GO:0001223]		0.623837	0.381833	-0.0995335	0.719148
Q00325	SLC25A3 PHC OK/SW-cl.48	Phosphate carrier protein, mitochondrial	Mitochondrion inner membrane; Multi-pass membrane protein.	inorganic phosphate transmembrane transporter activity [GO:0005315]; phosphate:proton symporter activity [GO:0015317]; protein-containing complex binding [GO:0044877]		-0.0619567	0.692792	0.121324	0.319576
Q02218	OGDH	2-oxoglutarate dehydrogenase, mitochondrial	Mitochondrion matrix {ECO:0000305|PubMed:29211711}. Nucleus {ECO:0000269|PubMed:29211711}. Note=Mainly localizes in the mitochondrion. A small fraction localizes to the nucleus, where the 2-oxoglutarate dehydrogenase complex is required for histone succinylation. {ECO:0000269|PubMed:29211711}.	metal ion binding [GO:0046872]; oxoglutarate dehydrogenase (succinyl-transferring) activity [GO:0004591]; thiamine pyrophosphate binding [GO:0030976]		-0.0454579	0.765694	0.0808947	0.597108
Q02978	SLC25A11 SLC20A4	Mitochondrial 2-oxoglutarate/malate carrier protein	Mitochondrion inner membrane {ECO:0000250|UniProtKB:P97700}; Multi-pass membrane protein {ECO:0000250|UniProtKB:P97700}.	oxoglutarate:malate antiporter activity [GO:0015367]; RNA binding [GO:0003723]		0.306284	0.257402	0.261024	0.607655
Q04837	SSBP1 SSBP	Single-stranded DNA-binding protein, mitochondrial	Mitochondrion {ECO:0000269|PubMed:18063578}. Mitochondrion matrix, mitochondrion nucleoid {ECO:0000269|PubMed:18063578}.	chromatin binding [GO:0003682]; RNA binding [GO:0003723]; single-stranded DNA binding [GO:0003697]		0.181907	0.486473	-0.0713667	0.767251
Q07021	C1QBP GC1QBP HABP1 SF2P32	Complement component 1 Q subcomponent-binding protein, mitochondrial	Mitochondrion matrix {ECO:0000269|PubMed:15031724, ECO:0000269|PubMed:17486078, ECO:0000269|PubMed:19164550, ECO:0000269|PubMed:9305894}. Nucleus {ECO:0000269|PubMed:18676636}. Cell membrane {ECO:0000269|PubMed:10747014, ECO:0000269|PubMed:11493647, ECO:0000269|PubMed:12574814, ECO:0000269|PubMed:8195709, ECO:0000269|PubMed:8662673, ECO:0000269|PubMed:9191880, ECO:0000269|PubMed:9233640}; Periphe…	adrenergic receptor binding [GO:0031690]; complement component C1q complex binding [GO:0001849]; hyaluronic acid binding [GO:0005540]; kininogen binding [GO:0030984]; mitochondrial ribosome binding [GO:0097177]; mRNA binding [GO:0003729]; protein kinase C binding [GO:0005080]; transcription corepressor activity [GO:0003714]; transcription factor binding [GO:0008134]; translation activator activit…		-0.00600642	0.986686	-0.264631	0.392699
Q07812	BAX BCL2L4	Apoptosis regulator BAX	[Isoform Alpha]: Mitochondrion outer membrane {ECO:0000269|PubMed:29531808}; Single-pass membrane protein {ECO:0000255}. Cytoplasm {ECO:0000269|PubMed:27558414, ECO:0000269|PubMed:29531808}. Note=Colocalizes with 14-3-3 proteins in the cytoplasm. Under stress conditions, undergoes a conformation change that causes release from JNK-phosphorylated 14-3-3 proteins and translocation to the mitochondr…	BH3 domain binding [GO:0051434]; channel activity [GO:0015267]; chaperone binding [GO:0051087]; Hsp70 protein binding [GO:0030544]; identical protein binding [GO:0042802]; lipid binding [GO:0008289]; protein heterodimerization activity [GO:0046982]; protein homodimerization activity [GO:0042803]		-0.0212031	0.871525	0.162732	0.579799
Q07817	BCL2L1 BCL2L BCLX	Bcl-2-like protein 1	[Isoform Bcl-X(L)]: Mitochondrion inner membrane {ECO:0000250}. Mitochondrion outer membrane {ECO:0000250}. Mitochondrion matrix {ECO:0000250}. Cytoplasmic vesicle, secretory vesicle, synaptic vesicle membrane {ECO:0000250}. Cytoplasm, cytosol {ECO:0000250}. Cytoplasm, cytoskeleton, microtubule organizing center, centrosome. Nucleus membrane {ECO:0000250}; Single-pass membrane protein {ECO:000025…	BH3 domain binding [GO:0051434]; identical protein binding [GO:0042802]; protein heterodimerization activity [GO:0046982]; protein homodimerization activity [GO:0042803]; protein kinase binding [GO:0019901]		-0.14924	0.731624	0.236353	0.613614
Q08257	CRYZ	Quinone oxidoreductase	Cytoplasm {ECO:0000269|PubMed:20103721}.	mRNA 3'-UTR binding [GO:0003730]; NADPH:quinone reductase activity [GO:0003960]; NADPH binding [GO:0070402]; zinc ion binding [GO:0008270]		-0.483265	0.35098	-0.38578	0.339084
Q10713	PMPCA INPP5E KIAA0123 MPPA	Mitochondrial-processing peptidase subunit alpha	Mitochondrion matrix {ECO:0000250|UniProtKB:P20069}. Mitochondrion inner membrane {ECO:0000269|PubMed:25808372}.	metal ion binding [GO:0046872]; metalloendopeptidase activity [GO:0004222]		-0.00152066	0.997973	0.0918034	0.815718
Q12849	GRSF1	G-rich sequence factor 1	[Isoform 1]: Mitochondrion matrix {ECO:0000269|PubMed:23473033, ECO:0000269|PubMed:23473034, ECO:0000269|PubMed:25683715, ECO:0000269|PubMed:29967381}. Note=Localizes to mitochondrial RNA granules found in close proximity to the mitochondrial nucleoids. {ECO:0000269|PubMed:23473033, ECO:0000269|PubMed:23473034, ECO:0000269|PubMed:25683715}.; SUBCELLULAR LOCATION: [Isoform 2]: Cytoplasm {ECO:00002…	mRNA binding [GO:0003729]; RNA binding [GO:0003723]		-0.0927107	0.238337	0.0747524	0.834653
Q12931	TRAP1 HSP75	Heat shock protein 75 kDa, mitochondrial	Mitochondrion {ECO:0000269|PubMed:23564345}. Mitochondrion inner membrane {ECO:0000269|PubMed:23564345}. Mitochondrion matrix {ECO:0000269|PubMed:23564345}.	ATP binding [GO:0005524]; protein kinase binding [GO:0019901]; RNA binding [GO:0003723]; tumor necrosis factor receptor binding [GO:0005164]; unfolded protein binding [GO:0051082]		-0.00665636	0.89679	0.180838	0.295317
Q13011	ECH1	Delta(3,5)-Delta(2,4)-dienoyl-CoA isomerase, mitochondrial	Mitochondrion {ECO:0000250|UniProtKB:Q62651}. Peroxisome {ECO:0000250|UniProtKB:Q62651}.	delta3,5-delta2,4-dienoyl-CoA isomerase activity [GO:0051750]	Lipid metabolism; fatty acid beta-oxidation. {ECO:0000250|UniProtKB:Q62651}.	-0.0032189	0.995394	-0.0210495	0.940502
Q13057	COASY PSEC0106	Bifunctional coenzyme A synthase	Cytoplasm {ECO:0000269|PubMed:24360804}. Mitochondrion matrix {ECO:0000269|PubMed:24360804}. Note=The protein is mainly present in the mitochondrial matrix, probably anchored to the inner mitochondrial membrane, but is also present in cell lysate. {ECO:0000269|PubMed:24360804}.	ATP binding [GO:0005524]; dephospho-CoA kinase activity [GO:0004140]; pantetheine-phosphate adenylyltransferase activity [GO:0004595]	Cofactor biosynthesis; coenzyme A biosynthesis; CoA from (R)-pantothenate: step 4/5.; PATHWAY: Cofactor biosynthesis; coenzyme A biosynthesis; CoA from (R)-pantothenate: step 5/5. {ECO:0000269|PubMed:24360804}.	-0.287379	0.206469	0.0748128	0.432626
Q13084	MRPL28 MAAT1	39S ribosomal protein L28, mitochondrial	Mitochondrion {ECO:0000269|PubMed:25278503, ECO:0000269|PubMed:28892042}.	RNA binding [GO:0003723]; structural constituent of ribosome [GO:0003735]		-0.486722	0.033575	0.542783	0.433147
Q13162	PRDX4	Peroxiredoxin-4	Cytoplasm {ECO:0000269|PubMed:18052930, ECO:0000269|PubMed:9388242}. Endoplasmic reticulum {ECO:0000269|PubMed:18052930}. Note=Cotranslationally translocated to and retained within the endoplasmic reticulum. A small fraction of the protein is cytoplasmic. {ECO:0000269|PubMed:18052930}.	thioredoxin peroxidase activity [GO:0008379]		0.464331	0.35395	0.0437363	0.856829
Q13405	MRPL49 C11orf4 NOF1 OK/SW-cl.67	39S ribosomal protein L49, mitochondrial	Mitochondrion {ECO:0000269|PubMed:25278503, ECO:0000269|PubMed:25838379, ECO:0000269|PubMed:28892042}.	structural constituent of ribosome [GO:0003735]		-0.0705184	0.267789	-0.222265	0.111451
Q13423	NNT	NAD(P) transhydrogenase, mitochondrial	Mitochondrion inner membrane {ECO:0000305}; Multi-pass membrane protein {ECO:0000305}; Matrix side {ECO:0000305}.	NAD(P)+ transhydrogenase (B-specific) activity [GO:0003957]; NAD(P)+ transhydrogenase activity [GO:0008746]; NAD binding [GO:0051287]; NADP binding [GO:0050661]		-0.186861	0.827078	0.0899277	0.601256
Q13505	MTX1 MTX MTXN	Metaxin-1	Membrane {ECO:0000305}; Single-pass type I membrane protein {ECO:0000305}. Mitochondrion outer membrane {ECO:0000250}.			-0.423621	0.498929	-0.0132433	0.947972
Q13509	TUBB3 TUBB4	Tubulin beta-3 chain	Cytoplasm, cytoskeleton {ECO:0000250|UniProtKB:Q9ERD7}. Cell projection, lamellipodium {ECO:0000250|UniProtKB:Q9ERD7}. Cell projection, filopodium {ECO:0000250|UniProtKB:Q9ERD7}.	GTPase activity [GO:0003924]; GTP binding [GO:0005525]; netrin receptor binding [GO:1990890]; structural constituent of cytoskeleton [GO:0005200]		0.0392256	0.312841	-0.128354	0.667959
Q13637	RAB32	Ras-related protein Rab-32	Mitochondrion {ECO:0000269|PubMed:12186851}. Mitochondrion outer membrane {ECO:0000269|PubMed:23084991, ECO:0000305|PubMed:12186851}; Lipid-anchor {ECO:0000305|PubMed:12186851}. Cytoplasmic vesicle, phagosome {ECO:0000269|PubMed:21255211}. Cytoplasmic vesicle, phagosome membrane {ECO:0000305}; Lipid-anchor {ECO:0000305}; Cytoplasmic side {ECO:0000305}. Melanosome {ECO:0000250|UniProtKB:Q9CZE3}. M…	AP-1 adaptor complex binding [GO:0035650]; AP-3 adaptor complex binding [GO:0035651]; BLOC-2 complex binding [GO:0036461]; GTPase activity [GO:0003924]; GTP binding [GO:0005525]; GTP-dependent protein binding [GO:0030742]		-0.173236	0.200281	0.152712	0.385253
Q14257	RCN2 ERC55	Reticulocalbin-2	Endoplasmic reticulum lumen.	calcium ion binding [GO:0005509]		-0.0238876	0.89284	-0.0244905	0.768341
Q14318	FKBP8 FKBP38	Peptidyl-prolyl cis-trans isomerase FKBP8	Mitochondrion {ECO:0000269|PubMed:16176796}. Mitochondrion membrane {ECO:0000305}; Single-pass membrane protein; Cytoplasmic side {ECO:0000305}.; SUBCELLULAR LOCATION: [Isoform 1]: Mitochondrion membrane {ECO:0000269|PubMed:12510191, ECO:0000269|PubMed:18385096}; Single-pass membrane protein; Cytoplasmic side {ECO:0000305}.; SUBCELLULAR LOCATION: [Isoform 3]: Mitochondrion membrane {ECO:0000269|P…	disordered domain specific binding [GO:0097718]; identical protein binding [GO:0042802]; metal ion binding [GO:0046872]; peptidyl-prolyl cis-trans isomerase activity [GO:0003755]; protein folding chaperone [GO:0044183]		-0.175065	0.0180885	-1.39337	0.0183585
Q15006	EMC2 KIAA0103 TTC35	ER membrane protein complex subunit 2	Nucleus {ECO:0000250}. Cytoplasm {ECO:0000269|PubMed:22119785}.			-0.172373	0.479599	-0.0405858	0.832166
Q15067	ACOX1 ACOX	Peroxisomal acyl-coenzyme A oxidase 1	Peroxisome {ECO:0000250|UniProtKB:P07872}.	acyl-CoA oxidase activity [GO:0003997]; FAD binding [GO:0071949]; fatty acid binding [GO:0005504]; flavin adenine dinucleotide binding [GO:0050660]; palmitoyl-CoA oxidase activity [GO:0016401]; PDZ domain binding [GO:0030165]; protein N-terminus binding [GO:0047485]	Lipid metabolism; peroxisomal fatty acid beta-oxidation.	Inf	0.183649	0.354029	0.824959
Q15286	RAB35 RAB1C RAY	Ras-related protein Rab-35	Cell membrane {ECO:0000269|PubMed:16950109, ECO:0000269|PubMed:21951725}; Lipid-anchor {ECO:0000305}; Cytoplasmic side {ECO:0000305}. Membrane, clathrin-coated pit {ECO:0000269|PubMed:16950109}. Cytoplasmic vesicle, clathrin-coated vesicle {ECO:0000269|PubMed:16950109}. Endosome {ECO:0000269|PubMed:16950109, ECO:0000269|PubMed:21951725}. Melanosome {ECO:0000269|PubMed:17081065}. Note=Present on s…	GDP binding [GO:0019003]; GTPase activity [GO:0003924]; GTP binding [GO:0005525]; phosphatidylinositol-4,5-bisphosphate binding [GO:0005546]		0.00677523	0.971977	0.628582	0.170896
Q15388	TOMM20 KIAA0016	Mitochondrial import receptor subunit TOM20 homolog	Mitochondrion outer membrane {ECO:0000269|PubMed:25764979, ECO:0000269|PubMed:25997101}; Single-pass membrane protein {ECO:0000255}.	mitochondrion targeting sequence binding [GO:0030943]; P-P-bond-hydrolysis-driven protein transmembrane transporter activity [GO:0015450]; unfolded protein binding [GO:0051082]		-0.050642	0.892339	-0.564394	0.235944
Q15392	DHCR24 KIAA0018	Delta(24)-sterol reductase	Endoplasmic reticulum membrane {ECO:0000269|PubMed:11007892, ECO:0000269|PubMed:22010141}; Single-pass membrane protein {ECO:0000255}. Golgi apparatus membrane {ECO:0000269|PubMed:11007892}; Single-pass membrane protein {ECO:0000255}.	delta24(24-1) sterol reductase activity [GO:0000246]; delta24-sterol reductase activity [GO:0050614]; enzyme binding [GO:0019899]; FAD binding [GO:0071949]; oxidoreductase activity, acting on the CH-CH group of donors, NAD or NADP as acceptor [GO:0016628]; peptide antigen binding [GO:0042605]	Steroid biosynthesis; cholesterol biosynthesis. {ECO:0000269|PubMed:11519011, ECO:0000269|PubMed:21671375}.	-0.5776	0.0881618	-0.787486	0.164935
Q15785	TOMM34 URCC3	Mitochondrial import receptor subunit TOM34	Cytoplasm {ECO:0000269|PubMed:10101285}. Mitochondrion outer membrane {ECO:0000269|PubMed:10101285}; Peripheral membrane protein {ECO:0000269|PubMed:10101285}; Cytoplasmic side {ECO:0000269|PubMed:10101285}.	heat shock protein binding [GO:0031072]		-0.0120448	0.945886	-0.597565	0.0246895
Q16540	MRPL23 L23MRP RPL23L	39S ribosomal protein L23, mitochondrial	Mitochondrion {ECO:0000269|PubMed:25278503, ECO:0000269|PubMed:25838379, ECO:0000269|PubMed:28892042}.	RNA binding [GO:0003723]; structural constituent of ribosome [GO:0003735]		-Inf	0.42265
Q16698	DECR1 DECR SDR18C1	2,4-dienoyl-CoA reductase, mitochondrial	Mitochondrion {ECO:0000269|PubMed:7818482}.	2,4-dienoyl-CoA reductase (NADPH) activity [GO:0008670]; identical protein binding [GO:0042802]; NADPH binding [GO:0070402]		0.0825209	0.484835	0.161357	0.195438
Q16718	NDUFA5	NADH dehydrogenase [ubiquinone] 1 alpha subcomplex subunit 5	Mitochondrion inner membrane {ECO:0000305|PubMed:12611891}; Peripheral membrane protein {ECO:0000305}; Matrix side {ECO:0000305}.	NADH dehydrogenase (ubiquinone) activity [GO:0008137]		0.131458	0.475004	-0.149511	0.757866
Q16740	CLPP	ATP-dependent Clp protease proteolytic subunit, mitochondrial	Mitochondrion matrix {ECO:0000269|PubMed:10525407, ECO:0000269|PubMed:22354088}.	ATPase binding [GO:0051117]; ATP-dependent peptidase activity [GO:0004176]; endopeptidase activity [GO:0004175]; identical protein binding [GO:0042802]; peptidase activity [GO:0008233]; serine-type endopeptidase activity [GO:0004252]		0.281083	0.507598	0.134979	0.657095
Q16775	HAGH GLO2 HAGH1	Hydroxyacylglutathione hydrolase, mitochondrial	[Isoform 1]: Mitochondrion matrix {ECO:0000269|PubMed:15117945}.; SUBCELLULAR LOCATION: [Isoform 2]: Cytoplasm {ECO:0000269|PubMed:15117945}.	hydroxyacylglutathione hydrolase activity [GO:0004416]; metal ion binding [GO:0046872]	Secondary metabolite metabolism; methylglyoxal degradation; (R)-lactate from methylglyoxal: step 2/2.	-Inf	0.185554	-3.48501	0.107373
Q16795	NDUFA9 NDUFS2L	NADH dehydrogenase [ubiquinone] 1 alpha subcomplex subunit 9, mitochondrial	Mitochondrion matrix {ECO:0000305|PubMed:12611891}.	coenzyme binding [GO:0050662]; NADH dehydrogenase (ubiquinone) activity [GO:0008137]; NADH dehydrogenase activity [GO:0003954]; protein-containing complex binding [GO:0044877]		-0.159667	0.527643	-0.396119	0.376937
Q16836	HADH HAD HADHSC SCHAD	Hydroxyacyl-coenzyme A dehydrogenase, mitochondrial	Mitochondrion matrix.	3-hydroxyacyl-CoA dehydrogenase activity [GO:0003857]; NAD+ binding [GO:0070403]	Lipid metabolism; fatty acid beta-oxidation.	-0.284688	0.0977902	0.616364	0.00205546
Q16881	TXNRD1 GRIM12 KDRF	Thioredoxin reductase 1, cytoplasmic	Cytoplasm {ECO:0000250}.; SUBCELLULAR LOCATION: [Isoform 4]: Cytoplasm. Nucleus.; SUBCELLULAR LOCATION: [Isoform 5]: Cytoplasm.	electron transfer activity [GO:0009055]; flavin adenine dinucleotide binding [GO:0050660]; protein disulfide oxidoreductase activity [GO:0015035]; thioredoxin-disulfide reductase activity [GO:0004791]		0.091729	0.0151088	0.688085	0.0261967
Q3ZCQ8	TIMM50 TIM50 PRO1512	Mitochondrial import inner membrane translocase subunit TIM50	Mitochondrion inner membrane {ECO:0000269|PubMed:15044455}; Single-pass membrane protein {ECO:0000269|PubMed:15044455}.; SUBCELLULAR LOCATION: [Isoform 2]: Nucleus speckle {ECO:0000269|PubMed:16008839}. Note=Nuclear and enriched in speckles with snRNPs. {ECO:0000269|PubMed:16008839}.	interleukin-2 receptor binding [GO:0005134]; phosphoprotein phosphatase activity [GO:0004721]; protein serine/threonine phosphatase activity [GO:0004722]; protein tyrosine phosphatase activity [GO:0004725]; ribonucleoprotein complex binding [GO:0043021]; RNA binding [GO:0003723]		0.00542504	0.955725	0.188585	0.521083
Q4VC31	CCDC58	Coiled-coil domain-containing protein 58				0.141439	0.73527	-0.247827	0.271454
Q53H12	AGK MULK	Acylglycerol kinase, mitochondrial	Mitochondrion inner membrane {ECO:0000269|PubMed:15939762, ECO:0000269|PubMed:16269826, ECO:0000269|PubMed:28712724, ECO:0000269|PubMed:28712726}; Peripheral membrane protein {ECO:0000269|PubMed:28712724}. Mitochondrion intermembrane space {ECO:0000269|PubMed:28712724, ECO:0000269|PubMed:28712726}. Note=Localizes in the mitochondrion intermembrane space, where it associates with the inner membran…	acylglycerol kinase activity [GO:0047620]; ATP binding [GO:0005524]; ceramide kinase activity [GO:0001729]; diacylglycerol kinase activity [GO:0004143]; dihydroceramide kinase activity [GO:0102773]; NAD+ kinase activity [GO:0003951]	Lipid metabolism; glycerolipid metabolism. {ECO:0000269|PubMed:15939762}.	0.065588	0.73244	0.140821	0.554077
Q56VL3	OCIAD2	OCIA domain-containing protein 2	Endosome {ECO:0000305}.			0.0959892	0.223261	0.143601	0.661376
Q5JRX3	PITRM1 KIAA1104 MP1 PREP	Presequence protease, mitochondrial	Mitochondrion matrix {ECO:0000269|PubMed:16849325, ECO:0000269|PubMed:19196155}.	enzyme activator activity [GO:0008047]; metalloendopeptidase activity [GO:0004222]; metallopeptidase activity [GO:0008237]; zinc ion binding [GO:0008270]		0.0756397	0.557829	-0.223461	0.420713
Q5JTJ3	COA6 C1orf31	Cytochrome c oxidase assembly factor 6 homolog	Mitochondrion intermembrane space {ECO:0000269|PubMed:25339201, ECO:0000269|PubMed:25959673}.	copper ion binding [GO:0005507]; RNA binding [GO:0003723]		-0.0310541	0.893058	-0.589871	0.476081
Q6L8Q7	PDE12	2',5'-phosphodiesterase 12	Mitochondrion matrix {ECO:0000269|PubMed:21245038, ECO:0000269|PubMed:21666256, ECO:0000269|PubMed:22285541}.	3'-5'-exoribonuclease activity [GO:0000175]; exonuclease activity [GO:0004527]; metal ion binding [GO:0046872]; oligoribonucleotidase activity [GO:0034611]; poly(A)-specific ribonuclease activity [GO:0004535]		0.0397157	0.42265	Inf	0.206284
Q6NUK1	SLC25A24 APC1 MCSC1 SCAMC1	Calcium-binding mitochondrial carrier protein SCaMC-1	Mitochondrion inner membrane {ECO:0000269|PubMed:15054102, ECO:0000269|PubMed:15123600, ECO:0000269|PubMed:22015608}; Multi-pass membrane protein {ECO:0000269|PubMed:15054102, ECO:0000269|PubMed:15123600, ECO:0000269|PubMed:22015608}.	ATP transmembrane transporter activity [GO:0005347]; calcium ion binding [GO:0005509]		-0.000689461	0.993455	0.0106307	0.955101
Q6NVY1	HIBCH	3-hydroxyisobutyryl-CoA hydrolase, mitochondrial	Mitochondrion {ECO:0000250}.	3-hydroxyisobutyryl-CoA hydrolase activity [GO:0003860]	Amino-acid degradation; L-valine degradation.	-0.0509904	0.5073	0.121705	0.592533
Q6P161	MRPL54	39S ribosomal protein L54, mitochondrial	Mitochondrion {ECO:0000269|PubMed:25838379, ECO:0000269|PubMed:28892042}.	RNA binding [GO:0003723]; structural constituent of ribosome [GO:0003735]		0.346761	0.401567	-0.885476	0.416441
Q6P587	FAHD1 C16orf36 YISKL	Acylpyruvase FAHD1, mitochondrial	Mitochondrion {ECO:0000269|PubMed:21878618}. Cytoplasm, cytosol {ECO:0000269|PubMed:21878618}.	acetylpyruvate hydrolase activity [GO:0018773]; acylpyruvate hydrolase activity [GO:0047621]; fumarylpyruvate hydrolase activity [GO:0034545]; hydrolase activity [GO:0016787]; metal ion binding [GO:0046872]; oxaloacetate decarboxylase activity [GO:0008948]		-0.117316	0.716319	-0.242014	0.4875
Q6PIU2	NCEH1 AADACL1 KIAA1363	Neutral cholesterol ester hydrolase 1	Membrane {ECO:0000305|PubMed:12149457}; Single-pass type II membrane protein {ECO:0000305|PubMed:12149457}. Microsome {ECO:0000250}.	hydrolase activity [GO:0016787]; short-chain carboxylesterase activity [GO:0034338]; sterol esterase activity [GO:0004771]		-0.0550374	0.628535	0.431551	0.178449
Q6UW68	TMEM205 UNQ501/PRO1018	Transmembrane protein 205	Membrane {ECO:0000269|PubMed:20589834}; Multi-pass membrane protein {ECO:0000269|PubMed:20589834}. Note=Located on cell surface microvilli. In cancer cells, transition in subcellular location from cell surface to intracellular regions correlates the progression of cisplatin resistance.			-0.153144	0.255814	0.135634	0.515628
Q6UXV4	APOOL CXorf33 FAM121A MIC27 UNQ8193/PRO23204	MICOS complex subunit MIC27	Mitochondrion inner membrane {ECO:0000269|PubMed:23704930, ECO:0000269|PubMed:25764979}; Multi-pass membrane protein {ECO:0000269|PubMed:23704930}. Mitochondrion {ECO:0000269|PubMed:25781180, ECO:0000269|PubMed:25997101}.
Q6YN16	HSDL2 C9orf99 SDR13C1	Hydroxysteroid dehydrogenase-like protein 2	Peroxisome {ECO:0000269|PubMed:19703561}.	oxidoreductase activity [GO:0016491]		0.173544	0.217993	0.358498	0.285249
Q7KZF4	SND1 TDRD11	Staphylococcal nuclease domain-containing protein 1	Cytoplasm {ECO:0000269|PubMed:14508492, ECO:0000269|PubMed:17081065}. Nucleus {ECO:0000269|PubMed:12234934, ECO:0000269|PubMed:14508492, ECO:0000269|PubMed:17081065, ECO:0000269|PubMed:7651391}. Melanosome {ECO:0000269|PubMed:17081065}. Note=In IL-4 stimulated cells colocalizes with STAT6 in the nucleus (PubMed:12234934). Identified by mass spectrometry in melanosome fractions from stage I to sta…	cadherin binding [GO:0045296]; endonuclease activity [GO:0004519]; endoribonuclease activity [GO:0004521]; nuclease activity [GO:0004518]; RISC complex binding [GO:1905172]; RNA binding [GO:0003723]; transcription coregulator activity [GO:0003712]		0.00184116	0.984853	-0.00239655	0.987019
Q7L0Y3	TRMT10C MRPP1 RG9MTD1	tRNA methyltransferase 10 homolog C	Mitochondrion matrix, mitochondrion nucleoid {ECO:0000269|PubMed:18984158, ECO:0000269|PubMed:23473034}.	identical protein binding [GO:0042802]; mRNA (adenine-N1-)-methyltransferase activity [GO:0061953]; RNA binding [GO:0003723]; tRNA (adenine-N1-)-methyltransferase activity [GO:0016429]; tRNA (guanine(9)-N(1))-methyltransferase activity [GO:0052905]; tRNA (guanine-N1-)-methyltransferase activity [GO:0009019]; tRNA binding [GO:0000049]
Q7Z434	MAVS IPS1 KIAA1271 VISA	Mitochondrial antiviral-signaling protein	Mitochondrion outer membrane {ECO:0000269|PubMed:16125763}. Mitochondrion {ECO:0000269|PubMed:11780052, ECO:0000269|PubMed:17709747, ECO:0000269|PubMed:20127681, ECO:0000269|PubMed:21170385}. Peroxisome {ECO:0000269|PubMed:20451243}.	CARD domain binding [GO:0050700]; protein kinase binding [GO:0019901]; signaling adaptor activity [GO:0035591]		0.0206898	0.89986	-0.753904	0.0100304
Q7Z7F7	MRPL55 UNQ5835/PRO19675	39S ribosomal protein L55, mitochondrial	Mitochondrion {ECO:0000269|PubMed:25838379, ECO:0000269|PubMed:28892042}.	structural constituent of ribosome [GO:0003735]		0.0249326	0.532713	-0.648321	0.105746
Q86SX6	GLRX5 C14orf87	Glutaredoxin-related protein 5, mitochondrial	Mitochondrion matrix {ECO:0000269|PubMed:20364084}.	2 iron, 2 sulfur cluster binding [GO:0051537]; electron transfer activity [GO:0009055]; metal ion binding [GO:0046872]; protein disulfide oxidoreductase activity [GO:0015035]		-0.455495	0.403068	-0.208275	0.134211
Q86TS9	MRPL52	39S ribosomal protein L52, mitochondrial	Mitochondrion {ECO:0000269|PubMed:25278503, ECO:0000269|PubMed:28892042}.	structural constituent of ribosome [GO:0003735]		0.521692	0.263253	-Inf	0.0169185
Q8IXM3	MRPL41 BMRP MRPL27 RPML27 PIG3	39S ribosomal protein L41, mitochondrial	Mitochondrion {ECO:0000269|PubMed:16024796, ECO:0000269|PubMed:25278503, ECO:0000269|PubMed:25838379, ECO:0000269|PubMed:28892042}.	RNA binding [GO:0003723]; structural constituent of ribosome [GO:0003735]		-0.261445	0.495597	0.0493104	0.558685
Q8N183	NDUFAF2 NDUFA12L	NADH dehydrogenase [ubiquinone] 1 alpha subcomplex assembly factor 2	Mitochondrion {ECO:0000269|PubMed:15774466}.	electron transfer activity [GO:0009055]; NADH dehydrogenase (ubiquinone) activity [GO:0008137]		-0.00864082	0.722897	0.19622	0.0921036
Q8N4Q1	CHCHD4 MIA40	Mitochondrial intermembrane space import and assembly protein 40	Mitochondrion intermembrane space {ECO:0000269|PubMed:16185709, ECO:0000269|PubMed:23186364, ECO:0000269|PubMed:23676665, ECO:0000269|PubMed:26004228}.	protein disulfide oxidoreductase activity [GO:0015035]		-0.171341	0.245368	-0.757228	0.00427372
Q8N5K1	CISD2 CDGSH2 ERIS ZCD2	CDGSH iron-sulfur domain-containing protein 2	Endoplasmic reticulum membrane; Single-pass membrane protein. Mitochondrion outer membrane; Single-pass membrane protein. Note=According to PubMed:20010695, it mainly localizes to the endoplasmic reticulum. However, experiments in mouse showed that it mainly localizes to the mitochondrion outer membrane.	2 iron, 2 sulfur cluster binding [GO:0051537]; metal ion binding [GO:0046872]; protein homodimerization activity [GO:0042803]; RNA binding [GO:0003723]		-0.020182	0.96376	0.52701	0.132763
Q8N5N7	MRPL50	39S ribosomal protein L50, mitochondrial	Mitochondrion {ECO:0000269|PubMed:25278503, ECO:0000269|PubMed:25838379, ECO:0000269|PubMed:28892042}.			-0.459959	0.326461	-0.0623012	0.692189
Q8NBX0	SCCPDH CGI-49	Saccharopine dehydrogenase-like oxidoreductase		oxidoreductase activity [GO:0016491]		0.178366	0.188839	0.372001	0.329587
Q8TAE8	GADD45GIP1 MRPL59 PLINP1 PRG6	Growth arrest and DNA damage-inducible proteins-interacting protein 1	Mitochondrion {ECO:0000269|PubMed:22453275, ECO:0000269|PubMed:25278503, ECO:0000269|PubMed:25838379, ECO:0000269|PubMed:28892042}. Nucleus {ECO:0000269|PubMed:12482659}. Note=Using N-terminally tagged constructs, has been found in the nucleus (PubMed:12482659). C-terminally tagged constructs are targeted exclusively to mitochondria (PubMed:22453275). This discrepancy may be explained by masking …			1.36888	0.207073	0.769823	0.263891
Q8TC12	RDH11 ARSDR1 PSDR1 SDR7C1 CGI-82	Retinol dehydrogenase 11	Endoplasmic reticulum membrane {ECO:0000269|PubMed:12036956}; Single-pass type II membrane protein {ECO:0000269|PubMed:12036956}.	NADP-retinol dehydrogenase activity [GO:0052650]; oxidoreductase activity, acting on the CH-OH group of donors, NAD or NADP as acceptor [GO:0016616]; retinol dehydrogenase activity [GO:0004745]	Cofactor metabolism; retinol metabolism. {ECO:0000269|PubMed:12036956, ECO:0000269|PubMed:12226107}.	-0.197599	0.359065	-0.149584	0.46233
Q8TCS8	PNPT1 PNPASE	Polyribonucleotide nucleotidyltransferase 1, mitochondrial	Cytoplasm {ECO:0000269|PubMed:16055741}. Mitochondrion matrix {ECO:0000269|PubMed:12798676, ECO:0000269|PubMed:16055741}. Mitochondrion intermembrane space {ECO:0000269|PubMed:16966381}; Peripheral membrane protein {ECO:0000269|PubMed:16966381}.	3'-5'-exoribonuclease activity [GO:0000175]; miRNA binding [GO:0035198]; poly(G) binding [GO:0034046]; poly(U) RNA binding [GO:0008266]; polyribonucleotide nucleotidyltransferase activity [GO:0004654]; RNA binding [GO:0003723]		-0.101651	0.373898	0.107489	0.595477
Q8WW59	SPRYD4	SPRY domain-containing protein 4				0.0210799	0.9692	-0.110382	0.548993
Q92552	MRPS27 KIAA0264	28S ribosomal protein S27, mitochondrial	Cytoplasm {ECO:0000269|PubMed:28714366}. Mitochondrion {ECO:0000269|PubMed:22841715, ECO:0000269|PubMed:25838379}.	mitochondrial ribosome binding [GO:0097177]; rRNA binding [GO:0019843]; tRNA binding [GO:0000049]		-0.026571	0.747407	-0.0564762	0.801105
Q92947	GCDH	Glutaryl-CoA dehydrogenase, mitochondrial	Mitochondrion matrix.	fatty-acyl-CoA binding [GO:0000062]; flavin adenine dinucleotide binding [GO:0050660]; glutaryl-CoA dehydrogenase activity [GO:0004361]; glutaryl-CoA hydrolase activity [GO:0044466]	Amino-acid metabolism; lysine degradation.; PATHWAY: Amino-acid metabolism; tryptophan metabolism.	0.101476	0.468575	0.409945	0.219503
Q969G6	RFK	Riboflavin kinase	Cytoplasm {ECO:0000250}.	ATP binding [GO:0005524]; metal ion binding [GO:0046872]; riboflavin kinase activity [GO:0008531]	Cofactor biosynthesis; FMN biosynthesis; FMN from riboflavin (ATP route): step 1/1.	-0.942795	0.268831	0.667108	0.0652677
Q969Z0	TBRG4 CPR2 FASTKD4 KIAA0948	FAST kinase domain-containing protein 4	Mitochondrion matrix {ECO:0000269|PubMed:20869947, ECO:0000269|PubMed:28335001}.	protein kinase activity [GO:0004672]; RNA binding [GO:0003723]		0.225296	0.360073	0.670593	0.0288996
Q96A26	FAM162A C3orf28 E2IG5 DC16 FWP001	Protein FAM162A	Membrane {ECO:0000305}; Single-pass membrane protein {ECO:0000305}. Mitochondrion {ECO:0000269|PubMed:15082785, ECO:0000269|PubMed:16698020}.			-0.06283	0.85967	0.222667	0.440646
Q96A35	MRPL24	39S ribosomal protein L24, mitochondrial	Mitochondrion {ECO:0000269|PubMed:25278503, ECO:0000269|PubMed:25838379, ECO:0000269|PubMed:28892042}.	structural constituent of ribosome [GO:0003735]		0.223428	0.334895	-0.580529	0.629085
Q96AB3	ISOC2	Isochorismatase domain-containing protein 2	Cytoplasm {ECO:0000269|PubMed:17658461}. Nucleus {ECO:0000269|PubMed:17658461}. Note=Localizes to the nucleus in the presence of CDKN2A.	catalytic activity [GO:0003824]		0.188649	0.189136	0.551437	0.0666902
Q96AY3	FKBP10 FKBP65 PSEC0056	Peptidyl-prolyl cis-trans isomerase FKBP10	Endoplasmic reticulum lumen {ECO:0000255|PROSITE-ProRule:PRU10138}.	calcium ion binding [GO:0005509]; FK506 binding [GO:0005528]; peptidyl-prolyl cis-trans isomerase activity [GO:0003755]		0.189461	0.559393	-0.14653	0.478819
Q96C36	PYCR2	Pyrroline-5-carboxylate reductase 2	Cytoplasm {ECO:0000269|PubMed:2722838}. Mitochondrion {ECO:0000269|PubMed:23024808, ECO:0000269|PubMed:25865492}.	pyrroline-5-carboxylate reductase activity [GO:0004735]	Amino-acid biosynthesis; L-proline biosynthesis; L-proline from L-glutamate 5-semialdehyde: step 1/1.	-0.190932	0.419068	0.115017	0.759525
Q96DB5	RMDN1 FAM82B CGI-90	Regulator of microtubule dynamics protein 1	Cytoplasm {ECO:0000269|PubMed:18070910}. Cytoplasm, cytoskeleton, spindle {ECO:0000269|PubMed:18070910}. Cytoplasm, cytoskeleton, spindle pole {ECO:0000269|PubMed:18070910}. Note=In interphase localizes in the cytoplasm, and during mitosis localizes to the spindle microtubules and spindle poles.			0.551972	0.438641	0.347585	0.263524
Q96DV4	MRPL38 HSPC262	39S ribosomal protein L38, mitochondrial	Mitochondrion {ECO:0000269|PubMed:25278503, ECO:0000269|PubMed:25838379, ECO:0000269|PubMed:28892042}.			0.34725	0.134661	0.693438	0.136447
Q96E11	MRRF	Ribosome-recycling factor, mitochondrial	Mitochondrion {ECO:0000250}.	ribosomal large subunit binding [GO:0043023]		-0.322452	0.23646	-0.434991	0.205665
Q96EY1	DNAJA3 HCA57 TID1	DnaJ homolog subfamily A member 3, mitochondrial	Mitochondrion matrix. Cytoplasm, cytosol {ECO:0000250}. Cell junction, synapse, postsynaptic cell membrane {ECO:0000250}; Peripheral membrane protein {ECO:0000250}. Note=Recruited to the postsynaptic cell membrane of the neuromuscular junction through interaction with MUSK. {ECO:0000250}.	ATP binding [GO:0005524]; GTPase regulator activity [GO:0030695]; Hsp70 protein binding [GO:0030544]; IkappaB kinase complex binding [GO:0106137]; interferon-gamma receptor binding [GO:0005133]; metal ion binding [GO:0046872]; NF-kappaB binding [GO:0051059]; protein-containing complex binding [GO:0044877]; protein kinase binding [GO:0019901]; transcription factor binding [GO:0008134]; unfolded pr…		0.753352	0.313373	-0.514648	0.457949
Q96GC5	MRPL48 CGI-118 HSPC290	39S ribosomal protein L48, mitochondrial	Mitochondrion {ECO:0000269|PubMed:25278503, ECO:0000269|PubMed:25838379, ECO:0000269|PubMed:28892042}.			-0.644793	0.614493	-Inf	0.208397
Q96GK7	FAHD2A CGI-105	Fumarylacetoacetate hydrolase domain-containing protein 2A		hydrolase activity [GO:0016787]; metal ion binding [GO:0046872]		0.06649	0.875189	0.57	0.137251
Q96HS1	PGAM5	Serine/threonine-protein phosphatase PGAM5, mitochondrial	Mitochondrion outer membrane {ECO:0000269|PubMed:18387606}; Single-pass membrane protein {ECO:0000269|PubMed:18387606}. Note=Isoform 2 overexpression results in the formation of disconnected punctuate mitochondria distributed throughout the cytoplasm. Isoform 1 overexpression results in the clustering of mitochondria around the nucleus.	GTPase activator activity [GO:0005096]; phosphatase activity [GO:0016791]; protein-containing complex binding [GO:0044877]; protein serine/threonine phosphatase activity [GO:0004722]		-0.134234	0.332592	0.188431	0.690853
Q96I99	SUCLG2	Succinate--CoA ligase [GDP-forming] subunit beta, mitochondrial	Mitochondrion {ECO:0000255|HAMAP-Rule:MF_03221}.	ATP binding [GO:0005524]; GDP binding [GO:0019003]; GTP binding [GO:0005525]; magnesium ion binding [GO:0000287]; protein-containing complex binding [GO:0044877]; succinate-CoA ligase (ADP-forming) activity [GO:0004775]; succinate-CoA ligase (GDP-forming) activity [GO:0004776]	Carbohydrate metabolism; tricarboxylic acid cycle; succinate from succinyl-CoA (ligase route): step 1/1. {ECO:0000255|HAMAP-Rule:MF_03221}.	-0.140744	0.399137	0.370304	0.0742051
Q96Q11	TRNT1 CGI-47	CCA tRNA nucleotidyltransferase 1, mitochondrial	Mitochondrion {ECO:0000269|PubMed:11256614}.	5'-3' RNA polymerase activity [GO:0034062]; ATP:3'-cytidine-cytidine-tRNA adenylyltransferase activity [GO:0052929]; ATP binding [GO:0005524]; CTP:3'-cytidine-tRNA cytidylyltransferase activity [GO:0052928]; CTP:tRNA cytidylyltransferase activity [GO:0052927]; tRNA binding [GO:0000049]		-0.168772	0.797923	0.124734	0.888757
Q96RP9	GFM1 EFG EFG1 GFM	Elongation factor G, mitochondrial	Mitochondrion {ECO:0000255|HAMAP-Rule:MF_03061}.	GTPase activity [GO:0003924]; GTP binding [GO:0005525]; RNA binding [GO:0003723]; translation elongation factor activity [GO:0003746]	Protein biosynthesis; polypeptide chain elongation. {ECO:0000255|HAMAP-Rule:MF_03061, ECO:0000269|PubMed:19716793}.	-0.320579	0.137801	0.367676	0.402163
Q99497	PARK7	Protein/nucleic acid deglycase DJ-1	Cell membrane {ECO:0000250|UniProtKB:Q99LX0}; Lipid-anchor {ECO:0000250|UniProtKB:Q99LX0}. Cytoplasm {ECO:0000269|PubMed:12851414, ECO:0000269|PubMed:14579415, ECO:0000269|PubMed:15976810, ECO:0000269|PubMed:19229105, ECO:0000269|PubMed:28596309}. Nucleus {ECO:0000269|PubMed:12851414, ECO:0000269|PubMed:14579415, ECO:0000269|PubMed:15976810, ECO:0000269|PubMed:16390825, ECO:0000269|PubMed:2859630…	androgen receptor binding [GO:0050681]; cadherin binding [GO:0045296]; copper ion binding [GO:0005507]; cupric ion binding [GO:1903135]; cuprous ion binding [GO:1903136]; cytokine binding [GO:0019955]; enzyme binding [GO:0019899]; glyoxalase (glycolic acid-forming) activity [GO:1990422]; identical protein binding [GO:0042802]; kinase binding [GO:0019900]; L-dopa decarboxylase activator activity […		0.221387	0.440283	-0.303513	0.176248
Q99623	PHB2 BAP REA	Prohibitin-2	Mitochondrion inner membrane {ECO:0000269|PubMed:20959514}. Cytoplasm {ECO:0000269|PubMed:19496786}. Nucleus {ECO:0000269|PubMed:19496786, ECO:0000269|PubMed:20959514}.	amide binding [GO:0033218]; estrogen receptor binding [GO:0030331]; protein C-terminus binding [GO:0008022]; protein N-terminus binding [GO:0047485]; sphingolipid binding [GO:0046625]		-0.235962	0.302935	-0.190408	0.604627
Q99700	ATXN2 ATX2 SCA2 TNRC13	Ataxin-2	Cytoplasm {ECO:0000250}.	epidermal growth factor receptor binding [GO:0005154]; protein C-terminus binding [GO:0008022]; RNA binding [GO:0003723]		-0.177505	0.799538	0.198491	0.625067
Q99714	HSD17B10 ERAB HADH2 MRPP2 SCHAD SDR5C1 XH98G2	3-hydroxyacyl-CoA dehydrogenase type-2	Mitochondrion {ECO:0000269|PubMed:12917011, ECO:0000269|PubMed:18984158}.	3-hydroxy-2-methylbutyryl-CoA dehydrogenase activity [GO:0047015]; 3-hydroxyacyl-CoA dehydrogenase activity [GO:0003857]; cholate 7-alpha-dehydrogenase activity [GO:0008709]; dihydrotestosterone 17-beta-dehydrogenase activity [GO:0035410]; RNA binding [GO:0003723]; testosterone dehydrogenase [NAD(P)] activity [GO:0030283]; tRNA binding [GO:0000049]		-0.0250597	0.853576	0.344136	0.271496
Q99798	ACO2	Aconitate hydratase, mitochondrial	Mitochondrion {ECO:0000250|UniProtKB:P16276}.	3 iron, 4 sulfur cluster binding [GO:0051538]; 4 iron, 4 sulfur cluster binding [GO:0051539]; aconitate hydratase activity [GO:0003994]; citrate dehydratase activity [GO:0047780]; iron ion binding [GO:0005506]	Carbohydrate metabolism; tricarboxylic acid cycle; isocitrate from oxaloacetate: step 2/2.	0.0473853	0.137017	0.0781965	0.713561
Q99832	CCT7 CCTH NIP7-1	T-complex protein 1 subunit eta	Cytoplasm {ECO:0000250|UniProtKB:P80313}.	ATP binding [GO:0005524]; identical protein binding [GO:0042802]; unfolded protein binding [GO:0051082]		-0.0422122	0.780993	0.216287	0.368871
Q9BPW8	NIPSNAP1	Protein NipSnap homolog 1		neurotransmitter binding [GO:0042165]		-0.0930574	0.607687	0.608677	0.276663
Q9BQ52	ELAC2 HPC2	Zinc phosphodiesterase ELAC protein 2	Mitochondrion {ECO:0000269|PubMed:21593607}. Nucleus {ECO:0000269|PubMed:21593607}. Note=Mainly mitochondrial.	endonuclease activity [GO:0004519]; metal ion binding [GO:0046872]; RNA binding [GO:0003723]; tRNA-specific ribonuclease activity [GO:0004549]		-0.561922	0.161558	-0.462871	0.0881393
Q9BRJ2	MRPL45	39S ribosomal protein L45, mitochondrial	Mitochondrion {ECO:0000269|PubMed:25278503, ECO:0000269|PubMed:25838379, ECO:0000269|PubMed:28892042}.	RNA binding [GO:0003723]		0.688866	0.700357	0.314992	0.398222
Q9BSH4	TACO1 CCDC44 PRO0477	Translational activator of cytochrome c oxidase 1	Mitochondrion {ECO:0000269|PubMed:19503089}.	mitochondrial ribosome binding [GO:0097177]; mRNA binding [GO:0003729]; rRNA binding [GO:0019843]		0.0310683	0.919719	-1.44033	0.147157
Q9BW91	NUDT9 NUDT10 PSEC0099 UNQ3012/PRO9771	ADP-ribose pyrophosphatase, mitochondrial	[Isoform 1]: Mitochondrion.	adenosine-diphosphatase activity [GO:0043262]; ADP-ribose diphosphatase activity [GO:0047631]; ADP-sugar diphosphatase activity [GO:0019144]		0.10974	0.887581	0.189784	0.700889
Q9BWM7	SFXN3	Sideroflexin-3	Mitochondrion membrane {ECO:0000269|PubMed:30442778, ECO:0000269|Ref.4}; Multi-pass membrane protein {ECO:0000255}.	serine transmembrane transporter activity [GO:0022889]; transmembrane transporter activity [GO:0022857]		-0.26127	0.380644	0.0682245	0.615531
Q9BX68	HINT2	Histidine triad nucleotide-binding protein 2, mitochondrial	Mitochondrion {ECO:0000269|PubMed:16762638, ECO:0000269|PubMed:18653718}.	hydrolase activity [GO:0016787]; nucleotide binding [GO:0000166]		0.92924	0.38102	-0.905081	0.227155
Q9BXF6	RAB11FIP5 GAF1 KIAA0857 RIP11	Rab11 family-interacting protein 5	Cytoplasm. Recycling endosome membrane; Peripheral membrane protein. Early endosome membrane {ECO:0000250}; Peripheral membrane protein {ECO:0000250}. Golgi apparatus membrane {ECO:0000250}; Peripheral membrane protein {ECO:0000250}. Cytoplasmic vesicle, secretory vesicle membrane {ECO:0000250}; Peripheral membrane protein {ECO:0000250}. Mitochondrion membrane; Peripheral membrane protein.	gamma-tubulin binding [GO:0043015]; Rab GTPase binding [GO:0017137]		-0.293134	0.228266	-0.895718	0.240058
Q9BXR0	QTRT1 TGT TGUT	Queuine tRNA-ribosyltransferase catalytic subunit 1	Cytoplasm {ECO:0000255|HAMAP-Rule:MF_03218}. Mitochondrion outer membrane {ECO:0000255|HAMAP-Rule:MF_03218}; Peripheral membrane protein {ECO:0000255|HAMAP-Rule:MF_03218}; Cytoplasmic side {ECO:0000255|HAMAP-Rule:MF_03218}. Note=Weakly associates with mitochondria, possibly via QTRT2. {ECO:0000255|HAMAP-Rule:MF_03218}.	metal ion binding [GO:0046872]; protein heterodimerization activity [GO:0046982]; protein homodimerization activity [GO:0042803]; queuine tRNA-ribosyltransferase activity [GO:0008479]		0.548407	0.306073	-1.14826	0.0400029
Q9BYD1	MRPL13	39S ribosomal protein L13, mitochondrial	Mitochondrion {ECO:0000269|PubMed:25278503, ECO:0000269|PubMed:25838379, ECO:0000269|PubMed:28892042}.	mRNA binding [GO:0003729]; RNA binding [GO:0003723]; structural constituent of ribosome [GO:0003735]		0.429795	0.4914	0.338758	0.13851
Q9BYD3	MRPL4 CDABP0091 CGI-28	39S ribosomal protein L4, mitochondrial	Mitochondrion {ECO:0000269|PubMed:25278503, ECO:0000269|PubMed:25838379, ECO:0000269|PubMed:28892042}.	RNA binding [GO:0003723]; structural constituent of ribosome [GO:0003735]		0.128315	0.824785	0.0535362	0.903684
Q9BYT8	NLN AGTBP KIAA1226	Neurolysin, mitochondrial	Mitochondrion intermembrane space {ECO:0000250}. Cytoplasm {ECO:0000250}.	metal ion binding [GO:0046872]; metalloendopeptidase activity [GO:0004222]; peptide binding [GO:0042277]		-0.222037	0.0123193	-0.305173	0.212791
Q9BZ23	PANK2 C20orf48	Pantothenate kinase 2, mitochondrial	[Isoform 1]: Mitochondrion.; SUBCELLULAR LOCATION: [Isoform 2]: Cytoplasm {ECO:0000305}.; SUBCELLULAR LOCATION: [Isoform 3]: Cytoplasm {ECO:0000305}.; SUBCELLULAR LOCATION: [Isoform 4]: Cytoplasm {ECO:0000305}.	ATP binding [GO:0005524]; pantothenate kinase activity [GO:0004594]	Cofactor biosynthesis; coenzyme A biosynthesis; CoA from (R)-pantothenate: step 1/5.	-0.0392003	0.712557	-0.435674	0.158661
Q9BZE1	MRPL37 MRPL2 RPML2 HSPC235	39S ribosomal protein L37, mitochondrial	Mitochondrion {ECO:0000269|PubMed:25278503, ECO:0000269|PubMed:25838379, ECO:0000269|PubMed:28892042}.	RNA binding [GO:0003723]; structural constituent of ribosome [GO:0003735]		-0.0675154	0.722512	0.00974531	0.970044
Q9GZT3	SLIRP C14orf156 DC23 DC50 PD04872	SRA stem-loop-interacting RNA-binding protein, mitochondrial	Mitochondrion {ECO:0000269|PubMed:16762838}. Nucleus {ECO:0000269|PubMed:16762838}. Note=Predominantly mitochondrial. Some fraction is nuclear. In the nucleus, it is recruited to nuclear receptor target promoters.	RNA binding [GO:0003723]		0.152778	0.363665	-0.524644	0.0541454
Q9GZT8	NIF3L1 ALS2CR1 MDS015 My018	NIF3-like protein 1	Cytoplasm {ECO:0000269|PubMed:11124544, ECO:0000269|PubMed:12951069}. Nucleus {ECO:0000250|UniProtKB:Q9EQ80}. Note=Interaction with COPS2 may regulate localization to the nucleus. {ECO:0000250|UniProtKB:Q9EQ80}.	identical protein binding [GO:0042802]; transcription factor binding [GO:0008134]		0.0110285	0.951166	-0.234112	0.391539
Q9GZY8	MFF C2orf33 AD030 AD033 GL004	Mitochondrial fission factor	Mitochondrion outer membrane {ECO:0000269|PubMed:18353969, ECO:0000269|PubMed:23921378}; Single-pass type IV membrane protein {ECO:0000255}. Peroxisome {ECO:0000269|PubMed:18353969, ECO:0000269|PubMed:23921378}. Cytoplasmic vesicle, secretory vesicle, synaptic vesicle {ECO:0000250|UniProtKB:Q4KM98}.	identical protein binding [GO:0042802]; protein homodimerization activity [GO:0042803]		0.0439917	0.889155	-1.86354	0.227002
Q9H061	TMEM126A	Transmembrane protein 126A	Mitochondrion inner membrane {ECO:0000269|PubMed:19327736, ECO:0000269|PubMed:23500070}; Multi-pass membrane protein {ECO:0000269|PubMed:19327736, ECO:0000269|PubMed:23500070}.			-0.75155	0.184086	2.45825	0.0376018
Q9H0R6	QRSL1	Glutamyl-tRNA(Gln) amidotransferase subunit A, mitochondrial	Mitochondrion {ECO:0000255|HAMAP-Rule:MF_03150, ECO:0000269|PubMed:19805282}.	amidase activity [GO:0004040]; ATP binding [GO:0005524]; glutaminyl-tRNA synthase (glutamine-hydrolyzing) activity [GO:0050567]		-1.54484	0.641025	0.723326	0.20063
Q9H2U2	PPA2 HSPC124	Inorganic pyrophosphatase 2, mitochondrial	Mitochondrion {ECO:0000305}.	inorganic diphosphatase activity [GO:0004427]; magnesium ion binding [GO:0000287]; protein serine/threonine phosphatase activity [GO:0004722]		-0.113254	0.194348	0.0784681	0.708285
Q9H2W6	MRPL46 C15orf4 LIECG2	39S ribosomal protein L46, mitochondrial	Mitochondrion {ECO:0000269|PubMed:25278503, ECO:0000269|PubMed:25838379, ECO:0000269|PubMed:28892042}.	hydrolase activity [GO:0016787]; structural constituent of ribosome [GO:0003735]		0.162998	0.651087	-0.795985	0.0705972
Q9H4A6	GOLPH3 GPP34	Golgi phosphoprotein 3	Golgi apparatus, Golgi stack membrane; Peripheral membrane protein; Cytoplasmic side. Golgi apparatus, trans-Golgi network membrane; Peripheral membrane protein; Cytoplasmic side. Mitochondrion intermembrane space. Cell membrane {ECO:0000250}. Endosome {ECO:0000250}. Note=Phosphatidylinositol 4-phosphate-binding and oligomerization participate in the recruitment onto Golgi membranes. {ECO:0000305…	enzyme binding [GO:0019899]; phosphatidylinositol-4-phosphate binding [GO:0070273]		-0.601795	0.0892961	0.370094	0.46645
Q9H5Q4	TFB2M NS5ATP5	Dimethyladenosine transferase 2, mitochondrial	Mitochondrion.	DNA-binding transcription factor activity [GO:0003700]; RNA binding [GO:0003723]; rRNA (adenine-N6,N6-)-dimethyltransferase activity [GO:0000179]; transcription coregulator activity [GO:0003712]		-0.0672301	0.623782	0.304098	0.491769
Q9H7Z7	PTGES2 C9orf15 PGES2	Prostaglandin E synthase 2	Golgi apparatus membrane {ECO:0000269|PubMed:12835322}; Single-pass membrane protein {ECO:0000255}.; SUBCELLULAR LOCATION: [Prostaglandin E synthase 2 truncated form]: Cytoplasm, perinuclear region {ECO:0000269|PubMed:12835322}. Note=Synthesized as a Golgi membrane-bound protein, which is further cleaved into the predominant soluble truncated form. The truncated form is cytoplasmic and is enriche…	DNA binding [GO:0003677]; electron transfer activity [GO:0009055]; glutathione binding [GO:0043295]; heme binding [GO:0020037]; lyase activity [GO:0016829]; prostaglandin-E synthase activity [GO:0050220]; protein disulfide oxidoreductase activity [GO:0015035]	Lipid metabolism; prostaglandin biosynthesis.	0.0187377	0.877055	0.467768	0.0924132
Q9H845	ACAD9	Acyl-CoA dehydrogenase family member 9, mitochondrial	Mitochondrion inner membrane {ECO:0000269|PubMed:16020546, ECO:0000269|PubMed:20816094}; Peripheral membrane protein {ECO:0000269|PubMed:16020546}; Matrix side {ECO:0000269|PubMed:16020546}. Note=Essentially associated with membranes. {ECO:0000269|PubMed:16020546}.	fatty-acyl-CoA binding [GO:0000062]; flavin adenine dinucleotide binding [GO:0050660]; long-chain-acyl-CoA dehydrogenase activity [GO:0004466]; medium-chain-acyl-CoA dehydrogenase activity [GO:0070991]; very-long-chain-acyl-CoA dehydrogenase activity [GO:0017099]		0.883865	0.430558	0.962774	0.150158
Q9H9B4	SFXN1	Sideroflexin-1	Mitochondrion inner membrane {ECO:0000269|PubMed:30442778}; Multi-pass membrane protein {ECO:0000255}.	D-serine transmembrane transporter activity [GO:0042945]; L-serine transmembrane transporter activity [GO:0015194]; transmembrane transporter activity [GO:0022857]		-0.0531644	0.649753	0.279067	0.0301423
Q9H9J2	MRPL44	39S ribosomal protein L44, mitochondrial	Mitochondrion {ECO:0000269|PubMed:25278503, ECO:0000269|PubMed:25838379, ECO:0000269|PubMed:28892042}.	double-stranded RNA binding [GO:0003725]; ribonuclease III activity [GO:0004525]; RNA binding [GO:0003723]		-0.0499608	0.697389	0.0411897	0.918032
Q9HAV7	GRPEL1 GREPEL1	GrpE protein homolog 1, mitochondrial	Mitochondrion matrix {ECO:0000269|PubMed:11311562}.	adenyl-nucleotide exchange factor activity [GO:0000774]; chaperone binding [GO:0051087]; protein homodimerization activity [GO:0042803]; unfolded protein binding [GO:0051082]		-0.02345	0.758519	0.309888	0.0265825
Q9HB07	MYG1 C12orf10	UPF0160 protein MYG1, mitochondrial	Nucleus, nucleoplasm {ECO:0000269|PubMed:19014353, ECO:0000269|PubMed:20377893}. Mitochondrion matrix {ECO:0000269|PubMed:19014353, ECO:0000269|PubMed:20377893}. Nucleus, nucleolus {ECO:0000250|UniProtKB:Q9JK81}.			0.0547832	0.607153	-0.344757	0.201461
Q9HC38	GLOD4 C17orf25 CGI-150 My027	Glyoxalase domain-containing protein 4	Mitochondrion {ECO:0000305|PubMed:12897971}.	cadherin binding [GO:0045296]		-0.081167	0.306293	0.151189	0.513857
Q9HCC0	MCCC2 MCCB	Methylcrotonoyl-CoA carboxylase beta chain, mitochondrial	Mitochondrion matrix {ECO:0000269|PubMed:11170888, ECO:0000269|PubMed:16023992}.	ATP binding [GO:0005524]; methylcrotonoyl-CoA carboxylase activity [GO:0004485]	Amino-acid degradation; L-leucine degradation; (S)-3-hydroxy-3-methylglutaryl-CoA from 3-isovaleryl-CoA: step 2/3. {ECO:0000269|PubMed:17360195}.	Inf	0.42265	3.49695	0.206725
Q9NP81	SARS2 SARSM	Serine--tRNA ligase, mitochondrial	Mitochondrion matrix {ECO:0000250|UniProtKB:Q9N0F3}.	ATP binding [GO:0005524]; RNA binding [GO:0003723]; serine-tRNA ligase activity [GO:0004828]; tRNA binding [GO:0000049]	Aminoacyl-tRNA biosynthesis; selenocysteinyl-tRNA(Sec) biosynthesis; L-seryl-tRNA(Sec) from L-serine and tRNA(Sec): step 1/1.	-0.0795751	0.804634	0.0790478	0.618647
Q9NP92	MRPS30 PDCD9 BM-047	39S ribosomal protein S30, mitochondrial	Mitochondrion {ECO:0000269|PubMed:11279123, ECO:0000269|PubMed:28892042}.	RNA binding [GO:0003723]; structural constituent of ribosome [GO:0003735]		Inf	0.42265	1.53177	0.183505
Q9NPJ3	ACOT13 THEM2 HT012 PNAS-27	Acyl-coenzyme A thioesterase 13	Cytoplasm, cytosol {ECO:0000250|UniProtKB:Q9CQR4}. Mitochondrion {ECO:0000250|UniProtKB:Q9CQR4}. Nucleus {ECO:0000250|UniProtKB:Q9CQR4}. Cytoplasm, cytoskeleton, spindle {ECO:0000250|UniProtKB:Q9CQR4}. Note=During interphase, found both in the nucleus and in the cytoplasm. At mitosis, localizes to the spindle. Colocalizes with tubulin. {ECO:0000250|UniProtKB:Q9CQR4}.	acyl-CoA hydrolase activity [GO:0047617]		-0.00765294	0.973643	0.509632	0.215216
Q9NPL8	TIMMDC1 C3orf1 UNQ247/PRO284	Complex I assembly factor TIMMDC1, mitochondrial	Mitochondrion membrane {ECO:0000269|PubMed:24191001}; Multi-pass membrane protein {ECO:0000269|PubMed:24191001}.			-0.0574011	0.924959	-0.433711	0.20339
Q9NQ50	MRPL40 NLVCF URIM	39S ribosomal protein L40, mitochondrial	Mitochondrion {ECO:0000269|PubMed:25278503, ECO:0000269|PubMed:25838379, ECO:0000269|PubMed:28892042}.	RNA binding [GO:0003723]		0.109956	0.733799	-0.63726	0.120323
Q9NQR4	NIT2 CUA002	Omega-amidase NIT2	Cytoplasm {ECO:0000269|PubMed:17488281}.	omega-amidase activity [GO:0050152]		0.472411	0.175874	0.207113	0.117469
Q9NR28	DIABLO SMAC	Diablo homolog, mitochondrial	Mitochondrion {ECO:0000269|PubMed:14523016}. Note=Released into the cytosol when cells undergo apoptosis.			-0.00780848	0.970009	-0.211751	0.249245
Q9NRV9	HEBP1 HBP	Heme-binding protein 1	Cytoplasm {ECO:0000269|PubMed:12413491}.	heme binding [GO:0020037]		-0.0558066	0.309308	0.233685	0.139894
Q9NS69	TOMM22 TOM22	Mitochondrial import receptor subunit TOM22 homolog	Mitochondrion outer membrane {ECO:0000269|PubMed:10982837}; Single-pass membrane protein {ECO:0000269|PubMed:10982837}.	protein transmembrane transporter activity [GO:0008320]		-0.23776	0.211274	0.0735693	0.882788
Q9NSE4	IARS2	Isoleucine--tRNA ligase, mitochondrial	Mitochondrion matrix {ECO:0000250}.	aminoacyl-tRNA editing activity [GO:0002161]; ATP binding [GO:0005524]; isoleucine-tRNA ligase activity [GO:0004822]; tRNA binding [GO:0000049]		0.00358047	0.985903	0.408581	0.268068
Q9NTX5	ECHDC1	Ethylmalonyl-CoA decarboxylase	Cytoplasm, cytosol {ECO:0000305|PubMed:22016388}.	carboxy-lyase activity [GO:0016831]; enoyl-CoA hydratase activity [GO:0004300]		-0.00142371	0.9931	0.264678	0.47974
Q9NUJ1	ABHD10	Mycophenolic acid acyl-glucuronide esterase, mitochondrial	Mitochondrion {ECO:0000305}.	hydrolase activity, hydrolyzing O-glycosyl compounds [GO:0004553]; mycophenolic acid acyl-glucuronide esterase activity [GO:0102390]		-0.527324	0.10421	-0.584574	0.00402286
Q9NVH1	DNAJC11	DnaJ homolog subfamily C member 11	Mitochondrion {ECO:0000269|PubMed:25997101}. Note=Isoforms show differential submitochondrial localization. A 57 kDa form (potentially isoform 3) shows either mitochondrial matrix or innermembrane (IM) localization, possibly anchored to the IM facing the matrix. A 35 kDa form behaved either as an inner membrane space (IMS) or an IM protein exposed to the IMS. {ECO:0000269|PubMed:25111180}.; SUBCE…			0.337179	0.905654	Inf	0.42265
Q9NVI7	ATAD3A	ATPase family AAA domain-containing protein 3A	Mitochondrion inner membrane {ECO:0000269|PubMed:18063578, ECO:0000269|PubMed:20154147, ECO:0000269|PubMed:20332122, ECO:0000269|PubMed:20349121}; Single-pass membrane protein {ECO:0000269|PubMed:20154147, ECO:0000269|PubMed:20349121}. Mitochondrion matrix, mitochondrion nucleoid {ECO:0000269|PubMed:17210950, ECO:0000269|PubMed:18063578}. Note=In the mitochondrial inner membrane, enriched in site…	ATP binding [GO:0005524]; zinc ion binding [GO:0008270]		-0.374395	0.40015	-0.971772	0.372822
Q9NVS9	PNPO	Pyridoxine-5'-phosphate oxidase		FMN binding [GO:0010181]; protein homodimerization activity [GO:0042803]; pyridoxal phosphate binding [GO:0030170]; pyridoxamine-phosphate oxidase activity [GO:0004733]	Cofactor metabolism; pyridoxal 5'-phosphate salvage; pyridoxal 5'-phosphate from pyridoxamine 5'-phosphate: step 1/1.; PATHWAY: Cofactor metabolism; pyridoxal 5'-phosphate salvage; pyridoxal 5'-phosphate from pyridoxine 5'-phosphate: step 1/1.	-0.440551	0.0928966	-0.972057	0.0129968
Q9NWU5	MRPL22 MRPL25 RPML25 HSPC158	39S ribosomal protein L22, mitochondrial	Mitochondrion {ECO:0000269|PubMed:25278503, ECO:0000269|PubMed:28892042}.	RNA binding [GO:0003723]; structural constituent of ribosome [GO:0003735]		-0.665638	0.459463	-0.827421	0.206466
Q9NX14	NDUFB11 UNQ111/PRO1064	NADH dehydrogenase [ubiquinone] 1 beta subcomplex subunit 11, mitochondrial	Mitochondrion inner membrane {ECO:0000305|PubMed:12611891}; Single-pass membrane protein {ECO:0000305}.			-0.144959	0.294339	-0.246526	0.282315
Q9NX40	OCIAD1 ASRIJ OCIA	OCIA domain-containing protein 1	Endosome {ECO:0000250|UniProtKB:Q9CRD0}.			-0.0861555	0.742698	0.286226	0.278086
Q9NX63	CHCHD3 MIC19 MINOS3	MICOS complex subunit MIC19	Mitochondrion inner membrane {ECO:0000250|UniProtKB:Q9CRB9}; Lipid-anchor {ECO:0000305}; Intermembrane side {ECO:0000250|UniProtKB:Q9CRB9}. Cytoplasm {ECO:0000269|PubMed:22567091}. Nucleus {ECO:0000269|PubMed:22567091}. Mitochondrion {ECO:0000269|PubMed:25781180, ECO:0000269|PubMed:25997101}.	DNA-binding transcription repressor activity, RNA polymerase II-specific [GO:0001227]; molecular adaptor activity [GO:0060090]; phosphatase binding [GO:0019902]		-1.83281	0.464679
Q9NYJ1	COA4 CHCHD8 E2IG2	Cytochrome c oxidase assembly factor 4 homolog, mitochondrial	Mitochondrion {ECO:0000269|PubMed:23676665}.			-0.0763323	0.775776	-0.21294	0.69491
Q9NYK5	MRPL39 C21orf92 MRPL5 RPML5 MSTP003 PRED22	39S ribosomal protein L39, mitochondrial	Mitochondrion {ECO:0000269|PubMed:25278503, ECO:0000269|PubMed:25838379, ECO:0000269|PubMed:28892042}.	nucleotide binding [GO:0000166]; RNA binding [GO:0003723]		-0.123028	0.0897457	-0.674383	0.293411
Q9NZJ7	MTCH1 PSAP CGI-64 UNQ1871/PRO4314	Mitochondrial carrier homolog 1	Mitochondrion inner membrane {ECO:0000305}; Multi-pass membrane protein {ECO:0000305}.			-0.142107	0.365448	-0.132227	0.786615
Q9P032	NDUFAF4 C6orf66 HRPAP20 HSPC125 My013	NADH dehydrogenase [ubiquinone] 1 alpha subcomplex assembly factor 4	Mitochondrion {ECO:0000269|PubMed:18179882}. Membrane {ECO:0000305}; Lipid-anchor {ECO:0000305}.	calmodulin binding [GO:0005516]		0.175096	0.381562	0.603349	0.191136
Q9P0J1	PDP1 PDP PPM2C	[Pyruvate dehydrogenase [acetyl-transferring]]-phosphatase 1, mitochondrial	Mitochondrion matrix {ECO:0000250}.	[pyruvate dehydrogenase (lipoamide)] phosphatase activity [GO:0004741]; magnesium-dependent protein serine/threonine phosphatase activity [GO:0004724]; metal ion binding [GO:0046872]; protein serine/threonine phosphatase activity [GO:0004722]		-0.115616	0.871235	0.161759	0.0270008
Q9P0S9	TMEM14C C6orf53 HSPC194	Transmembrane protein 14C	Mitochondrion membrane {ECO:0000250}; Multi-pass membrane protein {ECO:0000250}.			0.260525	0.31465	0.513762	0.23681
Q9UBQ7	GRHPR GLXR MSTP035	Glyoxylate reductase/hydroxypyruvate reductase		carboxylic acid binding [GO:0031406]; glycerate dehydrogenase activity [GO:0008465]; glyoxylate reductase (NADP) activity [GO:0030267]; hydroxypyruvate reductase activity [GO:0016618]; NAD binding [GO:0051287]; NADPH binding [GO:0070402]; oxidoreductase activity, acting on the CH-OH group of donors, NAD or NADP as acceptor [GO:0016616]; protein homodimerization activity [GO:0042803]		-0.0443998	0.10575	0.0291296	0.922459
Q9UDR5	AASS	Alpha-aminoadipic semialdehyde synthase, mitochondrial	Mitochondrion {ECO:0000250}.	saccharopine dehydrogenase (NAD+, L-glutamate-forming) activity [GO:0047131]; saccharopine dehydrogenase (NADP+, L-lysine-forming) activity [GO:0047130]	Amino-acid degradation; L-lysine degradation via saccharopine pathway; glutaryl-CoA from L-lysine: step 1/6.; PATHWAY: Amino-acid degradation; L-lysine degradation via saccharopine pathway; glutaryl-CoA from L-lysine: step 2/6.	-Inf	0.42265	0.247956	0.92256
Q9UDW1	UQCR10 UCRC HSPC119	Cytochrome b-c1 complex subunit 9	Mitochondrion inner membrane {ECO:0000250|UniProtKB:P22289}; Single-pass membrane protein {ECO:0000250|UniProtKB:P22289}.	ubiquinol-cytochrome-c reductase activity [GO:0008121]		-0.213897	0.430066	-0.0564362	0.758686
Q9UFN0	NIPSNAP3A NIPSNAP4 HSPC299	Protein NipSnap homolog 3A	Cytoplasm, cytosol {ECO:0000269|PubMed:12427096}. Note=May be part of some vesicular structure distinct from lysosomal vesicles.			-0.481368	0.0171201	1.07203	0.24339
Q9UG63	ABCF2 HUSSY-18	ATP-binding cassette sub-family F member 2		ATPase activity [GO:0016887]; ATP binding [GO:0005524]		-0.0276894	0.521545	-0.222984	0.437206
Q9UGM6	WARS2	Tryptophan--tRNA ligase, mitochondrial	Mitochondrion matrix {ECO:0000269|PubMed:28236339}.	ATP binding [GO:0005524]; tryptophan-tRNA ligase activity [GO:0004830]
Q9UIJ7	AK3 AK3L1 AK6 AKL3L	GTP:AMP phosphotransferase AK3, mitochondrial	Mitochondrion matrix {ECO:0000255|HAMAP-Rule:MF_03169, ECO:0000269|PubMed:11485571}.	ATP binding [GO:0005524]; GTP binding [GO:0005525]; nucleoside triphosphate adenylate kinase activity [GO:0046899]		0.0905435	0.827381	0.0692947	0.668444
Q9UJ68	MSRA	Mitochondrial peptide methionine sulfoxide reductase	[Isoform 1]: Mitochondrion.; SUBCELLULAR LOCATION: [Isoform 2]: Cytoplasm.; SUBCELLULAR LOCATION: [Isoform 3]: Cytoplasm. Nucleus.; SUBCELLULAR LOCATION: [Isoform 5]: Cytoplasm. Membrane {ECO:0000305}; Lipid-anchor {ECO:0000305}.	L-methionine-(S)-S-oxide reductase activity [GO:0036456]; peptide-methionine (S)-S-oxide reductase activity [GO:0008113]		2.22307	0.128686	1.00475	0.342561
Q9UJS0	SLC25A13 ARALAR2	Calcium-binding mitochondrial carrier protein Aralar2	Mitochondrion inner membrane {ECO:0000269|PubMed:10642534}; Multi-pass membrane protein {ECO:0000269|PubMed:10642534}.	ATP transmembrane transporter activity [GO:0005347]; calcium ion binding [GO:0005509]; identical protein binding [GO:0042802]; L-aspartate transmembrane transporter activity [GO:0015183]; L-glutamate transmembrane transporter activity [GO:0005313]		-0.109915	0.599959	0.18649	0.742336
Q9UJZ1	STOML2 SLP2 HSPC108	Stomatin-like protein 2, mitochondrial	Cell membrane {ECO:0000269|PubMed:10713127, ECO:0000269|PubMed:18641330, ECO:0000269|PubMed:21746876, ECO:0000269|PubMed:22623988}; Peripheral membrane protein {ECO:0000269|PubMed:10713127}. Mitochondrion {ECO:0000269|PubMed:18641330, ECO:0000269|PubMed:19597348, ECO:0000269|PubMed:22623988}. Mitochondrion inner membrane {ECO:0000269|PubMed:17121834, ECO:0000269|PubMed:18339324, ECO:0000269|PubMe…	cardiolipin binding [GO:1901612]; GTPase binding [GO:0051020]; signaling receptor binding [GO:0005102]		-0.228762	0.623886	0.0432633	0.916943
Q9UKK9	NUDT5 NUDIX5 HSPC115	ADP-sugar pyrophosphatase	Nucleus {ECO:0000305|PubMed:27257257}.	8-oxo-dGDP phosphatase activity [GO:0044715]; ADP-ribose diphosphatase activity [GO:0047631]; ADP-sugar diphosphatase activity [GO:0019144]; magnesium ion binding [GO:0000287]; nucleotidyltransferase activity [GO:0016779]; protein homodimerization activity [GO:0042803]; snoRNA binding [GO:0030515]		-0.330851	0.333126	-0.726111	0.131163
Q9UMS0	NFU1 HIRIP5 CGI-33	NFU1 iron-sulfur cluster scaffold homolog, mitochondrial	Mitochondrion. Cytoplasm, cytosol.	4 iron, 4 sulfur cluster binding [GO:0051539]; iron ion binding [GO:0005506]		-0.043161	0.831744	-0.0725672	0.616592
Q9UNF0	PACSIN2	Protein kinase C and casein kinase substrate in neurons protein 2	Cytoplasm {ECO:0000250}. Cytoplasm, cytoskeleton {ECO:0000250}. Cytoplasmic vesicle membrane; Peripheral membrane protein; Cytoplasmic side. Early endosome. Recycling endosome membrane. Cell projection, ruffle membrane; Peripheral membrane protein; Cytoplasmic side. Cell membrane; Peripheral membrane protein; Cytoplasmic side. Cell projection {ECO:0000269|PubMed:31242077}. Membrane, caveola {ECO:…	cadherin binding [GO:0045296]; cytoskeletal protein binding [GO:0008092]; identical protein binding [GO:0042802]; phosphatidic acid binding [GO:0070300]; phospholipid binding [GO:0005543]; transporter activity [GO:0005215]		-0.132769	0.595937	-0.241842	0.107865
Q9Y277	VDAC3	Voltage-dependent anion-selective channel protein 3	Mitochondrion outer membrane.	nucleotide binding [GO:0000166]; porin activity [GO:0015288]; voltage-gated anion channel activity [GO:0008308]		-0.33954	0.392309	-Inf	0.194893
Q9Y2Q3	GSTK1 HDCMD47P	Glutathione S-transferase kappa 1	Peroxisome {ECO:0000269|PubMed:14742434}.	glutathione peroxidase activity [GO:0004602]; glutathione transferase activity [GO:0004364]; protein disulfide oxidoreductase activity [GO:0015035]		-0.0324154	0.720923	0.0527429	0.808834
Q9Y2R0	COA3 CCDC56 MITRAC12 HSPC009	Cytochrome c oxidase assembly factor 3 homolog, mitochondrial	Mitochondrion inner membrane {ECO:0000269|PubMed:23260140}; Single-pass membrane protein {ECO:0000269|PubMed:23260140}.			0.32866	0.16709	0.214082	0.477999
Q9Y2S7	POLDIP2 PDIP38 POLD4 HSPC017	Polymerase delta-interacting protein 2	Mitochondrion matrix {ECO:0000269|PubMed:16428295}. Nucleus {ECO:0000269|PubMed:16428295}. Note=Mainly localizes to the mitochondrial matrix; a small fraction localizes in the nucleus. {ECO:0000269|PubMed:16428295}.	DNA binding [GO:0003677]		0.186406	0.682268	-0.754249	0.143896
Q9Y2Z4	YARS2 CGI-04	Tyrosine--tRNA ligase, mitochondrial	Mitochondrion matrix {ECO:0000269|PubMed:15779907}.	ATP binding [GO:0005524]; protein homodimerization activity [GO:0042803]; RNA binding [GO:0003723]; tRNA binding [GO:0000049]; tyrosine binding [GO:0072545]; tyrosine-tRNA ligase activity [GO:0004831]		0.10255	0.672361	0.216549	0.200805
Q9Y305	ACOT9 CGI-16	Acyl-coenzyme A thioesterase 9, mitochondrial	Mitochondrion {ECO:0000250}.	acetyl-CoA hydrolase activity [GO:0003986]; acyl-CoA hydrolase activity [GO:0047617]; carboxylic ester hydrolase activity [GO:0052689]		-0.122101	0.388541	0.317562	0.31974
Q9Y399	MRPS2 CGI-91	28S ribosomal protein S2, mitochondrial	Mitochondrion {ECO:0000269|PubMed:25838379}.	structural constituent of ribosome [GO:0003735]		Inf	0.42265	2.17009	0.42265
Q9Y3B7	MRPL11 CGI-113	39S ribosomal protein L11, mitochondrial	Mitochondrion {ECO:0000269|PubMed:11279069, ECO:0000269|PubMed:25278503, ECO:0000269|PubMed:25838379, ECO:0000269|PubMed:28892042}.	large ribosomal subunit rRNA binding [GO:0070180]; RNA binding [GO:0003723]; rRNA binding [GO:0019843]; structural constituent of ribosome [GO:0003735]		-0.00190548	0.993446	-0.635975	0.107522
Q9Y3B8	REXO2 SFN SMFN CGI-114	Oligoribonuclease, mitochondrial	[Isoform 1]: Mitochondrion intermembrane space. Mitochondrion matrix.; SUBCELLULAR LOCATION: [Isoform 2]: Nucleus.; SUBCELLULAR LOCATION: [Isoform 3]: Cytoplasm.	3'-5' exonuclease activity [GO:0008408]; 3'-5'-exoribonuclease activity [GO:0000175]; nucleic acid binding [GO:0003676]		0.244826	0.599872	-0.410674	0.152207
Q9Y3D6	FIS1 TTC11 CGI-135	Mitochondrial fission 1 protein	Mitochondrion outer membrane; Single-pass membrane protein. Peroxisome membrane; Single-pass membrane protein.	identical protein binding [GO:0042802]; protein-containing complex binding [GO:0044877]		-0.107938	0.450069	0.147753	0.20731
Q9Y3D9	MRPS23 CGI-138 HSPC329	28S ribosomal protein S23, mitochondrial	Mitochondrion {ECO:0000269|PubMed:25838379}.	RNA binding [GO:0003723]; structural constituent of ribosome [GO:0003735]		-0.188962	0.251749	-0.0181172	0.967542
Q9Y3E5	PTRH2 BIT1 PTH2 CGI-147	Peptidyl-tRNA hydrolase 2, mitochondrial	Mitochondrion.	aminoacyl-tRNA hydrolase activity [GO:0004045]		-0.169281	0.209523	0.231147	0.448446
Q9Y4W6	AFG3L2	AFG3-like protein 2	Mitochondrion {ECO:0000269|PubMed:10395799, ECO:0000269|PubMed:22354088}. Mitochondrion inner membrane {ECO:0000250|UniProtKB:Q8JZQ2}; Multi-pass membrane protein {ECO:0000255}.	ATP binding [GO:0005524]; metalloendopeptidase activity [GO:0004222]; metallopeptidase activity [GO:0008237]; unfolded protein binding [GO:0051082]; zinc ion binding [GO:0008270]		-0.464749	0.134346	0.0994573	0.759038
Q9Y5J7	TIMM9 TIM9 TIM9A TIMM9A	Mitochondrial import inner membrane translocase subunit Tim9	Mitochondrion inner membrane {ECO:0000269|PubMed:11489896, ECO:0000269|PubMed:14726512}; Peripheral membrane protein {ECO:0000269|PubMed:11489896, ECO:0000269|PubMed:14726512}; Intermembrane side {ECO:0000269|PubMed:11489896, ECO:0000269|PubMed:14726512}.	chaperone binding [GO:0051087]; protein homodimerization activity [GO:0042803]; protein transporter activity [GO:0140318]; zinc ion binding [GO:0008270]		0.239241	0.542136	-0.481349	0.240161
Q9Y5J9	TIMM8B DDP2 DDPL TIM8B	Mitochondrial import inner membrane translocase subunit Tim8 B	Mitochondrion inner membrane {ECO:0000250}; Peripheral membrane protein {ECO:0000250}; Intermembrane side {ECO:0000250}.	zinc ion binding [GO:0008270]		0.113273	0.617734	-0.972662	0.0745852
Q9Y5L4	TIMM13 TIM13B TIMM13A TIMM13B	Mitochondrial import inner membrane translocase subunit Tim13	Mitochondrion inner membrane {ECO:0000269|PubMed:11489896}; Peripheral membrane protein {ECO:0000269|PubMed:11489896}; Intermembrane side {ECO:0000269|PubMed:11489896}.	zinc ion binding [GO:0008270]		0.00961053	0.912341	-0.00342102	0.977815
Q9Y606	PUS1 PP8985	tRNA pseudouridine synthase A	[Isoform 1]: Mitochondrion {ECO:0000269|PubMed:17056637}.; SUBCELLULAR LOCATION: [Isoform 2]: Nucleus {ECO:0000269|PubMed:17056637}.	pseudouridine synthase activity [GO:0009982]; RNA binding [GO:0003723]; steroid receptor RNA activator RNA binding [GO:0002153]; tRNA binding [GO:0000049]; tRNA pseudouridine synthase activity [GO:0106029]		-Inf	0.42265
Q9Y676	MRPS18B C6orf14 HSPC183 PTD017	28S ribosomal protein S18b, mitochondrial	Mitochondrion {ECO:0000269|PubMed:25838379}.	structural constituent of ribosome [GO:0003735]		-0.198751	0.235328	0.584267	0.0301689
Q9Y696	CLIC4	Chloride intracellular channel protein 4	Cytoplasm, cytoskeleton, microtubule organizing center, centrosome. Cytoplasmic vesicle membrane {ECO:0000305}; Single-pass membrane protein {ECO:0000305}. Nucleus matrix. Cell membrane {ECO:0000305}; Single-pass membrane protein {ECO:0000305}. Mitochondrion. Cell junction. Note=Colocalized with AKAP9 at the centrosome and midbody. Exists both as soluble cytoplasmic protein and as membrane protei…	chloride channel activity [GO:0005254]; voltage-gated ion channel activity [GO:0005244]		0.101741	0.399622	0.238691	0.134211
Q9Y6C9	MTCH2 MIMP HSPC032	Mitochondrial carrier homolog 2	Mitochondrion inner membrane {ECO:0000305}; Multi-pass membrane protein {ECO:0000305}.			-0.0594771	0.568954	-0.524217	0.30676
Q9Y6G3	MRPL42 MRPL31 MRPS32 RPML31 HSPC204 PTD007	39S ribosomal protein L42, mitochondrial	Mitochondrion {ECO:0000269|PubMed:11279123, ECO:0000269|PubMed:25278503, ECO:0000269|PubMed:25838379, ECO:0000269|PubMed:28892042}.	RNA binding [GO:0003723]; structural constituent of ribosome [GO:0003735]		0.875241	0.51534	-1.57429	0.192078

## Sheet: Calu-1_TRO
Accession	Gene names	Description	Subcellular location	Gene ontology (molecular function)	Pathway	Log2(Fold Change 4h)	p-value (4h)	Log2(Fold Change 24h)	p-value (24h)
O00154	ACOT7 BACH	Cytosolic acyl coenzyme A thioester hydrolase	[Isoform 4]: Cytoplasm, cytosol {ECO:0000305|PubMed:12435388}.; [Isoform 6]: Cytoplasm, cytosol {ECO:0000305|PubMed:12435388}.; [Isoform 1]: Mitochondrion {ECO:0000269|PubMed:12435388}.; [Isoform 5]: Mitochondrion {ECO:0000269|PubMed:12435388}.	acyl-CoA hydrolase activity [GO:0047617]; carboxylic ester hydrolase activity [GO:0052689]; fatty-acyl-CoA binding [GO:0000062]; long-chain fatty acyl-CoA binding [GO:0036042]; myristoyl-CoA hydrolase activity [GO:0102991]; palmitoyl-CoA hydrolase activity [GO:0016290]; protein homodimerization activity [GO:0042803]	Lipid metabolism; fatty acid metabolism. {ECO:0000305|PubMed:10578051}.	0.414156	0.492249	-0.00475161	0.994067
O00217	NDUFS8	NADH dehydrogenase [ubiquinone] iron-sulfur protein 8, mitochondrial	Mitochondrion {ECO:0000305}.	4 iron, 4 sulfur cluster binding [GO:0051539]; metal ion binding [GO:0046872]; NADH dehydrogenase (ubiquinone) activity [GO:0008137]		0.173274	0.0294453	-0.492929	0.0563093
O00429	DNM1L DLP1 DRP1	Dynamin-1-like protein	Cytoplasm, cytosol. Golgi apparatus. Endomembrane system; Peripheral membrane protein. Mitochondrion outer membrane {ECO:0000269|PubMed:26122121, ECO:0000269|PubMed:27145208, ECO:0000269|PubMed:28969390}; Peripheral membrane protein. Peroxisome. Membrane, clathrin-coated pit {ECO:0000250}. Cytoplasmic vesicle, secretory vesicle, synaptic vesicle membrane {ECO:0000250|UniProtKB:O35303}. Note=Mainl…	BH2 domain binding [GO:0051433]; clathrin binding [GO:0030276]; GTPase activator activity [GO:0005096]; GTPase activity [GO:0003924]; GTP binding [GO:0005525]; GTP-dependent protein binding [GO:0030742]; identical protein binding [GO:0042802]; lipid binding [GO:0008289]; microtubule binding [GO:0008017]; protein-containing complex binding [GO:0044877]; protein homodimerization activity [GO:004280…		0.332188	0.574098	1.98692	0.0493625
O14561	NDUFAB1	Acyl carrier protein, mitochondrial	Mitochondrion {ECO:0000269|PubMed:12611891, ECO:0000269|PubMed:28892042}.	acyl binding [GO:0000035]; acyl carrier activity [GO:0000036]; calcium ion binding [GO:0005509]; fatty acid binding [GO:0005504]; NADH dehydrogenase (ubiquinone) activity [GO:0008137]		0.206912	0.734723	1.21389	0.210682
O15270	SPTLC2 KIAA0526 LCB2	Serine palmitoyltransferase 2	Endoplasmic reticulum membrane {ECO:0000250|UniProtKB:P97363}; Single-pass membrane protein {ECO:0000250|UniProtKB:P97363}.	pyridoxal phosphate binding [GO:0030170]; serine C-palmitoyltransferase activity [GO:0004758]	Lipid metabolism; sphingolipid metabolism.	-0.185168	0.56166	-0.586983	0.325267
O43837	IDH3B	Isocitrate dehydrogenase [NAD] subunit beta, mitochondrial	Mitochondrion.	electron transfer activity [GO:0009055]; isocitrate dehydrogenase (NAD+) activity [GO:0004449]; magnesium ion binding [GO:0000287]; NAD binding [GO:0051287]		2.85169	0.134574	4.17926	0.00311405
O43865	AHCYL1 DCAL IRBIT XPVKONA	S-adenosylhomocysteine hydrolase-like protein 1	Endoplasmic reticulum {ECO:0000250|UniProtKB:Q80SW1}. Cytoplasm, cytosol {ECO:0000250|UniProtKB:Q80SW1}. Microsome {ECO:0000250|UniProtKB:Q80SW1}. Apical cell membrane {ECO:0000250|UniProtKB:B5DFN2}. Note=Associates with membranes when phosphorylated, probably through interaction with ITPR1. {ECO:0000250|UniProtKB:Q80SW1}.	identical protein binding [GO:0042802]; RNA binding [GO:0003723]		1.19701	0.323292	-0.684939	0.094405
O60220	TIMM8A DDP DDP1 TIM8A	Mitochondrial import inner membrane translocase subunit Tim8 A	Mitochondrion inner membrane {ECO:0000269|PubMed:11489896}; Peripheral membrane protein {ECO:0000269|PubMed:11489896}; Intermembrane side {ECO:0000269|PubMed:11489896}.	metal ion binding [GO:0046872]		-0.64244	0.25487	-0.524351	0.268723
O60488	ACSL4 ACS4 FACL4 LACS4	Long-chain-fatty-acid--CoA ligase 4	Mitochondrion outer membrane {ECO:0000250}; Single-pass type III membrane protein {ECO:0000250}. Peroxisome membrane {ECO:0000250}; Single-pass type III membrane protein {ECO:0000250}. Microsome membrane {ECO:0000250}; Single-pass type III membrane protein {ECO:0000250}. Endoplasmic reticulum membrane {ECO:0000269|PubMed:24269233}; Single-pass type III membrane protein {ECO:0000250}. Cell membran…	acyl-CoA ligase activity [GO:0003996]; arachidonate-CoA ligase activity [GO:0047676]; ATP binding [GO:0005524]; decanoate-CoA ligase activity [GO:0102391]; long-chain fatty acid-CoA ligase activity [GO:0004467]; very long-chain fatty acid-CoA ligase activity [GO:0031957]		1.5278	0.0436178	0.650768	0.281357
O75306	NDUFS2	NADH dehydrogenase [ubiquinone] iron-sulfur protein 2, mitochondrial	Mitochondrion inner membrane {ECO:0000269|PubMed:12611891, ECO:0000269|PubMed:9585441}; Peripheral membrane protein {ECO:0000269|PubMed:12611891}; Matrix side {ECO:0000269|PubMed:12611891}.	4 iron, 4 sulfur cluster binding [GO:0051539]; electron transfer activity [GO:0009055]; metal ion binding [GO:0046872]; NAD binding [GO:0051287]; NADH dehydrogenase (ubiquinone) activity [GO:0008137]; quinone binding [GO:0048038]; ubiquitin protein ligase binding [GO:0031625]		-0.220699	0.466717	-1.55573	0.0251549
O75390	CS	Citrate synthase, mitochondrial	Mitochondrion matrix.	citrate (Si)-synthase activity [GO:0004108]; RNA binding [GO:0003723]	Carbohydrate metabolism; tricarboxylic acid cycle; isocitrate from oxaloacetate: step 1/2.	0.310014	0.448022	0.0362509	0.824852
O75439	PMPCB MPPB	Mitochondrial-processing peptidase subunit beta	Mitochondrion matrix {ECO:0000269|PubMed:22354088}.	metal ion binding [GO:0046872]; metalloendopeptidase activity [GO:0004222]		1.99601	0.420507	-0.182857	0.584857
O75521	ECI2 DRS1 HCA88 PECI	Enoyl-CoA delta isomerase 2, mitochondrial	[Isoform 1]: Mitochondrion {ECO:0000250|UniProtKB:Q5XIC0}.; [Isoform 2]: Peroxisome matrix {ECO:0000269|PubMed:10419495}.	dodecenoyl-CoA delta-isomerase activity [GO:0004165]; fatty-acyl-CoA binding [GO:0000062]	Lipid metabolism; fatty acid beta-oxidation. {ECO:0000269|PubMed:10419495}.	0.306373	0.467884	-0.189161	0.354878
O75608	LYPLA1 APT1 LPL1	Acyl-protein thioesterase 1	Cytoplasm {ECO:0000269|PubMed:19439193}. Cell membrane {ECO:0000269|PubMed:19439193}. Nucleus membrane {ECO:0000269|PubMed:19439193}. Endoplasmic reticulum {ECO:0000269|PubMed:19439193}. Note=Shows predominantly a cytoplasmic localization with a weak expression in the cell membrane, nuclear membrane and endoplasmic reticulum. {ECO:0000269|PubMed:19439193}.	carboxylic ester hydrolase activity [GO:0052689]; lipase activity [GO:0016298]; lysophospholipase activity [GO:0004622]; palmitoyl-(protein) hydrolase activity [GO:0008474]; phospholipase activity [GO:0004620]		0.270958	0.523269	0.250854	0.533387
O75874	IDH1 PICD	Isocitrate dehydrogenase [NADP] cytoplasmic	Cytoplasm, cytosol {ECO:0000269|PubMed:10521434}. Peroxisome {ECO:0000269|PubMed:10521434}.	cadherin binding [GO:0045296]; identical protein binding [GO:0042802]; isocitrate dehydrogenase (NADP+) activity [GO:0004450]; magnesium ion binding [GO:0000287]; NAD binding [GO:0051287]; NADP binding [GO:0050661]; protein homodimerization activity [GO:0042803]		-0.288844	0.306055	0.131287	0.780381
O94760	DDAH1 DDAH	N(G),N(G)-dimethylarginine dimethylaminohydrolase 1		amino acid binding [GO:0016597]; catalytic activity [GO:0003824]; dimethylargininase activity [GO:0016403]; hydrolase activity, acting on carbon-nitrogen (but not peptide) bonds, in linear amidines [GO:0016813]; metal ion binding [GO:0046872]		0.782263	0.333671	0.0171142	0.975782
O94925	GLS GLS1 KIAA0838	Glutaminase kidney isoform, mitochondrial	[Isoform 1]: Mitochondrion {ECO:0000250|UniProtKB:P13264}. Cytoplasm, cytosol {ECO:0000269|PubMed:22228304}. Note=The 74-kDa cytosolic precursor is translocated into the mitochondria and processed via a 72-kDa intermediate to yield the mature 68- and 65-kDa subunits. {ECO:0000250|UniProtKB:P13264}.; [Isoform 3]: Mitochondrion {ECO:0000269|PubMed:22228304}.; [Glutaminase kidney isoform, mitochondr…	glutaminase activity [GO:0004359]		0.545851	0.0271376	1.64838	0.0271418
O95202	LETM1	Mitochondrial proton/calcium exchanger protein	Mitochondrion inner membrane {ECO:0000269|PubMed:14706454, ECO:0000269|PubMed:15138253, ECO:0000269|PubMed:18628306, ECO:0000269|PubMed:19797662}; Single-pass membrane protein {ECO:0000269|PubMed:14706454, ECO:0000269|PubMed:15138253, ECO:0000269|PubMed:18628306}.	calcium:proton antiporter activity [GO:0015369]; calcium ion binding [GO:0005509]; ribosome binding [GO:0043022]		-0.0388596	0.887942	-0.119889	0.811121
O95571	ETHE1 HSCO	Persulfide dioxygenase ETHE1, mitochondrial	Cytoplasm {ECO:0000269|PubMed:12398897}. Nucleus {ECO:0000269|PubMed:12398897}. Mitochondrion matrix {ECO:0000269|PubMed:14732903}.	hydrolase activity, acting on ester bonds [GO:0016788]; iron ion binding [GO:0005506]; sulfur dioxygenase activity [GO:0050313]		0.448874	0.349841	-0.458043	0.398108
O95831	AIFM1 AIF PDCD8	Apoptosis-inducing factor 1, mitochondrial	Mitochondrion intermembrane space {ECO:0000269|PubMed:15775970, ECO:0000269|PubMed:24914854, ECO:0000269|PubMed:26004228}. Mitochondrion inner membrane. Cytoplasm {ECO:0000269|PubMed:15775970}. Nucleus {ECO:0000269|PubMed:15775970, ECO:0000269|PubMed:17094969}. Cytoplasm, perinuclear region {ECO:0000269|PubMed:17094969}. Note=Proteolytic cleavage during or just after translocation into the mitoch…	DNA binding [GO:0003677]; FAD binding [GO:0071949]; NAD(P)H oxidase (H(2)O(2)-forming activity [GO:0016174]; oxidoreductase activity, acting on NAD(P)H [GO:0016651]; protein dimerization activity [GO:0046983]		-0.406029	0.165096	-1.63848	0.184037
O96008	TOMM40 C19orf1 PEREC1 TOM40	Mitochondrial import receptor subunit TOM40 homolog	Mitochondrion outer membrane {ECO:0000269|PubMed:15644312}; Multi-pass membrane protein {ECO:0000255}.	porin activity [GO:0015288]; protein transmembrane transporter activity [GO:0008320]		1.57263	0.264185	Inf	0.183593
P00367	GLUD1 GLUD	Glutamate dehydrogenase 1, mitochondrial	Mitochondrion matrix.	ADP binding [GO:0043531]; ATP binding [GO:0005524]; glutamate dehydrogenase (NAD+) activity [GO:0004352]; glutamate dehydrogenase [NAD(P)+] activity [GO:0004353]; GTP binding [GO:0005525]; identical protein binding [GO:0042802]; leucine binding [GO:0070728]; NAD+ binding [GO:0070403]		-0.338915	0.417336	-0.855335	0.126938
P00387	CYB5R3 DIA1	NADH-cytochrome b5 reductase 3	[Isoform 1]: Endoplasmic reticulum membrane; Lipid-anchor; Cytoplasmic side. Mitochondrion outer membrane; Lipid-anchor; Cytoplasmic side.; [Isoform 2]: Cytoplasm. Note=Produces the soluble form found in erythrocytes.	ADP binding [GO:0043531]; AMP binding [GO:0016208]; cytochrome-b5 reductase activity, acting on NAD(P)H [GO:0004128]; FAD binding [GO:0071949]; NAD binding [GO:0051287]		1.23322	0.0572632	0.376497	0.0589985
P00390	GSR GLUR GRD1	Glutathione reductase, mitochondrial	[Isoform Mitochondrial]: Mitochondrion.; [Isoform Cytoplasmic]: Cytoplasm.	electron transfer activity [GO:0009055]; flavin adenine dinucleotide binding [GO:0050660]; glutathione-disulfide reductase activity [GO:0004362]; NADP binding [GO:0050661]		-0.581495	0.391051	-0.650568	0.0944875
P00441	SOD1	Superoxide dismutase [Cu-Zn]	Cytoplasm {ECO:0000269|PubMed:19741096}. Mitochondrion {ECO:0000269|PubMed:19741096}. Nucleus {ECO:0000269|PubMed:22496122}. Note=Predominantly cytoplasmic; the pathogenic variants ALS1 Arg-86 and Ala-94 gradually aggregates and accumulates in mitochondria. {ECO:0000269|PubMed:19741096}.	chaperone binding [GO:0051087]; copper ion binding [GO:0005507]; identical protein binding [GO:0042802]; protein phosphatase 2B binding [GO:0030346]; Rac GTPase binding [GO:0048365]; superoxide dismutase activity [GO:0004784]; zinc ion binding [GO:0008270]		-0.426604	0.24551	-0.715307	0.0198076
P00505	GOT2	Aspartate aminotransferase, mitochondrial	Mitochondrion matrix {ECO:0000269|PubMed:9537447}. Cell membrane {ECO:0000269|PubMed:9537447}. Note=Exposure to alcohol promotes translocation to the cell membrane. {ECO:0000269|PubMed:9537447}.	amino acid binding [GO:0016597]; enzyme binding [GO:0019899]; identical protein binding [GO:0042802]; kynurenine-oxoglutarate transaminase activity [GO:0016212]; L-aspartate:2-oxoglutarate aminotransferase activity [GO:0004069]; phospholipid binding [GO:0005543]; pyridoxal phosphate binding [GO:0030170]; RNA binding [GO:0003723]		-0.110523	0.77073	-0.461307	0.475977
P02794	FTH1 FTH FTHL6 OK/SW-cl.84 PIG15	Ferritin heavy chain		ferric iron binding [GO:0008199]; ferrous iron binding [GO:0008198]; ferroxidase activity [GO:0004322]; iron ion binding [GO:0005506]		0.327163	0.202357	1.73317	0.0096917
P04040	CAT	Catalase	Peroxisome.	aminoacylase activity [GO:0004046]; antioxidant activity [GO:0016209]; catalase activity [GO:0004096]; enzyme binding [GO:0019899]; heme binding [GO:0020037]; identical protein binding [GO:0042802]; metal ion binding [GO:0046872]; NADP binding [GO:0050661]; oxidoreductase activity, acting on peroxide as acceptor [GO:0016684]; peroxisome targeting sequence binding [GO:0000268]; protein homodimeriz…		-0.313893	0.601164	-0.277256	0.300036
P04181	OAT	Ornithine aminotransferase, mitochondrial	Mitochondrion matrix {ECO:0000269|PubMed:23076989}.	identical protein binding [GO:0042802]; ornithine-oxo-acid transaminase activity [GO:0004587]; pyridoxal phosphate binding [GO:0030170]	Amino-acid biosynthesis; L-proline biosynthesis; L-glutamate 5-semialdehyde from L-ornithine: step 1/1.	1.00322	0.193397	0.19628	0.58412
P04406	GAPDH GAPD CDABP0047 OK/SW-cl.12	Glyceraldehyde-3-phosphate dehydrogenase	Cytoplasm, cytosol {ECO:0000269|PubMed:12829261}. Nucleus {ECO:0000250}. Cytoplasm, perinuclear region {ECO:0000269|PubMed:12829261}. Membrane {ECO:0000269|PubMed:12829261}. Cytoplasm, cytoskeleton {ECO:0000250}. Note=Translocates to the nucleus following S-nitrosylation and interaction with SIAH1, which contains a nuclear localization signal (By similarity). Postnuclear and Perinuclear regions. …	aspartic-type endopeptidase inhibitor activity [GO:0019828]; disordered domain specific binding [GO:0097718]; glyceraldehyde-3-phosphate dehydrogenase (NAD+) (phosphorylating) activity [GO:0004365]; identical protein binding [GO:0042802]; microtubule binding [GO:0008017]; NAD binding [GO:0051287]; NADP binding [GO:0050661]; peptidyl-cysteine S-nitrosylase activity [GO:0035605]	Carbohydrate degradation; glycolysis; pyruvate from D-glyceraldehyde 3-phosphate: step 1/5.	-0.117201	0.392032	-0.085148	0.545874
P05141	SLC25A5 ANT2	ADP/ATP translocase 2	Mitochondrion inner membrane; Multi-pass membrane protein.	adenine nucleotide transmembrane transporter activity [GO:0000295]; adenine transmembrane transporter activity [GO:0015207]; ATP:ADP antiporter activity [GO:0005471]; RNA binding [GO:0003723]; ubiquitin protein ligase binding [GO:0031625]		-0.283284	0.341268	0.195979	0.528736
P06744	GPI	Glucose-6-phosphate isomerase	Cytoplasm {ECO:0000269|PubMed:11437381}. Secreted {ECO:0000269|PubMed:11437381}.	cytokine activity [GO:0005125]; glucose-6-phosphate isomerase activity [GO:0004347]; growth factor activity [GO:0008083]; monosaccharide binding [GO:0048029]; ubiquitin protein ligase binding [GO:0031625]	Carbohydrate degradation; glycolysis; D-glyceraldehyde 3-phosphate and glycerone phosphate from D-glucose: step 2/4. {ECO:0000269|PubMed:28803808}.	0.45266	0.0392622	0.00223854	0.994935
P07195	LDHB	L-lactate dehydrogenase B chain	Cytoplasm.	identical protein binding [GO:0042802]; L-lactate dehydrogenase activity [GO:0004459]	Fermentation; pyruvate fermentation to lactate; (S)-lactate from pyruvate: step 1/1.	-0.0834008	0.9579	-0.0484733	0.960576
P07203	GPX1	Glutathione peroxidase 1	Cytoplasm.	glutathione peroxidase activity [GO:0004602]; peroxidase activity [GO:0004601]; SH3 domain binding [GO:0017124]		-0.338387	0.136884	-2.08194	0.0218839
P07237	P4HB ERBA2L PDI PDIA1 PO4DB	Protein disulfide-isomerase	Endoplasmic reticulum {ECO:0000269|PubMed:23475612}. Endoplasmic reticulum lumen {ECO:0000269|PubMed:10636893, ECO:0000269|PubMed:23475612}. Melanosome {ECO:0000269|PubMed:12643545, ECO:0000269|PubMed:17081065}. Cell membrane {ECO:0000269|PubMed:21670307}; Peripheral membrane protein {ECO:0000305}. Note=Highly abundant. In some cell types, seems to be also secreted or associated with the plasma m…	actin binding [GO:0003779]; enzyme binding [GO:0019899]; integrin binding [GO:0005178]; peptide disulfide oxidoreductase activity [GO:0015037]; procollagen-proline 4-dioxygenase activity [GO:0004656]; protein disulfide isomerase activity [GO:0003756]; protein heterodimerization activity [GO:0046982]; RNA binding [GO:0003723]		-3.6089	0.38972	-1.64004	0.462968
P07954	FH	Fumarate hydratase, mitochondrial	[Isoform Mitochondrial]: Mitochondrion {ECO:0000269|PubMed:27037871}.; [Isoform Cytoplasmic]: Cytoplasm, cytosol {ECO:0000269|PubMed:20231875, ECO:0000269|PubMed:22509282, ECO:0000269|PubMed:26237645, ECO:0000269|PubMed:27037871}. Nucleus {ECO:0000269|PubMed:20231875, ECO:0000269|PubMed:26237645}. Chromosome {ECO:0000269|PubMed:26237645}. Note=Translocates to the nucleus in response to DNA damage…	fumarate hydratase activity [GO:0004333]; histone binding [GO:0042393]	Carbohydrate metabolism; tricarboxylic acid cycle; (S)-malate from fumarate: step 1/1. {ECO:0000250|UniProtKB:P10173}.	0.802965	0.295766	0.704965	0.203449
P08397	HMBS PBGD UPS	Porphobilinogen deaminase	Cytoplasm {ECO:0000305}.	hydroxymethylbilane synthase activity [GO:0004418]	Porphyrin-containing compound metabolism; protoporphyrin-IX biosynthesis; coproporphyrinogen-III from 5-aminolevulinate: step 2/4.	0.751447	0.214619	-0.73878	0.522531
P08559	PDHA1 PHE1A	Pyruvate dehydrogenase E1 component subunit alpha, somatic form, mitochondrial	Mitochondrion matrix.	pyruvate dehydrogenase (acetyl-transferring) activity [GO:0004739]; pyruvate dehydrogenase (NAD+) activity [GO:0034604]		0.772499	0.306012	-0.379464	0.614413
P08574	CYC1	Cytochrome c1, heme protein, mitochondrial	Mitochondrion inner membrane {ECO:0000250|UniProtKB:P07143}; Single-pass membrane protein {ECO:0000250|UniProtKB:P07143}.	electron transporter, transferring electrons from CoQH2-cytochrome c reductase complex and cytochrome c oxidase complex activity [GO:0045155]; electron transporter, transferring electrons within CoQH2-cytochrome c reductase complex activity [GO:0045153]; heme binding [GO:0020037]; metal ion binding [GO:0046872]		0.358806	0.450282	0.105786	0.450738
P09001	MRPL3 MRL3 RPML3	39S ribosomal protein L3, mitochondrial	Mitochondrion {ECO:0000269|PubMed:25278503, ECO:0000269|PubMed:25838379, ECO:0000269|PubMed:28892042}.	RNA binding [GO:0003723]; structural constituent of ribosome [GO:0003735]		0.0691237	0.42265	0.236519	0.61158
P09110	ACAA1 ACAA PTHIO	3-ketoacyl-CoA thiolase, peroxisomal	Peroxisome.	acetate CoA-transferase activity [GO:0008775]; acetyl-CoA C-acyltransferase activity [GO:0003988]; acetyl-CoA C-myristoyltransferase activity [GO:0050633]; palmitoyl-CoA oxidase activity [GO:0016401]	Lipid metabolism; fatty acid metabolism.	1.06674	0.212416	2.28823	0.011793
P09417	QDPR DHPR SDR33C1	Dihydropteridine reductase		6,7-dihydropteridine reductase activity [GO:0004155]; electron transfer activity [GO:0009055]; identical protein binding [GO:0042802]; NADH binding [GO:0070404]; NADPH binding [GO:0070402]		-0.0404148	0.864992	-0.697456	0.331791
P09622	DLD GCSL LAD PHE3	Dihydrolipoyl dehydrogenase, mitochondrial	Mitochondrion matrix {ECO:0000305|PubMed:29211711, ECO:0000305|PubMed:3693355}. Nucleus {ECO:0000269|PubMed:29211711}. Cell projection, cilium, flagellum {ECO:0000250|UniProtKB:Q811C4}. Cytoplasmic vesicle, secretory vesicle, acrosome {ECO:0000269|PubMed:15888450}. Note=Mainly localizes in the mitochondrion. A small fraction localizes to the nucleus, where the 2-oxoglutarate dehydrogenase complex…	dihydrolipoyl dehydrogenase activity [GO:0004148]; flavin adenine dinucleotide binding [GO:0050660]; lipoamide binding [GO:0043544]; NAD binding [GO:0051287]		-0.221775	0.420736	-0.0599838	0.481733
P10515	DLAT DLTA	Dihydrolipoyllysine-residue acetyltransferase component of pyruvate dehydrogenase complex, mitochondrial	Mitochondrion matrix.	dihydrolipoyllysine-residue acetyltransferase activity [GO:0004742]; identical protein binding [GO:0042802]		-0.378918	0.509983	-0.61326	0.438465
P10620	MGST1 GST12 MGST	Microsomal glutathione S-transferase 1	Microsome {ECO:0000250}. Mitochondrion outer membrane {ECO:0000250}; Peripheral membrane protein {ECO:0000250}. Endoplasmic reticulum membrane {ECO:0000250}; Multi-pass membrane protein {ECO:0000250}.	glutathione binding [GO:0043295]; glutathione peroxidase activity [GO:0004602]; glutathione transferase activity [GO:0004364]; identical protein binding [GO:0042802]		0.171127	0.726222	2.46385	0.0882998
P10809	HSPD1 HSP60	60 kDa heat shock protein, mitochondrial	Mitochondrion matrix.	apolipoprotein A-I binding [GO:0034186]; apolipoprotein binding [GO:0034185]; ATPase activity [GO:0016887]; ATP binding [GO:0005524]; chaperone binding [GO:0051087]; DNA replication origin binding [GO:0003688]; double-stranded RNA binding [GO:0003725]; enzyme binding [GO:0019899]; high-density lipoprotein particle binding [GO:0008035]; insulin binding [GO:0043559]; isomerase activity [GO:0016853]…		-4.42442	0.44173	-Inf	0.186149
P11047	LAMC1 LAMB2	Laminin subunit gamma-1	Secreted, extracellular space, extracellular matrix, basement membrane.	extracellular matrix structural constituent [GO:0005201]		-0.532334	0.231992	-0.562224	0.197757
P11177	PDHB PHE1B	Pyruvate dehydrogenase E1 component subunit beta, mitochondrial	Mitochondrion matrix.	pyruvate dehydrogenase (acetyl-transferring) activity [GO:0004739]		-0.208695	0.336644	0.304645	0.600549
P11498	PC	Pyruvate carboxylase, mitochondrial	Mitochondrion matrix.	ATP binding [GO:0005524]; biotin binding [GO:0009374]; identical protein binding [GO:0042802]; metal ion binding [GO:0046872]; pyruvate carboxylase activity [GO:0004736]	Carbohydrate biosynthesis; gluconeogenesis.	0.869139	0.406183	2.74802	0.0434149
P11586	MTHFD1 MTHFC MTHFD	C-1-tetrahydrofolate synthase, cytoplasmic	Cytoplasm.	ATP binding [GO:0005524]; formate-tetrahydrofolate ligase activity [GO:0004329]; methenyltetrahydrofolate cyclohydrolase activity [GO:0004477]; methylenetetrahydrofolate dehydrogenase (NAD+) activity [GO:0004487]; methylenetetrahydrofolate dehydrogenase (NADP+) activity [GO:0004488]; methylenetetrahydrofolate dehydrogenase [NAD(P)+] activity [GO:0004486]	One-carbon metabolism; tetrahydrofolate interconversion.	1.09015	0.0791728	0.964782	0.0166445
P12236	SLC25A6 ANT3 CDABP0051	ADP/ATP translocase 3	Mitochondrion inner membrane; Multi-pass membrane protein. Note=The complex formed with ARL2BP, ARL2 and SLC25A6 is expressed in mitochondria. {ECO:0000250}.	ATP:ADP antiporter activity [GO:0005471]		-0.321069	0.548358	0.329793	0.334541
P13647	KRT5	Keratin, type II cytoskeletal 5		scaffold protein binding [GO:0097110]; structural constituent of cytoskeleton [GO:0005200]
P13804	ETFA	Electron transfer flavoprotein subunit alpha, mitochondrial	Mitochondrion matrix {ECO:0000305}.	electron transfer activity [GO:0009055]; flavin adenine dinucleotide binding [GO:0050660]; oxidoreductase activity [GO:0016491]		0.444175	0.521	0.661134	0.455294
P14324	FDPS FPS KIAA1293	Farnesyl pyrophosphate synthase	Cytoplasm.	dimethylallyltranstransferase activity [GO:0004161]; geranyltranstransferase activity [GO:0004337]; metal ion binding [GO:0046872]; RNA binding [GO:0003723]	Isoprenoid biosynthesis; farnesyl diphosphate biosynthesis; farnesyl diphosphate from geranyl diphosphate and isopentenyl diphosphate: step 1/1.; PATHWAY: Isoprenoid biosynthesis; geranyl diphosphate biosynthesis; geranyl diphosphate from dimethylallyl diphosphate and isopentenyl diphosphate: step 1/1.	0.754744	0.228241	-0.166146	0.897421
P19367	HK1	Hexokinase-1	Mitochondrion outer membrane {ECO:0000269|PubMed:1985912, ECO:0000269|PubMed:27374331}; Peripheral membrane protein {ECO:0000305}. Cytoplasm, cytosol {ECO:0000269|PubMed:27374331}. Note=The mitochondrial-binding peptide (MBP) region promotes association with the mitochondrial outer membrane (Probable). Dissociates from the mitochondrial outer membrane following inhibition by N-acetyl-D-glucosamin…	ATP binding [GO:0005524]; fructokinase activity [GO:0008865]; glucokinase activity [GO:0004340]; glucose binding [GO:0005536]; hexokinase activity [GO:0004396]; identical protein binding [GO:0042802]; mannokinase activity [GO:0019158]; peptidoglycan binding [GO:0042834]	Carbohydrate metabolism; hexose metabolism. {ECO:0000305|PubMed:1637300, ECO:0000305|PubMed:27374331}.; PATHWAY: Carbohydrate degradation; glycolysis; D-glyceraldehyde 3-phosphate and glycerone phosphate from D-glucose: step 1/4. {ECO:0000250|UniProtKB:P05708}.	-0.52015	0.140538	-0.107752	0.824241
P19404	NDUFV2	NADH dehydrogenase [ubiquinone] flavoprotein 2, mitochondrial	Mitochondrion inner membrane.	2 iron, 2 sulfur cluster binding [GO:0051537]; electron transfer activity [GO:0009055]; metal ion binding [GO:0046872]; NADH dehydrogenase (ubiquinone) activity [GO:0008137]		0.201688	0.663913	-0.0263109	0.917454
P21796	VDAC1 VDAC	Voltage-dependent anion-selective channel protein 1	Mitochondrion outer membrane {ECO:0000269|PubMed:7539795}; Multi-pass membrane protein {ECO:0000269|PubMed:18755977, ECO:0000269|PubMed:18832158}. Cell membrane {ECO:0000269|PubMed:25168729, ECO:0000269|PubMed:25296756}; Multi-pass membrane protein {ECO:0000269|PubMed:18755977, ECO:0000269|PubMed:18832158}. Membrane raft {ECO:0000269|PubMed:25168729}; Multi-pass membrane protein {ECO:0000269|PubM…	identical protein binding [GO:0042802]; ion channel binding [GO:0044325]; porin activity [GO:0015288]; protein-containing complex binding [GO:0044877]; protein kinase binding [GO:0019901]; voltage-gated anion channel activity [GO:0008308]		-0.370187	0.198374	1.26855	0.232035
P21964	COMT	Catechol O-methyltransferase	[Isoform Soluble]: Cytoplasm {ECO:0000269|PubMed:11559542}.; [Isoform Membrane-bound]: Cell membrane {ECO:0000269|PubMed:21846718}; Single-pass type II membrane protein {ECO:0000269|PubMed:21846718}; Extracellular side {ECO:0000269|PubMed:21846718}.	catechol O-methyltransferase activity [GO:0016206]; L-dopa O-methyltransferase activity [GO:0102084]; magnesium ion binding [GO:0000287]; methyltransferase activity [GO:0008168]; O-methyltransferase activity [GO:0008171]; orcinol O-methyltransferase activity [GO:0102938]		0.639454	0.0706847	1.40757	0.107944
P22234	PAICS ADE2 AIRC PAIS	Multifunctional protein ADE2		5-amino-4-imidazole carboxylate lyase activity [GO:0043727]; ATP binding [GO:0005524]; cadherin binding [GO:0045296]; identical protein binding [GO:0042802]; phosphoribosylaminoimidazole carboxylase activity [GO:0004638]; phosphoribosylaminoimidazolesuccinocarboxamide synthase activity [GO:0004639]	Purine metabolism; IMP biosynthesis via de novo pathway; 5-amino-1-(5-phospho-D-ribosyl)imidazole-4-carboxamide from 5-amino-1-(5-phospho-D-ribosyl)imidazole-4-carboxylate: step 1/2.; PATHWAY: Purine metabolism; IMP biosynthesis via de novo pathway; 5-amino-1-(5-phospho-D-ribosyl)imidazole-4-carboxylate from 5-amino-1-(5-phospho-D-ribosyl)imidazole (carboxylase route): step 1/1.	-0.216029	0.190349	-0.697912	0.128137
P22307	SCP2	Non-specific lipid-transfer protein	Cytoplasm {ECO:0000269|PubMed:17157249}. Mitochondrion {ECO:0000269|PubMed:17157249}. Note=Cytoplasmic in the liver and also associated with mitochondria especially in steroidogenic tissues.; [Isoform SCPx]: Peroxisome. Note=Interaction with PEX5 is essential for peroxisomal import.; [Isoform SCP2]: Mitochondrion {ECO:0000305}.	acetyl-CoA C-acyltransferase activity [GO:0003988]; acetyl-CoA C-myristoyltransferase activity [GO:0050633]; cholesterol binding [GO:0015485]; cholesterol transfer activity [GO:0120020]; fatty-acyl-CoA binding [GO:0000062]; long-chain fatty acyl-CoA binding [GO:0036042]; oleic acid binding [GO:0070538]; phosphatidylcholine transfer activity [GO:0120019]; phosphatidylinositol transfer activity [GO…		1.11698	0.296721	-0.0632291	0.902815
P22695	UQCRC2	Cytochrome b-c1 complex subunit 2, mitochondrial	Mitochondrion inner membrane {ECO:0000250|UniProtKB:P07257}; Peripheral membrane protein {ECO:0000250|UniProtKB:P07257}; Matrix side {ECO:0000250|UniProtKB:P07257}.	metal ion binding [GO:0046872]; metalloendopeptidase activity [GO:0004222]; protein-containing complex binding [GO:0044877]		0.818164	0.259112	-0.129141	0.64788
P23368	ME2	NAD-dependent malic enzyme, mitochondrial	Mitochondrion matrix.	electron transfer activity [GO:0009055]; malate dehydrogenase (decarboxylating) (NAD+) activity [GO:0004471]; malate dehydrogenase (decarboxylating) (NADP+) activity [GO:0004473]; malic enzyme activity [GO:0004470]; metal ion binding [GO:0046872]; NAD binding [GO:0051287]; oxaloacetate decarboxylase activity [GO:0008948]		0.260302	0.374943	0.416741	0.331312
P23919	DTYMK CDC8 TMPK TYMK	Thymidylate kinase		ATP binding [GO:0005524]; nucleoside diphosphate kinase activity [GO:0004550]; thymidylate kinase activity [GO:0004798]; uridylate kinase activity [GO:0009041]	Pyrimidine metabolism; dTTP biosynthesis.
P24752	ACAT1 ACAT MAT	Acetyl-CoA acetyltransferase, mitochondrial	Mitochondrion {ECO:0000269|PubMed:1979337}.	acetyl-CoA C-acetyltransferase activity [GO:0003985]; acetyl-CoA C-acyltransferase activity [GO:0003988]; C-acetyltransferase activity [GO:0016453]; coenzyme binding [GO:0050662]; enzyme binding [GO:0019899]; identical protein binding [GO:0042802]; potassium ion binding [GO:0030955]	Lipid metabolism; fatty acid beta-oxidation. {ECO:0000269|PubMed:1715688, ECO:0000269|PubMed:7728148, ECO:0000269|PubMed:9744475}.	0.534201	0.550297	1.49689	0.0374571
P25325	MPST TST2	3-mercaptopyruvate sulfurtransferase	Cytoplasm {ECO:0000250|UniProtKB:P97532}. Mitochondrion {ECO:0000250|UniProtKB:P97532}. Cell junction, synapse, synaptosome {ECO:0000250|UniProtKB:Q99J99}.	3-mercaptopyruvate sulfurtransferase activity [GO:0016784]; identical protein binding [GO:0042802]; thiosulfate sulfurtransferase activity [GO:0004792]		3.60629	0.219891	-0.634079	0.793354
P28331	NDUFS1	NADH-ubiquinone oxidoreductase 75 kDa subunit, mitochondrial	Mitochondrion inner membrane.	2 iron, 2 sulfur cluster binding [GO:0051537]; 4 iron, 4 sulfur cluster binding [GO:0051539]; electron transfer activity [GO:0009055]; metal ion binding [GO:0046872]; NADH dehydrogenase (ubiquinone) activity [GO:0008137]		-0.13392	0.616579	-0.955401	0.0192816
P28838	LAP3 LAPEP PEPS	Cytosol aminopeptidase	Cytoplasm.	aminopeptidase activity [GO:0004177]; manganese ion binding [GO:0030145]; metalloexopeptidase activity [GO:0008235]		0.487243	0.321489	0.172663	0.01187
P29401	TKT	Transketolase		cofactor binding [GO:0048037]; metal ion binding [GO:0046872]; protein homodimerization activity [GO:0042803]; transketolase activity [GO:0004802]		-0.58611	0.369296	-0.882546	0.0987254
P30041	PRDX6 AOP2 KIAA0106	Peroxiredoxin-6	Cytoplasm {ECO:0000269|PubMed:16186110, ECO:0000269|PubMed:19188445, ECO:0000269|PubMed:9497358}. Lysosome {ECO:0000250|UniProtKB:O35244}. Note=Also found in lung secretory organelles (lamellar bodies). {ECO:0000250|UniProtKB:O35244}.	cadherin binding [GO:0045296]; calcium-independent phospholipase A2 activity [GO:0047499]; glutathione peroxidase activity [GO:0004602]; identical protein binding [GO:0042802]; peroxiredoxin activity [GO:0051920]; phospholipase A2 activity (consuming 1,2-dipalmitoylphosphatidylcholine) [GO:0102567]; phospholipase A2 activity consuming 1,2-dioleoylphosphatidylethanolamine) [GO:0102568]; ubiquitin …		0.439575	0.153962	1.45013	0.0192447
P30044	PRDX5 ACR1 SBBI10	Peroxiredoxin-5, mitochondrial	[Isoform Mitochondrial]: Mitochondrion {ECO:0000269|PubMed:10521424, ECO:0000269|PubMed:10751410}.; [Isoform Cytoplasmic+peroxisomal]: Cytoplasm {ECO:0000269|PubMed:10514471, ECO:0000269|PubMed:10751410}. Peroxisome matrix {ECO:0000269|PubMed:10514471, ECO:0000269|PubMed:10521424, ECO:0000269|PubMed:10751410}. Note=Imported into peroxisomes via peroxisomal targeting signal 1 receptor PEX5. {ECO:0…	antioxidant activity [GO:0016209]; cysteine-type endopeptidase inhibitor activity involved in apoptotic process [GO:0043027]; peroxidase activity [GO:0004601]; peroxiredoxin activity [GO:0051920]; peroxynitrite reductase activity [GO:0072541]; RNA polymerase III regulatory region DNA binding [GO:0001016]; signaling receptor binding [GO:0005102]; thioredoxin peroxidase activity [GO:0008379]		-0.189016	0.667247	-0.679953	0.347315
P30048	PRDX3 AOP1	Thioredoxin-dependent peroxide reductase, mitochondrial	Mitochondrion {ECO:0000250|UniProtKB:P35705}. Cytoplasm {ECO:0000305|PubMed:12492477}. Early endosome {ECO:0000269|PubMed:15750338}. Note=Localizes to early endosomes in a RPS6KC1-dependent manner. {ECO:0000269|PubMed:15750338}.	alkyl hydroperoxide reductase activity [GO:0008785]; cysteine-type endopeptidase inhibitor activity involved in apoptotic process [GO:0043027]; identical protein binding [GO:0042802]; kinase binding [GO:0019900]; protein C-terminus binding [GO:0008022]; protein kinase binding [GO:0019901]; thioredoxin peroxidase activity [GO:0008379]		-0.04279	0.874997	0.22386	0.242985
P30084	ECHS1	Enoyl-CoA hydratase, mitochondrial	Mitochondrion matrix.	enoyl-CoA hydratase activity [GO:0004300]	Lipid metabolism; fatty acid beta-oxidation. {ECO:0000269|PubMed:26251176}.	0.266654	0.585942	0.575986	0.231799
P30405	PPIF CYP3	Peptidyl-prolyl cis-trans isomerase F, mitochondrial	Mitochondrion matrix {ECO:0000269|PubMed:10406942}.	cyclosporin A binding [GO:0016018]; peptidyl-prolyl cis-trans isomerase activity [GO:0003755]; unfolded protein binding [GO:0051082]		-0.648658	0.371753	-0.571225	0.163993
P31040	SDHA SDH2 SDHF	Succinate dehydrogenase [ubiquinone] flavoprotein subunit, mitochondrial	Mitochondrion inner membrane {ECO:0000250|UniProtKB:Q0QF01}; Peripheral membrane protein {ECO:0000250|UniProtKB:Q0QF01}; Matrix side {ECO:0000250|UniProtKB:Q0QF01}.	electron transfer activity [GO:0009055]; flavin adenine dinucleotide binding [GO:0050660]; oxidoreductase activity [GO:0016491]; succinate dehydrogenase (ubiquinone) activity [GO:0008177]	Carbohydrate metabolism; tricarboxylic acid cycle; fumarate from succinate (eukaryal route): step 1/1. {ECO:0000305|PubMed:24781757}.	0.404139	0.257531	-0.188071	0.527024
P31930	UQCRC1	Cytochrome b-c1 complex subunit 1, mitochondrial	Mitochondrion inner membrane {ECO:0000250|UniProtKB:P07256}; Peripheral membrane protein {ECO:0000250|UniProtKB:P07256}; Matrix side {ECO:0000250|UniProtKB:P07256}.	metal ion binding [GO:0046872]; protein-containing complex binding [GO:0044877]; ubiquinol-cytochrome-c reductase activity [GO:0008121]; ubiquitin protein ligase binding [GO:0031625]		0.719539	0.0961119	-0.0362571	0.882508
P31937	HIBADH	3-hydroxyisobutyrate dehydrogenase, mitochondrial	Mitochondrion.	3-hydroxyisobutyrate dehydrogenase activity [GO:0008442]; NAD binding [GO:0051287]; NADP binding [GO:0050661]; oxidoreductase activity, acting on the CH-OH group of donors, NAD or NADP as acceptor [GO:0016616]	Amino-acid degradation; L-valine degradation. {ECO:0000269|PubMed:16466957}.	0.889989	0.221366	-0.733508	0.611397
P31939	ATIC PURH OK/SW-cl.86	Bifunctional purine biosynthesis protein PURH		cadherin binding [GO:0045296]; IMP cyclohydrolase activity [GO:0003937]; phosphoribosylaminoimidazolecarboxamide formyltransferase activity [GO:0004643]; protein homodimerization activity [GO:0042803]	Purine metabolism; IMP biosynthesis via de novo pathway; 5-formamido-1-(5-phospho-D-ribosyl)imidazole-4-carboxamide from 5-amino-1-(5-phospho-D-ribosyl)imidazole-4-carboxamide (10-formyl THF route): step 1/1. {ECO:0000269|PubMed:11948179}.; PATHWAY: Purine metabolism; IMP biosynthesis via de novo pathway; IMP from 5-formamido-1-(5-phospho-D-ribosyl)imidazole-4-carboxamide: step 1/1. {ECO:0000269|…	0.23767	0.275757	-0.50818	0.0673449
P32119	PRDX2 NKEFB TDPX1	Peroxiredoxin-2	Cytoplasm {ECO:0000269|PubMed:9497357}.	antioxidant activity [GO:0016209]; thioredoxin peroxidase activity [GO:0008379]		0.214093	0.692119	0.451008	0.0226707
P33121	ACSL1 FACL1 FACL2 LACS LACS1 LACS2	Long-chain-fatty-acid--CoA ligase 1	Mitochondrion outer membrane {ECO:0000250}; Single-pass type III membrane protein {ECO:0000250}. Peroxisome membrane {ECO:0000250}; Single-pass type III membrane protein {ECO:0000250}. Microsome membrane {ECO:0000250}; Single-pass type III membrane protein {ECO:0000250}. Endoplasmic reticulum membrane {ECO:0000269|PubMed:24269233}; Single-pass type III membrane protein {ECO:0000250}.	acyl-CoA ligase activity [GO:0003996]; arachidonate-CoA ligase activity [GO:0047676]; ATP binding [GO:0005524]; decanoate-CoA ligase activity [GO:0102391]; long-chain fatty acid-CoA ligase activity [GO:0004467]; phytanate-CoA ligase activity [GO:0050197]		0.95097	0.0720678	0.633521	0.388451
P33316	DUT	Deoxyuridine 5'-triphosphate nucleotidohydrolase, mitochondrial	[Isoform 2]: Nucleus {ECO:0000269|PubMed:8631816, ECO:0000269|PubMed:9070952}.; [Isoform 3]: Mitochondrion {ECO:0000269|PubMed:8631816, ECO:0000269|PubMed:9070952}.	dUTP diphosphatase activity [GO:0004170]; magnesium ion binding [GO:0000287]; RNA binding [GO:0003723]	Pyrimidine metabolism; dUMP biosynthesis; dUMP from dCTP (dUTP route): step 2/2. {ECO:0000269|PubMed:8631816, ECO:0000269|PubMed:8805593}.	0.957601	0.0685302	0.787115	0.123561
P34896	SHMT1	Serine hydroxymethyltransferase, cytosolic	Cytoplasm.	amino acid binding [GO:0016597]; cobalt ion binding [GO:0050897]; glycine hydroxymethyltransferase activity [GO:0004372]; identical protein binding [GO:0042802]; L-allo-threonine aldolase activity [GO:0008732]; mRNA 5'-UTR binding [GO:0048027]; protein homodimerization activity [GO:0042803]; pyridoxal phosphate binding [GO:0030170]; serine binding [GO:0070905]; small molecule binding [GO:0036094]…	One-carbon metabolism; tetrahydrofolate interconversion. {ECO:0000305|PubMed:24698160}.	0.395564	0.603544	0.805947	0.248308
P34897	SHMT2	Serine hydroxymethyltransferase, mitochondrial	Mitochondrion {ECO:0000269|PubMed:21876188, ECO:0000269|PubMed:24075985}. Mitochondrion matrix, mitochondrion nucleoid {ECO:0000269|PubMed:18063578}. Mitochondrion inner membrane {ECO:0000269|PubMed:21876188}. Cytoplasm {ECO:0000269|PubMed:24075985}. Nucleus {ECO:0000269|PubMed:24075985}. Note=Mainly localizes in the mitochondrion. Also found in the cytoplasm and nucleus as part of the BRISC comp…	amino acid binding [GO:0016597]; chromatin binding [GO:0003682]; cobalt ion binding [GO:0050897]; glycine hydroxymethyltransferase activity [GO:0004372]; identical protein binding [GO:0042802]; L-allo-threonine aldolase activity [GO:0008732]; pyridoxal phosphate binding [GO:0030170]; serine binding [GO:0070905]; zinc ion binding [GO:0008270]	One-carbon metabolism; tetrahydrofolate interconversion. {ECO:0000305|PubMed:25619277}.	0.869736	0.221696	0.488286	0.346084
P35232	PHB	Prohibitin	Mitochondrion inner membrane {ECO:0000269|PubMed:20959514}. Nucleus {ECO:0000269|PubMed:20959514}.	complement component C3a binding [GO:0001850]; complement component C3b binding [GO:0001851]; DNA-binding transcription factor activity, RNA polymerase II-specific [GO:0000981]; enzyme binding [GO:0019899]; histone deacetylase binding [GO:0042826]; proteinase activated receptor binding [GO:0031871]; protein C-terminus binding [GO:0008022]; transcription regulatory region DNA binding [GO:0044212]		0.279704	0.661034	-0.631679	0.243789
P35270	SPR	Sepiapterin reductase	Cytoplasm.	aldo-keto reductase (NADP) activity [GO:0004033]; NADP binding [GO:0050661]; sepiapterin reductase activity [GO:0004757]		0.975599	0.199744	0.186258	0.647094
P36551	CPOX CPO CPX	Oxygen-dependent coproporphyrinogen-III oxidase, mitochondrial	Mitochondrion intermembrane space.	coproporphyrinogen oxidase activity [GO:0004109]; protein homodimerization activity [GO:0042803]; structural constituent of eye lens [GO:0005212]	Porphyrin-containing compound metabolism; protoporphyrin-IX biosynthesis; protoporphyrinogen-IX from coproporphyrinogen-III (O2 route): step 1/1.	-0.0902241	0.85036	-0.674365	0.323541
P36776	LONP1 PRSS15	Lon protease homolog, mitochondrial	Mitochondrion matrix {ECO:0000255|HAMAP-Rule:MF_03120, ECO:0000269|PubMed:7961901}.	ADP binding [GO:0043531]; ATPase activity [GO:0016887]; ATP binding [GO:0005524]; ATP-dependent peptidase activity [GO:0004176]; DNA polymerase binding [GO:0070182]; G-quadruplex DNA binding [GO:0051880]; identical protein binding [GO:0042802]; mitochondrial promoter sequence-specific DNA binding [GO:0001018]; sequence-specific DNA binding [GO:0043565]; serine-type endopeptidase activity [GO:0004…		0.553512	0.328664	0.790725	0.123396
P36957	DLST DLTS	Dihydrolipoyllysine-residue succinyltransferase component of 2-oxoglutarate dehydrogenase complex, mitochondrial	Mitochondrion matrix {ECO:0000305|PubMed:29211711}. Nucleus {ECO:0000269|PubMed:29211711}. Note=Mainly localizes in the mitochondrion. A small fraction localizes to the nucleus, where the 2-oxoglutarate dehydrogenase complex is required for histone succinylation. {ECO:0000269|PubMed:29211711}.	dihydrolipoyllysine-residue succinyltransferase activity [GO:0004149]; transferase activity, transferring acyl groups [GO:0016746]	Amino-acid degradation; L-lysine degradation via saccharopine pathway; glutaryl-CoA from L-lysine: step 6/6.; PATHWAY: Carbohydrate metabolism; tricarboxylic acid cycle. {ECO:0000269|PubMed:30929736}.	0.0525807	0.791876	-1.33625	0.100363
P36969	GPX4	Phospholipid hydroperoxide glutathione peroxidase, mitochondrial	[Isoform Mitochondrial]: Mitochondrion {ECO:0000250|UniProtKB:O70325}.; [Isoform Cytoplasmic]: Cytoplasm {ECO:0000269|PubMed:11115402}.	glutathione peroxidase activity [GO:0004602]; identical protein binding [GO:0042802]; peroxidase activity [GO:0004601]; phospholipid-hydroperoxide glutathione peroxidase activity [GO:0047066]; selenium binding [GO:0008430]		-0.166804	0.575481	-1.99219	0.0670706
P38117	ETFB FP585	Electron transfer flavoprotein subunit beta	Mitochondrion matrix {ECO:0000305|PubMed:25023281, ECO:0000305|PubMed:8504797}.	electron transfer activity [GO:0009055]		0.85501	0.273644	0.60166	0.505456
P38646	HSPA9 GRP75 HSPA9B mt-HSP70	Stress-70 protein, mitochondrial	Mitochondrion {ECO:0000269|PubMed:22002106, ECO:0000269|PubMed:26702583}. Nucleus, nucleolus {ECO:0000269|PubMed:22002106}.	ATPase activity [GO:0016887]; ATPase activity, coupled [GO:0042623]; ATP binding [GO:0005524]; heat shock protein binding [GO:0031072]; misfolded protein binding [GO:0051787]; protein folding chaperone [GO:0044183]; RNA binding [GO:0003723]; ubiquitin protein ligase binding [GO:0031625]; unfolded protein binding [GO:0051082]		-0.227169	0.321443	-0.254572	0.519558
P40925	MDH1 MDHA	Malate dehydrogenase, cytoplasmic	Cytoplasm.	diiodophenylpyruvate reductase activity [GO:0047860]; L-malate dehydrogenase activity [GO:0030060]; malic enzyme activity [GO:0004470]; NAD binding [GO:0051287]		0.246877	0.0798545	-0.445356	0.376623
P40926	MDH2	Malate dehydrogenase, mitochondrial	Mitochondrion matrix {ECO:0000250|UniProtKB:P04636}.	L-malate dehydrogenase activity [GO:0030060]; malate dehydrogenase (NADP+) activity [GO:0046554]; protein self-association [GO:0043621]; RNA binding [GO:0003723]		-0.332073	0.532055	-0.465686	0.430555
P40939	HADHA HADH	Trifunctional enzyme subunit alpha, mitochondrial	Mitochondrion {ECO:0000269|PubMed:29915090}. Mitochondrion inner membrane {ECO:0000269|PubMed:29915090}. Note=Protein stability and association with mitochondrion inner membrane do not require HADHB. {ECO:0000269|PubMed:29915090}.	3-hydroxyacyl-CoA dehydrogenase activity [GO:0003857]; acetyl-CoA C-acetyltransferase activity [GO:0003985]; enoyl-CoA hydratase activity [GO:0004300]; fatty-acyl-CoA binding [GO:0000062]; long-chain-3-hydroxyacyl-CoA dehydrogenase activity [GO:0016509]; long-chain-enoyl-CoA hydratase activity [GO:0016508]; NAD binding [GO:0051287]; protein-containing complex binding [GO:0044877]	Lipid metabolism; fatty acid beta-oxidation. {ECO:0000269|PubMed:1550553, ECO:0000269|PubMed:8135828}.	1.67899	0.0737844	1.26877	0.0729897
P42704	LRPPRC LRP130	Leucine-rich PPR motif-containing protein, mitochondrial	Mitochondrion. Nucleus, nucleoplasm. Nucleus inner membrane. Nucleus outer membrane. Note=Seems to be predominantly mitochondrial.	beta-tubulin binding [GO:0048487]; microtubule binding [GO:0008017]; RNA binding [GO:0003723]; single-stranded DNA binding [GO:0003697]; ubiquitin protein ligase binding [GO:0031625]		0.397538	0.383428	0.286289	0.176495
P42765	ACAA2	3-ketoacyl-CoA thiolase, mitochondrial	Mitochondrion {ECO:0000269|PubMed:18371312}.	acetyl-CoA C-acetyltransferase activity [GO:0003985]; acetyl-CoA C-acyltransferase activity [GO:0003988]; acetyl-CoA hydrolase activity [GO:0003986]; acyl-CoA hydrolase activity [GO:0047617]; myristoyl-CoA hydrolase activity [GO:0102991]; palmitoyl-CoA hydrolase activity [GO:0016290]; RNA binding [GO:0003723]	Lipid metabolism; fatty acid beta-oxidation. {ECO:0000269|PubMed:25478839}.	0.178042	0.708286	3.12135	0.0549344
P43304	GPD2	Glycerol-3-phosphate dehydrogenase, mitochondrial	Mitochondrion.	calcium ion binding [GO:0005509]; glycerol-3-phosphate dehydrogenase (quinone) activity [GO:0004368]; sn-glycerol-3-phosphate:ubiquinone-8 oxidoreductase activity [GO:0052591]	Polyol metabolism; glycerol degradation via glycerol kinase pathway; glycerone phosphate from sn-glycerol 3-phosphate (anaerobic route): step 1/1. {ECO:0000269|PubMed:9070847}.	0.127844	0.83918	-3.33215	0.0156954
P43897	TSFM	Elongation factor Ts, mitochondrial	Mitochondrion.	RNA binding [GO:0003723]; translation elongation factor activity [GO:0003746]		0.956917	0.0686099	0.476414	0.448351
P45880	VDAC2	Voltage-dependent anion-selective channel protein 2	Mitochondrion outer membrane {ECO:0000269|PubMed:7539795}.	nucleotide binding [GO:0000166]; porin activity [GO:0015288]; voltage-gated anion channel activity [GO:0008308]		0.2075	0.612736	1.759	0.267768
P48163	ME1	NADP-dependent malic enzyme	Cytoplasm {ECO:0000269|PubMed:8187880}.	ADP binding [GO:0043531]; electron transfer activity [GO:0009055]; malate dehydrogenase (decarboxylating) (NAD+) activity [GO:0004471]; malate dehydrogenase (decarboxylating) (NADP+) activity [GO:0004473]; malic enzyme activity [GO:0004470]; manganese ion binding [GO:0030145]; NAD binding [GO:0051287]; NADP binding [GO:0050661]; oxaloacetate decarboxylase activity [GO:0008948]		0.991295	0.186238	0.538691	0.187916
P48735	IDH2	Isocitrate dehydrogenase [NADP], mitochondrial	Mitochondrion.	isocitrate dehydrogenase (NADP+) activity [GO:0004450]; magnesium ion binding [GO:0000287]; NAD binding [GO:0051287]		1.67128	0.0768331	1.46739	0.211511
P49189	ALDH9A1 ALDH4 ALDH7 ALDH9	4-trimethylaminobutyraldehyde dehydrogenase	Cytoplasm, cytosol {ECO:0000250|UniProtKB:Q9JLJ3}.	1-pyrroline dehydrogenase activity [GO:0033737]; 4-trimethylammoniobutyraldehyde dehydrogenase activity [GO:0047105]; aldehyde dehydrogenase (NAD+) activity [GO:0004029]; aminobutyraldehyde dehydrogenase activity [GO:0019145]; glyceraldehyde-3-phosphate dehydrogenase (NAD+) (non-phosphorylating) activity [GO:0043878]	Amine and polyamine biosynthesis; carnitine biosynthesis. {ECO:0000305|PubMed:10702312, ECO:0000305|PubMed:30914451}.	0.19995	0.506181	-0.179233	0.30257
P49327	FASN FAS	Fatty acid synthase	Cytoplasm {ECO:0000269|PubMed:17081065}. Melanosome {ECO:0000269|PubMed:17081065}. Note=Identified by mass spectrometry in melanosome fractions from stage I to stage IV.	(3R)-hydroxymyristoyl-[acyl-carrier-protein] dehydratase activity [GO:0008659]; [acyl-carrier-protein] S-acetyltransferase activity [GO:0004313]; [acyl-carrier-protein] S-malonyltransferase activity [GO:0004314]; 3-hydroxydecanoyl-[acyl-carrier-protein] dehydratase activity [GO:0008693]; 3-hydroxyoctanoyl-[acyl-carrier-protein] dehydratase activity [GO:0047451]; 3-hydroxypalmitoyl-[acyl-carrier-p…		0.88656	0.160749	0.422496	0.45668
P49411	TUFM	Elongation factor Tu, mitochondrial	Mitochondrion {ECO:0000269|PubMed:22749352}.	GTPase activity [GO:0003924]; GTP binding [GO:0005525]; RNA binding [GO:0003723]; translation elongation factor activity [GO:0003746]		-0.481386	0.669165	0.486807	0.518999
P49419	ALDH7A1 ATQ1	Alpha-aminoadipic semialdehyde dehydrogenase	Cytoplasm, cytosol {ECO:0000269|PubMed:20207735}. Nucleus {ECO:0000269|PubMed:20207735}.; [Isoform 1]: Mitochondrion {ECO:0000269|PubMed:20207735}.	aldehyde dehydrogenase (NAD+) activity [GO:0004029]; betaine-aldehyde dehydrogenase activity [GO:0008802]; glyceraldehyde-3-phosphate dehydrogenase (NAD+) (non-phosphorylating) activity [GO:0043878]; L-aminoadipate-semialdehyde dehydrogenase activity [GO:0004043]	Amine and polyamine biosynthesis; betaine biosynthesis via choline pathway; betaine from betaine aldehyde: step 1/1.	0.5066	0.165946	-0.0597615	0.863036
P49748	ACADVL VLCAD	Very long-chain specific acyl-CoA dehydrogenase, mitochondrial	Mitochondrion inner membrane.	fatty-acyl-CoA binding [GO:0000062]; flavin adenine dinucleotide binding [GO:0050660]; long-chain-acyl-CoA dehydrogenase activity [GO:0004466]; very-long-chain-acyl-CoA dehydrogenase activity [GO:0017099]	Lipid metabolism; mitochondrial fatty acid beta-oxidation.	0.073697	0.84621	-0.536089	0.11077
P49773	HINT1 HINT PKCI1 PRKCNH1	Histidine triad nucleotide-binding protein 1	Cytoplasm. Nucleus. Note=Interaction with CDK7 leads to a more nuclear localization.	hydrolase activity [GO:0016787]; nucleotide binding [GO:0000166]; protein kinase C binding [GO:0005080]		-0.374378	0.317398	-1.4237	0.00767403
P49821	NDUFV1 UQOR1	NADH dehydrogenase [ubiquinone] flavoprotein 1, mitochondrial	Mitochondrion inner membrane; Peripheral membrane protein; Matrix side.	4 iron, 4 sulfur cluster binding [GO:0051539]; FMN binding [GO:0010181]; metal ion binding [GO:0046872]; NAD binding [GO:0051287]; NADH dehydrogenase (ubiquinone) activity [GO:0008137]		0.442919	0.271877	-0.273473	0.158273
P50416	CPT1A CPT1	Carnitine O-palmitoyltransferase 1, liver isoform	Mitochondrion outer membrane {ECO:0000269|PubMed:11350182, ECO:0000269|PubMed:14517221}; Multi-pass membrane protein {ECO:0000269|PubMed:11350182, ECO:0000269|PubMed:14517221}.	carnitine O-palmitoyltransferase activity [GO:0004095]; identical protein binding [GO:0042802]; palmitoleoyltransferase activity [GO:1990698]	Lipid metabolism; fatty acid beta-oxidation.	1.23456	0.130955	0.614912	0.188731
P51553	IDH3G	Isocitrate dehydrogenase [NAD] subunit gamma, mitochondrial	Mitochondrion {ECO:0000269|PubMed:11256614}.	ATP binding [GO:0005524]; isocitrate dehydrogenase (NAD+) activity [GO:0004449]; magnesium ion binding [GO:0000287]; NAD binding [GO:0051287]		1.77461	0.0574632	1.21487	0.129511
P51648	ALDH3A2 ALDH10 FALDH	Fatty aldehyde dehydrogenase	Microsome membrane {ECO:0000269|PubMed:9133646}; Single-pass membrane protein {ECO:0000305|PubMed:25047030, ECO:0000305|PubMed:9133646}. Endoplasmic reticulum membrane {ECO:0000305|PubMed:9133646}; Single-pass membrane protein {ECO:0000305|PubMed:25047030, ECO:0000305|PubMed:9133646}; Cytoplasmic side {ECO:0000250|UniProtKB:P30839}.	3-chloroallyl aldehyde dehydrogenase activity [GO:0004028]; aldehyde dehydrogenase (NAD+) activity [GO:0004029]; glyceraldehyde-3-phosphate dehydrogenase (NAD+) (non-phosphorylating) activity [GO:0043878]; long-chain-alcohol oxidase activity [GO:0046577]; long-chain-aldehyde dehydrogenase activity [GO:0050061]; medium-chain-aldehyde dehydrogenase activity [GO:0052814]; protein homodimerization ac…		-0.108372	0.798138	0.0705715	0.790575
P51659	HSD17B4 EDH17B4 SDR8C1	Peroxisomal multifunctional enzyme type 2	Peroxisome {ECO:0000305}.	17-beta-hydroxysteroid dehydrogenase (NAD+) activity [GO:0044594]; 3alpha,7alpha,12alpha-trihydroxy-5beta-cholest-24-enoyl-CoA hydratase activity [GO:0033989]; 3-hydroxyacyl-CoA dehydrogenase activity [GO:0003857]; enoyl-CoA hydratase activity [GO:0004300]; isomerase activity [GO:0016853]; long-chain-enoyl-CoA hydratase activity [GO:0016508]; protein homodimerization activity [GO:0042803]	Lipid metabolism; fatty acid beta-oxidation. {ECO:0000269|PubMed:10706581, ECO:0000269|PubMed:15060085, ECO:0000269|PubMed:9089413, ECO:0000269|PubMed:9482850}.	-0.273237	0.617225	-0.112062	0.682638
P51970	NDUFA8	NADH dehydrogenase [ubiquinone] 1 alpha subcomplex subunit 8	Mitochondrion inner membrane {ECO:0000269|PubMed:21310150}; Peripheral membrane protein {ECO:0000269|PubMed:21310150}. Mitochondrion intermembrane space {ECO:0000269|PubMed:21310150}. Mitochondrion {ECO:0000269|PubMed:23676665}.	NADH dehydrogenase (ubiquinone) activity [GO:0008137]; protein-containing complex binding [GO:0044877]		-0.296163	0.538087	-0.987727	0.220239
P52789	HK2	Hexokinase-2	Mitochondrion outer membrane {ECO:0000269|PubMed:18350175}; Peripheral membrane protein {ECO:0000305}. Cytoplasm, cytosol {ECO:0000269|PubMed:18350175}. Note=The mitochondrial-binding peptide (MBP) region promotes association with the mitochondrial outer membrane (PubMed:29298880). The interaction with the mitochondrial outer membrane via the mitochondrial-binding peptide (MBP) region promotes hi…	ATP binding [GO:0005524]; fructokinase activity [GO:0008865]; glucokinase activity [GO:0004340]; glucose binding [GO:0005536]; hexokinase activity [GO:0004396]; mannokinase activity [GO:0019158]	Carbohydrate metabolism; hexose metabolism. {ECO:0000305|PubMed:29298880}.; PATHWAY: Carbohydrate degradation; glycolysis; D-glyceraldehyde 3-phosphate and glycerone phosphate from D-glucose: step 1/4. {ECO:0000305|PubMed:29298880}.	0.9655	0.171916	1.33429	0.0317464
P53396	ACLY	ATP-citrate synthase	Cytoplasm, cytosol {ECO:0000269|PubMed:9116495}.	ATP binding [GO:0005524]; ATP citrate synthase activity [GO:0003878]; cofactor binding [GO:0048037]; metal ion binding [GO:0046872]		0.84109	0.282012	0.747913	0.300002
P53597	SUCLG1	Succinate--CoA ligase [ADP/GDP-forming] subunit alpha, mitochondrial	Mitochondrion {ECO:0000255|HAMAP-Rule:MF_03222}.	cofactor binding [GO:0048037]; nucleoside diphosphate kinase activity [GO:0004550]; nucleotide binding [GO:0000166]; RNA binding [GO:0003723]; succinate-CoA ligase (ADP-forming) activity [GO:0004775]; succinate-CoA ligase (GDP-forming) activity [GO:0004776]	Carbohydrate metabolism; tricarboxylic acid cycle; succinate from succinyl-CoA (ligase route): step 1/1. {ECO:0000255|HAMAP-Rule:MF_03222}.	1.01284	0.0248775	0.96465	0.0406841
P53701	HCCS CCHL	Cytochrome c-type heme lyase	Mitochondrion inner membrane {ECO:0000305}. Membrane {ECO:0000305}; Lipid-anchor {ECO:0000305}.	holocytochrome-c synthase activity [GO:0004408]; metal ion binding [GO:0046872]		0.160667	0.800007	1.17467	0.0781628
P55084	HADHB MSTP029	Trifunctional enzyme subunit beta, mitochondrial	Mitochondrion {ECO:0000269|PubMed:21527675}. Mitochondrion inner membrane {ECO:0000269|PubMed:21527675}. Mitochondrion outer membrane {ECO:0000269|PubMed:21527675}. Endoplasmic reticulum {ECO:0000269|PubMed:21527675}. Note=Protein stability and association with membranes require HADHA. {ECO:0000269|PubMed:29915090}.	3-hydroxyacyl-CoA dehydrogenase activity [GO:0003857]; acetyl-CoA C-acyltransferase activity [GO:0003988]; acetyl-CoA C-myristoyltransferase activity [GO:0050633]; enoyl-CoA hydratase activity [GO:0004300]; RNA binding [GO:0003723]	Lipid metabolism; fatty acid beta-oxidation. {ECO:0000269|PubMed:8135828}.	1.22418	0.126129	1.50156	0.0391806
P55809	OXCT1 OXCT SCOT	Succinyl-CoA:3-ketoacid coenzyme A transferase 1, mitochondrial	Mitochondrion matrix.	3-oxoacid CoA-transferase activity [GO:0008260]; identical protein binding [GO:0042802]	Ketone metabolism; succinyl-CoA degradation; acetoacetyl-CoA from succinyl-CoA: step 1/1.	0.485053	0.0341859	0.0893046	0.704701
P60174	TPI1 TPI	Triosephosphate isomerase	Cytoplasm {ECO:0000255|PROSITE-ProRule:PRU10127}.	methylglyoxal synthase activity [GO:0008929]; protein homodimerization activity [GO:0042803]; triose-phosphate isomerase activity [GO:0004807]; ubiquitin protein ligase binding [GO:0031625]	Carbohydrate degradation; glycolysis; D-glyceraldehyde 3-phosphate from glycerone phosphate: step 1/1. {ECO:0000255|PROSITE-ProRule:PRU10127}.; PATHWAY: Carbohydrate biosynthesis; gluconeogenesis. {ECO:0000255|PROSITE-ProRule:PRU10127}.	-0.274635	0.388803	-0.72158	0.081338
P60900	PSMA6 PROS27	Proteasome subunit alpha type-6	Cytoplasm {ECO:0000269|PubMed:12181345}. Nucleus {ECO:0000269|PubMed:12181345}. Note=Colocalizes with TRIM5 in cytoplasmic bodies. {ECO:0000250|UniProtKB:Q9QUM9}.	endopeptidase activity [GO:0004175]; NF-kappaB binding [GO:0051059]; purine ribonucleoside triphosphate binding [GO:0035639]; RNA binding [GO:0003723]; threonine-type endopeptidase activity [GO:0004298]		-0.309023	0.338754	-0.798734	0.111527
P62263	RPS14 PRO2640	40S ribosomal protein S14		mRNA 5'-UTR binding [GO:0048027]; RNA binding [GO:0003723]; small ribosomal subunit rRNA binding [GO:0070181]; structural constituent of ribosome [GO:0003735]; translation regulator activity [GO:0045182]		-0.0122143	0.954502	0.458101	0.208045
P62269	RPS18 D6S218E	40S ribosomal protein S18	Cytoplasm.	RNA binding [GO:0003723]; rRNA binding [GO:0019843]; structural constituent of ribosome [GO:0003735]		-Inf	0.42265
P62906	RPL10A NEDD6	60S ribosomal protein L10a		RNA binding [GO:0003723]; structural constituent of ribosome [GO:0003735]		0.914144	0.190699	0.566608	0.178875
P78417	GSTO1 GSTTLP28	Glutathione S-transferase omega-1	Cytoplasm, cytosol {ECO:0000269|PubMed:11511179}.	glutathione dehydrogenase (ascorbate) activity [GO:0045174]; glutathione transferase activity [GO:0004364]; methylarsonate reductase activity [GO:0050610]; oxidoreductase activity [GO:0016491]		-0.0916195	0.865335	-0.15467	0.515317
P82650	MRPS22 C3orf5 RPMS22 GK002	28S ribosomal protein S22, mitochondrial	Mitochondrion {ECO:0000269|PubMed:25838379}.	structural constituent of ribosome [GO:0003735]		0.35565	0.516834	-0.548923	0.161788
P82933	MRPS9 RPMS9	28S ribosomal protein S9, mitochondrial	Mitochondrion {ECO:0000269|PubMed:25838379}.	RNA binding [GO:0003723]; structural constituent of ribosome [GO:0003735]		0.873034	0.277139	Inf	0.209274
P84085	ARF5	ADP-ribosylation factor 5	Golgi apparatus {ECO:0000269|PubMed:17555535}. Cytoplasm, perinuclear region {ECO:0000269|PubMed:17555535}. Membrane {ECO:0000305}; Lipid-anchor {ECO:0000305}. Golgi apparatus, trans-Golgi network membrane {ECO:0000250|UniProtKB:P84084}; Lipid-anchor {ECO:0000250|UniProtKB:P84084}.	GTPase activity [GO:0003924]; GTP binding [GO:0005525]		-1.63081	0.0729975	2.59794	0.0882627
Q00325	SLC25A3 PHC OK/SW-cl.48	Phosphate carrier protein, mitochondrial	Mitochondrion inner membrane; Multi-pass membrane protein.	inorganic phosphate transmembrane transporter activity [GO:0005315]; phosphate:proton symporter activity [GO:0015317]; protein-containing complex binding [GO:0044877]		-0.446734	0.489936	2.14999	0.0676173
Q02218	OGDH	2-oxoglutarate dehydrogenase, mitochondrial	Mitochondrion matrix {ECO:0000305|PubMed:29211711}. Nucleus {ECO:0000269|PubMed:29211711}. Note=Mainly localizes in the mitochondrion. A small fraction localizes to the nucleus, where the 2-oxoglutarate dehydrogenase complex is required for histone succinylation. {ECO:0000269|PubMed:29211711}.	metal ion binding [GO:0046872]; oxoglutarate dehydrogenase (succinyl-transferring) activity [GO:0004591]; thiamine pyrophosphate binding [GO:0030976]		0.517709	0.35841	-0.388856	0.325303
Q07021	C1QBP GC1QBP HABP1 SF2P32	Complement component 1 Q subcomponent-binding protein, mitochondrial	Mitochondrion matrix {ECO:0000269|PubMed:15031724, ECO:0000269|PubMed:17486078, ECO:0000269|PubMed:19164550, ECO:0000269|PubMed:9305894}. Nucleus {ECO:0000269|PubMed:18676636}. Cell membrane {ECO:0000269|PubMed:10747014, ECO:0000269|PubMed:11493647, ECO:0000269|PubMed:12574814, ECO:0000269|PubMed:8195709, ECO:0000269|PubMed:8662673, ECO:0000269|PubMed:9191880, ECO:0000269|PubMed:9233640}; Periphe…	adrenergic receptor binding [GO:0031690]; complement component C1q complex binding [GO:0001849]; hyaluronic acid binding [GO:0005540]; kininogen binding [GO:0030984]; mitochondrial ribosome binding [GO:0097177]; mRNA binding [GO:0003729]; protein kinase C binding [GO:0005080]; transcription corepressor activity [GO:0003714]; transcription factor binding [GO:0008134]; translation activator activit…		-1.32801	0.31476	-2.66185	0.0946807
Q08257	CRYZ	Quinone oxidoreductase	Cytoplasm {ECO:0000269|PubMed:20103721}.	mRNA 3'-UTR binding [GO:0003730]; NADPH:quinone reductase activity [GO:0003960]; NADPH binding [GO:0070402]; zinc ion binding [GO:0008270]		-0.0782836	0.757026	-0.380836	0.107989
Q10713	PMPCA INPP5E KIAA0123 MPPA	Mitochondrial-processing peptidase subunit alpha	Mitochondrion matrix {ECO:0000250|UniProtKB:P20069}. Mitochondrion inner membrane {ECO:0000269|PubMed:25808372}.	metal ion binding [GO:0046872]; metalloendopeptidase activity [GO:0004222]		0.454546	0.579745	-0.0938428	0.905443
Q12931	TRAP1 HSP75	Heat shock protein 75 kDa, mitochondrial	Mitochondrion {ECO:0000269|PubMed:23564345}. Mitochondrion inner membrane {ECO:0000269|PubMed:23564345}. Mitochondrion matrix {ECO:0000269|PubMed:23564345}.	ATP binding [GO:0005524]; protein kinase binding [GO:0019901]; RNA binding [GO:0003723]; tumor necrosis factor receptor binding [GO:0005164]; unfolded protein binding [GO:0051082]		1.25223	0.0864579	1.21556	0.0887429
Q13011	ECH1	Delta(3,5)-Delta(2,4)-dienoyl-CoA isomerase, mitochondrial	Mitochondrion {ECO:0000250|UniProtKB:Q62651}. Peroxisome {ECO:0000250|UniProtKB:Q62651}.	delta3,5-delta2,4-dienoyl-CoA isomerase activity [GO:0051750]	Lipid metabolism; fatty acid beta-oxidation. {ECO:0000250|UniProtKB:Q62651}.	-0.240781	0.470069	-0.654381	0.168852
Q13085	ACACA ACAC ACC1 ACCA	Acetyl-CoA carboxylase 1	Cytoplasm, cytosol {ECO:0000250|UniProtKB:Q5SWU9}.	acetyl-CoA carboxylase activity [GO:0003989]; ATP binding [GO:0005524]; identical protein binding [GO:0042802]; metal ion binding [GO:0046872]	Lipid metabolism; malonyl-CoA biosynthesis; malonyl-CoA from acetyl-CoA: step 1/1. {ECO:0000305|PubMed:20457939, ECO:0000305|PubMed:20952656}.	0.395507	0.198853	-0.477632	0.472467
Q13162	PRDX4	Peroxiredoxin-4	Cytoplasm {ECO:0000269|PubMed:18052930, ECO:0000269|PubMed:9388242}. Endoplasmic reticulum {ECO:0000269|PubMed:18052930}. Note=Cotranslationally translocated to and retained within the endoplasmic reticulum. A small fraction of the protein is cytoplasmic. {ECO:0000269|PubMed:18052930}.	thioredoxin peroxidase activity [GO:0008379]		-0.122632	0.665648	0.0162847	0.969883
Q13509	TUBB3 TUBB4	Tubulin beta-3 chain	Cytoplasm, cytoskeleton {ECO:0000250|UniProtKB:Q9ERD7}. Cell projection, lamellipodium {ECO:0000250|UniProtKB:Q9ERD7}. Cell projection, filopodium {ECO:0000250|UniProtKB:Q9ERD7}.	GTPase activity [GO:0003924]; GTP binding [GO:0005525]; netrin receptor binding [GO:1990890]; structural constituent of cytoskeleton [GO:0005200]		-0.301087	0.157585	1.47987	0.15688
Q13637	RAB32	Ras-related protein Rab-32	Mitochondrion {ECO:0000269|PubMed:12186851}. Mitochondrion outer membrane {ECO:0000269|PubMed:23084991, ECO:0000305|PubMed:12186851}; Lipid-anchor {ECO:0000305|PubMed:12186851}. Cytoplasmic vesicle, phagosome {ECO:0000269|PubMed:21255211}. Cytoplasmic vesicle, phagosome membrane {ECO:0000305}; Lipid-anchor {ECO:0000305}; Cytoplasmic side {ECO:0000305}. Melanosome {ECO:0000250|UniProtKB:Q9CZE3}. M…	AP-1 adaptor complex binding [GO:0035650]; AP-3 adaptor complex binding [GO:0035651]; BLOC-2 complex binding [GO:0036461]; GTPase activity [GO:0003924]; GTP binding [GO:0005525]; GTP-dependent protein binding [GO:0030742]		0.352382	0.445244	1.20099	0.264118
Q13907	IDI1	Isopentenyl-diphosphate Delta-isomerase 1	Peroxisome {ECO:0000250|UniProtKB:O35586}.	hydrolase activity [GO:0016787]; isopentenyl-diphosphate delta-isomerase activity [GO:0004452]; magnesium ion binding [GO:0000287]; manganese ion binding [GO:0030145]; metal ion binding [GO:0046872]	Isoprenoid biosynthesis; dimethylallyl diphosphate biosynthesis; dimethylallyl diphosphate from isopentenyl diphosphate: step 1/1. {ECO:0000269|PubMed:8806705}.	2.01367	0.233338	-0.245202	0.42265
Q15006	EMC2 KIAA0103 TTC35	ER membrane protein complex subunit 2	Nucleus {ECO:0000250}. Cytoplasm {ECO:0000269|PubMed:22119785}.			0.939878	0.229482	-0.239255	0.486179
Q15067	ACOX1 ACOX	Peroxisomal acyl-coenzyme A oxidase 1	Peroxisome {ECO:0000250|UniProtKB:P07872}.	acyl-CoA oxidase activity [GO:0003997]; FAD binding [GO:0071949]; fatty acid binding [GO:0005504]; flavin adenine dinucleotide binding [GO:0050660]; palmitoyl-CoA oxidase activity [GO:0016401]; PDZ domain binding [GO:0030165]; protein N-terminus binding [GO:0047485]	Lipid metabolism; peroxisomal fatty acid beta-oxidation.	0.295298	0.116494	0.019574	0.972513
Q15392	DHCR24 KIAA0018	Delta(24)-sterol reductase	Endoplasmic reticulum membrane {ECO:0000269|PubMed:11007892, ECO:0000269|PubMed:22010141}; Single-pass membrane protein {ECO:0000255}. Golgi apparatus membrane {ECO:0000269|PubMed:11007892}; Single-pass membrane protein {ECO:0000255}.	delta24(24-1) sterol reductase activity [GO:0000246]; delta24-sterol reductase activity [GO:0050614]; enzyme binding [GO:0019899]; FAD binding [GO:0071949]; oxidoreductase activity, acting on the CH-CH group of donors, NAD or NADP as acceptor [GO:0016628]; peptide antigen binding [GO:0042605]	Steroid biosynthesis; cholesterol biosynthesis. {ECO:0000269|PubMed:11519011, ECO:0000269|PubMed:21671375}.	0.546867	0.0523485	0.0167431	0.951201
Q16775	HAGH GLO2 HAGH1	Hydroxyacylglutathione hydrolase, mitochondrial	[Isoform 1]: Mitochondrion matrix {ECO:0000269|PubMed:15117945}.; [Isoform 2]: Cytoplasm {ECO:0000269|PubMed:15117945}.	hydroxyacylglutathione hydrolase activity [GO:0004416]; metal ion binding [GO:0046872]	Secondary metabolite metabolism; methylglyoxal degradation; (R)-lactate from methylglyoxal: step 2/2.	-0.0222295	0.966993	-0.606374	0.0401691
Q16881	TXNRD1 GRIM12 KDRF	Thioredoxin reductase 1, cytoplasmic	Cytoplasm {ECO:0000250}.; [Isoform 4]: Cytoplasm. Nucleus.; [Isoform 5]: Cytoplasm.	electron transfer activity [GO:0009055]; flavin adenine dinucleotide binding [GO:0050660]; protein disulfide oxidoreductase activity [GO:0015035]; thioredoxin-disulfide reductase activity [GO:0004791]		0.0349632	0.904359	0.094038	0.640545
Q4VC31	CCDC58	Coiled-coil domain-containing protein 58				-1.65162	0.340931	-0.493604	0.204028
Q53H12	AGK MULK	Acylglycerol kinase, mitochondrial	Mitochondrion inner membrane {ECO:0000269|PubMed:15939762, ECO:0000269|PubMed:16269826, ECO:0000269|PubMed:28712724, ECO:0000269|PubMed:28712726}; Peripheral membrane protein {ECO:0000269|PubMed:28712724}. Mitochondrion intermembrane space {ECO:0000269|PubMed:28712724, ECO:0000269|PubMed:28712726}. Note=Localizes in the mitochondrion intermembrane space, where it associates with the inner membran…	acylglycerol kinase activity [GO:0047620]; ATP binding [GO:0005524]; ceramide kinase activity [GO:0001729]; diacylglycerol kinase activity [GO:0004143]; dihydroceramide kinase activity [GO:0102773]; NAD+ kinase activity [GO:0003951]	Lipid metabolism; glycerolipid metabolism. {ECO:0000269|PubMed:15939762}.	-0.0900671	0.743487	-0.354091	0.346163
Q53H82	LACTB2 CGI-83	Endoribonuclease LACTB2	Mitochondrion matrix {ECO:0000269|PubMed:26826708}.	endoribonuclease activity [GO:0004521]; single-stranded RNA binding [GO:0003727]; zinc ion binding [GO:0008270]		-0.154138	0.704677	-0.272899	0.383137
Q56VL3	OCIAD2	OCIA domain-containing protein 2	Endosome {ECO:0000305}.			-0.654949	0.379609	-0.381601	0.525939
Q5JTJ3	COA6 C1orf31	Cytochrome c oxidase assembly factor 6 homolog	Mitochondrion intermembrane space {ECO:0000269|PubMed:25339201, ECO:0000269|PubMed:25959673}.	copper ion binding [GO:0005507]; RNA binding [GO:0003723]		-0.218335	0.61397	0.014588	0.950638
Q5T653	MRPL2 CGI-22	39S ribosomal protein L2, mitochondrial	Mitochondrion {ECO:0000269|PubMed:25278503, ECO:0000269|PubMed:25838379, ECO:0000269|PubMed:28892042}.	RNA binding [GO:0003723]; structural constituent of ribosome [GO:0003735]		-0.0623014	0.852269	-0.388783	0.615693
Q6L8Q7	PDE12	2',5'-phosphodiesterase 12	Mitochondrion matrix {ECO:0000269|PubMed:21245038, ECO:0000269|PubMed:21666256, ECO:0000269|PubMed:22285541}.	3'-5'-exoribonuclease activity [GO:0000175]; exonuclease activity [GO:0004527]; metal ion binding [GO:0046872]; oligoribonucleotidase activity [GO:0034611]; poly(A)-specific ribonuclease activity [GO:0004535]		0.590835	0.368607	0.913243	0.0678642
Q6NUK1	SLC25A24 APC1 MCSC1 SCAMC1	Calcium-binding mitochondrial carrier protein SCaMC-1	Mitochondrion inner membrane {ECO:0000269|PubMed:15054102, ECO:0000269|PubMed:15123600, ECO:0000269|PubMed:22015608}; Multi-pass membrane protein {ECO:0000269|PubMed:15054102, ECO:0000269|PubMed:15123600, ECO:0000269|PubMed:22015608}.	ATP transmembrane transporter activity [GO:0005347]; calcium ion binding [GO:0005509]		-0.386297	0.354078	1.86256	0.120759
Q6NVY1	HIBCH	3-hydroxyisobutyryl-CoA hydrolase, mitochondrial	Mitochondrion {ECO:0000250}.	3-hydroxyisobutyryl-CoA hydrolase activity [GO:0003860]	Amino-acid degradation; L-valine degradation.
Q6P587	FAHD1 C16orf36 YISKL	Acylpyruvase FAHD1, mitochondrial	Mitochondrion {ECO:0000269|PubMed:21878618}. Cytoplasm, cytosol {ECO:0000269|PubMed:21878618}.	acetylpyruvate hydrolase activity [GO:0018773]; acylpyruvate hydrolase activity [GO:0047621]; fumarylpyruvate hydrolase activity [GO:0034545]; hydrolase activity [GO:0016787]; metal ion binding [GO:0046872]; oxaloacetate decarboxylase activity [GO:0008948]		-0.207197	0.632951	-0.378058	0.477636
Q6PI48	DARS2	Aspartate--tRNA ligase, mitochondrial	Mitochondrion matrix {ECO:0000269|PubMed:15779907}.	aspartate-tRNA(Asn) ligase activity [GO:0050560]; aspartate-tRNA ligase activity [GO:0004815]; ATP binding [GO:0005524]; protein homodimerization activity [GO:0042803]; tRNA binding [GO:0000049]		1.62431	0.28865	0.519234	0.670972
Q6PIU2	NCEH1 AADACL1 KIAA1363	Neutral cholesterol ester hydrolase 1	Membrane {ECO:0000305|PubMed:12149457}; Single-pass type II membrane protein {ECO:0000305|PubMed:12149457}. Microsome {ECO:0000250}.	hydrolase activity [GO:0016787]; short-chain carboxylesterase activity [GO:0034338]; sterol esterase activity [GO:0004771]		-0.103321	0.505843	-0.291103	0.28665
Q6YN16	HSDL2 C9orf99 SDR13C1	Hydroxysteroid dehydrogenase-like protein 2	Peroxisome {ECO:0000269|PubMed:19703561}.	oxidoreductase activity [GO:0016491]		0.143919	0.828034	0.210096	0.449874
Q7KZF4	SND1 TDRD11	Staphylococcal nuclease domain-containing protein 1	Cytoplasm {ECO:0000269|PubMed:14508492, ECO:0000269|PubMed:17081065}. Nucleus {ECO:0000269|PubMed:12234934, ECO:0000269|PubMed:14508492, ECO:0000269|PubMed:17081065, ECO:0000269|PubMed:7651391}. Melanosome {ECO:0000269|PubMed:17081065}. Note=In IL-4 stimulated cells colocalizes with STAT6 in the nucleus (PubMed:12234934). Identified by mass spectrometry in melanosome fractions from stage I to sta…	cadherin binding [GO:0045296]; endonuclease activity [GO:0004519]; endoribonuclease activity [GO:0004521]; nuclease activity [GO:0004518]; RISC complex binding [GO:1905172]; RNA binding [GO:0003723]; transcription coregulator activity [GO:0003712]		1.15678	0.023397	0.525716	0.441595
Q7Z2W9	MRPL21	39S ribosomal protein L21, mitochondrial	Mitochondrion {ECO:0000269|PubMed:25278503, ECO:0000269|PubMed:25838379, ECO:0000269|PubMed:28892042}.	RNA binding [GO:0003723]; structural constituent of ribosome [GO:0003735]		-2.96152	0.0855986	-1.31947	0.108687
Q7Z434	MAVS IPS1 KIAA1271 VISA	Mitochondrial antiviral-signaling protein	Mitochondrion outer membrane {ECO:0000269|PubMed:16125763}. Mitochondrion {ECO:0000269|PubMed:11780052, ECO:0000269|PubMed:17709747, ECO:0000269|PubMed:20127681, ECO:0000269|PubMed:21170385}. Peroxisome {ECO:0000269|PubMed:20451243}.	CARD domain binding [GO:0050700]; protein kinase binding [GO:0019901]; signaling adaptor activity [GO:0035591]		-0.232782	0.561905	0.565228	0.54973
Q7Z4W1	DCXR SDR20C1	L-xylulose reductase	Membrane {ECO:0000250}; Peripheral membrane protein {ECO:0000250}. Note=Probably recruited to membranes via an interaction with phosphatidylinositol. {ECO:0000250}.	carbonyl reductase (NADPH) activity [GO:0004090]; identical protein binding [GO:0042802]; L-xylulose reductase (NAD+) activity [GO:0044105]; L-xylulose reductase (NADP+) activity [GO:0050038]; oxidoreductase activity, acting on NAD(P)H, quinone or similar compound as acceptor [GO:0016655]		0.251499	0.384388	0.156301	0.0487953
Q86SX6	GLRX5 C14orf87	Glutaredoxin-related protein 5, mitochondrial	Mitochondrion matrix {ECO:0000269|PubMed:20364084}.	2 iron, 2 sulfur cluster binding [GO:0051537]; electron transfer activity [GO:0009055]; metal ion binding [GO:0046872]; protein disulfide oxidoreductase activity [GO:0015035]		-0.0639162	0.94353	-0.389378	0.29427
Q8IXI1	RHOT2 ARHT2 C16orf39	Mitochondrial Rho GTPase 2	Mitochondrion outer membrane {ECO:0000269|PubMed:12482879, ECO:0000269|PubMed:19528298}; Single-pass type IV membrane protein {ECO:0000269|PubMed:12482879, ECO:0000269|PubMed:19528298}. Note=Colocalizes with MGARP and RHOT2 at the mitochondria.	calcium ion binding [GO:0005509]; GTPase activity [GO:0003924]; GTP binding [GO:0005525]		2.11454	0.047616	-0.5056	0.860457
Q8NBX0	SCCPDH CGI-49	Saccharopine dehydrogenase-like oxidoreductase		oxidoreductase activity [GO:0016491]		0.0980547	0.766136	-0.284548	0.330414
Q8TC12	RDH11 ARSDR1 PSDR1 SDR7C1 CGI-82	Retinol dehydrogenase 11	Endoplasmic reticulum membrane {ECO:0000269|PubMed:12036956}; Single-pass type II membrane protein {ECO:0000269|PubMed:12036956}.	NADP-retinol dehydrogenase activity [GO:0052650]; oxidoreductase activity, acting on the CH-OH group of donors, NAD or NADP as acceptor [GO:0016616]; retinol dehydrogenase activity [GO:0004745]	Cofactor metabolism; retinol metabolism. {ECO:0000269|PubMed:12036956, ECO:0000269|PubMed:12226107}.	1.39406	0.0412417	1.38301	0.234619
Q8TCS8	PNPT1 PNPASE	Polyribonucleotide nucleotidyltransferase 1, mitochondrial	Cytoplasm {ECO:0000269|PubMed:16055741}. Mitochondrion matrix {ECO:0000269|PubMed:12798676, ECO:0000269|PubMed:16055741}. Mitochondrion intermembrane space {ECO:0000269|PubMed:16966381}; Peripheral membrane protein {ECO:0000269|PubMed:16966381}.	3'-5'-exoribonuclease activity [GO:0000175]; miRNA binding [GO:0035198]; poly(G) binding [GO:0034046]; poly(U) RNA binding [GO:0008266]; polyribonucleotide nucleotidyltransferase activity [GO:0004654]; RNA binding [GO:0003723]		-0.137436	0.724394	-0.616191	0.359545
Q92947	GCDH	Glutaryl-CoA dehydrogenase, mitochondrial	Mitochondrion matrix.	fatty-acyl-CoA binding [GO:0000062]; flavin adenine dinucleotide binding [GO:0050660]; glutaryl-CoA dehydrogenase activity [GO:0004361]; glutaryl-CoA hydrolase activity [GO:0044466]	Amino-acid metabolism; lysine degradation.; PATHWAY: Amino-acid metabolism; tryptophan metabolism.	1.03854	0.26791	0.686475	0.361746
Q96AB3	ISOC2	Isochorismatase domain-containing protein 2	Cytoplasm {ECO:0000269|PubMed:17658461}. Nucleus {ECO:0000269|PubMed:17658461}. Note=Localizes to the nucleus in the presence of CDKN2A.	catalytic activity [GO:0003824]		Inf	0.42265	1.67807	0.0544452
Q96AY3	FKBP10 FKBP65 PSEC0056	Peptidyl-prolyl cis-trans isomerase FKBP10	Endoplasmic reticulum lumen {ECO:0000255|PROSITE-ProRule:PRU10138}.	calcium ion binding [GO:0005509]; FK506 binding [GO:0005528]; peptidyl-prolyl cis-trans isomerase activity [GO:0003755]		-0.380163	0.320321	-0.926528	0.123025
Q96C36	PYCR2	Pyrroline-5-carboxylate reductase 2	Cytoplasm {ECO:0000269|PubMed:2722838}. Mitochondrion {ECO:0000269|PubMed:23024808, ECO:0000269|PubMed:25865492}.	pyrroline-5-carboxylate reductase activity [GO:0004735]	Amino-acid biosynthesis; L-proline biosynthesis; L-proline from L-glutamate 5-semialdehyde: step 1/1.	0.284229	0.609036	-0.219272	0.622514
Q96DB5	RMDN1 FAM82B CGI-90	Regulator of microtubule dynamics protein 1	Cytoplasm {ECO:0000269|PubMed:18070910}. Cytoplasm, cytoskeleton, spindle {ECO:0000269|PubMed:18070910}. Cytoplasm, cytoskeleton, spindle pole {ECO:0000269|PubMed:18070910}. Note=In interphase localizes in the cytoplasm, and during mitosis localizes to the spindle microtubules and spindle poles.			Inf	0.42265	Inf	0.251011
Q96DV4	MRPL38 HSPC262	39S ribosomal protein L38, mitochondrial	Mitochondrion {ECO:0000269|PubMed:25278503, ECO:0000269|PubMed:25838379, ECO:0000269|PubMed:28892042}.			1.30327	0.184103	1.03825	0.133535
Q96I99	SUCLG2	Succinate--CoA ligase [GDP-forming] subunit beta, mitochondrial	Mitochondrion {ECO:0000255|HAMAP-Rule:MF_03221}.	ATP binding [GO:0005524]; GDP binding [GO:0019003]; GTP binding [GO:0005525]; magnesium ion binding [GO:0000287]; protein-containing complex binding [GO:0044877]; succinate-CoA ligase (ADP-forming) activity [GO:0004775]; succinate-CoA ligase (GDP-forming) activity [GO:0004776]	Carbohydrate metabolism; tricarboxylic acid cycle; succinate from succinyl-CoA (ligase route): step 1/1. {ECO:0000255|HAMAP-Rule:MF_03221}.	0.374828	0.57376	-1.3397	0.496191
Q96RP9	GFM1 EFG EFG1 GFM	Elongation factor G, mitochondrial	Mitochondrion {ECO:0000255|HAMAP-Rule:MF_03061}.	GTPase activity [GO:0003924]; GTP binding [GO:0005525]; RNA binding [GO:0003723]; translation elongation factor activity [GO:0003746]	Protein biosynthesis; polypeptide chain elongation. {ECO:0000255|HAMAP-Rule:MF_03061, ECO:0000269|PubMed:19716793}.	0.0416951	0.930516	-0.418975	0.322521
Q99497	PARK7	Protein/nucleic acid deglycase DJ-1	Cell membrane {ECO:0000250|UniProtKB:Q99LX0}; Lipid-anchor {ECO:0000250|UniProtKB:Q99LX0}. Cytoplasm {ECO:0000269|PubMed:12851414, ECO:0000269|PubMed:14579415, ECO:0000269|PubMed:15976810, ECO:0000269|PubMed:19229105, ECO:0000269|PubMed:28596309}. Nucleus {ECO:0000269|PubMed:12851414, ECO:0000269|PubMed:14579415, ECO:0000269|PubMed:15976810, ECO:0000269|PubMed:16390825, ECO:0000269|PubMed:2859630…	androgen receptor binding [GO:0050681]; cadherin binding [GO:0045296]; copper ion binding [GO:0005507]; cupric ion binding [GO:1903135]; cuprous ion binding [GO:1903136]; cytokine binding [GO:0019955]; enzyme binding [GO:0019899]; glyoxalase (glycolic acid-forming) activity [GO:1990422]; identical protein binding [GO:0042802]; kinase binding [GO:0019900]; L-dopa decarboxylase activator activity […		0.310073	0.176751	-0.850431	0.381156
Q99700	ATXN2 ATX2 SCA2 TNRC13	Ataxin-2	Cytoplasm {ECO:0000250}.	epidermal growth factor receptor binding [GO:0005154]; protein C-terminus binding [GO:0008022]; RNA binding [GO:0003723]		-0.451212	0.654944	1.44486	0.190063
Q99714	HSD17B10 ERAB HADH2 MRPP2 SCHAD SDR5C1 XH98G2	3-hydroxyacyl-CoA dehydrogenase type-2	Mitochondrion {ECO:0000269|PubMed:12917011, ECO:0000269|PubMed:18984158}.	3-hydroxy-2-methylbutyryl-CoA dehydrogenase activity [GO:0047015]; 3-hydroxyacyl-CoA dehydrogenase activity [GO:0003857]; cholate 7-alpha-dehydrogenase activity [GO:0008709]; dihydrotestosterone 17-beta-dehydrogenase activity [GO:0035410]; RNA binding [GO:0003723]; testosterone dehydrogenase [NAD(P)] activity [GO:0030283]; tRNA binding [GO:0000049]		1.26478	0.0316629	1.14784	0.0025815
Q99798	ACO2	Aconitate hydratase, mitochondrial	Mitochondrion {ECO:0000250|UniProtKB:P16276}.	3 iron, 4 sulfur cluster binding [GO:0051538]; 4 iron, 4 sulfur cluster binding [GO:0051539]; aconitate hydratase activity [GO:0003994]; citrate dehydratase activity [GO:0047780]; iron ion binding [GO:0005506]	Carbohydrate metabolism; tricarboxylic acid cycle; isocitrate from oxaloacetate: step 2/2.	0.20151	0.493995	-0.449797	0.209595
Q99832	CCT7 CCTH NIP7-1	T-complex protein 1 subunit eta	Cytoplasm {ECO:0000250|UniProtKB:P80313}.	ATP binding [GO:0005524]; identical protein binding [GO:0042802]; unfolded protein binding [GO:0051082]		1.18799	0.377533	1.96039	0.123851
Q9BQ52	ELAC2 HPC2	Zinc phosphodiesterase ELAC protein 2	Mitochondrion {ECO:0000269|PubMed:21593607}. Nucleus {ECO:0000269|PubMed:21593607}. Note=Mainly mitochondrial.	endonuclease activity [GO:0004519]; metal ion binding [GO:0046872]; RNA binding [GO:0003723]; tRNA-specific ribonuclease activity [GO:0004549]		0.721832	0.484153	-0.00269148	0.995569
Q9BSH4	TACO1 CCDC44 PRO0477	Translational activator of cytochrome c oxidase 1	Mitochondrion {ECO:0000269|PubMed:19503089}.	mitochondrial ribosome binding [GO:0097177]; mRNA binding [GO:0003729]; rRNA binding [GO:0019843]		0.363717	0.307381	0.0986292	0.761148
Q9BX68	HINT2	Histidine triad nucleotide-binding protein 2, mitochondrial	Mitochondrion {ECO:0000269|PubMed:16762638, ECO:0000269|PubMed:18653718}.	hydrolase activity [GO:0016787]; nucleotide binding [GO:0000166]		-0.611235	0.30194	-1.02379	0.16737
Q9BXF6	RAB11FIP5 GAF1 KIAA0857 RIP11	Rab11 family-interacting protein 5	Cytoplasm. Recycling endosome membrane; Peripheral membrane protein. Early endosome membrane {ECO:0000250}; Peripheral membrane protein {ECO:0000250}. Golgi apparatus membrane {ECO:0000250}; Peripheral membrane protein {ECO:0000250}. Cytoplasmic vesicle, secretory vesicle membrane {ECO:0000250}; Peripheral membrane protein {ECO:0000250}. Mitochondrion membrane; Peripheral membrane protein.	gamma-tubulin binding [GO:0043015]; Rab GTPase binding [GO:0017137]		-0.1103	0.698203	-0.913817	0.0810169
Q9BXR0	QTRT1 TGT TGUT	Queuine tRNA-ribosyltransferase catalytic subunit 1	Cytoplasm {ECO:0000255|HAMAP-Rule:MF_03218}. Mitochondrion outer membrane {ECO:0000255|HAMAP-Rule:MF_03218}; Peripheral membrane protein {ECO:0000255|HAMAP-Rule:MF_03218}; Cytoplasmic side {ECO:0000255|HAMAP-Rule:MF_03218}. Note=Weakly associates with mitochondria, possibly via QTRT2. {ECO:0000255|HAMAP-Rule:MF_03218}.	metal ion binding [GO:0046872]; protein heterodimerization activity [GO:0046982]; protein homodimerization activity [GO:0042803]; queuine tRNA-ribosyltransferase activity [GO:0008479]		-0.0913955	0.78392	-1.01431	0.153082
Q9BYT8	NLN AGTBP KIAA1226	Neurolysin, mitochondrial	Mitochondrion intermembrane space {ECO:0000250}. Cytoplasm {ECO:0000250}.	metal ion binding [GO:0046872]; metalloendopeptidase activity [GO:0004222]; peptide binding [GO:0042277]		0.673674	0.228184	0.59423	0.264173
Q9BZE1	MRPL37 MRPL2 RPML2 HSPC235	39S ribosomal protein L37, mitochondrial	Mitochondrion {ECO:0000269|PubMed:25278503, ECO:0000269|PubMed:25838379, ECO:0000269|PubMed:28892042}.	RNA binding [GO:0003723]; structural constituent of ribosome [GO:0003735]		1.75484	0.123211	0.00972112	0.991763
Q9H2U2	PPA2 HSPC124	Inorganic pyrophosphatase 2, mitochondrial	Mitochondrion {ECO:0000305}.	inorganic diphosphatase activity [GO:0004427]; magnesium ion binding [GO:0000287]; protein serine/threonine phosphatase activity [GO:0004722]		0.531699	0.213618	0.974833	0.128265
Q9H4A6	GOLPH3 GPP34	Golgi phosphoprotein 3	Golgi apparatus, Golgi stack membrane; Peripheral membrane protein; Cytoplasmic side. Golgi apparatus, trans-Golgi network membrane; Peripheral membrane protein; Cytoplasmic side. Mitochondrion intermembrane space. Cell membrane {ECO:0000250}. Endosome {ECO:0000250}. Note=Phosphatidylinositol 4-phosphate-binding and oligomerization participate in the recruitment onto Golgi membranes. {ECO:0000305…	enzyme binding [GO:0019899]; phosphatidylinositol-4-phosphate binding [GO:0070273]		-Inf	0.186078	Inf	0.0306897
Q9H845	ACAD9	Acyl-CoA dehydrogenase family member 9, mitochondrial	Mitochondrion inner membrane {ECO:0000269|PubMed:16020546, ECO:0000269|PubMed:20816094}; Peripheral membrane protein {ECO:0000269|PubMed:16020546}; Matrix side {ECO:0000269|PubMed:16020546}. Note=Essentially associated with membranes. {ECO:0000269|PubMed:16020546}.	fatty-acyl-CoA binding [GO:0000062]; flavin adenine dinucleotide binding [GO:0050660]; long-chain-acyl-CoA dehydrogenase activity [GO:0004466]; medium-chain-acyl-CoA dehydrogenase activity [GO:0070991]; very-long-chain-acyl-CoA dehydrogenase activity [GO:0017099]		0.317408	0.435171	-0.50823	0.410242
Q9H9J2	MRPL44	39S ribosomal protein L44, mitochondrial	Mitochondrion {ECO:0000269|PubMed:25278503, ECO:0000269|PubMed:25838379, ECO:0000269|PubMed:28892042}.	double-stranded RNA binding [GO:0003725]; ribonuclease III activity [GO:0004525]; RNA binding [GO:0003723]		0.240745	0.574917	0.210487	0.458214
Q9HC38	GLOD4 C17orf25 CGI-150 My027	Glyoxalase domain-containing protein 4	Mitochondrion {ECO:0000305|PubMed:12897971}.	cadherin binding [GO:0045296]		-0.0711988	0.695931	-0.099031	0.594245
Q9HCC0	MCCC2 MCCB	Methylcrotonoyl-CoA carboxylase beta chain, mitochondrial	Mitochondrion matrix {ECO:0000269|PubMed:11170888, ECO:0000269|PubMed:16023992}.	ATP binding [GO:0005524]; methylcrotonoyl-CoA carboxylase activity [GO:0004485]	Amino-acid degradation; L-leucine degradation; (S)-3-hydroxy-3-methylglutaryl-CoA from 3-isovaleryl-CoA: step 2/3. {ECO:0000269|PubMed:17360195}.	-0.0925256	0.832558	-0.659032	0.149996
Q9NP81	SARS2 SARSM	Serine--tRNA ligase, mitochondrial	Mitochondrion matrix {ECO:0000250|UniProtKB:Q9N0F3}.	ATP binding [GO:0005524]; RNA binding [GO:0003723]; serine-tRNA ligase activity [GO:0004828]; tRNA binding [GO:0000049]	Aminoacyl-tRNA biosynthesis; selenocysteinyl-tRNA(Sec) biosynthesis; L-seryl-tRNA(Sec) from L-serine and tRNA(Sec): step 1/1.	0.190888	0.501626	-0.0681015	0.749828
Q9NPH0	ACP6 ACPL1 LPAP UNQ205/PRO231	Lysophosphatidic acid phosphatase type 6	Mitochondrion {ECO:0000269|PubMed:10506173}.	acid phosphatase activity [GO:0003993]; lysophosphatidic acid phosphatase activity [GO:0052642]		-0.616324	0.223125	-0.986017	0.138481
Q9NQR4	NIT2 CUA002	Omega-amidase NIT2	Cytoplasm {ECO:0000269|PubMed:17488281}.	omega-amidase activity [GO:0050152]		-0.00264387	0.991091	-0.582373	0.0443811
Q9NRV9	HEBP1 HBP	Heme-binding protein 1	Cytoplasm {ECO:0000269|PubMed:12413491}.	heme binding [GO:0020037]		-0.161889	0.698263	-1.05193	0.0499179
Q9NSE4	IARS2	Isoleucine--tRNA ligase, mitochondrial	Mitochondrion matrix {ECO:0000250}.	aminoacyl-tRNA editing activity [GO:0002161]; ATP binding [GO:0005524]; isoleucine-tRNA ligase activity [GO:0004822]; tRNA binding [GO:0000049]		-0.0245607	0.893924	1.12913	0.0585085
Q9NUJ1	ABHD10	Mycophenolic acid acyl-glucuronide esterase, mitochondrial	Mitochondrion {ECO:0000305}.	hydrolase activity, hydrolyzing O-glycosyl compounds [GO:0004553]; mycophenolic acid acyl-glucuronide esterase activity [GO:0102390]		0.865473	0.145214	0.675596	0.0228823
Q9NX40	OCIAD1 ASRIJ OCIA	OCIA domain-containing protein 1	Endosome {ECO:0000250|UniProtKB:Q9CRD0}.			-0.20205	0.527575	0.274635	0.504529
Q9NZJ7	MTCH1 PSAP CGI-64 UNQ1871/PRO4314	Mitochondrial carrier homolog 1	Mitochondrion inner membrane {ECO:0000305}; Multi-pass membrane protein {ECO:0000305}.			1.14785	0.201906	0.414795	0.334076
Q9UBQ7	GRHPR GLXR MSTP035	Glyoxylate reductase/hydroxypyruvate reductase		carboxylic acid binding [GO:0031406]; glycerate dehydrogenase activity [GO:0008465]; glyoxylate reductase (NADP) activity [GO:0030267]; hydroxypyruvate reductase activity [GO:0016618]; NAD binding [GO:0051287]; NADPH binding [GO:0070402]; oxidoreductase activity, acting on the CH-OH group of donors, NAD or NADP as acceptor [GO:0016616]; protein homodimerization activity [GO:0042803]		-0.123065	0.550279	-0.704168	0.0800777
Q9UDR5	AASS	Alpha-aminoadipic semialdehyde synthase, mitochondrial	Mitochondrion {ECO:0000250}.	saccharopine dehydrogenase (NAD+, L-glutamate-forming) activity [GO:0047131]; saccharopine dehydrogenase (NADP+, L-lysine-forming) activity [GO:0047130]	Amino-acid degradation; L-lysine degradation via saccharopine pathway; glutaryl-CoA from L-lysine: step 1/6.; PATHWAY: Amino-acid degradation; L-lysine degradation via saccharopine pathway; glutaryl-CoA from L-lysine: step 2/6.	0.194737	0.48448	0.797656	0.200138
Q9UFN0	NIPSNAP3A NIPSNAP4 HSPC299	Protein NipSnap homolog 3A	Cytoplasm, cytosol {ECO:0000269|PubMed:12427096}. Note=May be part of some vesicular structure distinct from lysosomal vesicles.			1.35503	0.272915	0.152135	0.807655
Q9UG63	ABCF2 HUSSY-18	ATP-binding cassette sub-family F member 2		ATPase activity [GO:0016887]; ATP binding [GO:0005524]		0.178185	0.345689	0.287069	0.408125
Q9UKK9	NUDT5 NUDIX5 HSPC115	ADP-sugar pyrophosphatase	Nucleus {ECO:0000305|PubMed:27257257}.	8-oxo-dGDP phosphatase activity [GO:0044715]; ADP-ribose diphosphatase activity [GO:0047631]; ADP-sugar diphosphatase activity [GO:0019144]; magnesium ion binding [GO:0000287]; nucleotidyltransferase activity [GO:0016779]; protein homodimerization activity [GO:0042803]; snoRNA binding [GO:0030515]		-0.0417283	0.791412	-0.729245	0.0397547
Q9UMS0	NFU1 HIRIP5 CGI-33	NFU1 iron-sulfur cluster scaffold homolog, mitochondrial	Mitochondrion. Cytoplasm, cytosol.	4 iron, 4 sulfur cluster binding [GO:0051539]; iron ion binding [GO:0005506]		0.0345799	0.876615	1.26914	0.243729
Q9UNF0	PACSIN2	Protein kinase C and casein kinase substrate in neurons protein 2	Cytoplasm {ECO:0000250}. Cytoplasm, cytoskeleton {ECO:0000250}. Cytoplasmic vesicle membrane; Peripheral membrane protein; Cytoplasmic side. Early endosome. Recycling endosome membrane. Cell projection, ruffle membrane; Peripheral membrane protein; Cytoplasmic side. Cell membrane; Peripheral membrane protein; Cytoplasmic side. Cell projection {ECO:0000269|PubMed:31242077}. Membrane, caveola {ECO:…	cadherin binding [GO:0045296]; cytoskeletal protein binding [GO:0008092]; identical protein binding [GO:0042802]; phosphatidic acid binding [GO:0070300]; phospholipid binding [GO:0005543]; transporter activity [GO:0005215]		0.778563	0.131814	0.0650707	0.673187
Q9Y2Z4	YARS2 CGI-04	Tyrosine--tRNA ligase, mitochondrial	Mitochondrion matrix {ECO:0000269|PubMed:15779907}.	ATP binding [GO:0005524]; protein homodimerization activity [GO:0042803]; RNA binding [GO:0003723]; tRNA binding [GO:0000049]; tyrosine binding [GO:0072545]; tyrosine-tRNA ligase activity [GO:0004831]		Inf	0.274513	3.26312	0.0094777
Q9Y3B8	REXO2 SFN SMFN CGI-114	Oligoribonuclease, mitochondrial	[Isoform 1]: Mitochondrion intermembrane space. Mitochondrion matrix.; [Isoform 2]: Nucleus.; [Isoform 3]: Cytoplasm.	3'-5' exonuclease activity [GO:0008408]; 3'-5'-exoribonuclease activity [GO:0000175]; nucleic acid binding [GO:0003676]		-0.364326	0.367025	-0.72855	0.0999791
Q9Y3D6	FIS1 TTC11 CGI-135	Mitochondrial fission 1 protein	Mitochondrion outer membrane; Single-pass membrane protein. Peroxisome membrane; Single-pass membrane protein.	identical protein binding [GO:0042802]; protein-containing complex binding [GO:0044877]		2.38319	0.0785726	-0.219361	0.826257
Q9Y3E5	PTRH2 BIT1 PTH2 CGI-147	Peptidyl-tRNA hydrolase 2, mitochondrial	Mitochondrion.	aminoacyl-tRNA hydrolase activity [GO:0004045]		0.492928	0.697167	2.38542	0.0607645
Q9Y5J7	TIMM9 TIM9 TIM9A TIMM9A	Mitochondrial import inner membrane translocase subunit Tim9	Mitochondrion inner membrane {ECO:0000269|PubMed:11489896, ECO:0000269|PubMed:14726512}; Peripheral membrane protein {ECO:0000269|PubMed:11489896, ECO:0000269|PubMed:14726512}; Intermembrane side {ECO:0000269|PubMed:11489896, ECO:0000269|PubMed:14726512}.	chaperone binding [GO:0051087]; protein homodimerization activity [GO:0042803]; protein transporter activity [GO:0140318]; zinc ion binding [GO:0008270]		-0.621219	0.114164	-0.819348	0.369836
Q9Y5J9	TIMM8B DDP2 DDPL TIM8B	Mitochondrial import inner membrane translocase subunit Tim8 B	Mitochondrion inner membrane {ECO:0000250}; Peripheral membrane protein {ECO:0000250}; Intermembrane side {ECO:0000250}.	zinc ion binding [GO:0008270]		-0.564977	0.422947	-0.8674	0.0857619
Q9Y676	MRPS18B C6orf14 HSPC183 PTD017	28S ribosomal protein S18b, mitochondrial	Mitochondrion {ECO:0000269|PubMed:25838379}.	structural constituent of ribosome [GO:0003735]		2.09541	0.0457066	1.60725	0.130122
Q9Y696	CLIC4	Chloride intracellular channel protein 4	Cytoplasm, cytoskeleton, microtubule organizing center, centrosome. Cytoplasmic vesicle membrane {ECO:0000305}; Single-pass membrane protein {ECO:0000305}. Nucleus matrix. Cell membrane {ECO:0000305}; Single-pass membrane protein {ECO:0000305}. Mitochondrion. Cell junction. Note=Colocalized with AKAP9 at the centrosome and midbody. Exists both as soluble cytoplasmic protein and as membrane protei…	chloride channel activity [GO:0005254]; voltage-gated ion channel activity [GO:0005244]		0.00250328	0.990009	-0.141189	0.246981
Q9Y6C9	MTCH2 MIMP HSPC032	Mitochondrial carrier homolog 2	Mitochondrion inner membrane {ECO:0000305}; Multi-pass membrane protein {ECO:0000305}.			1.21771	0.123552	0.999867	0.202398

## Sheet: NCI-H358_proteomics
Accession	Gene names	Description	Subcellular location	Gene ontology (molecular function)	Pathway	Log2(Fold Change 4h)	p-value (4h)	Log2(Fold Change 24h)	p-value (24h)
O00154	ACOT7 BACH	Cytosolic acyl coenzyme A thioester hydrolase	[Isoform 4]: Cytoplasm, cytosol {ECO:0000305|PubMed:12435388}.; [Isoform 6]: Cytoplasm, cytosol {ECO:0000305|PubMed:12435388}.; [Isoform 1]: Mitochondrion {ECO:0000269|PubMed:12435388}.; [Isoform 5]: Mitochondrion {ECO:0000269|PubMed:12435388}.	acyl-CoA hydrolase activity [GO:0047617]; carboxylic ester hydrolase activity [GO:0052689]; fatty-acyl-CoA binding [GO:0000062]; long-chain fatty acyl-CoA binding [GO:0036042]; myristoyl-CoA hydrolase activity [GO:0102991]; palmitoyl-CoA hydrolase activity [GO:0016290]; protein homodimerization activity [GO:0042803]	Lipid metabolism; fatty acid metabolism. {ECO:0000305|PubMed:10578051}.	0.0356215	0.686181	0.288958	0.123889
O00217	NDUFS8	NADH dehydrogenase [ubiquinone] iron-sulfur protein 8, mitochondrial	Mitochondrion {ECO:0000305}.	4 iron, 4 sulfur cluster binding [GO:0051539]; metal ion binding [GO:0046872]; NADH dehydrogenase (ubiquinone) activity [GO:0008137]		-2.17943	0.369763	0.119573	0.722234
O00411	POLRMT	DNA-directed RNA polymerase, mitochondrial	Mitochondrion {ECO:0000269|PubMed:23283301, ECO:0000269|PubMed:29445193}.	DNA-directed 5'-3' RNA polymerase activity [GO:0003899]; mitochondrial promoter sequence-specific DNA binding [GO:0001018]; RNA binding [GO:0003723]; sequence-specific DNA binding [GO:0043565]		-Inf	0.42265	Inf	0.42265
O00429	DNM1L DLP1 DRP1	Dynamin-1-like protein	Cytoplasm, cytosol. Golgi apparatus. Endomembrane system; Peripheral membrane protein. Mitochondrion outer membrane {ECO:0000269|PubMed:26122121, ECO:0000269|PubMed:27145208, ECO:0000269|PubMed:28969390}; Peripheral membrane protein. Peroxisome. Membrane, clathrin-coated pit {ECO:0000250}. Cytoplasmic vesicle, secretory vesicle, synaptic vesicle membrane {ECO:0000250|UniProtKB:O35303}. Note=Mainl…	BH2 domain binding [GO:0051433]; clathrin binding [GO:0030276]; GTPase activator activity [GO:0005096]; GTPase activity [GO:0003924]; GTP binding [GO:0005525]; GTP-dependent protein binding [GO:0030742]; identical protein binding [GO:0042802]; lipid binding [GO:0008289]; microtubule binding [GO:0008017]; protein-containing complex binding [GO:0044877]; protein homodimerization activity [GO:004280…		0.487451	0.144426	-0.247318	0.322605
O14561	NDUFAB1	Acyl carrier protein, mitochondrial	Mitochondrion {ECO:0000269|PubMed:12611891, ECO:0000269|PubMed:28892042}.	acyl binding [GO:0000035]; acyl carrier activity [GO:0000036]; calcium ion binding [GO:0005509]; fatty acid binding [GO:0005504]; NADH dehydrogenase (ubiquinone) activity [GO:0008137]		-0.0409413	0.745713	0.224417	0.465091
O14880	MGST3	Microsomal glutathione S-transferase 3	Endoplasmic reticulum membrane {ECO:0000305}; Multi-pass membrane protein {ECO:0000305}. Microsome membrane {ECO:0000305}; Multi-pass membrane protein {ECO:0000305}. Microsome membrane {ECO:0000305}; Lipid-anchor {ECO:0000305}. Membrane {ECO:0000269|PubMed:9278457}.	glutathione peroxidase activity [GO:0004602]; leukotriene-C4 synthase activity [GO:0004464]; transferase activity [GO:0016740]		0.140956	0.726521	-0.0273575	0.924949
O15270	SPTLC2 KIAA0526 LCB2	Serine palmitoyltransferase 2	Endoplasmic reticulum membrane {ECO:0000250|UniProtKB:P97363}; Single-pass membrane protein {ECO:0000250|UniProtKB:P97363}.	pyridoxal phosphate binding [GO:0030170]; serine C-palmitoyltransferase activity [GO:0004758]	Lipid metabolism; sphingolipid metabolism.	0.422765	0.774113	-1.01559	0.327676
O43169	CYB5B CYB5M OMB5	Cytochrome b5 type B	Mitochondrion outer membrane {ECO:0000250|UniProtKB:P04166}.	enzyme activator activity [GO:0008047]; heme binding [GO:0020037]; metal ion binding [GO:0046872]		0.0580471	0.691082	-0.130577	0.385463
O43181	NDUFS4	NADH dehydrogenase [ubiquinone] iron-sulfur protein 4, mitochondrial	Mitochondrion inner membrane {ECO:0000269|PubMed:12611891}; Peripheral membrane protein {ECO:0000269|PubMed:12611891}; Matrix side {ECO:0000269|PubMed:12611891}.	NADH dehydrogenase (ubiquinone) activity [GO:0008137]		-0.330778	0.0338851	0.349954	0.244143
O43488	AKR7A2 AFAR AFAR1 AKR7	Aflatoxin B1 aldehyde reductase member 2	Golgi apparatus {ECO:0000250}. Cytoplasm {ECO:0000269|PubMed:9576847}.	alditol:NADP+ 1-oxidoreductase activity [GO:0004032]; electron transfer activity [GO:0009055]; phenanthrene-9,10-epoxide hydrolase activity [GO:0019119]		0.167376	0.169479	0.351885	0.499143
O43615	TIMM44 MIMT44 TIM44	Mitochondrial import inner membrane translocase subunit TIM44	Mitochondrion inner membrane {ECO:0000269|PubMed:10339406}; Peripheral membrane protein {ECO:0000269|PubMed:10339406}; Matrix side {ECO:0000269|PubMed:10339406}. Mitochondrion matrix {ECO:0000269|PubMed:10339406}.	ATP binding [GO:0005524]; chaperone binding [GO:0051087]		0.384092	0.6816	-0.757198	0.4347
O43678	NDUFA2	NADH dehydrogenase [ubiquinone] 1 alpha subcomplex subunit 2	Mitochondrion inner membrane {ECO:0000305|PubMed:12611891}; Peripheral membrane protein {ECO:0000305}; Matrix side {ECO:0000305}.	NADH dehydrogenase (ubiquinone) activity [GO:0008137]		0.363723	0.519543	-0.235816	0.79209
O43837	IDH3B	Isocitrate dehydrogenase [NAD] subunit beta, mitochondrial	Mitochondrion.	electron transfer activity [GO:0009055]; isocitrate dehydrogenase (NAD+) activity [GO:0004449]; magnesium ion binding [GO:0000287]; NAD binding [GO:0051287]		-0.0556619	0.836168	0.313741	0.417007
O43865	AHCYL1 DCAL IRBIT XPVKONA	S-adenosylhomocysteine hydrolase-like protein 1	Endoplasmic reticulum {ECO:0000250|UniProtKB:Q80SW1}. Cytoplasm, cytosol {ECO:0000250|UniProtKB:Q80SW1}. Microsome {ECO:0000250|UniProtKB:Q80SW1}. Apical cell membrane {ECO:0000250|UniProtKB:B5DFN2}. Note=Associates with membranes when phosphorylated, probably through interaction with ITPR1. {ECO:0000250|UniProtKB:Q80SW1}.	identical protein binding [GO:0042802]; RNA binding [GO:0003723]		-0.134016	0.310555	-0.351412	0.524094
O60220	TIMM8A DDP DDP1 TIM8A	Mitochondrial import inner membrane translocase subunit Tim8 A	Mitochondrion inner membrane {ECO:0000269|PubMed:11489896}; Peripheral membrane protein {ECO:0000269|PubMed:11489896}; Intermembrane side {ECO:0000269|PubMed:11489896}.	metal ion binding [GO:0046872]		-0.0862287	0.335822	-0.068755	0.815948
O60238	BNIP3L BNIP3A BNIP3H NIX	BCL2/adenovirus E1B 19 kDa protein-interacting protein 3-like	Nucleus envelope. Endoplasmic reticulum. Mitochondrion outer membrane. Membrane {ECO:0000305}; Single-pass membrane protein {ECO:0000305}. Note=Colocalizes with SPATA18 at the mitochondrion outer membrane.	identical protein binding [GO:0042802]; lamin binding [GO:0005521]; protein homodimerization activity [GO:0042803]		0.211183	0.67635	-2.69022	0.314383
O60313	OPA1 KIAA0567	Dynamin-like 120 kDa protein, mitochondrial	Mitochondrion inner membrane {ECO:0000269|PubMed:11017079, ECO:0000269|PubMed:16778770, ECO:0000269|PubMed:20974897, ECO:0000269|PubMed:28746876}; Single-pass membrane protein {ECO:0000255}. Mitochondrion intermembrane space {ECO:0000250|UniProtKB:P58281}. Mitochondrion membrane {ECO:0000269|PubMed:24616225}. Note=Detected at contact sites between endoplasmic reticulum and mitochondrion membranes…	cardiolipin binding [GO:1901612]; GTPase activity [GO:0003924]; GTP binding [GO:0005525]; kinase binding [GO:0019900]; magnesium ion binding [GO:0000287]; microtubule binding [GO:0008017]; phosphatidic acid binding [GO:0070300]; protein-containing complex binding [GO:0044877]		0.0198622	0.99438	Inf	0.183556
O60488	ACSL4 ACS4 FACL4 LACS4	Long-chain-fatty-acid--CoA ligase 4	Mitochondrion outer membrane {ECO:0000250}; Single-pass type III membrane protein {ECO:0000250}. Peroxisome membrane {ECO:0000250}; Single-pass type III membrane protein {ECO:0000250}. Microsome membrane {ECO:0000250}; Single-pass type III membrane protein {ECO:0000250}. Endoplasmic reticulum membrane {ECO:0000269|PubMed:24269233}; Single-pass type III membrane protein {ECO:0000250}. Cell membran…	acyl-CoA ligase activity [GO:0003996]; arachidonate-CoA ligase activity [GO:0047676]; ATP binding [GO:0005524]; decanoate-CoA ligase activity [GO:0102391]; long-chain fatty acid-CoA ligase activity [GO:0004467]; very long-chain fatty acid-CoA ligase activity [GO:0031957]		0.434794	0.260995	0.366875	0.360555
O75208	COQ9 C16orf49 HSPC326 PSEC0129	Ubiquinone biosynthesis protein COQ9, mitochondrial	Mitochondrion {ECO:0000250|UniProtKB:Q8K1Z0}.	lipid binding [GO:0008289]; protein homodimerization activity [GO:0042803]	Cofactor biosynthesis; ubiquinone biosynthesis. {ECO:0000250|UniProtKB:Q8K1Z0}.	0.78355	0.291485	-0.355432	0.0566393
O75251	NDUFS7	NADH dehydrogenase [ubiquinone] iron-sulfur protein 7, mitochondrial	Mitochondrion {ECO:0000305|PubMed:12611891}.	4 iron, 4 sulfur cluster binding [GO:0051539]; metal ion binding [GO:0046872]; NADH dehydrogenase (ubiquinone) activity [GO:0008137]; oxidoreductase activity, acting on NAD(P)H, quinone or similar compound as acceptor [GO:0016655]; protease binding [GO:0002020]; quinone binding [GO:0048038]		0.0895928	0.599	-0.0848429	0.765919
O75306	NDUFS2	NADH dehydrogenase [ubiquinone] iron-sulfur protein 2, mitochondrial	Mitochondrion inner membrane {ECO:0000269|PubMed:12611891, ECO:0000269|PubMed:9585441}; Peripheral membrane protein {ECO:0000269|PubMed:12611891}; Matrix side {ECO:0000269|PubMed:12611891}.	4 iron, 4 sulfur cluster binding [GO:0051539]; electron transfer activity [GO:0009055]; metal ion binding [GO:0046872]; NAD binding [GO:0051287]; NADH dehydrogenase (ubiquinone) activity [GO:0008137]; quinone binding [GO:0048038]; ubiquitin protein ligase binding [GO:0031625]		0.412139	0.605001	-0.205024	0.353544
O75390	CS	Citrate synthase, mitochondrial	Mitochondrion matrix.	citrate (Si)-synthase activity [GO:0004108]; RNA binding [GO:0003723]	Carbohydrate metabolism; tricarboxylic acid cycle; isocitrate from oxaloacetate: step 1/2.	0.295014	0.413325	0.0719364	0.651291
O75439	PMPCB MPPB	Mitochondrial-processing peptidase subunit beta	Mitochondrion matrix {ECO:0000269|PubMed:22354088}.	metal ion binding [GO:0046872]; metalloendopeptidase activity [GO:0004222]		0.289515	0.355713	-0.072999	0.667699
O75489	NDUFS3	NADH dehydrogenase [ubiquinone] iron-sulfur protein 3, mitochondrial	Mitochondrion inner membrane.	electron transfer activity [GO:0009055]; NADH dehydrogenase (ubiquinone) activity [GO:0008137]; NADH dehydrogenase activity [GO:0003954]		0.115516	0.416494	-0.0329891	0.850643
O75608	LYPLA1 APT1 LPL1	Acyl-protein thioesterase 1	Cytoplasm {ECO:0000269|PubMed:19439193}. Cell membrane {ECO:0000269|PubMed:19439193}. Nucleus membrane {ECO:0000269|PubMed:19439193}. Endoplasmic reticulum {ECO:0000269|PubMed:19439193}. Note=Shows predominantly a cytoplasmic localization with a weak expression in the cell membrane, nuclear membrane and endoplasmic reticulum. {ECO:0000269|PubMed:19439193}.	carboxylic ester hydrolase activity [GO:0052689]; lipase activity [GO:0016298]; lysophospholipase activity [GO:0004622]; palmitoyl-(protein) hydrolase activity [GO:0008474]; phospholipase activity [GO:0004620]		0.436993	0.149231	-0.301364	0.191442
O75874	IDH1 PICD	Isocitrate dehydrogenase [NADP] cytoplasmic	Cytoplasm, cytosol {ECO:0000269|PubMed:10521434}. Peroxisome {ECO:0000269|PubMed:10521434}.	cadherin binding [GO:0045296]; identical protein binding [GO:0042802]; isocitrate dehydrogenase (NADP+) activity [GO:0004450]; magnesium ion binding [GO:0000287]; NAD binding [GO:0051287]; NADP binding [GO:0050661]; protein homodimerization activity [GO:0042803]		-0.0200512	0.827088	0.0647956	0.540138
O75880	SCO1 SCOD1	Protein SCO1 homolog, mitochondrial	Mitochondrion {ECO:0000269|PubMed:9878253}. Mitochondrion inner membrane {ECO:0000269|PubMed:15229189}; Single-pass membrane protein {ECO:0000255}.	copper ion binding [GO:0005507]				-Inf	0.42265
O76031	CLPX	ATP-dependent Clp protease ATP-binding subunit clpX-like, mitochondrial	Mitochondrion. Mitochondrion matrix, mitochondrion nucleoid.	ATPase activity [GO:0016887]; ATP binding [GO:0005524]; metal ion binding [GO:0046872]; peptidase activator activity [GO:0016504]; unfolded protein binding [GO:0051082]		0.0574837	0.871498	-0.117889	0.873663
O94925	GLS GLS1 KIAA0838	Glutaminase kidney isoform, mitochondrial	[Isoform 1]: Mitochondrion {ECO:0000250|UniProtKB:P13264}. Cytoplasm, cytosol {ECO:0000269|PubMed:22228304}. Note=The 74-kDa cytosolic precursor is translocated into the mitochondria and processed via a 72-kDa intermediate to yield the mature 68- and 65-kDa subunits. {ECO:0000250|UniProtKB:P13264}.; [Isoform 3]: Mitochondrion {ECO:0000269|PubMed:22228304}.; [Glutaminase kidney isoform, mitochondr…	glutaminase activity [GO:0004359]		0.00488291	0.972654	-0.191632	0.716076
O95139	NDUFB6	NADH dehydrogenase [ubiquinone] 1 beta subcomplex subunit 6	Mitochondrion inner membrane {ECO:0000305|PubMed:12611891}; Single-pass membrane protein {ECO:0000255}; Matrix side {ECO:0000305}.	NADH dehydrogenase (ubiquinone) activity [GO:0008137]		0.0695209	0.838162	0.326689	0.625508
O95168	NDUFB4	NADH dehydrogenase [ubiquinone] 1 beta subcomplex subunit 4	Mitochondrion inner membrane {ECO:0000305|PubMed:12611891}; Single-pass membrane protein {ECO:0000255}; Matrix side {ECO:0000305}.	NADH dehydrogenase (ubiquinone) activity [GO:0008137]		0.86886	0.71048	-0.595233	0.518367
O95182	NDUFA7	NADH dehydrogenase [ubiquinone] 1 alpha subcomplex subunit 7	Mitochondrion inner membrane {ECO:0000305|PubMed:12611891}; Peripheral membrane protein {ECO:0000305}; Matrix side {ECO:0000305}.	NADH dehydrogenase (ubiquinone) activity [GO:0008137]; structural constituent of ribosome [GO:0003735]				-Inf	0.42265
O95202	LETM1	Mitochondrial proton/calcium exchanger protein	Mitochondrion inner membrane {ECO:0000269|PubMed:14706454, ECO:0000269|PubMed:15138253, ECO:0000269|PubMed:18628306, ECO:0000269|PubMed:19797662}; Single-pass membrane protein {ECO:0000269|PubMed:14706454, ECO:0000269|PubMed:15138253, ECO:0000269|PubMed:18628306}.	calcium:proton antiporter activity [GO:0015369]; calcium ion binding [GO:0005509]; ribosome binding [GO:0043022]		0.247345	0.21453	0.141385	0.312749
O95299	NDUFA10	NADH dehydrogenase [ubiquinone] 1 alpha subcomplex subunit 10, mitochondrial	Mitochondrion matrix {ECO:0000305|PubMed:12611891}.	NADH dehydrogenase (ubiquinone) activity [GO:0008137]		0.262811	0.647254	-0.0816865	0.614582
O95363	FARS2 FARS1 HSPC320	Phenylalanine--tRNA ligase, mitochondrial	Mitochondrion matrix {ECO:0000250|UniProtKB:Q6AYQ3}. Mitochondrion {ECO:0000250|UniProtKB:Q6AYQ3}.	ATP binding [GO:0005524]; phenylalanine-tRNA ligase activity [GO:0004826]; tRNA binding [GO:0000049]
O95831	AIFM1 AIF PDCD8	Apoptosis-inducing factor 1, mitochondrial	Mitochondrion intermembrane space {ECO:0000269|PubMed:15775970, ECO:0000269|PubMed:24914854, ECO:0000269|PubMed:26004228}. Mitochondrion inner membrane. Cytoplasm {ECO:0000269|PubMed:15775970}. Nucleus {ECO:0000269|PubMed:15775970, ECO:0000269|PubMed:17094969}. Cytoplasm, perinuclear region {ECO:0000269|PubMed:17094969}. Note=Proteolytic cleavage during or just after translocation into the mitoch…	DNA binding [GO:0003677]; FAD binding [GO:0071949]; NAD(P)H oxidase (H(2)O(2)-forming activity [GO:0016174]; oxidoreductase activity, acting on NAD(P)H [GO:0016651]; protein dimerization activity [GO:0046983]		0.113067	0.691398	0.0614645	0.580365
O95881	TXNDC12 TLP19 UNQ713/PRO1376	Thioredoxin domain-containing protein 12	Endoplasmic reticulum lumen {ECO:0000269|PubMed:12761212}.	peptide disulfide oxidoreductase activity [GO:0015037]; protein-disulfide reductase (glutathione) activity [GO:0019153]		0.0702414	0.496206	-0.0271527	0.878557
O95994	AGR2 AG2 UNQ515/PRO1030	Anterior gradient protein 2 homolog	Secreted {ECO:0000269|PubMed:15834940}. Endoplasmic reticulum {ECO:0000250}.	dystroglycan binding [GO:0002162]; epidermal growth factor receptor binding [GO:0005154]; identical protein binding [GO:0042802]		0.05856	0.556923	0.295962	0.476483
O96000	NDUFB10	NADH dehydrogenase [ubiquinone] 1 beta subcomplex subunit 10	Mitochondrion inner membrane {ECO:0000305|PubMed:12611891}; Peripheral membrane protein {ECO:0000305}; Matrix side {ECO:0000305}.	NADH dehydrogenase (ubiquinone) activity [GO:0008137]		0.339289	0.122436	-0.306012	0.500378
O96008	TOMM40 C19orf1 PEREC1 TOM40	Mitochondrial import receptor subunit TOM40 homolog	Mitochondrion outer membrane {ECO:0000269|PubMed:15644312}; Multi-pass membrane protein {ECO:0000255}.	porin activity [GO:0015288]; protein transmembrane transporter activity [GO:0008320]		-0.0205631	0.929172	-0.115255	0.740706
P00167	CYB5A CYB5	Cytochrome b5	[Isoform 1]: Endoplasmic reticulum membrane; Single-pass membrane protein; Cytoplasmic side. Microsome membrane; Single-pass membrane protein; Cytoplasmic side.; [Isoform 2]: Cytoplasm.	cytochrome-c oxidase activity [GO:0004129]; enzyme binding [GO:0019899]; heme binding [GO:0020037]; metal ion binding [GO:0046872]		0.0290592	0.869208	0.00357835	0.973803
P00367	GLUD1 GLUD	Glutamate dehydrogenase 1, mitochondrial	Mitochondrion matrix.	ADP binding [GO:0043531]; ATP binding [GO:0005524]; glutamate dehydrogenase (NAD+) activity [GO:0004352]; glutamate dehydrogenase [NAD(P)+] activity [GO:0004353]; GTP binding [GO:0005525]; identical protein binding [GO:0042802]; leucine binding [GO:0070728]; NAD+ binding [GO:0070403]		-0.0518497	0.108974	0.0964229	0.724055
P00387	CYB5R3 DIA1	NADH-cytochrome b5 reductase 3	[Isoform 1]: Endoplasmic reticulum membrane; Lipid-anchor; Cytoplasmic side. Mitochondrion outer membrane; Lipid-anchor; Cytoplasmic side.; [Isoform 2]: Cytoplasm. Note=Produces the soluble form found in erythrocytes.	ADP binding [GO:0043531]; AMP binding [GO:0016208]; cytochrome-b5 reductase activity, acting on NAD(P)H [GO:0004128]; FAD binding [GO:0071949]; NAD binding [GO:0051287]		0.108951	0.376283	-0.456712	0.16774
P00390	GSR GLUR GRD1	Glutathione reductase, mitochondrial	[Isoform Mitochondrial]: Mitochondrion.; [Isoform Cytoplasmic]: Cytoplasm.	electron transfer activity [GO:0009055]; flavin adenine dinucleotide binding [GO:0050660]; glutathione-disulfide reductase activity [GO:0004362]; NADP binding [GO:0050661]		1.13052	0.442388	1.75727	0.085898
P00441	SOD1	Superoxide dismutase [Cu-Zn]	Cytoplasm {ECO:0000269|PubMed:19741096}. Mitochondrion {ECO:0000269|PubMed:19741096}. Nucleus {ECO:0000269|PubMed:22496122}. Note=Predominantly cytoplasmic; the pathogenic variants ALS1 Arg-86 and Ala-94 gradually aggregates and accumulates in mitochondria. {ECO:0000269|PubMed:19741096}.	chaperone binding [GO:0051087]; copper ion binding [GO:0005507]; identical protein binding [GO:0042802]; protein phosphatase 2B binding [GO:0030346]; Rac GTPase binding [GO:0048365]; superoxide dismutase activity [GO:0004784]; zinc ion binding [GO:0008270]		0.0975562	0.652829	0.682489	0.455187
P00505	GOT2	Aspartate aminotransferase, mitochondrial	Mitochondrion matrix {ECO:0000269|PubMed:9537447}. Cell membrane {ECO:0000269|PubMed:9537447}. Note=Exposure to alcohol promotes translocation to the cell membrane. {ECO:0000269|PubMed:9537447}.	amino acid binding [GO:0016597]; enzyme binding [GO:0019899]; identical protein binding [GO:0042802]; kynurenine-oxoglutarate transaminase activity [GO:0016212]; L-aspartate:2-oxoglutarate aminotransferase activity [GO:0004069]; phospholipid binding [GO:0005543]; pyridoxal phosphate binding [GO:0030170]; RNA binding [GO:0003723]		0.299963	0.297961	1.06106	0.0211242
P04040	CAT	Catalase	Peroxisome.	aminoacylase activity [GO:0004046]; antioxidant activity [GO:0016209]; catalase activity [GO:0004096]; enzyme binding [GO:0019899]; heme binding [GO:0020037]; identical protein binding [GO:0042802]; metal ion binding [GO:0046872]; NADP binding [GO:0050661]; oxidoreductase activity, acting on peroxide as acceptor [GO:0016684]; peroxisome targeting sequence binding [GO:0000268]; protein homodimeriz…		0.434056	0.182486	0.428822	0.485485
P04181	OAT	Ornithine aminotransferase, mitochondrial	Mitochondrion matrix {ECO:0000269|PubMed:23076989}.	identical protein binding [GO:0042802]; ornithine-oxo-acid transaminase activity [GO:0004587]; pyridoxal phosphate binding [GO:0030170]	Amino-acid biosynthesis; L-proline biosynthesis; L-glutamate 5-semialdehyde from L-ornithine: step 1/1.	0.062545	0.698655	0.0215606	0.685738
P04406	GAPDH GAPD CDABP0047 OK/SW-cl.12	Glyceraldehyde-3-phosphate dehydrogenase	Cytoplasm, cytosol {ECO:0000269|PubMed:12829261}. Nucleus {ECO:0000250}. Cytoplasm, perinuclear region {ECO:0000269|PubMed:12829261}. Membrane {ECO:0000269|PubMed:12829261}. Cytoplasm, cytoskeleton {ECO:0000250}. Note=Translocates to the nucleus following S-nitrosylation and interaction with SIAH1, which contains a nuclear localization signal (By similarity). Postnuclear and Perinuclear regions. …	aspartic-type endopeptidase inhibitor activity [GO:0019828]; disordered domain specific binding [GO:0097718]; glyceraldehyde-3-phosphate dehydrogenase (NAD+) (phosphorylating) activity [GO:0004365]; identical protein binding [GO:0042802]; microtubule binding [GO:0008017]; NAD binding [GO:0051287]; NADP binding [GO:0050661]; peptidyl-cysteine S-nitrosylase activity [GO:0035605]	Carbohydrate degradation; glycolysis; pyruvate from D-glyceraldehyde 3-phosphate: step 1/5.	0.113513	0.0637437	0.197018	0.374777
P05141	SLC25A5 ANT2	ADP/ATP translocase 2	Mitochondrion inner membrane; Multi-pass membrane protein.	adenine nucleotide transmembrane transporter activity [GO:0000295]; adenine transmembrane transporter activity [GO:0015207]; ATP:ADP antiporter activity [GO:0005471]; RNA binding [GO:0003723]; ubiquitin protein ligase binding [GO:0031625]		-0.0438498	0.663055	-0.0103071	0.806877
P06744	GPI	Glucose-6-phosphate isomerase	Cytoplasm {ECO:0000269|PubMed:11437381}. Secreted {ECO:0000269|PubMed:11437381}.	cytokine activity [GO:0005125]; glucose-6-phosphate isomerase activity [GO:0004347]; growth factor activity [GO:0008083]; monosaccharide binding [GO:0048029]; ubiquitin protein ligase binding [GO:0031625]	Carbohydrate degradation; glycolysis; D-glyceraldehyde 3-phosphate and glycerone phosphate from D-glucose: step 2/4. {ECO:0000269|PubMed:28803808}.	0.262567	0.171134	0.0469645	0.0633312
P07108	DBI	Acyl-CoA-binding protein	Endoplasmic reticulum {ECO:0000269|PubMed:17953517, ECO:0000269|PubMed:21698759}. Golgi apparatus {ECO:0000269|PubMed:17953517, ECO:0000269|PubMed:21698759}. Note=Golgi localization is dependent on ligand binding (PubMed:17953517). {ECO:0000269|PubMed:17953517}.	benzodiazepine receptor binding [GO:0030156]; identical protein binding [GO:0042802]; lipid binding [GO:0008289]; long-chain fatty acyl-CoA binding [GO:0036042]		-0.0288596	0.708812	0.26501	0.565602
P07195	LDHB	L-lactate dehydrogenase B chain	Cytoplasm.	identical protein binding [GO:0042802]; L-lactate dehydrogenase activity [GO:0004459]	Fermentation; pyruvate fermentation to lactate; (S)-lactate from pyruvate: step 1/1.	0.213137	0.207355	-0.0210646	0.617118
P07203	GPX1	Glutathione peroxidase 1	Cytoplasm.	glutathione peroxidase activity [GO:0004602]; peroxidase activity [GO:0004601]; SH3 domain binding [GO:0017124]		-0.0760168	0.821995	-0.441717	0.0883917
P07237	P4HB ERBA2L PDI PDIA1 PO4DB	Protein disulfide-isomerase	Endoplasmic reticulum {ECO:0000269|PubMed:23475612}. Endoplasmic reticulum lumen {ECO:0000269|PubMed:10636893, ECO:0000269|PubMed:23475612}. Melanosome {ECO:0000269|PubMed:12643545, ECO:0000269|PubMed:17081065}. Cell membrane {ECO:0000269|PubMed:21670307}; Peripheral membrane protein {ECO:0000305}. Note=Highly abundant. In some cell types, seems to be also secreted or associated with the plasma m…	actin binding [GO:0003779]; enzyme binding [GO:0019899]; integrin binding [GO:0005178]; peptide disulfide oxidoreductase activity [GO:0015037]; procollagen-proline 4-dioxygenase activity [GO:0004656]; protein disulfide isomerase activity [GO:0003756]; protein heterodimerization activity [GO:0046982]; RNA binding [GO:0003723]		0.0399666	0.193621	0.0655326	0.289791
P07954	FH	Fumarate hydratase, mitochondrial	[Isoform Mitochondrial]: Mitochondrion {ECO:0000269|PubMed:27037871}.; [Isoform Cytoplasmic]: Cytoplasm, cytosol {ECO:0000269|PubMed:20231875, ECO:0000269|PubMed:22509282, ECO:0000269|PubMed:26237645, ECO:0000269|PubMed:27037871}. Nucleus {ECO:0000269|PubMed:20231875, ECO:0000269|PubMed:26237645}. Chromosome {ECO:0000269|PubMed:26237645}. Note=Translocates to the nucleus in response to DNA damage…	fumarate hydratase activity [GO:0004333]; histone binding [GO:0042393]	Carbohydrate metabolism; tricarboxylic acid cycle; (S)-malate from fumarate: step 1/1. {ECO:0000250|UniProtKB:P10173}.	0.202539	0.17379	-0.097817	0.431031
P08397	HMBS PBGD UPS	Porphobilinogen deaminase	Cytoplasm {ECO:0000305}.	hydroxymethylbilane synthase activity [GO:0004418]	Porphyrin-containing compound metabolism; protoporphyrin-IX biosynthesis; coproporphyrinogen-III from 5-aminolevulinate: step 2/4.	0.553811	0.403594	0.116301	0.614708
P08559	PDHA1 PHE1A	Pyruvate dehydrogenase E1 component subunit alpha, somatic form, mitochondrial	Mitochondrion matrix.	pyruvate dehydrogenase (acetyl-transferring) activity [GO:0004739]; pyruvate dehydrogenase (NAD+) activity [GO:0034604]		0.126069	0.44436	0.161	0.106124
P08574	CYC1	Cytochrome c1, heme protein, mitochondrial	Mitochondrion inner membrane {ECO:0000250|UniProtKB:P07143}; Single-pass membrane protein {ECO:0000250|UniProtKB:P07143}.	electron transporter, transferring electrons from CoQH2-cytochrome c reductase complex and cytochrome c oxidase complex activity [GO:0045155]; electron transporter, transferring electrons within CoQH2-cytochrome c reductase complex activity [GO:0045153]; heme binding [GO:0020037]; metal ion binding [GO:0046872]		0.18345	0.511226	-0.247255	0.106412
P09001	MRPL3 MRL3 RPML3	39S ribosomal protein L3, mitochondrial	Mitochondrion {ECO:0000269|PubMed:25278503, ECO:0000269|PubMed:25838379, ECO:0000269|PubMed:28892042}.	RNA binding [GO:0003723]; structural constituent of ribosome [GO:0003735]		-0.0254416	0.928969	-0.298689	0.59627
P09110	ACAA1 ACAA PTHIO	3-ketoacyl-CoA thiolase, peroxisomal	Peroxisome.	acetate CoA-transferase activity [GO:0008775]; acetyl-CoA C-acyltransferase activity [GO:0003988]; acetyl-CoA C-myristoyltransferase activity [GO:0050633]; palmitoyl-CoA oxidase activity [GO:0016401]	Lipid metabolism; fatty acid metabolism.			-Inf	0.42265
P09417	QDPR DHPR SDR33C1	Dihydropteridine reductase		6,7-dihydropteridine reductase activity [GO:0004155]; electron transfer activity [GO:0009055]; identical protein binding [GO:0042802]; NADH binding [GO:0070404]; NADPH binding [GO:0070402]		-0.0186808	0.891561	0.0530457	0.803572
P09622	DLD GCSL LAD PHE3	Dihydrolipoyl dehydrogenase, mitochondrial	Mitochondrion matrix {ECO:0000305|PubMed:29211711, ECO:0000305|PubMed:3693355}. Nucleus {ECO:0000269|PubMed:29211711}. Cell projection, cilium, flagellum {ECO:0000250|UniProtKB:Q811C4}. Cytoplasmic vesicle, secretory vesicle, acrosome {ECO:0000269|PubMed:15888450}. Note=Mainly localizes in the mitochondrion. A small fraction localizes to the nucleus, where the 2-oxoglutarate dehydrogenase complex…	dihydrolipoyl dehydrogenase activity [GO:0004148]; flavin adenine dinucleotide binding [GO:0050660]; lipoamide binding [GO:0043544]; NAD binding [GO:0051287]		1.01211	0.0300099	0.221181	0.771285
P09669	COX6C	Cytochrome c oxidase subunit 6C	Mitochondrion inner membrane {ECO:0000269|PubMed:30030519}; Single-pass membrane protein {ECO:0000269|PubMed:30030519}.	cytochrome-c oxidase activity [GO:0004129]	Energy metabolism; oxidative phosphorylation. {ECO:0000250|UniProtKB:P04038}.	0.0922472	0.421755	-0.615905	0.278911
P10109	FDX1 ADX	Adrenodoxin, mitochondrial	Mitochondrion matrix {ECO:0000269|PubMed:20547883}.	2 iron, 2 sulfur cluster binding [GO:0051537]; electron transfer activity [GO:0009055]; iron ion binding [GO:0005506]		-Inf	0.197617	1.37231	0.669465
P10515	DLAT DLTA	Dihydrolipoyllysine-residue acetyltransferase component of pyruvate dehydrogenase complex, mitochondrial	Mitochondrion matrix.	dihydrolipoyllysine-residue acetyltransferase activity [GO:0004742]; identical protein binding [GO:0042802]		0.275631	0.124131	0.54898	0.215242
P10606	COX5B	Cytochrome c oxidase subunit 5B, mitochondrial	Mitochondrion inner membrane {ECO:0000269|PubMed:30030519}; Peripheral membrane protein {ECO:0000269|PubMed:30030519}; Matrix side {ECO:0000269|PubMed:30030519}.	cytochrome-c oxidase activity [GO:0004129]; metal ion binding [GO:0046872]	Energy metabolism; oxidative phosphorylation. {ECO:0000250|UniProtKB:P04037}.	-0.303657	0.220682	-0.782917	0.106073
P10620	MGST1 GST12 MGST	Microsomal glutathione S-transferase 1	Microsome {ECO:0000250}. Mitochondrion outer membrane {ECO:0000250}; Peripheral membrane protein {ECO:0000250}. Endoplasmic reticulum membrane {ECO:0000250}; Multi-pass membrane protein {ECO:0000250}.	glutathione binding [GO:0043295]; glutathione peroxidase activity [GO:0004602]; glutathione transferase activity [GO:0004364]; identical protein binding [GO:0042802]		-0.139827	0.414063	0.846763	0.27426
P10809	HSPD1 HSP60	60 kDa heat shock protein, mitochondrial	Mitochondrion matrix.	apolipoprotein A-I binding [GO:0034186]; apolipoprotein binding [GO:0034185]; ATPase activity [GO:0016887]; ATP binding [GO:0005524]; chaperone binding [GO:0051087]; DNA replication origin binding [GO:0003688]; double-stranded RNA binding [GO:0003725]; enzyme binding [GO:0019899]; high-density lipoprotein particle binding [GO:0008035]; insulin binding [GO:0043559]; isomerase activity [GO:0016853]…		0.0587637	0.532339	0.0120968	0.303609
P11047	LAMC1 LAMB2	Laminin subunit gamma-1	Secreted, extracellular space, extracellular matrix, basement membrane.	extracellular matrix structural constituent [GO:0005201]		-0.35871	0.482116	-0.228803	0.23746
P11177	PDHB PHE1B	Pyruvate dehydrogenase E1 component subunit beta, mitochondrial	Mitochondrion matrix.	pyruvate dehydrogenase (acetyl-transferring) activity [GO:0004739]		0.0844301	0.445675	-0.147222	0.489776
P11182	DBT BCATE2	Lipoamide acyltransferase component of branched-chain alpha-keto acid dehydrogenase complex, mitochondrial	Mitochondrion matrix.	acetyltransferase activity [GO:0016407]; dihydrolipoyllysine-residue (2-methylpropanoyl)transferase activity [GO:0043754]; lipoic acid binding [GO:0031405]; ubiquitin protein ligase binding [GO:0031625]		0.810122	0.575425	-0.855181	0.247295
P11310	ACADM	Medium-chain specific acyl-CoA dehydrogenase, mitochondrial	Mitochondrion matrix.	acyl-CoA dehydrogenase activity [GO:0003995]; flavin adenine dinucleotide binding [GO:0050660]; identical protein binding [GO:0042802]; medium-chain-acyl-CoA dehydrogenase activity [GO:0070991]	Lipid metabolism; mitochondrial fatty acid beta-oxidation.	0.36573	0.21923	-0.9493	0.341075
P11498	PC	Pyruvate carboxylase, mitochondrial	Mitochondrion matrix.	ATP binding [GO:0005524]; biotin binding [GO:0009374]; identical protein binding [GO:0042802]; metal ion binding [GO:0046872]; pyruvate carboxylase activity [GO:0004736]	Carbohydrate biosynthesis; gluconeogenesis.	1.04575	0.201286	-0.69691	0.427815
P11586	MTHFD1 MTHFC MTHFD	C-1-tetrahydrofolate synthase, cytoplasmic	Cytoplasm.	ATP binding [GO:0005524]; formate-tetrahydrofolate ligase activity [GO:0004329]; methenyltetrahydrofolate cyclohydrolase activity [GO:0004477]; methylenetetrahydrofolate dehydrogenase (NAD+) activity [GO:0004487]; methylenetetrahydrofolate dehydrogenase (NADP+) activity [GO:0004488]; methylenetetrahydrofolate dehydrogenase [NAD(P)+] activity [GO:0004486]	One-carbon metabolism; tetrahydrofolate interconversion.	0.0661305	0.587259	-0.157395	0.531151
P12074	COX6A1 COX6AL	Cytochrome c oxidase subunit 6A1, mitochondrial	Mitochondrion inner membrane {ECO:0000269|PubMed:30030519}; Single-pass membrane protein {ECO:0000269|PubMed:30030519}.	cytochrome-c oxidase activity [GO:0004129]; enzyme regulator activity [GO:0030234]	Energy metabolism; oxidative phosphorylation. {ECO:0000250|UniProtKB:P32799}.	-0.415067	0.102748	-0.470532	0.00918959
P12235	SLC25A4 ANT1	ADP/ATP translocase 1	Mitochondrion inner membrane; Multi-pass membrane protein.	adenine transmembrane transporter activity [GO:0015207]; ATP:ADP antiporter activity [GO:0005471]		-0.131224	0.639798	0.341319	0.411542
P12236	SLC25A6 ANT3 CDABP0051	ADP/ATP translocase 3	Mitochondrion inner membrane; Multi-pass membrane protein. Note=The complex formed with ARL2BP, ARL2 and SLC25A6 is expressed in mitochondria. {ECO:0000250}.	ATP:ADP antiporter activity [GO:0005471]		0.0637964	0.521437	0.334079	0.182132
P13051	UNG DGU UNG1 UNG15	Uracil-DNA glycosylase	[Isoform 1]: Mitochondrion.; [Isoform 2]: Nucleus.	damaged DNA binding [GO:0003684]; ribosomal small subunit binding [GO:0043024]; uracil DNA N-glycosylase activity [GO:0004844]		-0.305965	0.384016	-0.308794	0.372376
P13073	COX4I1 COX4	Cytochrome c oxidase subunit 4 isoform 1, mitochondrial	Mitochondrion inner membrane {ECO:0000269|PubMed:30030519}; Single-pass membrane protein {ECO:0000269|PubMed:30030519}.	cytochrome-c oxidase activity [GO:0004129]	Energy metabolism; oxidative phosphorylation. {ECO:0000250|UniProtKB:P00424}.	0.146177	0.617774	-0.382627	0.32828
P13647	KRT5	Keratin, type II cytoskeletal 5		scaffold protein binding [GO:0097110]; structural constituent of cytoskeleton [GO:0005200]		-1.4527	0.269353	-0.873909	0.630808
P13804	ETFA	Electron transfer flavoprotein subunit alpha, mitochondrial	Mitochondrion matrix {ECO:0000305}.	electron transfer activity [GO:0009055]; flavin adenine dinucleotide binding [GO:0050660]; oxidoreductase activity [GO:0016491]		0.209034	0.0586098	-0.116653	0.695231
P13995	MTHFD2 NMDMC	Bifunctional methylenetetrahydrofolate dehydrogenase/cyclohydrolase, mitochondrial	Mitochondrion.	magnesium ion binding [GO:0000287]; methenyltetrahydrofolate cyclohydrolase activity [GO:0004477]; methylenetetrahydrofolate dehydrogenase (NAD+) activity [GO:0004487]; methylenetetrahydrofolate dehydrogenase (NADP+) activity [GO:0004488]; phosphate ion binding [GO:0042301]		0.301799	0.132646	0.457299	0.117627
P14324	FDPS FPS KIAA1293	Farnesyl pyrophosphate synthase	Cytoplasm.	dimethylallyltranstransferase activity [GO:0004161]; geranyltranstransferase activity [GO:0004337]; metal ion binding [GO:0046872]; RNA binding [GO:0003723]	Isoprenoid biosynthesis; farnesyl diphosphate biosynthesis; farnesyl diphosphate from geranyl diphosphate and isopentenyl diphosphate: step 1/1.; Isoprenoid biosynthesis; geranyl diphosphate biosynthesis; geranyl diphosphate from dimethylallyl diphosphate and isopentenyl diphosphate: step 1/1.	0.290785	0.171913	-0.0910245	0.529414
P14406	COX7A2 COX7AL	Cytochrome c oxidase subunit 7A2, mitochondrial	Mitochondrion inner membrane {ECO:0000269|PubMed:30030519}; Single-pass membrane protein {ECO:0000269|PubMed:30030519}.	cytochrome-c oxidase activity [GO:0004129]	Energy metabolism; oxidative phosphorylation. {ECO:0000250|UniProtKB:P10174}.	0.942015	0.421402	-0.359238	0.177178
P14621	ACYP2 ACYP	Acylphosphatase-2		acylphosphatase activity [GO:0003998]; identical protein binding [GO:0042802]		0.170574	0.42265	1.64557	0.338346
P14927	UQCRB UQBP	Cytochrome b-c1 complex subunit 7	Mitochondrion inner membrane {ECO:0000250|UniProtKB:P00128}; Peripheral membrane protein {ECO:0000250|UniProtKB:P00128}; Matrix side {ECO:0000250|UniProtKB:P00128}.			0.263325	0.0586461	0.0265642	0.907466
P16219	ACADS	Short-chain specific acyl-CoA dehydrogenase, mitochondrial	Mitochondrion matrix {ECO:0000250|UniProtKB:Q3ZBF6}.	acyl-CoA dehydrogenase activity [GO:0003995]; butyryl-CoA dehydrogenase activity [GO:0004085]; flavin adenine dinucleotide binding [GO:0050660]	Lipid metabolism; mitochondrial fatty acid beta-oxidation. {ECO:0000305|PubMed:11134486}.	-0.240765	0.181188	-0.455858	0.416198
P18077	RPL35A GIG33	60S ribosomal protein L35a		RNA binding [GO:0003723]; structural constituent of ribosome [GO:0003735]; tRNA binding [GO:0000049]		-0.262218	0.494607	0.258694	0.728693
P19404	NDUFV2	NADH dehydrogenase [ubiquinone] flavoprotein 2, mitochondrial	Mitochondrion inner membrane.	2 iron, 2 sulfur cluster binding [GO:0051537]; electron transfer activity [GO:0009055]; metal ion binding [GO:0046872]; NADH dehydrogenase (ubiquinone) activity [GO:0008137]		-0.167468	0.5319	0.203749	0.137682
P20674	COX5A	Cytochrome c oxidase subunit 5A, mitochondrial	Mitochondrion inner membrane {ECO:0000269|PubMed:30030519}; Peripheral membrane protein {ECO:0000269|PubMed:30030519}; Matrix side {ECO:0000269|PubMed:30030519}.	cytochrome-c oxidase activity [GO:0004129]; electron transfer activity [GO:0009055]; metal ion binding [GO:0046872]	Energy metabolism; oxidative phosphorylation. {ECO:0000250|UniProtKB:P00427}.	0.0530425	0.811182	-0.431744	0.489618
P21399	ACO1 IREB1	Cytoplasmic aconitate hydratase	Cytoplasm.	3 iron, 4 sulfur cluster binding [GO:0051538]; 4 iron, 4 sulfur cluster binding [GO:0051539]; aconitate hydratase activity [GO:0003994]; citrate dehydratase activity [GO:0047780]; iron-responsive element binding [GO:0030350]; metal ion binding [GO:0046872]; RNA binding [GO:0003723]		0.22412	0.499584	-0.192228	0.645008
P21796	VDAC1 VDAC	Voltage-dependent anion-selective channel protein 1	Mitochondrion outer membrane {ECO:0000269|PubMed:7539795}; Multi-pass membrane protein {ECO:0000269|PubMed:18755977, ECO:0000269|PubMed:18832158}. Cell membrane {ECO:0000269|PubMed:25168729, ECO:0000269|PubMed:25296756}; Multi-pass membrane protein {ECO:0000269|PubMed:18755977, ECO:0000269|PubMed:18832158}. Membrane raft {ECO:0000269|PubMed:25168729}; Multi-pass membrane protein {ECO:0000269|PubM…	identical protein binding [GO:0042802]; ion channel binding [GO:0044325]; porin activity [GO:0015288]; protein-containing complex binding [GO:0044877]; protein kinase binding [GO:0019901]; voltage-gated anion channel activity [GO:0008308]		-0.364049	0.603305	-0.534595	0.221528
P21912	SDHB SDH SDH1	Succinate dehydrogenase [ubiquinone] iron-sulfur subunit, mitochondrial	Mitochondrion inner membrane; Peripheral membrane protein; Matrix side.	2 iron, 2 sulfur cluster binding [GO:0051537]; 3 iron, 4 sulfur cluster binding [GO:0051538]; 4 iron, 4 sulfur cluster binding [GO:0051539]; electron transfer activity [GO:0009055]; metal ion binding [GO:0046872]; succinate dehydrogenase (ubiquinone) activity [GO:0008177]; ubiquinone binding [GO:0048039]	Carbohydrate metabolism; tricarboxylic acid cycle; fumarate from succinate (eukaryal route): step 1/1.	-0.488642	0.0255616	-0.679339	0.194704
P21964	COMT	Catechol O-methyltransferase	[Isoform Soluble]: Cytoplasm {ECO:0000269|PubMed:11559542}.; [Isoform Membrane-bound]: Cell membrane {ECO:0000269|PubMed:21846718}; Single-pass type II membrane protein {ECO:0000269|PubMed:21846718}; Extracellular side {ECO:0000269|PubMed:21846718}.	catechol O-methyltransferase activity [GO:0016206]; L-dopa O-methyltransferase activity [GO:0102084]; magnesium ion binding [GO:0000287]; methyltransferase activity [GO:0008168]; O-methyltransferase activity [GO:0008171]; orcinol O-methyltransferase activity [GO:0102938]		0.198497	0.72912	-0.498732	0.575658
P22234	PAICS ADE2 AIRC PAIS	Multifunctional protein ADE2		5-amino-4-imidazole carboxylate lyase activity [GO:0043727]; ATP binding [GO:0005524]; cadherin binding [GO:0045296]; identical protein binding [GO:0042802]; phosphoribosylaminoimidazole carboxylase activity [GO:0004638]; phosphoribosylaminoimidazolesuccinocarboxamide synthase activity [GO:0004639]	Purine metabolism; IMP biosynthesis via de novo pathway; 5-amino-1-(5-phospho-D-ribosyl)imidazole-4-carboxamide from 5-amino-1-(5-phospho-D-ribosyl)imidazole-4-carboxylate: step 1/2.; Purine metabolism; IMP biosynthesis via de novo pathway; 5-amino-1-(5-phospho-D-ribosyl)imidazole-4-carboxylate from 5-amino-1-(5-phospho-D-ribosyl)imidazole (carboxylase route): step 1/1.	0.169754	0.474142	-0.0459705	0.727624
P22307	SCP2	Non-specific lipid-transfer protein	Cytoplasm {ECO:0000269|PubMed:17157249}. Mitochondrion {ECO:0000269|PubMed:17157249}. Note=Cytoplasmic in the liver and also associated with mitochondria especially in steroidogenic tissues.; [Isoform SCPx]: Peroxisome. Note=Interaction with PEX5 is essential for peroxisomal import.; [Isoform SCP2]: Mitochondrion {ECO:0000305}.	acetyl-CoA C-acyltransferase activity [GO:0003988]; acetyl-CoA C-myristoyltransferase activity [GO:0050633]; cholesterol binding [GO:0015485]; cholesterol transfer activity [GO:0120020]; fatty-acyl-CoA binding [GO:0000062]; long-chain fatty acyl-CoA binding [GO:0036042]; oleic acid binding [GO:0070538]; phosphatidylcholine transfer activity [GO:0120019]; phosphatidylinositol transfer activity [GO…		0.0933777	0.419677	-0.0806056	0.65109
P22695	UQCRC2	Cytochrome b-c1 complex subunit 2, mitochondrial	Mitochondrion inner membrane {ECO:0000250|UniProtKB:P07257}; Peripheral membrane protein {ECO:0000250|UniProtKB:P07257}; Matrix side {ECO:0000250|UniProtKB:P07257}.	metal ion binding [GO:0046872]; metalloendopeptidase activity [GO:0004222]; protein-containing complex binding [GO:0044877]		0.124312	0.620271	-0.30037	0.509759
P23368	ME2	NAD-dependent malic enzyme, mitochondrial	Mitochondrion matrix.	electron transfer activity [GO:0009055]; malate dehydrogenase (decarboxylating) (NAD+) activity [GO:0004471]; malate dehydrogenase (decarboxylating) (NADP+) activity [GO:0004473]; malic enzyme activity [GO:0004470]; metal ion binding [GO:0046872]; NAD binding [GO:0051287]; oxaloacetate decarboxylase activity [GO:0008948]		-0.325048	0.083712	1.82363	0.0439305
P23434	GCSH	Glycine cleavage system H protein, mitochondrial	Mitochondrion {ECO:0000250|UniProtKB:P20821}.	aminomethyltransferase activity [GO:0004047]		1.34327	0.129853	1.26372	0.0161299
P23919	DTYMK CDC8 TMPK TYMK	Thymidylate kinase		ATP binding [GO:0005524]; nucleoside diphosphate kinase activity [GO:0004550]; thymidylate kinase activity [GO:0004798]; uridylate kinase activity [GO:0009041]	Pyrimidine metabolism; dTTP biosynthesis.	0.0859425	0.503285	-0.238391	0.569113
P24752	ACAT1 ACAT MAT	Acetyl-CoA acetyltransferase, mitochondrial	Mitochondrion {ECO:0000269|PubMed:1979337}.	acetyl-CoA C-acetyltransferase activity [GO:0003985]; acetyl-CoA C-acyltransferase activity [GO:0003988]; C-acetyltransferase activity [GO:0016453]; coenzyme binding [GO:0050662]; enzyme binding [GO:0019899]; identical protein binding [GO:0042802]; potassium ion binding [GO:0030955]	Lipid metabolism; fatty acid beta-oxidation. {ECO:0000269|PubMed:1715688, ECO:0000269|PubMed:7728148, ECO:0000269|PubMed:9744475}.	0.084476	0.656432	-0.632478	0.0428844
P25325	MPST TST2	3-mercaptopyruvate sulfurtransferase	Cytoplasm {ECO:0000250|UniProtKB:P97532}. Mitochondrion {ECO:0000250|UniProtKB:P97532}. Cell junction, synapse, synaptosome {ECO:0000250|UniProtKB:Q99J99}.	3-mercaptopyruvate sulfurtransferase activity [GO:0016784]; identical protein binding [GO:0042802]; thiosulfate sulfurtransferase activity [GO:0004792]		0.327018	0.453916	-0.131713	0.147434
P26440	IVD	Isovaleryl-CoA dehydrogenase, mitochondrial	Mitochondrion matrix {ECO:0000250|UniProtKB:P12007}.	butyryl-CoA dehydrogenase activity [GO:0004085]; flavin adenine dinucleotide binding [GO:0050660]; identical protein binding [GO:0042802]; isovaleryl-CoA dehydrogenase activity [GO:0008470]	Amino-acid degradation; L-leucine degradation; (S)-3-hydroxy-3-methylglutaryl-CoA from 3-isovaleryl-CoA: step 1/3.	-0.0626678	0.853175	-0.548342	0.433014
P27105	STOM BND7 EPB72	Erythrocyte band 7 integral membrane protein	Cell membrane {ECO:0000269|PubMed:9243190}; Peripheral membrane protein {ECO:0000269|PubMed:9243190}; Cytoplasmic side {ECO:0000269|PubMed:9243190}. Cytoplasm, cytoskeleton {ECO:0000269|PubMed:9243190}. Cell membrane {ECO:0000269|PubMed:12130500}; Lipid-anchor {ECO:0000269|PubMed:12130500}; Cytoplasmic side {ECO:0000269|PubMed:12130500}. Membrane raft {ECO:0000269|PubMed:12130500, ECO:0000269|Pub…	identical protein binding [GO:0042802]; protein homodimerization activity [GO:0042803]; RNA polymerase binding [GO:0070063]		-0.128555	0.326524	-0.538515	0.43709
P27144	AK4 AK3 AK3L1	Adenylate kinase 4, mitochondrial	Mitochondrion matrix {ECO:0000255|HAMAP-Rule:MF_03170, ECO:0000269|PubMed:11485571, ECO:0000269|PubMed:19766732, ECO:0000269|PubMed:26980435}.	adenylate kinase activity [GO:0004017]; ATP binding [GO:0005524]; GTP binding [GO:0005525]; nucleoside diphosphate kinase activity [GO:0004550]; nucleoside monophosphate kinase activity [GO:0050145]; nucleoside triphosphate adenylate kinase activity [GO:0046899]		0.415713	0.247921	-0.258435	0.708801
P28288	ABCD3 PMP70 PXMP1	ATP-binding cassette sub-family D member 3	Peroxisome membrane {ECO:0000269|PubMed:10704444}; Multi-pass membrane protein {ECO:0000255|PROSITE-ProRule:PRU00441, ECO:0000269|PubMed:10704444}.	ATPase activity [GO:0016887]; ATPase-coupled transmembrane transporter activity [GO:0042626]; ATP binding [GO:0005524]; long-chain fatty acid transporter activity [GO:0005324]; protein homodimerization activity [GO:0042803]; protein self-association [GO:0043621]		-0.820283	0.123354	0.065303	0.794765
P28331	NDUFS1	NADH-ubiquinone oxidoreductase 75 kDa subunit, mitochondrial	Mitochondrion inner membrane.	2 iron, 2 sulfur cluster binding [GO:0051537]; 4 iron, 4 sulfur cluster binding [GO:0051539]; electron transfer activity [GO:0009055]; metal ion binding [GO:0046872]; NADH dehydrogenase (ubiquinone) activity [GO:0008137]		0.0716745	0.821291	-0.255648	0.246478
P28838	LAP3 LAPEP PEPS	Cytosol aminopeptidase	Cytoplasm.	aminopeptidase activity [GO:0004177]; manganese ion binding [GO:0030145]; metalloexopeptidase activity [GO:0008235]		0.134419	0.0982821	0.0994088	0.592994
P29401	TKT	Transketolase		cofactor binding [GO:0048037]; metal ion binding [GO:0046872]; protein homodimerization activity [GO:0042803]; transketolase activity [GO:0004802]		0.363756	0.16665	0.410197	0.236553
P30041	PRDX6 AOP2 KIAA0106	Peroxiredoxin-6	Cytoplasm {ECO:0000269|PubMed:16186110, ECO:0000269|PubMed:19188445, ECO:0000269|PubMed:9497358}. Lysosome {ECO:0000250|UniProtKB:O35244}. Note=Also found in lung secretory organelles (lamellar bodies). {ECO:0000250|UniProtKB:O35244}.	cadherin binding [GO:0045296]; calcium-independent phospholipase A2 activity [GO:0047499]; glutathione peroxidase activity [GO:0004602]; identical protein binding [GO:0042802]; peroxiredoxin activity [GO:0051920]; phospholipase A2 activity (consuming 1,2-dipalmitoylphosphatidylcholine) [GO:0102567]; phospholipase A2 activity consuming 1,2-dioleoylphosphatidylethanolamine) [GO:0102568]; ubiquitin …		0.140196	0.424974	0.244206	0.202293
P30044	PRDX5 ACR1 SBBI10	Peroxiredoxin-5, mitochondrial	[Isoform Mitochondrial]: Mitochondrion {ECO:0000269|PubMed:10521424, ECO:0000269|PubMed:10751410}.; [Isoform Cytoplasmic+peroxisomal]: Cytoplasm {ECO:0000269|PubMed:10514471, ECO:0000269|PubMed:10751410}. Peroxisome matrix {ECO:0000269|PubMed:10514471, ECO:0000269|PubMed:10521424, ECO:0000269|PubMed:10751410}. Note=Imported into peroxisomes via peroxisomal targeting signal 1 receptor PEX5. {ECO:0…	antioxidant activity [GO:0016209]; cysteine-type endopeptidase inhibitor activity involved in apoptotic process [GO:0043027]; peroxidase activity [GO:0004601]; peroxiredoxin activity [GO:0051920]; peroxynitrite reductase activity [GO:0072541]; RNA polymerase III regulatory region DNA binding [GO:0001016]; signaling receptor binding [GO:0005102]; thioredoxin peroxidase activity [GO:0008379]		0.0663455	0.575061	0.127262	0.532607
P30048	PRDX3 AOP1	Thioredoxin-dependent peroxide reductase, mitochondrial	Mitochondrion {ECO:0000250|UniProtKB:P35705}. Cytoplasm {ECO:0000305|PubMed:12492477}. Early endosome {ECO:0000269|PubMed:15750338}. Note=Localizes to early endosomes in a RPS6KC1-dependent manner. {ECO:0000269|PubMed:15750338}.	alkyl hydroperoxide reductase activity [GO:0008785]; cysteine-type endopeptidase inhibitor activity involved in apoptotic process [GO:0043027]; identical protein binding [GO:0042802]; kinase binding [GO:0019900]; protein C-terminus binding [GO:0008022]; protein kinase binding [GO:0019901]; thioredoxin peroxidase activity [GO:0008379]		0.110982	0.561353	0.09093	0.644846
P30084	ECHS1	Enoyl-CoA hydratase, mitochondrial	Mitochondrion matrix.	enoyl-CoA hydratase activity [GO:0004300]	Lipid metabolism; fatty acid beta-oxidation. {ECO:0000269|PubMed:26251176}.	0.215972	0.0583452	-0.0602248	0.741157
P30405	PPIF CYP3	Peptidyl-prolyl cis-trans isomerase F, mitochondrial	Mitochondrion matrix {ECO:0000269|PubMed:10406942}.	cyclosporin A binding [GO:0016018]; peptidyl-prolyl cis-trans isomerase activity [GO:0003755]; unfolded protein binding [GO:0051082]		0.295801	0.457049	0.0372352	0.819912
P30837	ALDH1B1 ALDH5 ALDHX	Aldehyde dehydrogenase X, mitochondrial	Mitochondrion matrix.	aldehyde dehydrogenase (NAD+) activity [GO:0004029]; glyceraldehyde-3-phosphate dehydrogenase (NAD+) (non-phosphorylating) activity [GO:0043878]; NAD binding [GO:0051287]	Alcohol metabolism; ethanol degradation; acetate from ethanol: step 2/2.	0.240473	0.495786	0.0590226	0.342237
P31040	SDHA SDH2 SDHF	Succinate dehydrogenase [ubiquinone] flavoprotein subunit, mitochondrial	Mitochondrion inner membrane {ECO:0000250|UniProtKB:Q0QF01}; Peripheral membrane protein {ECO:0000250|UniProtKB:Q0QF01}; Matrix side {ECO:0000250|UniProtKB:Q0QF01}.	electron transfer activity [GO:0009055]; flavin adenine dinucleotide binding [GO:0050660]; oxidoreductase activity [GO:0016491]; succinate dehydrogenase (ubiquinone) activity [GO:0008177]	Carbohydrate metabolism; tricarboxylic acid cycle; fumarate from succinate (eukaryal route): step 1/1. {ECO:0000305|PubMed:24781757}.	-0.0271493	0.848131	-0.0481498	0.548321
P31930	UQCRC1	Cytochrome b-c1 complex subunit 1, mitochondrial	Mitochondrion inner membrane {ECO:0000250|UniProtKB:P07256}; Peripheral membrane protein {ECO:0000250|UniProtKB:P07256}; Matrix side {ECO:0000250|UniProtKB:P07256}.	metal ion binding [GO:0046872]; protein-containing complex binding [GO:0044877]; ubiquinol-cytochrome-c reductase activity [GO:0008121]; ubiquitin protein ligase binding [GO:0031625]		0.374833	0.322634	-0.161129	0.43769
P31937	HIBADH	3-hydroxyisobutyrate dehydrogenase, mitochondrial	Mitochondrion.	3-hydroxyisobutyrate dehydrogenase activity [GO:0008442]; NAD binding [GO:0051287]; NADP binding [GO:0050661]; oxidoreductase activity, acting on the CH-OH group of donors, NAD or NADP as acceptor [GO:0016616]	Amino-acid degradation; L-valine degradation. {ECO:0000269|PubMed:16466957}.	-0.186894	0.765468	-0.259479	0.763073
P31939	ATIC PURH OK/SW-cl.86	Bifunctional purine biosynthesis protein PURH		cadherin binding [GO:0045296]; IMP cyclohydrolase activity [GO:0003937]; phosphoribosylaminoimidazolecarboxamide formyltransferase activity [GO:0004643]; protein homodimerization activity [GO:0042803]	Purine metabolism; IMP biosynthesis via de novo pathway; 5-formamido-1-(5-phospho-D-ribosyl)imidazole-4-carboxamide from 5-amino-1-(5-phospho-D-ribosyl)imidazole-4-carboxamide (10-formyl THF route): step 1/1. {ECO:0000269|PubMed:11948179}.; Purine metabolism; IMP biosynthesis via de novo pathway; IMP from 5-formamido-1-(5-phospho-D-ribosyl)imidazole-4-carboxamide: step 1/1. {ECO:0000269|PubMed:11…	0.269983	0.354838	-0.14907	0.543828
P32119	PRDX2 NKEFB TDPX1	Peroxiredoxin-2	Cytoplasm {ECO:0000269|PubMed:9497357}.	antioxidant activity [GO:0016209]; thioredoxin peroxidase activity [GO:0008379]		-0.075981	0.605981	-0.202624	0.0572158
P32322	PYCR1	Pyrroline-5-carboxylate reductase 1, mitochondrial	Mitochondrion {ECO:0000269|PubMed:19648921}.	identical protein binding [GO:0042802]; pyrroline-5-carboxylate reductase activity [GO:0004735]	Amino-acid biosynthesis; L-proline biosynthesis; L-proline from L-glutamate 5-semialdehyde: step 1/1.	0.0818937	0.626006	-0.00142973	0.993622
P33121	ACSL1 FACL1 FACL2 LACS LACS1 LACS2	Long-chain-fatty-acid--CoA ligase 1	Mitochondrion outer membrane {ECO:0000250}; Single-pass type III membrane protein {ECO:0000250}. Peroxisome membrane {ECO:0000250}; Single-pass type III membrane protein {ECO:0000250}. Microsome membrane {ECO:0000250}; Single-pass type III membrane protein {ECO:0000250}. Endoplasmic reticulum membrane {ECO:0000269|PubMed:24269233}; Single-pass type III membrane protein {ECO:0000250}.	acyl-CoA ligase activity [GO:0003996]; arachidonate-CoA ligase activity [GO:0047676]; ATP binding [GO:0005524]; decanoate-CoA ligase activity [GO:0102391]; long-chain fatty acid-CoA ligase activity [GO:0004467]; phytanate-CoA ligase activity [GO:0050197]		0.430334	0.480482	0.244693	0.693372
P33316	DUT	Deoxyuridine 5'-triphosphate nucleotidohydrolase, mitochondrial	[Isoform 2]: Nucleus {ECO:0000269|PubMed:8631816, ECO:0000269|PubMed:9070952}.; [Isoform 3]: Mitochondrion {ECO:0000269|PubMed:8631816, ECO:0000269|PubMed:9070952}.	dUTP diphosphatase activity [GO:0004170]; magnesium ion binding [GO:0000287]; RNA binding [GO:0003723]	Pyrimidine metabolism; dUMP biosynthesis; dUMP from dCTP (dUTP route): step 2/2. {ECO:0000269|PubMed:8631816, ECO:0000269|PubMed:8805593}.	-0.083449	0.30239	0.0568205	0.649387
P34896	SHMT1	Serine hydroxymethyltransferase, cytosolic	Cytoplasm.	amino acid binding [GO:0016597]; cobalt ion binding [GO:0050897]; glycine hydroxymethyltransferase activity [GO:0004372]; identical protein binding [GO:0042802]; L-allo-threonine aldolase activity [GO:0008732]; mRNA 5'-UTR binding [GO:0048027]; protein homodimerization activity [GO:0042803]; pyridoxal phosphate binding [GO:0030170]; serine binding [GO:0070905]; small molecule binding [GO:0036094]…	One-carbon metabolism; tetrahydrofolate interconversion. {ECO:0000305|PubMed:24698160}.	-0.422895	0.54171	-0.5171	0.395815
P34897	SHMT2	Serine hydroxymethyltransferase, mitochondrial	Mitochondrion {ECO:0000269|PubMed:21876188, ECO:0000269|PubMed:24075985}. Mitochondrion matrix, mitochondrion nucleoid {ECO:0000269|PubMed:18063578}. Mitochondrion inner membrane {ECO:0000269|PubMed:21876188}. Cytoplasm {ECO:0000269|PubMed:24075985}. Nucleus {ECO:0000269|PubMed:24075985}. Note=Mainly localizes in the mitochondrion. Also found in the cytoplasm and nucleus as part of the BRISC comp…	amino acid binding [GO:0016597]; chromatin binding [GO:0003682]; cobalt ion binding [GO:0050897]; glycine hydroxymethyltransferase activity [GO:0004372]; identical protein binding [GO:0042802]; L-allo-threonine aldolase activity [GO:0008732]; pyridoxal phosphate binding [GO:0030170]; serine binding [GO:0070905]; zinc ion binding [GO:0008270]	One-carbon metabolism; tetrahydrofolate interconversion. {ECO:0000305|PubMed:25619277}.	0.227855	0.382936	-0.133958	0.70109
P35232	PHB	Prohibitin	Mitochondrion inner membrane {ECO:0000269|PubMed:20959514}. Nucleus {ECO:0000269|PubMed:20959514}.	complement component C3a binding [GO:0001850]; complement component C3b binding [GO:0001851]; DNA-binding transcription factor activity, RNA polymerase II-specific [GO:0000981]; enzyme binding [GO:0019899]; histone deacetylase binding [GO:0042826]; proteinase activated receptor binding [GO:0031871]; protein C-terminus binding [GO:0008022]; transcription regulatory region DNA binding [GO:0044212]		-0.0575371	0.698481	-0.290116	0.278661
P35270	SPR	Sepiapterin reductase	Cytoplasm.	aldo-keto reductase (NADP) activity [GO:0004033]; NADP binding [GO:0050661]; sepiapterin reductase activity [GO:0004757]		0.286258	0.37918	-0.147011	0.188241
P36404	ARL2	ADP-ribosylation factor-like protein 2	Mitochondrion intermembrane space. Cytoplasm, cytoskeleton, microtubule organizing center, centrosome. Nucleus. Cytoplasm. Note=The complex formed with ARL2BP, ARL2 and SLC25A6 is expressed in mitochondria. The complex formed with ARL2BP, ARL2 and SLC25A4 is expressed in mitochondria (By similarity). Not detected in the Golgi, nucleus and on the mitotic spindle. Centrosome-associated throughout t…	GDP binding [GO:0019003]; GTPase activity [GO:0003924]; GTPase inhibitor activity [GO:0005095]; GTP binding [GO:0005525]
P36551	CPOX CPO CPX	Oxygen-dependent coproporphyrinogen-III oxidase, mitochondrial	Mitochondrion intermembrane space.	coproporphyrinogen oxidase activity [GO:0004109]; protein homodimerization activity [GO:0042803]; structural constituent of eye lens [GO:0005212]	Porphyrin-containing compound metabolism; protoporphyrin-IX biosynthesis; protoporphyrinogen-IX from coproporphyrinogen-III (O2 route): step 1/1.	-0.0429931	0.879087	-0.80814	0.359407
P36776	LONP1 PRSS15	Lon protease homolog, mitochondrial	Mitochondrion matrix {ECO:0000255|HAMAP-Rule:MF_03120, ECO:0000269|PubMed:7961901}.	ADP binding [GO:0043531]; ATPase activity [GO:0016887]; ATP binding [GO:0005524]; ATP-dependent peptidase activity [GO:0004176]; DNA polymerase binding [GO:0070182]; G-quadruplex DNA binding [GO:0051880]; identical protein binding [GO:0042802]; mitochondrial promoter sequence-specific DNA binding [GO:0001018]; sequence-specific DNA binding [GO:0043565]; serine-type endopeptidase activity [GO:0004…		0.181257	0.434993	-0.179907	0.212428
P36957	DLST DLTS	Dihydrolipoyllysine-residue succinyltransferase component of 2-oxoglutarate dehydrogenase complex, mitochondrial	Mitochondrion matrix {ECO:0000305|PubMed:29211711}. Nucleus {ECO:0000269|PubMed:29211711}. Note=Mainly localizes in the mitochondrion. A small fraction localizes to the nucleus, where the 2-oxoglutarate dehydrogenase complex is required for histone succinylation. {ECO:0000269|PubMed:29211711}.	dihydrolipoyllysine-residue succinyltransferase activity [GO:0004149]; transferase activity, transferring acyl groups [GO:0016746]	Amino-acid degradation; L-lysine degradation via saccharopine pathway; glutaryl-CoA from L-lysine: step 6/6.; Carbohydrate metabolism; tricarboxylic acid cycle. {ECO:0000269|PubMed:30929736}.	0.0402183	0.639706	0.203265	0.498037
P36969	GPX4	Phospholipid hydroperoxide glutathione peroxidase, mitochondrial	[Isoform Mitochondrial]: Mitochondrion {ECO:0000250|UniProtKB:O70325}.; [Isoform Cytoplasmic]: Cytoplasm {ECO:0000269|PubMed:11115402}.	glutathione peroxidase activity [GO:0004602]; identical protein binding [GO:0042802]; peroxidase activity [GO:0004601]; phospholipid-hydroperoxide glutathione peroxidase activity [GO:0047066]; selenium binding [GO:0008430]		0.207939	0.114007	-1.19494	0.200023
P38117	ETFB FP585	Electron transfer flavoprotein subunit beta	Mitochondrion matrix {ECO:0000305|PubMed:25023281, ECO:0000305|PubMed:8504797}.	electron transfer activity [GO:0009055]		0.167712	0.808409	-0.583089	0.403056
P38646	HSPA9 GRP75 HSPA9B mt-HSP70	Stress-70 protein, mitochondrial	Mitochondrion {ECO:0000269|PubMed:22002106, ECO:0000269|PubMed:26702583}. Nucleus, nucleolus {ECO:0000269|PubMed:22002106}.	ATPase activity [GO:0016887]; ATPase activity, coupled [GO:0042623]; ATP binding [GO:0005524]; heat shock protein binding [GO:0031072]; misfolded protein binding [GO:0051787]; protein folding chaperone [GO:0044183]; RNA binding [GO:0003723]; ubiquitin protein ligase binding [GO:0031625]; unfolded protein binding [GO:0051082]		0.115	0.150565	0.0629835	0.614045
P40925	MDH1 MDHA	Malate dehydrogenase, cytoplasmic	Cytoplasm.	diiodophenylpyruvate reductase activity [GO:0047860]; L-malate dehydrogenase activity [GO:0030060]; malic enzyme activity [GO:0004470]; NAD binding [GO:0051287]		-0.000648567	0.997129	0.178259	0.266544
P40926	MDH2	Malate dehydrogenase, mitochondrial	Mitochondrion matrix {ECO:0000250|UniProtKB:P04636}.	L-malate dehydrogenase activity [GO:0030060]; malate dehydrogenase (NADP+) activity [GO:0046554]; protein self-association [GO:0043621]; RNA binding [GO:0003723]		-0.183635	0.191086	-0.108231	0.813223
P40939	HADHA HADH	Trifunctional enzyme subunit alpha, mitochondrial	Mitochondrion {ECO:0000269|PubMed:29915090}. Mitochondrion inner membrane {ECO:0000269|PubMed:29915090}. Note=Protein stability and association with mitochondrion inner membrane do not require HADHB. {ECO:0000269|PubMed:29915090}.	3-hydroxyacyl-CoA dehydrogenase activity [GO:0003857]; acetyl-CoA C-acetyltransferase activity [GO:0003985]; enoyl-CoA hydratase activity [GO:0004300]; fatty-acyl-CoA binding [GO:0000062]; long-chain-3-hydroxyacyl-CoA dehydrogenase activity [GO:0016509]; long-chain-enoyl-CoA hydratase activity [GO:0016508]; NAD binding [GO:0051287]; protein-containing complex binding [GO:0044877]	Lipid metabolism; fatty acid beta-oxidation. {ECO:0000269|PubMed:1550553, ECO:0000269|PubMed:8135828}.	0.193258	0.353362	0.0282192	0.125571
P42126	ECI1 DCI	Enoyl-CoA delta isomerase 1, mitochondrial	Mitochondrion matrix {ECO:0000250|UniProtKB:P23965}.	dodecenoyl-CoA delta-isomerase activity [GO:0004165]; enoyl-CoA hydratase activity [GO:0004300]; intramolecular oxidoreductase activity, transposing C=C bonds [GO:0016863]	Lipid metabolism; fatty acid beta-oxidation. {ECO:0000269|PubMed:7818490}.	0.0764781	0.48068	0.186713	0.551125
P42704	LRPPRC LRP130	Leucine-rich PPR motif-containing protein, mitochondrial	Mitochondrion. Nucleus, nucleoplasm. Nucleus inner membrane. Nucleus outer membrane. Note=Seems to be predominantly mitochondrial.	beta-tubulin binding [GO:0048487]; microtubule binding [GO:0008017]; RNA binding [GO:0003723]; single-stranded DNA binding [GO:0003697]; ubiquitin protein ligase binding [GO:0031625]		0.178115	0.336185	-0.146558	0.313763
P43304	GPD2	Glycerol-3-phosphate dehydrogenase, mitochondrial	Mitochondrion.	calcium ion binding [GO:0005509]; glycerol-3-phosphate dehydrogenase (quinone) activity [GO:0004368]; sn-glycerol-3-phosphate:ubiquinone-8 oxidoreductase activity [GO:0052591]	Polyol metabolism; glycerol degradation via glycerol kinase pathway; glycerone phosphate from sn-glycerol 3-phosphate (anaerobic route): step 1/1. {ECO:0000269|PubMed:9070847}.	0.285215	0.289996	0.161764	0.0585206
P43897	TSFM	Elongation factor Ts, mitochondrial	Mitochondrion.	RNA binding [GO:0003723]; translation elongation factor activity [GO:0003746]		0.241035	0.309324	0.0892542	0.483621
P45880	VDAC2	Voltage-dependent anion-selective channel protein 2	Mitochondrion outer membrane {ECO:0000269|PubMed:7539795}.	nucleotide binding [GO:0000166]; porin activity [GO:0015288]; voltage-gated anion channel activity [GO:0008308]		-0.199718	0.704746	-0.498764	0.122793
P47985	UQCRFS1	Cytochrome b-c1 complex subunit Rieske, mitochondrial	Mitochondrion inner membrane {ECO:0000250|UniProtKB:Q5ZLR5}; Single-pass membrane protein {ECO:0000250|UniProtKB:Q5ZLR5}.	2 iron, 2 sulfur cluster binding [GO:0051537]; metal ion binding [GO:0046872]; oxidoreductase activity [GO:0016491]; ubiquinol-cytochrome-c reductase activity [GO:0008121]		0.237764	0.523176	0.963276	0.195875
P48163	ME1	NADP-dependent malic enzyme	Cytoplasm {ECO:0000269|PubMed:8187880}.	ADP binding [GO:0043531]; electron transfer activity [GO:0009055]; malate dehydrogenase (decarboxylating) (NAD+) activity [GO:0004471]; malate dehydrogenase (decarboxylating) (NADP+) activity [GO:0004473]; malic enzyme activity [GO:0004470]; manganese ion binding [GO:0030145]; NAD binding [GO:0051287]; NADP binding [GO:0050661]; oxaloacetate decarboxylase activity [GO:0008948]		0.283309	0.411076	0.553421	0.249679
P48735	IDH2	Isocitrate dehydrogenase [NADP], mitochondrial	Mitochondrion.	isocitrate dehydrogenase (NADP+) activity [GO:0004450]; magnesium ion binding [GO:0000287]; NAD binding [GO:0051287]		-0.0507585	0.734251	-0.118118	0.372934
P49189	ALDH9A1 ALDH4 ALDH7 ALDH9	4-trimethylaminobutyraldehyde dehydrogenase	Cytoplasm, cytosol {ECO:0000250|UniProtKB:Q9JLJ3}.	1-pyrroline dehydrogenase activity [GO:0033737]; 4-trimethylammoniobutyraldehyde dehydrogenase activity [GO:0047105]; aldehyde dehydrogenase (NAD+) activity [GO:0004029]; aminobutyraldehyde dehydrogenase activity [GO:0019145]; glyceraldehyde-3-phosphate dehydrogenase (NAD+) (non-phosphorylating) activity [GO:0043878]	Amine and polyamine biosynthesis; carnitine biosynthesis. {ECO:0000305|PubMed:10702312, ECO:0000305|PubMed:30914451}.	0.0709769	0.352408	0.318695	0.461951
P49207	RPL34	60S ribosomal protein L34	Cytoplasm, cytosol {ECO:0000269|PubMed:25957688}. Cytoplasm {ECO:0000305|PubMed:23636399, ECO:0000305|PubMed:25901680}. Endoplasmic reticulum {ECO:0000250|UniProtKB:Q29223}. Note=Detected on cytosolic polysomes (PubMed:25957688). Detected in ribosomes that are associated with the rough endoplasmic reticulum (By similarity). {ECO:0000250|UniProtKB:Q29223, ECO:0000269|PubMed:25957688}.	cadherin binding [GO:0045296]; RNA binding [GO:0003723]; structural constituent of ribosome [GO:0003735]		0.0433248	0.678123	0.0368478	0.772696
P49247	RPIA RPI	Ribose-5-phosphate isomerase		identical protein binding [GO:0042802]; monosaccharide binding [GO:0048029]; ribose-5-phosphate isomerase activity [GO:0004751]	Carbohydrate degradation; pentose phosphate pathway; D-ribose 5-phosphate from D-ribulose 5-phosphate (non-oxidative stage): step 1/1.	0.266071	0.175709	0.327221	0.391931
P49327	FASN FAS	Fatty acid synthase	Cytoplasm {ECO:0000269|PubMed:17081065}. Melanosome {ECO:0000269|PubMed:17081065}. Note=Identified by mass spectrometry in melanosome fractions from stage I to stage IV.	(3R)-hydroxymyristoyl-[acyl-carrier-protein] dehydratase activity [GO:0008659]; [acyl-carrier-protein] S-acetyltransferase activity [GO:0004313]; [acyl-carrier-protein] S-malonyltransferase activity [GO:0004314]; 3-hydroxydecanoyl-[acyl-carrier-protein] dehydratase activity [GO:0008693]; 3-hydroxyoctanoyl-[acyl-carrier-protein] dehydratase activity [GO:0047451]; 3-hydroxypalmitoyl-[acyl-carrier-p…		0.18733	0.319941	-0.151446	0.47034
P49411	TUFM	Elongation factor Tu, mitochondrial	Mitochondrion {ECO:0000269|PubMed:22749352}.	GTPase activity [GO:0003924]; GTP binding [GO:0005525]; RNA binding [GO:0003723]; translation elongation factor activity [GO:0003746]		-0.14052	0.535085	-0.239929	0.432803
P49419	ALDH7A1 ATQ1	Alpha-aminoadipic semialdehyde dehydrogenase	Cytoplasm, cytosol {ECO:0000269|PubMed:20207735}. Nucleus {ECO:0000269|PubMed:20207735}.; [Isoform 1]: Mitochondrion {ECO:0000269|PubMed:20207735}.	aldehyde dehydrogenase (NAD+) activity [GO:0004029]; betaine-aldehyde dehydrogenase activity [GO:0008802]; glyceraldehyde-3-phosphate dehydrogenase (NAD+) (non-phosphorylating) activity [GO:0043878]; L-aminoadipate-semialdehyde dehydrogenase activity [GO:0004043]	Amine and polyamine biosynthesis; betaine biosynthesis via choline pathway; betaine from betaine aldehyde: step 1/1.	0.204735	0.300989	-0.119245	0.261105
P49748	ACADVL VLCAD	Very long-chain specific acyl-CoA dehydrogenase, mitochondrial	Mitochondrion inner membrane.	fatty-acyl-CoA binding [GO:0000062]; flavin adenine dinucleotide binding [GO:0050660]; long-chain-acyl-CoA dehydrogenase activity [GO:0004466]; very-long-chain-acyl-CoA dehydrogenase activity [GO:0017099]	Lipid metabolism; mitochondrial fatty acid beta-oxidation.	0.209508	0.491848	-0.133436	0.382074
P49753	ACOT2 PTE2 PTE2A	Acyl-coenzyme A thioesterase 2, mitochondrial	Mitochondrion {ECO:0000269|PubMed:16940157}.	acyl-CoA hydrolase activity [GO:0047617]; carboxylic ester hydrolase activity [GO:0052689]; myristoyl-CoA hydrolase activity [GO:0102991]; palmitoyl-CoA hydrolase activity [GO:0016290]	Lipid metabolism; fatty acid metabolism. {ECO:0000305|PubMed:10944470, ECO:0000305|PubMed:16940157}.	0.539902	0.510467	-0.949066	0.0880106
P49773	HINT1 HINT PKCI1 PRKCNH1	Histidine triad nucleotide-binding protein 1	Cytoplasm. Nucleus. Note=Interaction with CDK7 leads to a more nuclear localization.	hydrolase activity [GO:0016787]; nucleotide binding [GO:0000166]; protein kinase C binding [GO:0005080]		0.0790117	0.447223	-0.096817	0.686758
P49821	NDUFV1 UQOR1	NADH dehydrogenase [ubiquinone] flavoprotein 1, mitochondrial	Mitochondrion inner membrane; Peripheral membrane protein; Matrix side.	4 iron, 4 sulfur cluster binding [GO:0051539]; FMN binding [GO:0010181]; metal ion binding [GO:0046872]; NAD binding [GO:0051287]; NADH dehydrogenase (ubiquinone) activity [GO:0008137]		0.462051	0.0621591	-0.273842	0.33408
P49914	MTHFS	5-formyltetrahydrofolate cyclo-ligase	Cytoplasm.	5-formyltetrahydrofolate cyclo-ligase activity [GO:0030272]; ATP binding [GO:0005524]; folic acid binding [GO:0005542]; metal ion binding [GO:0046872]		-Inf	0.196959	-Inf	0.42265
P50213	IDH3A	Isocitrate dehydrogenase [NAD] subunit alpha, mitochondrial	Mitochondrion.	isocitrate dehydrogenase (NAD+) activity [GO:0004449]; magnesium ion binding [GO:0000287]; NAD binding [GO:0051287]		0.069778	0.674592	-0.0987233	0.695982
P50583	NUDT2 APAH1	Bis(5'-nucleosyl)-tetraphosphatase [asymmetrical]		bis(5'-nucleosyl)-tetraphosphatase (asymmetrical) activity [GO:0004081]; bis(5'-nucleosyl)-tetraphosphatase (symmetrical) activity [GO:0008803]; GTP binding [GO:0005525]		0.288977	0.683129	-0.0793242	0.873996
P51398	DAP3 MRPS29	28S ribosomal protein S29, mitochondrial	Mitochondrion {ECO:0000269|PubMed:11162496, ECO:0000269|PubMed:20563667}.	GTP binding [GO:0005525]; RNA binding [GO:0003723]; structural constituent of ribosome [GO:0003735]		0.354037	0.424567	0.133081	0.0562748
P51553	IDH3G	Isocitrate dehydrogenase [NAD] subunit gamma, mitochondrial	Mitochondrion {ECO:0000269|PubMed:11256614}.	ATP binding [GO:0005524]; isocitrate dehydrogenase (NAD+) activity [GO:0004449]; magnesium ion binding [GO:0000287]; NAD binding [GO:0051287]		0.149727	0.514673	0.0891309	0.628975
P51648	ALDH3A2 ALDH10 FALDH	Fatty aldehyde dehydrogenase	Microsome membrane {ECO:0000269|PubMed:9133646}; Single-pass membrane protein {ECO:0000305|PubMed:25047030, ECO:0000305|PubMed:9133646}. Endoplasmic reticulum membrane {ECO:0000305|PubMed:9133646}; Single-pass membrane protein {ECO:0000305|PubMed:25047030, ECO:0000305|PubMed:9133646}; Cytoplasmic side {ECO:0000250|UniProtKB:P30839}.	3-chloroallyl aldehyde dehydrogenase activity [GO:0004028]; aldehyde dehydrogenase (NAD+) activity [GO:0004029]; glyceraldehyde-3-phosphate dehydrogenase (NAD+) (non-phosphorylating) activity [GO:0043878]; long-chain-alcohol oxidase activity [GO:0046577]; long-chain-aldehyde dehydrogenase activity [GO:0050061]; medium-chain-aldehyde dehydrogenase activity [GO:0052814]; protein homodimerization ac…		0.151786	0.347108	-0.22335	0.529952
P51659	HSD17B4 EDH17B4 SDR8C1	Peroxisomal multifunctional enzyme type 2	Peroxisome {ECO:0000305}.	17-beta-hydroxysteroid dehydrogenase (NAD+) activity [GO:0044594]; 3alpha,7alpha,12alpha-trihydroxy-5beta-cholest-24-enoyl-CoA hydratase activity [GO:0033989]; 3-hydroxyacyl-CoA dehydrogenase activity [GO:0003857]; enoyl-CoA hydratase activity [GO:0004300]; isomerase activity [GO:0016853]; long-chain-enoyl-CoA hydratase activity [GO:0016508]; protein homodimerization activity [GO:0042803]	Lipid metabolism; fatty acid beta-oxidation. {ECO:0000269|PubMed:10706581, ECO:0000269|PubMed:15060085, ECO:0000269|PubMed:9089413, ECO:0000269|PubMed:9482850}.	0.197792	0.253292	-0.137345	0.44606
P51970	NDUFA8	NADH dehydrogenase [ubiquinone] 1 alpha subcomplex subunit 8	Mitochondrion inner membrane {ECO:0000269|PubMed:21310150}; Peripheral membrane protein {ECO:0000269|PubMed:21310150}. Mitochondrion intermembrane space {ECO:0000269|PubMed:21310150}. Mitochondrion {ECO:0000269|PubMed:23676665}.	NADH dehydrogenase (ubiquinone) activity [GO:0008137]; protein-containing complex binding [GO:0044877]		-0.00228057	0.971764	-0.14793	0.726947
P52815	MRPL12 MRPL7 RPML12	39S ribosomal protein L12, mitochondrial	Mitochondrion {ECO:0000269|PubMed:8626705}.	RNA binding [GO:0003723]; structural constituent of ribosome [GO:0003735]		0.0355249	0.700009	-0.12453	0.472829
P53007	SLC25A1 SLC20A3	Tricarboxylate transport protein, mitochondrial	Mitochondrion inner membrane {ECO:0000250|UniProtKB:Q8JZU2}; Multi-pass membrane protein {ECO:0000255}.	ATP transmembrane transporter activity [GO:0005347]; citrate secondary active transmembrane transporter activity [GO:0071913]; citrate transmembrane transporter activity [GO:0015137]; tricarboxylic acid transmembrane transporter activity [GO:0015142]		-0.167976	0.207536	0.0566592	0.838692
P53396	ACLY	ATP-citrate synthase	Cytoplasm, cytosol {ECO:0000269|PubMed:9116495}.	ATP binding [GO:0005524]; ATP citrate synthase activity [GO:0003878]; cofactor binding [GO:0048037]; metal ion binding [GO:0046872]		0.130854	0.553202	-0.216677	0.424949
P53597	SUCLG1	Succinate--CoA ligase [ADP/GDP-forming] subunit alpha, mitochondrial	Mitochondrion {ECO:0000255|HAMAP-Rule:MF_03222}.	cofactor binding [GO:0048037]; nucleoside diphosphate kinase activity [GO:0004550]; nucleotide binding [GO:0000166]; RNA binding [GO:0003723]; succinate-CoA ligase (ADP-forming) activity [GO:0004775]; succinate-CoA ligase (GDP-forming) activity [GO:0004776]	Carbohydrate metabolism; tricarboxylic acid cycle; succinate from succinyl-CoA (ligase route): step 1/1. {ECO:0000255|HAMAP-Rule:MF_03222}.	0.0853092	0.436167	0.0477668	0.914894
P54819	AK2 ADK2	Adenylate kinase 2, mitochondrial	Mitochondrion intermembrane space {ECO:0000255|HAMAP-Rule:MF_03168}.	adenylate kinase activity [GO:0004017]; ATP binding [GO:0005524]		0.192623	0.200395	0.082047	0.493723
P54886	ALDH18A1 GSAS P5CS PYCS	Delta-1-pyrroline-5-carboxylate synthase	Mitochondrion inner membrane {ECO:0000269|PubMed:26297558, ECO:0000269|PubMed:26320891}.	ATP binding [GO:0005524]; glutamate 5-kinase activity [GO:0004349]; glutamate-5-semialdehyde dehydrogenase activity [GO:0004350]; identical protein binding [GO:0042802]; RNA binding [GO:0003723]	Amino-acid biosynthesis; L-proline biosynthesis; L-glutamate 5-semialdehyde from L-glutamate: step 1/2. {ECO:0000269|PubMed:26297558}.; Amino-acid biosynthesis; L-proline biosynthesis; L-glutamate 5-semialdehyde from L-glutamate: step 2/2. {ECO:0000269|PubMed:26297558}.	-0.31033	0.455755	0.0604784	0.809744
P55084	HADHB MSTP029	Trifunctional enzyme subunit beta, mitochondrial	Mitochondrion {ECO:0000269|PubMed:21527675}. Mitochondrion inner membrane {ECO:0000269|PubMed:21527675}. Mitochondrion outer membrane {ECO:0000269|PubMed:21527675}. Endoplasmic reticulum {ECO:0000269|PubMed:21527675}. Note=Protein stability and association with membranes require HADHA. {ECO:0000269|PubMed:29915090}.	3-hydroxyacyl-CoA dehydrogenase activity [GO:0003857]; acetyl-CoA C-acyltransferase activity [GO:0003988]; acetyl-CoA C-myristoyltransferase activity [GO:0050633]; enoyl-CoA hydratase activity [GO:0004300]; RNA binding [GO:0003723]	Lipid metabolism; fatty acid beta-oxidation. {ECO:0000269|PubMed:8135828}.	0.0934968	0.471149	-0.0795745	0.300922
P55809	OXCT1 OXCT SCOT	Succinyl-CoA:3-ketoacid coenzyme A transferase 1, mitochondrial	Mitochondrion matrix.	3-oxoacid CoA-transferase activity [GO:0008260]; identical protein binding [GO:0042802]	Ketone metabolism; succinyl-CoA degradation; acetoacetyl-CoA from succinyl-CoA: step 1/1.	1.3646	0.143983	0.580907	0.562213
P55957	BID	BH3-interacting domain death agonist	Cytoplasm {ECO:0000269|PubMed:14583606}. Mitochondrion membrane {ECO:0000269|PubMed:14583606}. Mitochondrion outer membrane {ECO:0000269|PubMed:29531808}. Note=When uncleaved, it is predominantly cytoplasmic. {ECO:0000269|PubMed:14583606}.; [BH3-interacting domain death agonist p15]: Mitochondrion membrane {ECO:0000250|UniProtKB:P70444}. Note=Translocates to mitochondria as an integral membrane p…	death receptor binding [GO:0005123]; ubiquitin protein ligase binding [GO:0031625]		0.401027	0.396329	0.148319	0.103262
P57105	SYNJ2BP OMP25	Synaptojanin-2-binding protein	Mitochondrion outer membrane {ECO:0000250}.	protein C-terminus binding [GO:0008022]		-Inf	0.42265	0.899437	0.42265
P60174	TPI1 TPI	Triosephosphate isomerase	Cytoplasm {ECO:0000255|PROSITE-ProRule:PRU10127}.	methylglyoxal synthase activity [GO:0008929]; protein homodimerization activity [GO:0042803]; triose-phosphate isomerase activity [GO:0004807]; ubiquitin protein ligase binding [GO:0031625]	Carbohydrate degradation; glycolysis; D-glyceraldehyde 3-phosphate from glycerone phosphate: step 1/1. {ECO:0000255|PROSITE-ProRule:PRU10127}.; Carbohydrate biosynthesis; gluconeogenesis. {ECO:0000255|PROSITE-ProRule:PRU10127}.	0.0582575	0.804974	0.227182	0.203393
P60900	PSMA6 PROS27	Proteasome subunit alpha type-6	Cytoplasm {ECO:0000269|PubMed:12181345}. Nucleus {ECO:0000269|PubMed:12181345}. Note=Colocalizes with TRIM5 in cytoplasmic bodies. {ECO:0000250|UniProtKB:Q9QUM9}.	endopeptidase activity [GO:0004175]; NF-kappaB binding [GO:0051059]; purine ribonucleoside triphosphate binding [GO:0035639]; RNA binding [GO:0003723]; threonine-type endopeptidase activity [GO:0004298]		1.15934	0.170542	0.305289	0.318872
P61604	HSPE1	10 kDa heat shock protein, mitochondrial	Mitochondrion matrix.	ATP binding [GO:0005524]; chaperone binding [GO:0051087]; metal ion binding [GO:0046872]; RNA binding [GO:0003723]; unfolded protein binding [GO:0051082]		-0.00583779	0.946146	0.207213	0.626191
P62244	RPS15A OK/SW-cl.82	40S ribosomal protein S15a		RNA binding [GO:0003723]; structural constituent of ribosome [GO:0003735]		-0.199147	0.467389	0.128892	0.670213
P62263	RPS14 PRO2640	40S ribosomal protein S14		mRNA 5'-UTR binding [GO:0048027]; RNA binding [GO:0003723]; small ribosomal subunit rRNA binding [GO:0070181]; structural constituent of ribosome [GO:0003735]; translation regulator activity [GO:0045182]		-0.391968	0.412622	0.205595	0.215067
P62269	RPS18 D6S218E	40S ribosomal protein S18	Cytoplasm.	RNA binding [GO:0003723]; rRNA binding [GO:0019843]; structural constituent of ribosome [GO:0003735]		-0.9488	0.394033	-0.0105999	0.934712
P62906	RPL10A NEDD6	60S ribosomal protein L10a		RNA binding [GO:0003723]; structural constituent of ribosome [GO:0003735]		0.0774318	0.694478	-0.110826	0.67001
P78417	GSTO1 GSTTLP28	Glutathione S-transferase omega-1	Cytoplasm, cytosol {ECO:0000269|PubMed:11511179}.	glutathione dehydrogenase (ascorbate) activity [GO:0045174]; glutathione transferase activity [GO:0004364]; methylarsonate reductase activity [GO:0050610]; oxidoreductase activity [GO:0016491]		0.169153	0.290116	0.222622	0.217737
P80303	NUCB2 NEFA	Nucleobindin-2	Golgi apparatus {ECO:0000269|PubMed:11749975}. Membrane {ECO:0000269|PubMed:11749975}; Peripheral membrane protein {ECO:0000269|PubMed:11749975}. Cytoplasm {ECO:0000269|PubMed:11749975}. Secreted {ECO:0000269|PubMed:11749975}. Endoplasmic reticulum {ECO:0000250}. Nucleus envelope {ECO:0000250}. Note=Golgi retention is mediated by its N-terminal region.; [Nesfatin-1]: Secreted.	calcium ion binding [GO:0005509]; DNA binding [GO:0003677]; G-protein alpha-subunit binding [GO:0001965]; guanyl-nucleotide exchange factor activity [GO:0005085]		0.652311	0.414889	0.0577601	0.848617
P82673	MRPS35 MRPS28 HDCMD11P MDS023 PSEC0213	28S ribosomal protein S35, mitochondrial	Mitochondrion {ECO:0000269|PubMed:25838379}.	RNA binding [GO:0003723]; structural constituent of ribosome [GO:0003735]		-0.254239	0.460845	0.0261123	0.647988
P82909	MRPS36 DC47	28S ribosomal protein S36, mitochondrial	Mitochondrion.	structural constituent of ribosome [GO:0003735]		0.0693635	0.905015	0.195493	0.87336
P82933	MRPS9 RPMS9	28S ribosomal protein S9, mitochondrial	Mitochondrion {ECO:0000269|PubMed:25838379}.	RNA binding [GO:0003723]; structural constituent of ribosome [GO:0003735]		0.0932856	0.685242	-0.972887	0.262966
P84085	ARF5	ADP-ribosylation factor 5	Golgi apparatus {ECO:0000269|PubMed:17555535}. Cytoplasm, perinuclear region {ECO:0000269|PubMed:17555535}. Membrane {ECO:0000305}; Lipid-anchor {ECO:0000305}. Golgi apparatus, trans-Golgi network membrane {ECO:0000250|UniProtKB:P84084}; Lipid-anchor {ECO:0000250|UniProtKB:P84084}.	GTPase activity [GO:0003924]; GTP binding [GO:0005525]		-0.101268	0.77246	-0.213124	0.802
P99999	CYCS CYC	Cytochrome c	Mitochondrion intermembrane space. Note=Loosely associated with the inner membrane.	electron transporter, transferring electrons from CoQH2-cytochrome c reductase complex and cytochrome c oxidase complex activity [GO:0045155]; heme binding [GO:0020037]; metal ion binding [GO:0046872]		0.269374	0.0210121	0.412394	0.241132
Q00059	TFAM TCF6 TCF6L2	Transcription factor A, mitochondrial	Mitochondrion {ECO:0000269|PubMed:1737790, ECO:0000269|PubMed:18063578, ECO:0000269|PubMed:22841477, ECO:0000269|PubMed:29445193}. Mitochondrion matrix, mitochondrion nucleoid {ECO:0000269|PubMed:18063578}.	chromatin binding [GO:0003682]; DNA binding, bending [GO:0008301]; DNA-binding transcription factor activity [GO:0003700]; heat shock protein binding [GO:0031072]; mitochondrial promoter sequence-specific DNA binding [GO:0001018]; RNA binding [GO:0003723]; sequence-specific DNA binding [GO:0043565]; transcription coactivator binding [GO:0001223]		-0.300869	0.513777	-0.309164	0.514114
Q00325	SLC25A3 PHC OK/SW-cl.48	Phosphate carrier protein, mitochondrial	Mitochondrion inner membrane; Multi-pass membrane protein.	inorganic phosphate transmembrane transporter activity [GO:0005315]; phosphate:proton symporter activity [GO:0015317]; protein-containing complex binding [GO:0044877]		0.207462	0.586975	0.00943811	0.953467
Q02218	OGDH	2-oxoglutarate dehydrogenase, mitochondrial	Mitochondrion matrix {ECO:0000305|PubMed:29211711}. Nucleus {ECO:0000269|PubMed:29211711}. Note=Mainly localizes in the mitochondrion. A small fraction localizes to the nucleus, where the 2-oxoglutarate dehydrogenase complex is required for histone succinylation. {ECO:0000269|PubMed:29211711}.	metal ion binding [GO:0046872]; oxoglutarate dehydrogenase (succinyl-transferring) activity [GO:0004591]; thiamine pyrophosphate binding [GO:0030976]		0.295727	0.239448	0.358542	0.482264
Q02978	SLC25A11 SLC20A4	Mitochondrial 2-oxoglutarate/malate carrier protein	Mitochondrion inner membrane {ECO:0000250|UniProtKB:P97700}; Multi-pass membrane protein {ECO:0000250|UniProtKB:P97700}.	oxoglutarate:malate antiporter activity [GO:0015367]; RNA binding [GO:0003723]		0.191369	0.645959	0.139572	0.677746
Q04837	SSBP1 SSBP	Single-stranded DNA-binding protein, mitochondrial	Mitochondrion {ECO:0000269|PubMed:18063578}. Mitochondrion matrix, mitochondrion nucleoid {ECO:0000269|PubMed:18063578}.	chromatin binding [GO:0003682]; RNA binding [GO:0003723]; single-stranded DNA binding [GO:0003697]		-0.0600006	0.538042	0.264352	0.519129
Q07021	C1QBP GC1QBP HABP1 SF2P32	Complement component 1 Q subcomponent-binding protein, mitochondrial	Mitochondrion matrix {ECO:0000269|PubMed:15031724, ECO:0000269|PubMed:17486078, ECO:0000269|PubMed:19164550, ECO:0000269|PubMed:9305894}. Nucleus {ECO:0000269|PubMed:18676636}. Cell membrane {ECO:0000269|PubMed:10747014, ECO:0000269|PubMed:11493647, ECO:0000269|PubMed:12574814, ECO:0000269|PubMed:8195709, ECO:0000269|PubMed:8662673, ECO:0000269|PubMed:9191880, ECO:0000269|PubMed:9233640}; Periphe…	adrenergic receptor binding [GO:0031690]; complement component C1q complex binding [GO:0001849]; hyaluronic acid binding [GO:0005540]; kininogen binding [GO:0030984]; mitochondrial ribosome binding [GO:0097177]; mRNA binding [GO:0003729]; protein kinase C binding [GO:0005080]; transcription corepressor activity [GO:0003714]; transcription factor binding [GO:0008134]; translation activator activit…		0.040301	0.395868	0.220175	0.637135
Q07812	BAX BCL2L4	Apoptosis regulator BAX	[Isoform Alpha]: Mitochondrion outer membrane {ECO:0000269|PubMed:29531808}; Single-pass membrane protein {ECO:0000255}. Cytoplasm {ECO:0000269|PubMed:27558414, ECO:0000269|PubMed:29531808}. Note=Colocalizes with 14-3-3 proteins in the cytoplasm. Under stress conditions, undergoes a conformation change that causes release from JNK-phosphorylated 14-3-3 proteins and translocation to the mitochondr…	BH3 domain binding [GO:0051434]; channel activity [GO:0015267]; chaperone binding [GO:0051087]; Hsp70 protein binding [GO:0030544]; identical protein binding [GO:0042802]; lipid binding [GO:0008289]; protein heterodimerization activity [GO:0046982]; protein homodimerization activity [GO:0042803]		0.427252	0.295978	0.172439	0.279038
Q08257	CRYZ	Quinone oxidoreductase	Cytoplasm {ECO:0000269|PubMed:20103721}.	mRNA 3'-UTR binding [GO:0003730]; NADPH:quinone reductase activity [GO:0003960]; NADPH binding [GO:0070402]; zinc ion binding [GO:0008270]		0.240231	0.00320582	0.62012	0.323369
Q10713	PMPCA INPP5E KIAA0123 MPPA	Mitochondrial-processing peptidase subunit alpha	Mitochondrion matrix {ECO:0000250|UniProtKB:P20069}. Mitochondrion inner membrane {ECO:0000269|PubMed:25808372}.	metal ion binding [GO:0046872]; metalloendopeptidase activity [GO:0004222]		-0.0730302	0.719556	-0.398994	0.451468
Q12849	GRSF1	G-rich sequence factor 1	[Isoform 1]: Mitochondrion matrix {ECO:0000269|PubMed:23473033, ECO:0000269|PubMed:23473034, ECO:0000269|PubMed:25683715, ECO:0000269|PubMed:29967381}. Note=Localizes to mitochondrial RNA granules found in close proximity to the mitochondrial nucleoids. {ECO:0000269|PubMed:23473033, ECO:0000269|PubMed:23473034, ECO:0000269|PubMed:25683715}.; [Isoform 2]: Cytoplasm {ECO:0000269|PubMed:23473034}.	mRNA binding [GO:0003729]; RNA binding [GO:0003723]		-0.0252926	0.841965	-0.0455751	0.61971
Q12931	TRAP1 HSP75	Heat shock protein 75 kDa, mitochondrial	Mitochondrion {ECO:0000269|PubMed:23564345}. Mitochondrion inner membrane {ECO:0000269|PubMed:23564345}. Mitochondrion matrix {ECO:0000269|PubMed:23564345}.	ATP binding [GO:0005524]; protein kinase binding [GO:0019901]; RNA binding [GO:0003723]; tumor necrosis factor receptor binding [GO:0005164]; unfolded protein binding [GO:0051082]		0.236692	0.519813	-0.0052631	0.94799
Q13057	COASY PSEC0106	Bifunctional coenzyme A synthase	Cytoplasm {ECO:0000269|PubMed:24360804}. Mitochondrion matrix {ECO:0000269|PubMed:24360804}. Note=The protein is mainly present in the mitochondrial matrix, probably anchored to the inner mitochondrial membrane, but is also present in cell lysate. {ECO:0000269|PubMed:24360804}.	ATP binding [GO:0005524]; dephospho-CoA kinase activity [GO:0004140]; pantetheine-phosphate adenylyltransferase activity [GO:0004595]	Cofactor biosynthesis; coenzyme A biosynthesis; CoA from (R)-pantothenate: step 4/5.; Cofactor biosynthesis; coenzyme A biosynthesis; CoA from (R)-pantothenate: step 5/5. {ECO:0000269|PubMed:24360804}.	0.300104	0.400648	0.167359	0.384946
Q13084	MRPL28 MAAT1	39S ribosomal protein L28, mitochondrial	Mitochondrion {ECO:0000269|PubMed:25278503, ECO:0000269|PubMed:28892042}.	RNA binding [GO:0003723]; structural constituent of ribosome [GO:0003735]		-0.116907	0.405429	-0.961707	0.438599
Q13085	ACACA ACAC ACC1 ACCA	Acetyl-CoA carboxylase 1	Cytoplasm, cytosol {ECO:0000250|UniProtKB:Q5SWU9}.	acetyl-CoA carboxylase activity [GO:0003989]; ATP binding [GO:0005524]; identical protein binding [GO:0042802]; metal ion binding [GO:0046872]	Lipid metabolism; malonyl-CoA biosynthesis; malonyl-CoA from acetyl-CoA: step 1/1. {ECO:0000305|PubMed:20457939, ECO:0000305|PubMed:20952656}.	0.769408	0.428382	-0.160825	0.790045
Q13162	PRDX4	Peroxiredoxin-4	Cytoplasm {ECO:0000269|PubMed:18052930, ECO:0000269|PubMed:9388242}. Endoplasmic reticulum {ECO:0000269|PubMed:18052930}. Note=Cotranslationally translocated to and retained within the endoplasmic reticulum. A small fraction of the protein is cytoplasmic. {ECO:0000269|PubMed:18052930}.	thioredoxin peroxidase activity [GO:0008379]		0.0987541	0.618903	0.384994	0.458649
Q13405	MRPL49 C11orf4 NOF1 OK/SW-cl.67	39S ribosomal protein L49, mitochondrial	Mitochondrion {ECO:0000269|PubMed:25278503, ECO:0000269|PubMed:25838379, ECO:0000269|PubMed:28892042}.	structural constituent of ribosome [GO:0003735]		0.159294	0.273827	0.0617756	0.481366
Q13505	MTX1 MTX MTXN	Metaxin-1	Membrane {ECO:0000305}; Single-pass type I membrane protein {ECO:0000305}. Mitochondrion outer membrane {ECO:0000250}.			0.146507	0.845537	-0.447659	0.191291
Q13509	TUBB3 TUBB4	Tubulin beta-3 chain	Cytoplasm, cytoskeleton {ECO:0000250|UniProtKB:Q9ERD7}. Cell projection, lamellipodium {ECO:0000250|UniProtKB:Q9ERD7}. Cell projection, filopodium {ECO:0000250|UniProtKB:Q9ERD7}.	GTPase activity [GO:0003924]; GTP binding [GO:0005525]; netrin receptor binding [GO:1990890]; structural constituent of cytoskeleton [GO:0005200]		0.146525	0.6354	-0.290636	0.0830589
Q13907	IDI1	Isopentenyl-diphosphate Delta-isomerase 1	Peroxisome {ECO:0000250|UniProtKB:O35586}.	hydrolase activity [GO:0016787]; isopentenyl-diphosphate delta-isomerase activity [GO:0004452]; magnesium ion binding [GO:0000287]; manganese ion binding [GO:0030145]; metal ion binding [GO:0046872]	Isoprenoid biosynthesis; dimethylallyl diphosphate biosynthesis; dimethylallyl diphosphate from isopentenyl diphosphate: step 1/1. {ECO:0000269|PubMed:8806705}.	0.0631331	0.868911	0.32214	0.682787
Q14257	RCN2 ERC55	Reticulocalbin-2	Endoplasmic reticulum lumen.	calcium ion binding [GO:0005509]		0.140191	0.219551	-0.0106657	0.464625
Q14318	FKBP8 FKBP38	Peptidyl-prolyl cis-trans isomerase FKBP8	Mitochondrion {ECO:0000269|PubMed:16176796}. Mitochondrion membrane {ECO:0000305}; Single-pass membrane protein; Cytoplasmic side {ECO:0000305}.; [Isoform 1]: Mitochondrion membrane {ECO:0000269|PubMed:12510191, ECO:0000269|PubMed:18385096}; Single-pass membrane protein; Cytoplasmic side {ECO:0000305}.; [Isoform 3]: Mitochondrion membrane {ECO:0000269|PubMed:18385096}; Single-pass membrane protei…	disordered domain specific binding [GO:0097718]; identical protein binding [GO:0042802]; metal ion binding [GO:0046872]; peptidyl-prolyl cis-trans isomerase activity [GO:0003755]; protein folding chaperone [GO:0044183]		-0.120187	0.464717	0.405028	0.762634
Q15006	EMC2 KIAA0103 TTC35	ER membrane protein complex subunit 2	Nucleus {ECO:0000250}. Cytoplasm {ECO:0000269|PubMed:22119785}.			-0.0245621	0.923849	-0.408091	0.352124
Q15067	ACOX1 ACOX	Peroxisomal acyl-coenzyme A oxidase 1	Peroxisome {ECO:0000250|UniProtKB:P07872}.	acyl-CoA oxidase activity [GO:0003997]; FAD binding [GO:0071949]; fatty acid binding [GO:0005504]; flavin adenine dinucleotide binding [GO:0050660]; palmitoyl-CoA oxidase activity [GO:0016401]; PDZ domain binding [GO:0030165]; protein N-terminus binding [GO:0047485]	Lipid metabolism; peroxisomal fatty acid beta-oxidation.	0.349543	0.302408	0.712033	0.0462596
Q15286	RAB35 RAB1C RAY	Ras-related protein Rab-35	Cell membrane {ECO:0000269|PubMed:16950109, ECO:0000269|PubMed:21951725}; Lipid-anchor {ECO:0000305}; Cytoplasmic side {ECO:0000305}. Membrane, clathrin-coated pit {ECO:0000269|PubMed:16950109}. Cytoplasmic vesicle, clathrin-coated vesicle {ECO:0000269|PubMed:16950109}. Endosome {ECO:0000269|PubMed:16950109, ECO:0000269|PubMed:21951725}. Melanosome {ECO:0000269|PubMed:17081065}. Note=Present on s…	GDP binding [GO:0019003]; GTPase activity [GO:0003924]; GTP binding [GO:0005525]; phosphatidylinositol-4,5-bisphosphate binding [GO:0005546]		-0.0844844	0.623947	0.862703	0.192979
Q15388	TOMM20 KIAA0016	Mitochondrial import receptor subunit TOM20 homolog	Mitochondrion outer membrane {ECO:0000269|PubMed:25764979, ECO:0000269|PubMed:25997101}; Single-pass membrane protein {ECO:0000255}.	mitochondrion targeting sequence binding [GO:0030943]; P-P-bond-hydrolysis-driven protein transmembrane transporter activity [GO:0015450]; unfolded protein binding [GO:0051082]		-0.0169677	0.95825	0.0933638	0.927181
Q15392	DHCR24 KIAA0018	Delta(24)-sterol reductase	Endoplasmic reticulum membrane {ECO:0000269|PubMed:11007892, ECO:0000269|PubMed:22010141}; Single-pass membrane protein {ECO:0000255}. Golgi apparatus membrane {ECO:0000269|PubMed:11007892}; Single-pass membrane protein {ECO:0000255}.	delta24(24-1) sterol reductase activity [GO:0000246]; delta24-sterol reductase activity [GO:0050614]; enzyme binding [GO:0019899]; FAD binding [GO:0071949]; oxidoreductase activity, acting on the CH-CH group of donors, NAD or NADP as acceptor [GO:0016628]; peptide antigen binding [GO:0042605]	Steroid biosynthesis; cholesterol biosynthesis. {ECO:0000269|PubMed:11519011, ECO:0000269|PubMed:21671375}.	0.211741	0.196012	0.387726	0.327993
Q15785	TOMM34 URCC3	Mitochondrial import receptor subunit TOM34	Cytoplasm {ECO:0000269|PubMed:10101285}. Mitochondrion outer membrane {ECO:0000269|PubMed:10101285}; Peripheral membrane protein {ECO:0000269|PubMed:10101285}; Cytoplasmic side {ECO:0000269|PubMed:10101285}.	heat shock protein binding [GO:0031072]		-0.0147432	0.916608	-0.0307579	0.882705
Q16540	MRPL23 L23MRP RPL23L	39S ribosomal protein L23, mitochondrial	Mitochondrion {ECO:0000269|PubMed:25278503, ECO:0000269|PubMed:25838379, ECO:0000269|PubMed:28892042}.	RNA binding [GO:0003723]; structural constituent of ribosome [GO:0003735]		1.41155	0.182444	-0.672703	0.101901
Q16698	DECR1 DECR SDR18C1	2,4-dienoyl-CoA reductase, mitochondrial	Mitochondrion {ECO:0000269|PubMed:7818482}.	2,4-dienoyl-CoA reductase (NADPH) activity [GO:0008670]; identical protein binding [GO:0042802]; NADPH binding [GO:0070402]		0.233893	0.184812	-0.146209	0.376809
Q16718	NDUFA5	NADH dehydrogenase [ubiquinone] 1 alpha subcomplex subunit 5	Mitochondrion inner membrane {ECO:0000305|PubMed:12611891}; Peripheral membrane protein {ECO:0000305}; Matrix side {ECO:0000305}.	NADH dehydrogenase (ubiquinone) activity [GO:0008137]		0.151394	0.313941	-0.324176	0.455254
Q16740	CLPP	ATP-dependent Clp protease proteolytic subunit, mitochondrial	Mitochondrion matrix {ECO:0000269|PubMed:10525407, ECO:0000269|PubMed:22354088}.	ATPase binding [GO:0051117]; ATP-dependent peptidase activity [GO:0004176]; endopeptidase activity [GO:0004175]; identical protein binding [GO:0042802]; peptidase activity [GO:0008233]; serine-type endopeptidase activity [GO:0004252]		-0.280432	0.860953	-0.738924	0.482961
Q16774	GUK1 GMK GMPK	Guanylate kinase	Photoreceptor inner segment {ECO:0000250|UniProtKB:Q64520}. Cytoplasm, cytosol {ECO:0000250|UniProtKB:Q64520}. Note=Colocalizes with RD3 in photoreceptor inner segments and to a lesser extent in the outer plexiform layer. {ECO:0000250|UniProtKB:Q64520}.	ATP binding [GO:0005524]; guanylate kinase activity [GO:0004385]		Inf	0.3647	-Inf	0.42265
Q16795	NDUFA9 NDUFS2L	NADH dehydrogenase [ubiquinone] 1 alpha subcomplex subunit 9, mitochondrial	Mitochondrion matrix {ECO:0000305|PubMed:12611891}.	coenzyme binding [GO:0050662]; NADH dehydrogenase (ubiquinone) activity [GO:0008137]; NADH dehydrogenase activity [GO:0003954]; protein-containing complex binding [GO:0044877]		0.281743	0.469867	-0.40594	0.211155
Q16836	HADH HAD HADHSC SCHAD	Hydroxyacyl-coenzyme A dehydrogenase, mitochondrial	Mitochondrion matrix.	3-hydroxyacyl-CoA dehydrogenase activity [GO:0003857]; NAD+ binding [GO:0070403]	Lipid metabolism; fatty acid beta-oxidation.	0.212854	0.335155	-0.011716	0.978642
Q16881	TXNRD1 GRIM12 KDRF	Thioredoxin reductase 1, cytoplasmic	Cytoplasm {ECO:0000250}.; [Isoform 4]: Cytoplasm. Nucleus.; [Isoform 5]: Cytoplasm.	electron transfer activity [GO:0009055]; flavin adenine dinucleotide binding [GO:0050660]; protein disulfide oxidoreductase activity [GO:0015035]; thioredoxin-disulfide reductase activity [GO:0004791]		0.236158	0.32551	-0.0812088	0.542575
Q16891	IMMT HMP MIC60 MINOS2 PIG4 PIG52	MICOS complex subunit MIC60	Mitochondrion inner membrane {ECO:0000269|PubMed:25764979, ECO:0000269|PubMed:25997101}; Single-pass membrane protein {ECO:0000255}. Mitochondrion {ECO:0000269|PubMed:25781180}.	RNA binding [GO:0003723]				-Inf	0.42265
Q3ZCQ8	TIMM50 TIM50 PRO1512	Mitochondrial import inner membrane translocase subunit TIM50	Mitochondrion inner membrane {ECO:0000269|PubMed:15044455}; Single-pass membrane protein {ECO:0000269|PubMed:15044455}.; [Isoform 2]: Nucleus speckle {ECO:0000269|PubMed:16008839}. Note=Nuclear and enriched in speckles with snRNPs. {ECO:0000269|PubMed:16008839}.	interleukin-2 receptor binding [GO:0005134]; phosphoprotein phosphatase activity [GO:0004721]; protein serine/threonine phosphatase activity [GO:0004722]; protein tyrosine phosphatase activity [GO:0004725]; ribonucleoprotein complex binding [GO:0043021]; RNA binding [GO:0003723]		0.193719	0.562521	-0.101832	0.711577
Q4VC31	CCDC58	Coiled-coil domain-containing protein 58				-0.082328	0.620507	0.249011	0.598777
Q53H12	AGK MULK	Acylglycerol kinase, mitochondrial	Mitochondrion inner membrane {ECO:0000269|PubMed:15939762, ECO:0000269|PubMed:16269826, ECO:0000269|PubMed:28712724, ECO:0000269|PubMed:28712726}; Peripheral membrane protein {ECO:0000269|PubMed:28712724}. Mitochondrion intermembrane space {ECO:0000269|PubMed:28712724, ECO:0000269|PubMed:28712726}. Note=Localizes in the mitochondrion intermembrane space, where it associates with the inner membran…	acylglycerol kinase activity [GO:0047620]; ATP binding [GO:0005524]; ceramide kinase activity [GO:0001729]; diacylglycerol kinase activity [GO:0004143]; dihydroceramide kinase activity [GO:0102773]; NAD+ kinase activity [GO:0003951]	Lipid metabolism; glycerolipid metabolism. {ECO:0000269|PubMed:15939762}.	0.30305	0.245792	-0.233484	0.493045
Q53H82	LACTB2 CGI-83	Endoribonuclease LACTB2	Mitochondrion matrix {ECO:0000269|PubMed:26826708}.	endoribonuclease activity [GO:0004521]; single-stranded RNA binding [GO:0003727]; zinc ion binding [GO:0008270]		-0.14407	0.391292	0.660454	0.335027
Q56VL3	OCIAD2	OCIA domain-containing protein 2	Endosome {ECO:0000305}.			0.40684	0.319025	0.327879	0.0400747
Q5JRX3	PITRM1 KIAA1104 MP1 PREP	Presequence protease, mitochondrial	Mitochondrion matrix {ECO:0000269|PubMed:16849325, ECO:0000269|PubMed:19196155}.	enzyme activator activity [GO:0008047]; metalloendopeptidase activity [GO:0004222]; metallopeptidase activity [GO:0008237]; zinc ion binding [GO:0008270]		0.161285	0.348146	0.134357	0.327932
Q5JTJ3	COA6 C1orf31	Cytochrome c oxidase assembly factor 6 homolog	Mitochondrion intermembrane space {ECO:0000269|PubMed:25339201, ECO:0000269|PubMed:25959673}.	copper ion binding [GO:0005507]; RNA binding [GO:0003723]		0.0296455	0.872131	0.782965	0.413142
Q5JTZ9	AARS2 AARSL KIAA1270	Alanine--tRNA ligase, mitochondrial	Mitochondrion {ECO:0000255|HAMAP-Rule:MF_03133, ECO:0000269|PubMed:21549344}.	alanine-tRNA ligase activity [GO:0004813]; amino acid binding [GO:0016597]; aminoacyl-tRNA editing activity [GO:0002161]; ATP binding [GO:0005524]; tRNA binding [GO:0000049]; zinc ion binding [GO:0008270]
Q5T160	RARS2 RARSL	Probable arginine--tRNA ligase, mitochondrial	Mitochondrion matrix {ECO:0000250}.	arginine-tRNA ligase activity [GO:0004814]; ATP binding [GO:0005524]; RNA binding [GO:0003723]
Q5T653	MRPL2 CGI-22	39S ribosomal protein L2, mitochondrial	Mitochondrion {ECO:0000269|PubMed:25278503, ECO:0000269|PubMed:25838379, ECO:0000269|PubMed:28892042}.	RNA binding [GO:0003723]; structural constituent of ribosome [GO:0003735]		0.00825421	0.984623	0.477559	0.458119
Q5U5X0	LYRM7 C5orf31 MZM1L	Complex III assembly factor LYRM7	Mitochondrion matrix {ECO:0000269|PubMed:23168492}.
Q6L8Q7	PDE12	2',5'-phosphodiesterase 12	Mitochondrion matrix {ECO:0000269|PubMed:21245038, ECO:0000269|PubMed:21666256, ECO:0000269|PubMed:22285541}.	3'-5'-exoribonuclease activity [GO:0000175]; exonuclease activity [GO:0004527]; metal ion binding [GO:0046872]; oligoribonucleotidase activity [GO:0034611]; poly(A)-specific ribonuclease activity [GO:0004535]		-0.185345	0.435571	-0.355886	0.564053
Q6NUK1	SLC25A24 APC1 MCSC1 SCAMC1	Calcium-binding mitochondrial carrier protein SCaMC-1	Mitochondrion inner membrane {ECO:0000269|PubMed:15054102, ECO:0000269|PubMed:15123600, ECO:0000269|PubMed:22015608}; Multi-pass membrane protein {ECO:0000269|PubMed:15054102, ECO:0000269|PubMed:15123600, ECO:0000269|PubMed:22015608}.	ATP transmembrane transporter activity [GO:0005347]; calcium ion binding [GO:0005509]		0.0864251	0.611472	0.00611629	0.80214
Q6NVY1	HIBCH	3-hydroxyisobutyryl-CoA hydrolase, mitochondrial	Mitochondrion {ECO:0000250}.	3-hydroxyisobutyryl-CoA hydrolase activity [GO:0003860]	Amino-acid degradation; L-valine degradation.	0.679164	0.283026	1.60678	0.26321
Q6P161	MRPL54	39S ribosomal protein L54, mitochondrial	Mitochondrion {ECO:0000269|PubMed:25838379, ECO:0000269|PubMed:28892042}.	RNA binding [GO:0003723]; structural constituent of ribosome [GO:0003735]		-4.01905	0.0904002	0.24786	0.64952
Q6P1L8	MRPL14 MRPL32 RPML32	39S ribosomal protein L14, mitochondrial	Mitochondrion {ECO:0000269|PubMed:11543634, ECO:0000269|PubMed:22829778, ECO:0000269|PubMed:25278503, ECO:0000269|PubMed:25838379, ECO:0000269|PubMed:28892042}.	RNA binding [GO:0003723]; structural constituent of ribosome [GO:0003735]		0.192435	0.429542	-0.382596	0.630059
Q6P587	FAHD1 C16orf36 YISKL	Acylpyruvase FAHD1, mitochondrial	Mitochondrion {ECO:0000269|PubMed:21878618}. Cytoplasm, cytosol {ECO:0000269|PubMed:21878618}.	acetylpyruvate hydrolase activity [GO:0018773]; acylpyruvate hydrolase activity [GO:0047621]; fumarylpyruvate hydrolase activity [GO:0034545]; hydrolase activity [GO:0016787]; metal ion binding [GO:0046872]; oxaloacetate decarboxylase activity [GO:0008948]		-0.0592214	0.454782	0.00645038	0.987368
Q6PI48	DARS2	Aspartate--tRNA ligase, mitochondrial	Mitochondrion matrix {ECO:0000269|PubMed:15779907}.	aspartate-tRNA(Asn) ligase activity [GO:0050560]; aspartate-tRNA ligase activity [GO:0004815]; ATP binding [GO:0005524]; protein homodimerization activity [GO:0042803]; tRNA binding [GO:0000049]
Q6PIU2	NCEH1 AADACL1 KIAA1363	Neutral cholesterol ester hydrolase 1	Membrane {ECO:0000305|PubMed:12149457}; Single-pass type II membrane protein {ECO:0000305|PubMed:12149457}. Microsome {ECO:0000250}.	hydrolase activity [GO:0016787]; short-chain carboxylesterase activity [GO:0034338]; sterol esterase activity [GO:0004771]		0.316896	0.648513	0.10401	0.54011
Q6UB35	MTHFD1L FTHFSDC1	Monofunctional C1-tetrahydrofolate synthase, mitochondrial	Mitochondrion {ECO:0000269|PubMed:12937168}.	ATP binding [GO:0005524]; formate-tetrahydrofolate ligase activity [GO:0004329]; methylenetetrahydrofolate dehydrogenase (NADP+) activity [GO:0004488]; protein homodimerization activity [GO:0042803]	One-carbon metabolism; tetrahydrofolate interconversion.	0.224007	0.453746	-0.322281	0.312704
Q6UW68	TMEM205 UNQ501/PRO1018	Transmembrane protein 205	Membrane {ECO:0000269|PubMed:20589834}; Multi-pass membrane protein {ECO:0000269|PubMed:20589834}. Note=Located on cell surface microvilli. In cancer cells, transition in subcellular location from cell surface to intracellular regions correlates the progression of cisplatin resistance.					-Inf	0.249719
Q6YN16	HSDL2 C9orf99 SDR13C1	Hydroxysteroid dehydrogenase-like protein 2	Peroxisome {ECO:0000269|PubMed:19703561}.	oxidoreductase activity [GO:0016491]		0.254372	0.0676774	-0.205276	0.564121
Q7KZF4	SND1 TDRD11	Staphylococcal nuclease domain-containing protein 1	Cytoplasm {ECO:0000269|PubMed:14508492, ECO:0000269|PubMed:17081065}. Nucleus {ECO:0000269|PubMed:12234934, ECO:0000269|PubMed:14508492, ECO:0000269|PubMed:17081065, ECO:0000269|PubMed:7651391}. Melanosome {ECO:0000269|PubMed:17081065}. Note=In IL-4 stimulated cells colocalizes with STAT6 in the nucleus (PubMed:12234934). Identified by mass spectrometry in melanosome fractions from stage I to sta…	cadherin binding [GO:0045296]; endonuclease activity [GO:0004519]; endoribonuclease activity [GO:0004521]; nuclease activity [GO:0004518]; RISC complex binding [GO:1905172]; RNA binding [GO:0003723]; transcription coregulator activity [GO:0003712]		0.136991	0.279991	-0.157461	0.478002
Q7L0Y3	TRMT10C MRPP1 RG9MTD1	tRNA methyltransferase 10 homolog C	Mitochondrion matrix, mitochondrion nucleoid {ECO:0000269|PubMed:18984158, ECO:0000269|PubMed:23473034}.	identical protein binding [GO:0042802]; mRNA (adenine-N1-)-methyltransferase activity [GO:0061953]; RNA binding [GO:0003723]; tRNA (adenine-N1-)-methyltransferase activity [GO:0016429]; tRNA (guanine(9)-N(1))-methyltransferase activity [GO:0052905]; tRNA (guanine-N1-)-methyltransferase activity [GO:0009019]; tRNA binding [GO:0000049]		-0.154641	0.600203	-0.0406452	0.88109
Q7L2E3	DHX30 DDX30 KIAA0890	Putative ATP-dependent RNA helicase DHX30	Cytoplasm {ECO:0000269|PubMed:29100085}. Mitochondrion {ECO:0000269|PubMed:16825194, ECO:0000269|PubMed:29100085}. Mitochondrion matrix, mitochondrion nucleoid {ECO:0000269|PubMed:16825194, ECO:0000269|PubMed:18063578, ECO:0000269|PubMed:25683715}. Note=Localizes to mitochondrial RNA granules found in close proximity to the mitochondrial nucleoids (PubMed:16825194, PubMed:25683715). Relocalizes t…	ATP binding [GO:0005524]; chromatin binding [GO:0003682]; double-stranded RNA binding [GO:0003725]; RNA binding [GO:0003723]; RNA helicase activity [GO:0003724]		-0.936367	0.335077	0.457247	0.638917
Q7Z2W9	MRPL21	39S ribosomal protein L21, mitochondrial	Mitochondrion {ECO:0000269|PubMed:25278503, ECO:0000269|PubMed:25838379, ECO:0000269|PubMed:28892042}.	RNA binding [GO:0003723]; structural constituent of ribosome [GO:0003735]		0.605416	0.0491889	-0.719429	0.399385
Q7Z434	MAVS IPS1 KIAA1271 VISA	Mitochondrial antiviral-signaling protein	Mitochondrion outer membrane {ECO:0000269|PubMed:16125763}. Mitochondrion {ECO:0000269|PubMed:11780052, ECO:0000269|PubMed:17709747, ECO:0000269|PubMed:20127681, ECO:0000269|PubMed:21170385}. Peroxisome {ECO:0000269|PubMed:20451243}.	CARD domain binding [GO:0050700]; protein kinase binding [GO:0019901]; signaling adaptor activity [GO:0035591]		0.4507	0.127987	0.135969	0.41206
Q7Z4W1	DCXR SDR20C1	L-xylulose reductase	Membrane {ECO:0000250}; Peripheral membrane protein {ECO:0000250}. Note=Probably recruited to membranes via an interaction with phosphatidylinositol. {ECO:0000250}.	carbonyl reductase (NADPH) activity [GO:0004090]; identical protein binding [GO:0042802]; L-xylulose reductase (NAD+) activity [GO:0044105]; L-xylulose reductase (NADP+) activity [GO:0050038]; oxidoreductase activity, acting on NAD(P)H, quinone or similar compound as acceptor [GO:0016655]		-0.0738722	0.587979	-0.185225	0.404143
Q7Z7F7	MRPL55 UNQ5835/PRO19675	39S ribosomal protein L55, mitochondrial	Mitochondrion {ECO:0000269|PubMed:25838379, ECO:0000269|PubMed:28892042}.	structural constituent of ribosome [GO:0003735]		-0.327105	0.736152	1.57629	0.292175
Q86SX6	GLRX5 C14orf87	Glutaredoxin-related protein 5, mitochondrial	Mitochondrion matrix {ECO:0000269|PubMed:20364084}.	2 iron, 2 sulfur cluster binding [GO:0051537]; electron transfer activity [GO:0009055]; metal ion binding [GO:0046872]; protein disulfide oxidoreductase activity [GO:0015035]		-0.098129	0.385243	0.0578296	0.562802
Q86TS9	MRPL52	39S ribosomal protein L52, mitochondrial	Mitochondrion {ECO:0000269|PubMed:25278503, ECO:0000269|PubMed:28892042}.	structural constituent of ribosome [GO:0003735]		-0.890537	0.337453	0.33209	0.831607
Q86X76	NIT1	Deaminated glutathione amidase	[Isoform 2]: Mitochondrion {ECO:0000250|UniProtKB:Q8VDK1}.; [Isoform 1]: Cytoplasm {ECO:0000250|UniProtKB:Q8VDK1}.	hydrolase activity, acting on carbon-nitrogen (but not peptide) bonds, in linear amides [GO:0016811]; nitrilase activity [GO:0000257]		0.734304	0.336281	1.93546	0.140965
Q8IVP5	FUNDC1	FUN14 domain-containing protein 1	Mitochondrion outer membrane {ECO:0000269|PubMed:22267086}; Multi-pass membrane protein {ECO:0000269|PubMed:22267086}.			1.12604	0.530845	-1.01895	0.107409
Q8IXI1	RHOT2 ARHT2 C16orf39	Mitochondrial Rho GTPase 2	Mitochondrion outer membrane {ECO:0000269|PubMed:12482879, ECO:0000269|PubMed:19528298}; Single-pass type IV membrane protein {ECO:0000269|PubMed:12482879, ECO:0000269|PubMed:19528298}. Note=Colocalizes with MGARP and RHOT2 at the mitochondria.	calcium ion binding [GO:0005509]; GTPase activity [GO:0003924]; GTP binding [GO:0005525]		0.624334	0.455648	-0.44077	0.399813
Q8IXM3	MRPL41 BMRP MRPL27 RPML27 PIG3	39S ribosomal protein L41, mitochondrial	Mitochondrion {ECO:0000269|PubMed:16024796, ECO:0000269|PubMed:25278503, ECO:0000269|PubMed:25838379, ECO:0000269|PubMed:28892042}.	RNA binding [GO:0003723]; structural constituent of ribosome [GO:0003735]		-0.0878392	0.342821	0.172632	0.760466
Q8N183	NDUFAF2 NDUFA12L	NADH dehydrogenase [ubiquinone] 1 alpha subcomplex assembly factor 2	Mitochondrion {ECO:0000269|PubMed:15774466}.	electron transfer activity [GO:0009055]; NADH dehydrogenase (ubiquinone) activity [GO:0008137]		0.0146098	0.969629	-0.622544	0.520706
Q8N4Q1	CHCHD4 MIA40	Mitochondrial intermembrane space import and assembly protein 40	Mitochondrion intermembrane space {ECO:0000269|PubMed:16185709, ECO:0000269|PubMed:23186364, ECO:0000269|PubMed:23676665, ECO:0000269|PubMed:26004228}.	protein disulfide oxidoreductase activity [GO:0015035]		0.043334	0.823891	-0.277267	0.434818
Q8N573	OXR1 Nbla00307	Oxidation resistance protein 1	Mitochondrion {ECO:0000269|PubMed:15060142}.	oxidoreductase activity [GO:0016491]		-Inf	0.42265	1.16901	0.238684
Q8N5K1	CISD2 CDGSH2 ERIS ZCD2	CDGSH iron-sulfur domain-containing protein 2	Endoplasmic reticulum membrane; Single-pass membrane protein. Mitochondrion outer membrane; Single-pass membrane protein. Note=According to PubMed:20010695, it mainly localizes to the endoplasmic reticulum. However, experiments in mouse showed that it mainly localizes to the mitochondrion outer membrane.	2 iron, 2 sulfur cluster binding [GO:0051537]; metal ion binding [GO:0046872]; protein homodimerization activity [GO:0042803]; RNA binding [GO:0003723]		0.385439	0.230017	0.269239	0.409969
Q8N5M1	ATPAF2 ATP12 LP3663	ATP synthase mitochondrial F1 complex assembly factor 2	Mitochondrion {ECO:0000305}.			1.81499	0.163985	0.503232	0.286426
Q8N5N7	MRPL50	39S ribosomal protein L50, mitochondrial	Mitochondrion {ECO:0000269|PubMed:25278503, ECO:0000269|PubMed:25838379, ECO:0000269|PubMed:28892042}.			0.421966	0.0980263	-0.26144	0.0689609
Q8N983	MRPL43	39S ribosomal protein L43, mitochondrial	Mitochondrion {ECO:0000269|PubMed:25278503, ECO:0000269|PubMed:25838379, ECO:0000269|PubMed:28892042}.	RNA binding [GO:0003723]; structural constituent of ribosome [GO:0003735]		1.3667	0.121682	-0.459263	0.604991
Q8NBN7	RDH13 SDR7C3 PSEC0082 UNQ736/PRO1430	Retinol dehydrogenase 13	Mitochondrion inner membrane {ECO:0000269|PubMed:18039331}; Peripheral membrane protein {ECO:0000269|PubMed:18039331}. Note=Localized on the outer side of the inner mitochondrial membrane. {ECO:0000269|PubMed:18039331}.	NADP-retinol dehydrogenase activity [GO:0052650]	Cofactor metabolism; retinol metabolism. {ECO:0000250|UniProtKB:Q9ERI6}.
Q8NFF5	FLAD1 PP591	FAD synthase	[Isoform 1]: Mitochondrion matrix {ECO:0000269|PubMed:20060505}.; [Isoform 2]: Cytoplasm.	ATP binding [GO:0005524]; FMN adenylyltransferase activity [GO:0003919]; identical protein binding [GO:0042802]	Cofactor biosynthesis; FAD biosynthesis; FAD from FMN: step 1/1.	-2.34957	0.250198	-1.48002	0.337478
Q8NFU3	TSTD1 KAT	Thiosulfate:glutathione sulfurtransferase	Cytoplasm, perinuclear region {ECO:0000269|PubMed:12817473}. Note=Localized around the nuclear membranes.	thiosulfate-thiol sulfurtransferase activity [GO:0050337]		-0.602598	0.518721	0.950368	0.400017
Q8NFV4	ABHD11 WBSCR21 PP1226	Protein ABHD11		hydrolase activity [GO:0016787]		-0.134192	0.310215	0.276727	0.316592
Q8TAE8	GADD45GIP1 MRPL59 PLINP1 PRG6	Growth arrest and DNA damage-inducible proteins-interacting protein 1	Mitochondrion {ECO:0000269|PubMed:22453275, ECO:0000269|PubMed:25278503, ECO:0000269|PubMed:25838379, ECO:0000269|PubMed:28892042}. Nucleus {ECO:0000269|PubMed:12482659}. Note=Using N-terminally tagged constructs, has been found in the nucleus (PubMed:12482659). C-terminally tagged constructs are targeted exclusively to mitochondria (PubMed:22453275). This discrepancy may be explained by masking …			-0.770069	0.180703	-0.333862	0.631462
Q8TC12	RDH11 ARSDR1 PSDR1 SDR7C1 CGI-82	Retinol dehydrogenase 11	Endoplasmic reticulum membrane {ECO:0000269|PubMed:12036956}; Single-pass type II membrane protein {ECO:0000269|PubMed:12036956}.	NADP-retinol dehydrogenase activity [GO:0052650]; oxidoreductase activity, acting on the CH-OH group of donors, NAD or NADP as acceptor [GO:0016616]; retinol dehydrogenase activity [GO:0004745]	Cofactor metabolism; retinol metabolism. {ECO:0000269|PubMed:12036956, ECO:0000269|PubMed:12226107}.	0.391453	0.158421	-0.160215	0.553784
Q8TCD5	NT5C DNT1 UMPH2	5'(3')-deoxyribonucleotidase, cytosolic type	Cytoplasm.	5'-nucleotidase activity [GO:0008253]; identical protein binding [GO:0042802]; metal ion binding [GO:0046872]; nucleotidase activity [GO:0008252]; pyrimidine nucleotide binding [GO:0019103]		-3.29033	0.48435	-1.01016	0.116295
Q8TCS8	PNPT1 PNPASE	Polyribonucleotide nucleotidyltransferase 1, mitochondrial	Cytoplasm {ECO:0000269|PubMed:16055741}. Mitochondrion matrix {ECO:0000269|PubMed:12798676, ECO:0000269|PubMed:16055741}. Mitochondrion intermembrane space {ECO:0000269|PubMed:16966381}; Peripheral membrane protein {ECO:0000269|PubMed:16966381}.	3'-5'-exoribonuclease activity [GO:0000175]; miRNA binding [GO:0035198]; poly(G) binding [GO:0034046]; poly(U) RNA binding [GO:0008266]; polyribonucleotide nucleotidyltransferase activity [GO:0004654]; RNA binding [GO:0003723]		0.194713	0.569625	0.720214	0.379579
Q8WUR7	C15orf40	UPF0235 protein C15orf40				0.0950878	0.735218	-0.235217	0.10533
Q8WW59	SPRYD4	SPRY domain-containing protein 4				0.326341	0.496295	0.0370046	0.968623
Q92506	HSD17B8 FABGL HKE6 RING2 SDR30C1	Estradiol 17-beta-dehydrogenase 8	Mitochondrion matrix {ECO:0000269|PubMed:19571038}.	3-hydroxyacyl-CoA dehydrogenase activity [GO:0003857]; 3-oxoacyl-[acyl-carrier-protein] reductase (NADH) activity [GO:0047025]; estradiol 17-beta-dehydrogenase activity [GO:0004303]; NADH binding [GO:0070404]; oxidoreductase activity, acting on the CH-OH group of donors, NAD or NADP as acceptor [GO:0016616]; quinone binding [GO:0048038]; testosterone dehydrogenase (NAD+) activity [GO:0047035]	Steroid biosynthesis; estrogen biosynthesis. {ECO:0000269|PubMed:17978863}.; Lipid metabolism; fatty acid biosynthesis. {ECO:0000269|PubMed:25203508}.	0.142147	0.403476	-1.19027	0.386822
Q92552	MRPS27 KIAA0264	28S ribosomal protein S27, mitochondrial	Cytoplasm {ECO:0000269|PubMed:28714366}. Mitochondrion {ECO:0000269|PubMed:22841715, ECO:0000269|PubMed:25838379}.	mitochondrial ribosome binding [GO:0097177]; rRNA binding [GO:0019843]; tRNA binding [GO:0000049]		0.158304	0.246488	0.177405	0.688542
Q92665	MRPS31 IMOGN38	28S ribosomal protein S31, mitochondrial	Mitochondrion {ECO:0000269|PubMed:11279123}.	protein domain specific binding [GO:0019904]; RNA binding [GO:0003723]; structural constituent of ribosome [GO:0003735]		-0.224462	0.368097	-0.163974	0.226232
Q92667	AKAP1 AKAP149 PRKA1	A-kinase anchor protein 1, mitochondrial	Mitochondrion outer membrane {ECO:0000250|UniProtKB:O08715}.	protein kinase A regulatory subunit binding [GO:0034237]; RNA binding [GO:0003723]				-Inf	0.42265
Q969G6	RFK	Riboflavin kinase	Cytoplasm {ECO:0000250}.	ATP binding [GO:0005524]; metal ion binding [GO:0046872]; riboflavin kinase activity [GO:0008531]	Cofactor biosynthesis; FMN biosynthesis; FMN from riboflavin (ATP route): step 1/1.	1.8578	0.317274	-2.31018	0.379669
Q96A26	FAM162A C3orf28 E2IG5 DC16 FWP001	Protein FAM162A	Membrane {ECO:0000305}; Single-pass membrane protein {ECO:0000305}. Mitochondrion {ECO:0000269|PubMed:15082785, ECO:0000269|PubMed:16698020}.			-0.0345937	0.851889	0.290422	0.13242
Q96A35	MRPL24	39S ribosomal protein L24, mitochondrial	Mitochondrion {ECO:0000269|PubMed:25278503, ECO:0000269|PubMed:25838379, ECO:0000269|PubMed:28892042}.	structural constituent of ribosome [GO:0003735]		0.427457	0.37345	0.163837	0.603629
Q96AB3	ISOC2	Isochorismatase domain-containing protein 2	Cytoplasm {ECO:0000269|PubMed:17658461}. Nucleus {ECO:0000269|PubMed:17658461}. Note=Localizes to the nucleus in the presence of CDKN2A.	catalytic activity [GO:0003824]		-0.123374	0.936439	-1.07579	0.340835
Q96AY3	FKBP10 FKBP65 PSEC0056	Peptidyl-prolyl cis-trans isomerase FKBP10	Endoplasmic reticulum lumen {ECO:0000255|PROSITE-ProRule:PRU10138}.	calcium ion binding [GO:0005509]; FK506 binding [GO:0005528]; peptidyl-prolyl cis-trans isomerase activity [GO:0003755]		-0.0523809	0.601061	-0.202091	0.116976
Q96B49	TOMM6 OBTP TOM6	Mitochondrial import receptor subunit TOM6 homolog	Mitochondrion outer membrane {ECO:0000269|PubMed:18331822}.			-0.379863	0.290656	0.0727909	0.83511
Q96C01	FAM136A	Protein FAM136A				Inf	0.42265	-1.29935	0.191002
Q96C36	PYCR2	Pyrroline-5-carboxylate reductase 2	Cytoplasm {ECO:0000269|PubMed:2722838}. Mitochondrion {ECO:0000269|PubMed:23024808, ECO:0000269|PubMed:25865492}.	pyrroline-5-carboxylate reductase activity [GO:0004735]	Amino-acid biosynthesis; L-proline biosynthesis; L-proline from L-glutamate 5-semialdehyde: step 1/1.	0.124381	0.813126	-0.561104	0.280927
Q96DB5	RMDN1 FAM82B CGI-90	Regulator of microtubule dynamics protein 1	Cytoplasm {ECO:0000269|PubMed:18070910}. Cytoplasm, cytoskeleton, spindle {ECO:0000269|PubMed:18070910}. Cytoplasm, cytoskeleton, spindle pole {ECO:0000269|PubMed:18070910}. Note=In interphase localizes in the cytoplasm, and during mitosis localizes to the spindle microtubules and spindle poles.			0.698261	0.10136	0.178384	0.597262
Q96DV4	MRPL38 HSPC262	39S ribosomal protein L38, mitochondrial	Mitochondrion {ECO:0000269|PubMed:25278503, ECO:0000269|PubMed:25838379, ECO:0000269|PubMed:28892042}.			1.47292	0.336668	-0.553036	0.0899873
Q96E11	MRRF	Ribosome-recycling factor, mitochondrial	Mitochondrion {ECO:0000250}.	ribosomal large subunit binding [GO:0043023]		0.145332	0.390146	0.122635	0.572606
Q96ER9	CCDC51 MITOK	Coiled-coil domain-containing protein 51	Mitochondrion inner membrane {ECO:0000269|PubMed:31435016}; Multi-pass membrane protein {ECO:0000255}.; [Isoform 1]: Mitochondrion inner membrane {ECO:0000269|PubMed:31435016}; Multi-pass membrane protein {ECO:0000255}.	mitochondrial ATP-gated potassium channel activity [GO:0062156]		0.328524	0.745105	-1.06095	0.399775
Q96EY1	DNAJA3 HCA57 TID1	DnaJ homolog subfamily A member 3, mitochondrial	Mitochondrion matrix. Cytoplasm, cytosol {ECO:0000250}. Cell junction, synapse, postsynaptic cell membrane {ECO:0000250}; Peripheral membrane protein {ECO:0000250}. Note=Recruited to the postsynaptic cell membrane of the neuromuscular junction through interaction with MUSK. {ECO:0000250}.	ATP binding [GO:0005524]; GTPase regulator activity [GO:0030695]; Hsp70 protein binding [GO:0030544]; IkappaB kinase complex binding [GO:0106137]; interferon-gamma receptor binding [GO:0005133]; metal ion binding [GO:0046872]; NF-kappaB binding [GO:0051059]; protein-containing complex binding [GO:0044877]; protein kinase binding [GO:0019901]; transcription factor binding [GO:0008134]; unfolded pr…		0.186736	0.914739	-1.54705	0.178659
Q96EY7	PTCD3 MRPS39 TRG15	Pentatricopeptide repeat domain-containing protein 3, mitochondrial	Mitochondrion {ECO:0000269|PubMed:19427859, ECO:0000269|PubMed:23908630}.	ribosomal small subunit binding [GO:0043024]; RNA binding [GO:0003723]; rRNA binding [GO:0019843]		0.307065	0.0820335	-0.437966	0.266656
Q96GA7	SDSL	Serine dehydratase-like		identical protein binding [GO:0042802]; L-serine ammonia-lyase activity [GO:0003941]; L-threonine ammonia-lyase activity [GO:0004794]; pyridoxal phosphate binding [GO:0030170]		0.51853	0.468088	-0.873352	0.23934
Q96GC5	MRPL48 CGI-118 HSPC290	39S ribosomal protein L48, mitochondrial	Mitochondrion {ECO:0000269|PubMed:25278503, ECO:0000269|PubMed:25838379, ECO:0000269|PubMed:28892042}.			-0.363708	0.556096	0.0275113	0.912945
Q96HP4	OXNAD1	Oxidoreductase NAD-binding domain-containing protein 1		oxidoreductase activity [GO:0016491]		0.0565119	0.846088	0.215501	0.0459099
Q96HS1	PGAM5	Serine/threonine-protein phosphatase PGAM5, mitochondrial	Mitochondrion outer membrane {ECO:0000269|PubMed:18387606}; Single-pass membrane protein {ECO:0000269|PubMed:18387606}. Note=Isoform 2 overexpression results in the formation of disconnected punctuate mitochondria distributed throughout the cytoplasm. Isoform 1 overexpression results in the clustering of mitochondria around the nucleus.	GTPase activator activity [GO:0005096]; phosphatase activity [GO:0016791]; protein-containing complex binding [GO:0044877]; protein serine/threonine phosphatase activity [GO:0004722]		-0.412389	0.299321	-0.332722	0.210662
Q96I99	SUCLG2	Succinate--CoA ligase [GDP-forming] subunit beta, mitochondrial	Mitochondrion {ECO:0000255|HAMAP-Rule:MF_03221}.	ATP binding [GO:0005524]; GDP binding [GO:0019003]; GTP binding [GO:0005525]; magnesium ion binding [GO:0000287]; protein-containing complex binding [GO:0044877]; succinate-CoA ligase (ADP-forming) activity [GO:0004775]; succinate-CoA ligase (GDP-forming) activity [GO:0004776]	Carbohydrate metabolism; tricarboxylic acid cycle; succinate from succinyl-CoA (ligase route): step 1/1. {ECO:0000255|HAMAP-Rule:MF_03221}.	0.114375	0.281597	-0.0794856	0.544447
Q96Q11	TRNT1 CGI-47	CCA tRNA nucleotidyltransferase 1, mitochondrial	Mitochondrion {ECO:0000269|PubMed:11256614}.	5'-3' RNA polymerase activity [GO:0034062]; ATP:3'-cytidine-cytidine-tRNA adenylyltransferase activity [GO:0052929]; ATP binding [GO:0005524]; CTP:3'-cytidine-tRNA cytidylyltransferase activity [GO:0052928]; CTP:tRNA cytidylyltransferase activity [GO:0052927]; tRNA binding [GO:0000049]		0.735941	0.0594252	0.0913893	0.974161
Q96RP9	GFM1 EFG EFG1 GFM	Elongation factor G, mitochondrial	Mitochondrion {ECO:0000255|HAMAP-Rule:MF_03061}.	GTPase activity [GO:0003924]; GTP binding [GO:0005525]; RNA binding [GO:0003723]; translation elongation factor activity [GO:0003746]	Protein biosynthesis; polypeptide chain elongation. {ECO:0000255|HAMAP-Rule:MF_03061, ECO:0000269|PubMed:19716793}.	-0.0157397	0.883447	-0.0340657	0.806438
Q99497	PARK7	Protein/nucleic acid deglycase DJ-1	Cell membrane {ECO:0000250|UniProtKB:Q99LX0}; Lipid-anchor {ECO:0000250|UniProtKB:Q99LX0}. Cytoplasm {ECO:0000269|PubMed:12851414, ECO:0000269|PubMed:14579415, ECO:0000269|PubMed:15976810, ECO:0000269|PubMed:19229105, ECO:0000269|PubMed:28596309}. Nucleus {ECO:0000269|PubMed:12851414, ECO:0000269|PubMed:14579415, ECO:0000269|PubMed:15976810, ECO:0000269|PubMed:16390825, ECO:0000269|PubMed:2859630…	androgen receptor binding [GO:0050681]; cadherin binding [GO:0045296]; copper ion binding [GO:0005507]; cupric ion binding [GO:1903135]; cuprous ion binding [GO:1903136]; cytokine binding [GO:0019955]; enzyme binding [GO:0019899]; glyoxalase (glycolic acid-forming) activity [GO:1990422]; identical protein binding [GO:0042802]; kinase binding [GO:0019900]; L-dopa decarboxylase activator activity […		-0.0525852	0.595495	0.113766	0.682545
Q99623	PHB2 BAP REA	Prohibitin-2	Mitochondrion inner membrane {ECO:0000269|PubMed:20959514}. Cytoplasm {ECO:0000269|PubMed:19496786}. Nucleus {ECO:0000269|PubMed:19496786, ECO:0000269|PubMed:20959514}.	amide binding [GO:0033218]; estrogen receptor binding [GO:0030331]; protein C-terminus binding [GO:0008022]; protein N-terminus binding [GO:0047485]; sphingolipid binding [GO:0046625]		-0.269074	0.131458	-0.136387	0.612145
Q99714	HSD17B10 ERAB HADH2 MRPP2 SCHAD SDR5C1 XH98G2	3-hydroxyacyl-CoA dehydrogenase type-2	Mitochondrion {ECO:0000269|PubMed:12917011, ECO:0000269|PubMed:18984158}.	3-hydroxy-2-methylbutyryl-CoA dehydrogenase activity [GO:0047015]; 3-hydroxyacyl-CoA dehydrogenase activity [GO:0003857]; cholate 7-alpha-dehydrogenase activity [GO:0008709]; dihydrotestosterone 17-beta-dehydrogenase activity [GO:0035410]; RNA binding [GO:0003723]; testosterone dehydrogenase [NAD(P)] activity [GO:0030283]; tRNA binding [GO:0000049]		0.257345	0.131441	0.0271868	0.734983
Q99798	ACO2	Aconitate hydratase, mitochondrial	Mitochondrion {ECO:0000250|UniProtKB:P16276}.	3 iron, 4 sulfur cluster binding [GO:0051538]; 4 iron, 4 sulfur cluster binding [GO:0051539]; aconitate hydratase activity [GO:0003994]; citrate dehydratase activity [GO:0047780]; iron ion binding [GO:0005506]	Carbohydrate metabolism; tricarboxylic acid cycle; isocitrate from oxaloacetate: step 2/2.	-0.750906	0.407536	-1.01183	0.25707
Q99832	CCT7 CCTH NIP7-1	T-complex protein 1 subunit eta	Cytoplasm {ECO:0000250|UniProtKB:P80313}.	ATP binding [GO:0005524]; identical protein binding [GO:0042802]; unfolded protein binding [GO:0051082]		0.101832	0.280069	-0.111267	0.624051
Q9BPW8	NIPSNAP1	Protein NipSnap homolog 1		neurotransmitter binding [GO:0042165]		0.0527922	0.795959	0.128301	0.393387
Q9BQ52	ELAC2 HPC2	Zinc phosphodiesterase ELAC protein 2	Mitochondrion {ECO:0000269|PubMed:21593607}. Nucleus {ECO:0000269|PubMed:21593607}. Note=Mainly mitochondrial.	endonuclease activity [GO:0004519]; metal ion binding [GO:0046872]; RNA binding [GO:0003723]; tRNA-specific ribonuclease activity [GO:0004549]		0.279958	0.335891	-0.0577848	0.640189
Q9BQ69	MACROD1 LRP16	O-acetyl-ADP-ribose deacetylase MACROD1	Nucleus {ECO:0000269|PubMed:23474712}. Note=Recruited to DNA lesions, probably via mono-APD-ribosylated proteins. {ECO:0000269|PubMed:23474712}.	ADP-ribosylglutamate hydrolase activity [GO:0140293]; deacetylase activity [GO:0019213]; hydrolase activity, acting on glycosyl bonds [GO:0016798]		-0.549114	0.421313	0.971004	0.197993
Q9BRJ2	MRPL45	39S ribosomal protein L45, mitochondrial	Mitochondrion {ECO:0000269|PubMed:25278503, ECO:0000269|PubMed:25838379, ECO:0000269|PubMed:28892042}.	RNA binding [GO:0003723]		-0.0545349	0.929279	0.635155	0.530347
Q9BSH4	TACO1 CCDC44 PRO0477	Translational activator of cytochrome c oxidase 1	Mitochondrion {ECO:0000269|PubMed:19503089}.	mitochondrial ribosome binding [GO:0097177]; mRNA binding [GO:0003729]; rRNA binding [GO:0019843]		0.0738454	0.813239	0.086534	0.638779
Q9BW91	NUDT9 NUDT10 PSEC0099 UNQ3012/PRO9771	ADP-ribose pyrophosphatase, mitochondrial	[Isoform 1]: Mitochondrion.	adenosine-diphosphatase activity [GO:0043262]; ADP-ribose diphosphatase activity [GO:0047631]; ADP-sugar diphosphatase activity [GO:0019144]		-0.692001	0.0370893	0.0608615	0.830895
Q9BWM7	SFXN3	Sideroflexin-3	Mitochondrion membrane {ECO:0000269|PubMed:30442778, ECO:0000269|Ref.4}; Multi-pass membrane protein {ECO:0000255}.	serine transmembrane transporter activity [GO:0022889]; transmembrane transporter activity [GO:0022857]		-0.0750931	0.594705	-0.706693	0.149634
Q9BX68	HINT2	Histidine triad nucleotide-binding protein 2, mitochondrial	Mitochondrion {ECO:0000269|PubMed:16762638, ECO:0000269|PubMed:18653718}.	hydrolase activity [GO:0016787]; nucleotide binding [GO:0000166]		-0.20898	0.594667	-0.330513	0.239275
Q9BXK5	BCL2L13 MIL1 CD003	Bcl-2-like protein 13	[Isoform 2]: Mitochondrion membrane {ECO:0000305}; Single-pass membrane protein {ECO:0000305}. Nucleus {ECO:0000305}.; [Isoform 1]: Nucleus {ECO:0000305}.	cysteine-type endopeptidase activator activity involved in apoptotic process [GO:0008656]		0.0161072	0.901588	0.293789	0.251483
Q9BXR0	QTRT1 TGT TGUT	Queuine tRNA-ribosyltransferase catalytic subunit 1	Cytoplasm {ECO:0000255|HAMAP-Rule:MF_03218}. Mitochondrion outer membrane {ECO:0000255|HAMAP-Rule:MF_03218}; Peripheral membrane protein {ECO:0000255|HAMAP-Rule:MF_03218}; Cytoplasmic side {ECO:0000255|HAMAP-Rule:MF_03218}. Note=Weakly associates with mitochondria, possibly via QTRT2. {ECO:0000255|HAMAP-Rule:MF_03218}.	metal ion binding [GO:0046872]; protein heterodimerization activity [GO:0046982]; protein homodimerization activity [GO:0042803]; queuine tRNA-ribosyltransferase activity [GO:0008479]		-1.14333	0.28557	1.40229	0.398987
Q9BYC8	MRPL32 HSPC283	39S ribosomal protein L32, mitochondrial	Mitochondrion {ECO:0000269|PubMed:25278503, ECO:0000269|PubMed:25838379, ECO:0000269|PubMed:28892042}.	RNA binding [GO:0003723]; structural constituent of ribosome [GO:0003735]		-0.374286	0.429813	-0.347784	0.227901
Q9BYD1	MRPL13	39S ribosomal protein L13, mitochondrial	Mitochondrion {ECO:0000269|PubMed:25278503, ECO:0000269|PubMed:25838379, ECO:0000269|PubMed:28892042}.	mRNA binding [GO:0003729]; RNA binding [GO:0003723]; structural constituent of ribosome [GO:0003735]		0.578753	0.23699	-0.918352	0.178492
Q9BYD3	MRPL4 CDABP0091 CGI-28	39S ribosomal protein L4, mitochondrial	Mitochondrion {ECO:0000269|PubMed:25278503, ECO:0000269|PubMed:25838379, ECO:0000269|PubMed:28892042}.	RNA binding [GO:0003723]; structural constituent of ribosome [GO:0003735]		0.782126	0.339217	-0.177675	0.62738
Q9BYD6	MRPL1 BM-022	39S ribosomal protein L1, mitochondrial	Mitochondrion {ECO:0000250|UniProtKB:A6QPQ5, ECO:0000305|PubMed:11279069}.	RNA binding [GO:0003723]; structural constituent of ribosome [GO:0003735]		-1.18219	0.126041	-0.939076	0.368214
Q9BYT8	NLN AGTBP KIAA1226	Neurolysin, mitochondrial	Mitochondrion intermembrane space {ECO:0000250}. Cytoplasm {ECO:0000250}.	metal ion binding [GO:0046872]; metalloendopeptidase activity [GO:0004222]; peptide binding [GO:0042277]		0.200481	0.283389	0.081388	0.700402
Q9BZ23	PANK2 C20orf48	Pantothenate kinase 2, mitochondrial	[Isoform 1]: Mitochondrion.; [Isoform 2]: Cytoplasm {ECO:0000305}.; [Isoform 3]: Cytoplasm {ECO:0000305}.; [Isoform 4]: Cytoplasm {ECO:0000305}.	ATP binding [GO:0005524]; pantothenate kinase activity [GO:0004594]	Cofactor biosynthesis; coenzyme A biosynthesis; CoA from (R)-pantothenate: step 1/5.	0.64422	0.419335	-0.727513	0.30145
Q9BZE1	MRPL37 MRPL2 RPML2 HSPC235	39S ribosomal protein L37, mitochondrial	Mitochondrion {ECO:0000269|PubMed:25278503, ECO:0000269|PubMed:25838379, ECO:0000269|PubMed:28892042}.	RNA binding [GO:0003723]; structural constituent of ribosome [GO:0003735]		0.255153	0.101809	0.143733	0.248429
Q9C002	NMES1 C15orf48	Normal mucosa of esophagus-specific gene 1 protein	Nucleus {ECO:0000269|PubMed:12209954}.			0.328034	0.432325	-0.790391	0.119416
Q9GZT3	SLIRP C14orf156 DC23 DC50 PD04872	SRA stem-loop-interacting RNA-binding protein, mitochondrial	Mitochondrion {ECO:0000269|PubMed:16762838}. Nucleus {ECO:0000269|PubMed:16762838}. Note=Predominantly mitochondrial. Some fraction is nuclear. In the nucleus, it is recruited to nuclear receptor target promoters.	RNA binding [GO:0003723]		0.0826522	0.277628	-0.403717	0.399291
Q9GZT8	NIF3L1 ALS2CR1 MDS015 My018	NIF3-like protein 1	Cytoplasm {ECO:0000269|PubMed:11124544, ECO:0000269|PubMed:12951069}. Nucleus {ECO:0000250|UniProtKB:Q9EQ80}. Note=Interaction with COPS2 may regulate localization to the nucleus. {ECO:0000250|UniProtKB:Q9EQ80}.	identical protein binding [GO:0042802]; transcription factor binding [GO:0008134]		-0.066208	0.878225	-0.0880993	0.863733
Q9GZY8	MFF C2orf33 AD030 AD033 GL004	Mitochondrial fission factor	Mitochondrion outer membrane {ECO:0000269|PubMed:18353969, ECO:0000269|PubMed:23921378}; Single-pass type IV membrane protein {ECO:0000255}. Peroxisome {ECO:0000269|PubMed:18353969, ECO:0000269|PubMed:23921378}. Cytoplasmic vesicle, secretory vesicle, synaptic vesicle {ECO:0000250|UniProtKB:Q4KM98}.	identical protein binding [GO:0042802]; protein homodimerization activity [GO:0042803]		0.480603	0.653577	0.195737	0.813235
Q9H078	CLPB HSP78 SKD3	Caseinolytic peptidase B protein homolog	Mitochondrion {ECO:0000269|PubMed:25597510}.	ATPase activity [GO:0016887]; ATP binding [GO:0005524]		-0.374793	0.338111	0.950466	0.165612
Q9H2U2	PPA2 HSPC124	Inorganic pyrophosphatase 2, mitochondrial	Mitochondrion {ECO:0000305}.	inorganic diphosphatase activity [GO:0004427]; magnesium ion binding [GO:0000287]; protein serine/threonine phosphatase activity [GO:0004722]		0.176229	0.330195	0.178724	0.496361
Q9H2W6	MRPL46 C15orf4 LIECG2	39S ribosomal protein L46, mitochondrial	Mitochondrion {ECO:0000269|PubMed:25278503, ECO:0000269|PubMed:25838379, ECO:0000269|PubMed:28892042}.	hydrolase activity [GO:0016787]; structural constituent of ribosome [GO:0003735]		-0.482537	0.26167	-0.261004	0.403008
Q9H4A6	GOLPH3 GPP34	Golgi phosphoprotein 3	Golgi apparatus, Golgi stack membrane; Peripheral membrane protein; Cytoplasmic side. Golgi apparatus, trans-Golgi network membrane; Peripheral membrane protein; Cytoplasmic side. Mitochondrion intermembrane space. Cell membrane {ECO:0000250}. Endosome {ECO:0000250}. Note=Phosphatidylinositol 4-phosphate-binding and oligomerization participate in the recruitment onto Golgi membranes. {ECO:0000305…	enzyme binding [GO:0019899]; phosphatidylinositol-4-phosphate binding [GO:0070273]		-0.447273	0.17856	0.0168062	0.981295
Q9H7Z7	PTGES2 C9orf15 PGES2	Prostaglandin E synthase 2	Golgi apparatus membrane {ECO:0000269|PubMed:12835322}; Single-pass membrane protein {ECO:0000255}.; [Prostaglandin E synthase 2 truncated form]: Cytoplasm, perinuclear region {ECO:0000269|PubMed:12835322}. Note=Synthesized as a Golgi membrane-bound protein, which is further cleaved into the predominant soluble truncated form. The truncated form is cytoplasmic and is enriched in the perinuclear r…	DNA binding [GO:0003677]; electron transfer activity [GO:0009055]; glutathione binding [GO:0043295]; heme binding [GO:0020037]; lyase activity [GO:0016829]; prostaglandin-E synthase activity [GO:0050220]; protein disulfide oxidoreductase activity [GO:0015035]	Lipid metabolism; prostaglandin biosynthesis.	-0.000702817	0.998195	0.0910271	0.414653
Q9H845	ACAD9	Acyl-CoA dehydrogenase family member 9, mitochondrial	Mitochondrion inner membrane {ECO:0000269|PubMed:16020546, ECO:0000269|PubMed:20816094}; Peripheral membrane protein {ECO:0000269|PubMed:16020546}; Matrix side {ECO:0000269|PubMed:16020546}. Note=Essentially associated with membranes. {ECO:0000269|PubMed:16020546}.	fatty-acyl-CoA binding [GO:0000062]; flavin adenine dinucleotide binding [GO:0050660]; long-chain-acyl-CoA dehydrogenase activity [GO:0004466]; medium-chain-acyl-CoA dehydrogenase activity [GO:0070991]; very-long-chain-acyl-CoA dehydrogenase activity [GO:0017099]		-0.265377	0.700648	0.941464	0.304012
Q9H9B4	SFXN1	Sideroflexin-1	Mitochondrion inner membrane {ECO:0000269|PubMed:30442778}; Multi-pass membrane protein {ECO:0000255}.	D-serine transmembrane transporter activity [GO:0042945]; L-serine transmembrane transporter activity [GO:0015194]; transmembrane transporter activity [GO:0022857]		0.186245	0.0298248	-0.373248	0.232028
Q9H9J2	MRPL44	39S ribosomal protein L44, mitochondrial	Mitochondrion {ECO:0000269|PubMed:25278503, ECO:0000269|PubMed:25838379, ECO:0000269|PubMed:28892042}.	double-stranded RNA binding [GO:0003725]; ribonuclease III activity [GO:0004525]; RNA binding [GO:0003723]		0.478162	0.291136	0.66075	0.186366
Q9H9P8	L2HGDH C14orf160	L-2-hydroxyglutarate dehydrogenase, mitochondrial	Mitochondrion {ECO:0000269|PubMed:16005139}.	(S)-2-hydroxy-acid oxidase activity [GO:0003973]; 2-hydroxyglutarate dehydrogenase activity [GO:0047545]
Q9HAV7	GRPEL1 GREPEL1	GrpE protein homolog 1, mitochondrial	Mitochondrion matrix {ECO:0000269|PubMed:11311562}.	adenyl-nucleotide exchange factor activity [GO:0000774]; chaperone binding [GO:0051087]; protein homodimerization activity [GO:0042803]; unfolded protein binding [GO:0051082]		0.124344	0.591239	0.00112872	0.992572
Q9HB07	MYG1 C12orf10	UPF0160 protein MYG1, mitochondrial	Nucleus, nucleoplasm {ECO:0000269|PubMed:19014353, ECO:0000269|PubMed:20377893}. Mitochondrion matrix {ECO:0000269|PubMed:19014353, ECO:0000269|PubMed:20377893}. Nucleus, nucleolus {ECO:0000250|UniProtKB:Q9JK81}.			0.178137	0.682625	0.18341	0.451768
Q9HC38	GLOD4 C17orf25 CGI-150 My027	Glyoxalase domain-containing protein 4	Mitochondrion {ECO:0000305|PubMed:12897971}.	cadherin binding [GO:0045296]
Q9HCC0	MCCC2 MCCB	Methylcrotonoyl-CoA carboxylase beta chain, mitochondrial	Mitochondrion matrix {ECO:0000269|PubMed:11170888, ECO:0000269|PubMed:16023992}.	ATP binding [GO:0005524]; methylcrotonoyl-CoA carboxylase activity [GO:0004485]	Amino-acid degradation; L-leucine degradation; (S)-3-hydroxy-3-methylglutaryl-CoA from 3-isovaleryl-CoA: step 2/3. {ECO:0000269|PubMed:17360195}.	0.00831132	0.955888	-0.351721	0.308722
Q9HD33	MRPL47 NCM1 CGI-204	39S ribosomal protein L47, mitochondrial	Mitochondrion {ECO:0000269|PubMed:25278503, ECO:0000269|PubMed:25838379, ECO:0000269|PubMed:28892042}.	structural constituent of ribosome [GO:0003735]		0.240025	0.715943	-0.335694	0.702276
Q9NP81	SARS2 SARSM	Serine--tRNA ligase, mitochondrial	Mitochondrion matrix {ECO:0000250|UniProtKB:Q9N0F3}.	ATP binding [GO:0005524]; RNA binding [GO:0003723]; serine-tRNA ligase activity [GO:0004828]; tRNA binding [GO:0000049]	Aminoacyl-tRNA biosynthesis; selenocysteinyl-tRNA(Sec) biosynthesis; L-seryl-tRNA(Sec) from L-serine and tRNA(Sec): step 1/1.	-0.268617	0.180282	-0.578812	0.443232
Q9NPH0	ACP6 ACPL1 LPAP UNQ205/PRO231	Lysophosphatidic acid phosphatase type 6	Mitochondrion {ECO:0000269|PubMed:10506173}.	acid phosphatase activity [GO:0003993]; lysophosphatidic acid phosphatase activity [GO:0052642]
Q9NPJ3	ACOT13 THEM2 HT012 PNAS-27	Acyl-coenzyme A thioesterase 13	Cytoplasm, cytosol {ECO:0000250|UniProtKB:Q9CQR4}. Mitochondrion {ECO:0000250|UniProtKB:Q9CQR4}. Nucleus {ECO:0000250|UniProtKB:Q9CQR4}. Cytoplasm, cytoskeleton, spindle {ECO:0000250|UniProtKB:Q9CQR4}. Note=During interphase, found both in the nucleus and in the cytoplasm. At mitosis, localizes to the spindle. Colocalizes with tubulin. {ECO:0000250|UniProtKB:Q9CQR4}.	acyl-CoA hydrolase activity [GO:0047617]		0.071152	0.654522	0.0753281	0.55143
Q9NQ50	MRPL40 NLVCF URIM	39S ribosomal protein L40, mitochondrial	Mitochondrion {ECO:0000269|PubMed:25278503, ECO:0000269|PubMed:25838379, ECO:0000269|PubMed:28892042}.	RNA binding [GO:0003723]		-0.0832668	0.878219	-0.0534284	0.690959
Q9NR28	DIABLO SMAC	Diablo homolog, mitochondrial	Mitochondrion {ECO:0000269|PubMed:14523016}. Note=Released into the cytosol when cells undergo apoptosis.			-0.0710693	0.611868	-0.677602	0.291149
Q9NRV9	HEBP1 HBP	Heme-binding protein 1	Cytoplasm {ECO:0000269|PubMed:12413491}.	heme binding [GO:0020037]		0.28475	0.303632	0.786838	0.00668094
Q9NRX2	MRPL17 LIP2	39S ribosomal protein L17, mitochondrial	Mitochondrion {ECO:0000269|PubMed:25278503, ECO:0000269|PubMed:25838379, ECO:0000269|PubMed:28892042}.	protein domain specific binding [GO:0019904]; structural constituent of ribosome [GO:0003735]		0.456026	0.296682	0.0353608	0.874723
Q9NS69	TOMM22 TOM22	Mitochondrial import receptor subunit TOM22 homolog	Mitochondrion outer membrane {ECO:0000269|PubMed:10982837}; Single-pass membrane protein {ECO:0000269|PubMed:10982837}.	protein transmembrane transporter activity [GO:0008320]		-0.00684715	0.973265	-0.155911	0.623333
Q9NSE4	IARS2	Isoleucine--tRNA ligase, mitochondrial	Mitochondrion matrix {ECO:0000250}.	aminoacyl-tRNA editing activity [GO:0002161]; ATP binding [GO:0005524]; isoleucine-tRNA ligase activity [GO:0004822]; tRNA binding [GO:0000049]		0.467443	0.0807208	-0.165942	0.431379
Q9NUJ1	ABHD10	Mycophenolic acid acyl-glucuronide esterase, mitochondrial	Mitochondrion {ECO:0000305}.	hydrolase activity, hydrolyzing O-glycosyl compounds [GO:0004553]; mycophenolic acid acyl-glucuronide esterase activity [GO:0102390]		0.409149	0.212029	0.0520849	0.935008
Q9NVA1	UQCC1 BZFB C20orf44 UQCC	Ubiquinol-cytochrome-c reductase complex assembly factor 1	Mitochondrion inner membrane {ECO:0000269|PubMed:24385928}. Cytoplasmic vesicle {ECO:0000250}. Note=Cytoplasmic vesicular structures. {ECO:0000250}.			0.226694	0.423315	-0.263697	0.0236323
Q9NVS9	PNPO	Pyridoxine-5'-phosphate oxidase		FMN binding [GO:0010181]; protein homodimerization activity [GO:0042803]; pyridoxal phosphate binding [GO:0030170]; pyridoxamine-phosphate oxidase activity [GO:0004733]	Cofactor metabolism; pyridoxal 5'-phosphate salvage; pyridoxal 5'-phosphate from pyridoxamine 5'-phosphate: step 1/1.; Cofactor metabolism; pyridoxal 5'-phosphate salvage; pyridoxal 5'-phosphate from pyridoxine 5'-phosphate: step 1/1.	-0.093999	0.397515	-0.233032	0.377245
Q9NWU5	MRPL22 MRPL25 RPML25 HSPC158	39S ribosomal protein L22, mitochondrial	Mitochondrion {ECO:0000269|PubMed:25278503, ECO:0000269|PubMed:28892042}.	RNA binding [GO:0003723]; structural constituent of ribosome [GO:0003735]		0.47769	0.43756	0.408272	0.114285
Q9NWX6	THG1L ICF45	Probable tRNA(His) guanylyltransferase	Cytoplasm {ECO:0000269|PubMed:15459185}. Note=Found near the nuclear membrane.	ATP binding [GO:0005524]; GTP binding [GO:0005525]; identical protein binding [GO:0042802]; magnesium ion binding [GO:0000287]; nucleotidyltransferase activity [GO:0016779]; tRNA binding [GO:0000049]; tRNA guanylyltransferase activity [GO:0008193]		0.142277	0.426151	0.134574	0.373544
Q9NX14	NDUFB11 UNQ111/PRO1064	NADH dehydrogenase [ubiquinone] 1 beta subcomplex subunit 11, mitochondrial	Mitochondrion inner membrane {ECO:0000305|PubMed:12611891}; Single-pass membrane protein {ECO:0000305}.			0.0967947	0.317062	0.096898	0.778686
Q9NX40	OCIAD1 ASRIJ OCIA	OCIA domain-containing protein 1	Endosome {ECO:0000250|UniProtKB:Q9CRD0}.			0.193718	0.321091	-0.279335	0.529653
Q9NYJ1	COA4 CHCHD8 E2IG2	Cytochrome c oxidase assembly factor 4 homolog, mitochondrial	Mitochondrion {ECO:0000269|PubMed:23676665}.			-0.079224	0.647586	0.231716	0.354475
Q9NYK5	MRPL39 C21orf92 MRPL5 RPML5 MSTP003 PRED22	39S ribosomal protein L39, mitochondrial	Mitochondrion {ECO:0000269|PubMed:25278503, ECO:0000269|PubMed:25838379, ECO:0000269|PubMed:28892042}.	nucleotide binding [GO:0000166]; RNA binding [GO:0003723]		0.53231	0.270114	0.197567	0.315279
Q9NYY8	FASTKD2 KIAA0971	FAST kinase domain-containing protein 2, mitochondrial	Mitochondrion matrix, mitochondrion nucleoid {ECO:0000269|PubMed:20869947, ECO:0000269|PubMed:25683715}. Note=Localizes to mitochondrial RNA granules found in close proximity to the mitochondrial nucleoids. {ECO:0000269|PubMed:25683715}.	protein kinase activity [GO:0004672]; RNA binding [GO:0003723]; rRNA binding [GO:0019843]				-Inf	0.202479
Q9P015	MRPL15 HSPC145	39S ribosomal protein L15, mitochondrial	Mitochondrion {ECO:0000269|PubMed:25278503, ECO:0000269|PubMed:25838379, ECO:0000269|PubMed:28892042}.	RNA binding [GO:0003723]; structural constituent of ribosome [GO:0003735]		0.193528	0.440773	-0.651934	0.505071
Q9P032	NDUFAF4 C6orf66 HRPAP20 HSPC125 My013	NADH dehydrogenase [ubiquinone] 1 alpha subcomplex assembly factor 4	Mitochondrion {ECO:0000269|PubMed:18179882}. Membrane {ECO:0000305}; Lipid-anchor {ECO:0000305}.	calmodulin binding [GO:0005516]		0.332534	0.42055	0.116309	0.604302
Q9P0J0	NDUFA13 GRIM19 CDA016 CGI-39	NADH dehydrogenase [ubiquinone] 1 alpha subcomplex subunit 13	Mitochondrion inner membrane {ECO:0000269|PubMed:12628925, ECO:0000269|PubMed:15059901, ECO:0000269|PubMed:15367666}; Single-pass membrane protein {ECO:0000255}; Matrix side. Nucleus {ECO:0000269|PubMed:12628925}. Note=Localizes mainly in the mitochondrion (PubMed:12628925). May be translocated into the nucleus upon IFN/RA treatment. {ECO:0000269|PubMed:12628925, ECO:0000269|PubMed:15059901}.	ATP binding [GO:0005524]; NADH dehydrogenase (ubiquinone) activity [GO:0008137]; NADH dehydrogenase activity [GO:0003954]		0.0343322	0.922738	0.0315336	0.920433
Q9P0J1	PDP1 PDP PPM2C	[Pyruvate dehydrogenase [acetyl-transferring]]-phosphatase 1, mitochondrial	Mitochondrion matrix {ECO:0000250}.	[pyruvate dehydrogenase (lipoamide)] phosphatase activity [GO:0004741]; magnesium-dependent protein serine/threonine phosphatase activity [GO:0004724]; metal ion binding [GO:0046872]; protein serine/threonine phosphatase activity [GO:0004722]		0.364882	0.0262207	-0.559445	0.711236
Q9P0S9	TMEM14C C6orf53 HSPC194	Transmembrane protein 14C	Mitochondrion membrane {ECO:0000250}; Multi-pass membrane protein {ECO:0000250}.			-0.219151	0.648878	0.455249	0.285366
Q9P2R7	SUCLA2	Succinate--CoA ligase [ADP-forming] subunit beta, mitochondrial	Mitochondrion {ECO:0000255|HAMAP-Rule:MF_03220, ECO:0000269|PubMed:15877282, ECO:0000269|PubMed:17287286, ECO:0000269|PubMed:25944712}.	ATP binding [GO:0005524]; magnesium ion binding [GO:0000287]; succinate-CoA ligase (ADP-forming) activity [GO:0004775]	Carbohydrate metabolism; tricarboxylic acid cycle; succinate from succinyl-CoA (ligase route): step 1/1. {ECO:0000255|HAMAP-Rule:MF_03220, ECO:0000305|PubMed:15877282}.	0.0552278	0.720177	0.118682	0.582084
Q9UBQ7	GRHPR GLXR MSTP035	Glyoxylate reductase/hydroxypyruvate reductase		carboxylic acid binding [GO:0031406]; glycerate dehydrogenase activity [GO:0008465]; glyoxylate reductase (NADP) activity [GO:0030267]; hydroxypyruvate reductase activity [GO:0016618]; NAD binding [GO:0051287]; NADPH binding [GO:0070402]; oxidoreductase activity, acting on the CH-OH group of donors, NAD or NADP as acceptor [GO:0016616]; protein homodimerization activity [GO:0042803]		0.192411	0.52459	0.053853	0.729461
Q9UBX3	SLC25A10 DIC	Mitochondrial dicarboxylate carrier	Mitochondrion inner membrane; Multi-pass membrane protein.	antiporter activity [GO:0015297]; dicarboxylic acid transmembrane transporter activity [GO:0005310]; malate transmembrane transporter activity [GO:0015140]; oxaloacetate transmembrane transporter activity [GO:0015131]; succinate transmembrane transporter activity [GO:0015141]; sulfate transmembrane transporter activity [GO:0015116]; thiosulfate transmembrane transporter activity [GO:0015117]		0.121529	0.724495	-0.304565	0.397738
Q9UDW1	UQCR10 UCRC HSPC119	Cytochrome b-c1 complex subunit 9	Mitochondrion inner membrane {ECO:0000250|UniProtKB:P22289}; Single-pass membrane protein {ECO:0000250|UniProtKB:P22289}.	ubiquinol-cytochrome-c reductase activity [GO:0008121]		0.355363	0.317088	0.251863	0.29547
Q9UG63	ABCF2 HUSSY-18	ATP-binding cassette sub-family F member 2		ATPase activity [GO:0016887]; ATP binding [GO:0005524]		-0.115815	0.802406	-0.426967	0.727565
Q9UIJ7	AK3 AK3L1 AK6 AKL3L	GTP:AMP phosphotransferase AK3, mitochondrial	Mitochondrion matrix {ECO:0000255|HAMAP-Rule:MF_03169, ECO:0000269|PubMed:11485571}.	ATP binding [GO:0005524]; GTP binding [GO:0005525]; nucleoside triphosphate adenylate kinase activity [GO:0046899]		0.289364	0.32092	-0.0183339	0.97011
Q9UJS0	SLC25A13 ARALAR2	Calcium-binding mitochondrial carrier protein Aralar2	Mitochondrion inner membrane {ECO:0000269|PubMed:10642534}; Multi-pass membrane protein {ECO:0000269|PubMed:10642534}.	ATP transmembrane transporter activity [GO:0005347]; calcium ion binding [GO:0005509]; identical protein binding [GO:0042802]; L-aspartate transmembrane transporter activity [GO:0015183]; L-glutamate transmembrane transporter activity [GO:0005313]		0.201916	0.0287367	-0.351774	0.437618
Q9UJZ1	STOML2 SLP2 HSPC108	Stomatin-like protein 2, mitochondrial	Cell membrane {ECO:0000269|PubMed:10713127, ECO:0000269|PubMed:18641330, ECO:0000269|PubMed:21746876, ECO:0000269|PubMed:22623988}; Peripheral membrane protein {ECO:0000269|PubMed:10713127}. Mitochondrion {ECO:0000269|PubMed:18641330, ECO:0000269|PubMed:19597348, ECO:0000269|PubMed:22623988}. Mitochondrion inner membrane {ECO:0000269|PubMed:17121834, ECO:0000269|PubMed:18339324, ECO:0000269|PubMe…	cardiolipin binding [GO:1901612]; GTPase binding [GO:0051020]; signaling receptor binding [GO:0005102]		0.0930195	0.452565	-0.153869	0.599224
Q9UKK9	NUDT5 NUDIX5 HSPC115	ADP-sugar pyrophosphatase	Nucleus {ECO:0000305|PubMed:27257257}.	8-oxo-dGDP phosphatase activity [GO:0044715]; ADP-ribose diphosphatase activity [GO:0047631]; ADP-sugar diphosphatase activity [GO:0019144]; magnesium ion binding [GO:0000287]; nucleotidyltransferase activity [GO:0016779]; protein homodimerization activity [GO:0042803]; snoRNA binding [GO:0030515]		0.0460547	0.685595	0.0283954	0.712069
Q9UMS0	NFU1 HIRIP5 CGI-33	NFU1 iron-sulfur cluster scaffold homolog, mitochondrial	Mitochondrion. Cytoplasm, cytosol.	4 iron, 4 sulfur cluster binding [GO:0051539]; iron ion binding [GO:0005506]		0.246401	0.0364093	0.318668	0.486029
Q9UNF0	PACSIN2	Protein kinase C and casein kinase substrate in neurons protein 2	Cytoplasm {ECO:0000250}. Cytoplasm, cytoskeleton {ECO:0000250}. Cytoplasmic vesicle membrane; Peripheral membrane protein; Cytoplasmic side. Early endosome. Recycling endosome membrane. Cell projection, ruffle membrane; Peripheral membrane protein; Cytoplasmic side. Cell membrane; Peripheral membrane protein; Cytoplasmic side. Cell projection {ECO:0000269|PubMed:31242077}. Membrane, caveola {ECO:…	cadherin binding [GO:0045296]; cytoskeletal protein binding [GO:0008092]; identical protein binding [GO:0042802]; phosphatidic acid binding [GO:0070300]; phospholipid binding [GO:0005543]; transporter activity [GO:0005215]		0.036412	0.698431	0.112809	0.486888
Q9Y241	HIGD1A HIG1 HSPC010	HIG1 domain family member 1A, mitochondrial	Mitochondrion membrane {ECO:0000255|PROSITE-ProRule:PRU00836, ECO:0000269|PubMed:22342701}; Multi-pass membrane protein {ECO:0000255|PROSITE-ProRule:PRU00836, ECO:0000269|PubMed:22342701}. Mitochondrion inner membrane {ECO:0000305|PubMed:22342701}.					3.5813	0.42265
Q9Y276	BCS1L BCS1	Mitochondrial chaperone BCS1	Mitochondrion inner membrane {ECO:0000269|PubMed:18628306, ECO:0000269|PubMed:9878253}; Single-pass membrane protein {ECO:0000269|PubMed:18628306, ECO:0000269|PubMed:9878253}.	ATP binding [GO:0005524]
Q9Y277	VDAC3	Voltage-dependent anion-selective channel protein 3	Mitochondrion outer membrane.	nucleotide binding [GO:0000166]; porin activity [GO:0015288]; voltage-gated anion channel activity [GO:0008308]		-0.312057	0.587362	-0.37648	0.533001
Q9Y2Q3	GSTK1 HDCMD47P	Glutathione S-transferase kappa 1	Peroxisome {ECO:0000269|PubMed:14742434}.	glutathione peroxidase activity [GO:0004602]; glutathione transferase activity [GO:0004364]; protein disulfide oxidoreductase activity [GO:0015035]		0.311496	0.244361	-0.167072	0.337103
Q9Y2Q9	MRPS28 MRPS35 HSPC007	28S ribosomal protein S28, mitochondrial	Mitochondrion {ECO:0000269|PubMed:25838379}.	RNA binding [GO:0003723]		0.810539	0.514743	0.276076	0.0247196
Q9Y2R0	COA3 CCDC56 MITRAC12 HSPC009	Cytochrome c oxidase assembly factor 3 homolog, mitochondrial	Mitochondrion inner membrane {ECO:0000269|PubMed:23260140}; Single-pass membrane protein {ECO:0000269|PubMed:23260140}.			0.0294195	0.927298	0.169051	0.59593
Q9Y2R9	MRPS7	28S ribosomal protein S7, mitochondrial	Mitochondrion {ECO:0000269|PubMed:25838379}.	mRNA binding [GO:0003729]; RNA binding [GO:0003723]; rRNA binding [GO:0019843]; structural constituent of ribosome [GO:0003735]		-0.8616	0.677722	-0.20927	0.914659
Q9Y2S7	POLDIP2 PDIP38 POLD4 HSPC017	Polymerase delta-interacting protein 2	Mitochondrion matrix {ECO:0000269|PubMed:16428295}. Nucleus {ECO:0000269|PubMed:16428295}. Note=Mainly localizes to the mitochondrial matrix; a small fraction localizes in the nucleus. {ECO:0000269|PubMed:16428295}.	DNA binding [GO:0003677]		0.200929	0.319267	-0.222204	0.357665
Q9Y2Z4	YARS2 CGI-04	Tyrosine--tRNA ligase, mitochondrial	Mitochondrion matrix {ECO:0000269|PubMed:15779907}.	ATP binding [GO:0005524]; protein homodimerization activity [GO:0042803]; RNA binding [GO:0003723]; tRNA binding [GO:0000049]; tyrosine binding [GO:0072545]; tyrosine-tRNA ligase activity [GO:0004831]		0.232436	0.226719	0.0428491	0.869528
Q9Y305	ACOT9 CGI-16	Acyl-coenzyme A thioesterase 9, mitochondrial	Mitochondrion {ECO:0000250}.	acetyl-CoA hydrolase activity [GO:0003986]; acyl-CoA hydrolase activity [GO:0047617]; carboxylic ester hydrolase activity [GO:0052689]		0.241432	0.609047	0.0783947	0.477842
Q9Y399	MRPS2 CGI-91	28S ribosomal protein S2, mitochondrial	Mitochondrion {ECO:0000269|PubMed:25838379}.	structural constituent of ribosome [GO:0003735]		-0.230138	0.344632	-0.176282	0.323999
Q9Y3B7	MRPL11 CGI-113	39S ribosomal protein L11, mitochondrial	Mitochondrion {ECO:0000269|PubMed:11279069, ECO:0000269|PubMed:25278503, ECO:0000269|PubMed:25838379, ECO:0000269|PubMed:28892042}.	large ribosomal subunit rRNA binding [GO:0070180]; RNA binding [GO:0003723]; rRNA binding [GO:0019843]; structural constituent of ribosome [GO:0003735]		-0.503821	0.306478	0.548536	0.117213
Q9Y3B8	REXO2 SFN SMFN CGI-114	Oligoribonuclease, mitochondrial	[Isoform 1]: Mitochondrion intermembrane space. Mitochondrion matrix.; [Isoform 2]: Nucleus.; [Isoform 3]: Cytoplasm.	3'-5' exonuclease activity [GO:0008408]; 3'-5'-exoribonuclease activity [GO:0000175]; nucleic acid binding [GO:0003676]		-0.112518	0.256574	0.490883	0.304769
Q9Y3D6	FIS1 TTC11 CGI-135	Mitochondrial fission 1 protein	Mitochondrion outer membrane; Single-pass membrane protein. Peroxisome membrane; Single-pass membrane protein.	identical protein binding [GO:0042802]; protein-containing complex binding [GO:0044877]		-0.0444302	0.565193	-0.345873	0.452462
Q9Y3D7	PAM16 MAGMAS TIM16 TIMM16 CGI-136	Mitochondrial import inner membrane translocase subunit TIM16	Mitochondrion inner membrane {ECO:0000269|PubMed:11750097, ECO:0000269|PubMed:20053669}; Peripheral membrane protein {ECO:0000269|PubMed:11750097, ECO:0000269|PubMed:20053669}; Matrix side {ECO:0000269|PubMed:11750097, ECO:0000269|PubMed:20053669}.			-Inf	0.42265	-Inf	0.42265
Q9Y3D9	MRPS23 CGI-138 HSPC329	28S ribosomal protein S23, mitochondrial	Mitochondrion {ECO:0000269|PubMed:25838379}.	RNA binding [GO:0003723]; structural constituent of ribosome [GO:0003735]		-0.192837	0.576791	-1.13186	0.300746
Q9Y3E5	PTRH2 BIT1 PTH2 CGI-147	Peptidyl-tRNA hydrolase 2, mitochondrial	Mitochondrion.	aminoacyl-tRNA hydrolase activity [GO:0004045]		0.146982	0.3833	-0.169501	0.734044
Q9Y4W6	AFG3L2	AFG3-like protein 2	Mitochondrion {ECO:0000269|PubMed:10395799, ECO:0000269|PubMed:22354088}. Mitochondrion inner membrane {ECO:0000250|UniProtKB:Q8JZQ2}; Multi-pass membrane protein {ECO:0000255}.	ATP binding [GO:0005524]; metalloendopeptidase activity [GO:0004222]; metallopeptidase activity [GO:0008237]; unfolded protein binding [GO:0051082]; zinc ion binding [GO:0008270]		-0.0121649	0.883974	-0.0268913	0.930406
Q9Y5J7	TIMM9 TIM9 TIM9A TIMM9A	Mitochondrial import inner membrane translocase subunit Tim9	Mitochondrion inner membrane {ECO:0000269|PubMed:11489896, ECO:0000269|PubMed:14726512}; Peripheral membrane protein {ECO:0000269|PubMed:11489896, ECO:0000269|PubMed:14726512}; Intermembrane side {ECO:0000269|PubMed:11489896, ECO:0000269|PubMed:14726512}.	chaperone binding [GO:0051087]; protein homodimerization activity [GO:0042803]; protein transporter activity [GO:0140318]; zinc ion binding [GO:0008270]		0.207937	0.181877	-0.224872	0.39414
Q9Y5J9	TIMM8B DDP2 DDPL TIM8B	Mitochondrial import inner membrane translocase subunit Tim8 B	Mitochondrion inner membrane {ECO:0000250}; Peripheral membrane protein {ECO:0000250}; Intermembrane side {ECO:0000250}.	zinc ion binding [GO:0008270]		-0.0856345	0.853058	0.207408	0.808603
Q9Y5L4	TIMM13 TIM13B TIMM13A TIMM13B	Mitochondrial import inner membrane translocase subunit Tim13	Mitochondrion inner membrane {ECO:0000269|PubMed:11489896}; Peripheral membrane protein {ECO:0000269|PubMed:11489896}; Intermembrane side {ECO:0000269|PubMed:11489896}.	zinc ion binding [GO:0008270]		0.301365	0.340403	0.334018	0.304168
Q9Y676	MRPS18B C6orf14 HSPC183 PTD017	28S ribosomal protein S18b, mitochondrial	Mitochondrion {ECO:0000269|PubMed:25838379}.	structural constituent of ribosome [GO:0003735]		0.255727	0.124937	0.25855	0.145271
Q9Y696	CLIC4	Chloride intracellular channel protein 4	Cytoplasm, cytoskeleton, microtubule organizing center, centrosome. Cytoplasmic vesicle membrane {ECO:0000305}; Single-pass membrane protein {ECO:0000305}. Nucleus matrix. Cell membrane {ECO:0000305}; Single-pass membrane protein {ECO:0000305}. Mitochondrion. Cell junction. Note=Colocalized with AKAP9 at the centrosome and midbody. Exists both as soluble cytoplasmic protein and as membrane protei…	chloride channel activity [GO:0005254]; voltage-gated ion channel activity [GO:0005244]		0.217525	0.478115	0.143958	0.0515027
Q9Y697	NFS1 NIFS HUSSY-08	Cysteine desulfurase, mitochondrial	[Isoform Mitochondrial]: Mitochondrion {ECO:0000269|PubMed:19454487, ECO:0000269|PubMed:26702583, ECO:0000269|PubMed:9885568}.; [Isoform Cytoplasmic]: Cytoplasm {ECO:0000269|PubMed:9885568}. Nucleus {ECO:0000269|PubMed:19454487, ECO:0000269|PubMed:9885568}.	cysteine desulfurase activity [GO:0031071]; iron-sulfur cluster binding [GO:0051536]; metal ion binding [GO:0046872]; protein homodimerization activity [GO:0042803]; pyridoxal phosphate binding [GO:0030170]
Q9Y6C9	MTCH2 MIMP HSPC032	Mitochondrial carrier homolog 2	Mitochondrion inner membrane {ECO:0000305}; Multi-pass membrane protein {ECO:0000305}.			0.084186	0.897325	-0.563449	0.469867

## Sheet: NCI-H358_TRO
Accession	Gene names	Description	Subcellular location	Gene ontology (molecular function)	Pathway	Log2(Fold Change 4h)	p-value (4h)	Log2(Fold Change 24h)	p-value (24h)
O00154	ACOT7 BACH	Cytosolic acyl coenzyme A thioester hydrolase	[Isoform 4]: Cytoplasm, cytosol {ECO:0000305|PubMed:12435388}.; [Isoform 6]: Cytoplasm, cytosol {ECO:0000305|PubMed:12435388}.; [Isoform 1]: Mitochondrion {ECO:0000269|PubMed:12435388}.; [Isoform 5]: Mitochondrion {ECO:0000269|PubMed:12435388}.	acyl-CoA hydrolase activity [GO:0047617]; carboxylic ester hydrolase activity [GO:0052689]; fatty-acyl-CoA binding [GO:0000062]; long-chain fatty acyl-CoA binding [GO:0036042]; myristoyl-CoA hydrolase activity [GO:0102991]; palmitoyl-CoA hydrolase activity [GO:0016290]; protein homodimerization activity [GO:0042803]	Lipid metabolism; fatty acid metabolism. {ECO:0000305|PubMed:10578051}.	0.029188	0.882107	-0.137508	0.818433
O00217	NDUFS8	NADH dehydrogenase [ubiquinone] iron-sulfur protein 8, mitochondrial	Mitochondrion {ECO:0000305}.	4 iron, 4 sulfur cluster binding [GO:0051539]; metal ion binding [GO:0046872]; NADH dehydrogenase (ubiquinone) activity [GO:0008137]		-0.543362	0.662823	0.258821	0.799238
[truncated: 259 more rows]
